# Supplementary material for: Progenitor translatome changes coordinated by Tsc1 increase perception of Wnt signals to end nephrogenesis
Source: Nat Commun. 2021 Nov 3;12:6332. doi: 10.1038/s41467-021-26626-9 (PMC8566581; doi:10.1038/s41467-021-26626-9)
Supplement: Supplementary file 5 — Supplementary Data 1. [file 41467_2021_26626_MOESM5_ESM.xlsx]

## Sheet: Summary
Clustering E14 Six2KI clusters including every transcript, only filtering out doublets and censuring cell cycle genes
Cluster Number (Figure 1A)	Cluster ID		Top 20 DE genes in cluster, ranked left to right
		Rank:	1	2	3	4	5	6	7	8	9	10	11	12	13	14	15	16	17	18	19	20	All markers in Tab 0
C0	Nephron progenitor		Cited1	Crym	Fxyd6	Robo2	Fam213a	Gas1	Osr1	Tsc22d1	Rspo1	Hsp90ab1	Eef2	Eef1a1	Npm1	Rpl3	Rpl10a	Rps9	Rps4x	Eya1	Rpl4	Tpm2	All markers in Tab 1
C1	Nephron progenitor		Cited1	Crym	Six2	Spock2	Eya1	Robo2	Fxyd6	Uncx	Rspo1	Osr1	Gas1	Stmn1	Meox2	Cenpw	Gm14964	Hs3st6	Ttc28	Dut	Kif26b	Capn6	All markers in Tab 2
C2	Collecting duct associated stroma		Tmsb4x	Col1a2	Col3a1	Zeb2	Bgn	Ecm1	Gucy1a3	Ace2	Snai2	Lbh	Alx1	Nkain4	Col14a1	Cldn11	Lgals1	Pid1	Cnn2	Gata6	Emilin1	S100a10	All markers in Tab 3
C3	Cortical Stroma		Aldh1a2	Fibin	Pbx1	Hic1	Fhl2	Foxd1	Col1a1	Meis1	Tk1	Arpc1b	Meg3	Eva1b	Alcam	Nfia	Mest	Maged2	2810417H13Rik	Fn1	Top2a	Emilin1	All markers in Tab 4
C4	Cortical Stroma		Aldh1a2	Maged2	Hic1	Ccnd2	Fibin	Fhl2	Mest	Cdkn1c	Pbx1	Anxa2	Mfap2	Col1a1	Ifitm2	Arpc1b	Ifitm3	Lgals1	Emp3	Cxcl12	Eva1b	Sub1	All markers in Tab 5
C5	Erythrocytes		Hba-a1	Hbb-bt	Hbb-bs	Hba-a2	Alas2	Snca	Mkrn1	Gypa	Bpgm	Fech	Ube2l6	Tspo2	Isg20	Trim10	Slc4a1	Fam46c	Rhd	Slc25a37	March2	Fam210b	All markers in Tab 6
C6	Ureteric Epithelium		Calb1	Rprm	Epcam	Wfdc2	Krt18	Gata3	Cldn3	Spint2	Wfdc15b	Bex1	Krt8	Cldn6	Cldn7	Bex4	Pdzk1ip1	Fam149a	Mal2	Sox9	Mpped2	Cldn8	All markers in Tab 7
C7	Renal Vesicle		Wnt4	Fam132a	Fam107a	A730017C20Rik	Pax2	Gxylt2	Bmper	Tmem100	Ptma	Fam19a5	Id2	Pdgfa	Hs3st6	Cxxc5	Ppp1r1a	Wt1	Rplp0	Rps2	Rnase12	Frzb	All markers in Tab 8
C8	S-shaped Body		Cldn5	Osr2	Npy	Clec18a	Wnt4	Lhx1	Pax8	Hey1	Hsd17b14	Nrip2	Tmem100	Eva1a	Cdh4	Tm6sf1	Bmp4	Sfrp2	Lhx1os	Emid1	Bmp2	Scube3	All markers in Tab 9
C9	S-shaped Body		Osr2	Clu	Hes5	Car4	Aldob	Nrarp	Pdzk1	Clec18a	Hnf1b	Dll1	Dcdc2a	Cpb2	Folr1	Gm17750	Tmem27	Hnf4a	Dpp4	Amn	Slc39a5	RP23-306P12.2	All markers in Tab 10
C10	Collecting duct associated stroma		Smoc2	Igfbp6	Ptgfr	C1qtnf2	Ogn	Postn	Ntn1	Sfrp1	Adamtsl1	Meg3	Cldn1	Dlk1	Sepp1	Foxp2	Igfbp5	Col1a1	Olfml3	Fxyd7	Il33	Mfap2	All markers in Tab 11
C11	CnS/Distal Tubule/Loop of Henle		Tfap2b	Tmem52b	Pantr1	Spon1	Sall3	H2-DMb2	Pou3f3	Cldn6	Chst8	Cxcl14	Cldn7	Crb3	Doc2a	Epcam	Sim1	Tmed6	Papss2	Prdm16	Emx2	Lhx1os	All markers in Tab 12
C12	Cortical Stroma		Ndufa4l2	Akr1b7	Kcnj8	Abcc9	Gm13889	Pdgfrb	Ccl11	Atp1b2	Dkk2	Tm4sf1	Mef2c	Cox4i2	Ebf1	Gucy1b3	Foxs1	Rgs5	Cygb	Gucy1a3	Map3k7cl	Ace2	All markers in Tab 13
C13	Vasculature		Fabp4	Cldn5	Emcn	Gimap4	Icam2	Ecscr	Plvap	Cd34	Lmo2	Vamp5	Esam	Cdh5	Pecam1	Gimap6	Fam167b	Gimap1	Gpihbp1	Kdr	Cd93	Sox17	All markers in Tab 14
C14	Nephron progenitor		Ntn1	Six2	Igfbp5	Zbtb20	Rspo1	Ttc28	Peg3	Nr2f2	Fxyd6	Spock2	Cited1	Pbx1	Shisa3	Robo2	Meis2	Alcam	Vcan	Nedd4	Kcnq1ot1	Tshz2	All markers in Tab 15
C15	Immune		Lyz2	Fcer1g	Tyrobp	C1qb	C1qc	C1qa	Cd52	Aif1	Ctss	Ms4a6c	Rac2	Lst1	Coro1a	Fcgr3	Laptm5	Clec4a2	Ccl9	Spi1	Gmfg	Trf	All markers in Tab 16
C16	Ureteric stroma +		Spon2	Lum	Col9a2	Fmo1	Arsi	Nov	Bace2	Sfrp4	Creb5	Postn	Prrx1	Dcn	Mfap5	Igf1	Tbx18	Ntrk2	Klf4	Col14a1	1500015O10Rik	Ogn	All markers in Tab 17
C17	Medullary Stroma		Car3	Actg2	Cnn1	Fbxl22	Myh11	Actc1	Lmod1	Foxf1	Cpxm2	Psd	Tagln	Myocd	Tbx181	3100003L05Rik	Lum1	Pdlim3	Gata21	Hspb6	Gdf10	Emilin3	All markers in Tab 18

## Sheet: Lookup
1) This tab enables analysis of gene expression across all tabs. In row 9-62, the top 3 markers from each of our clusters compared with all other clusters. Row 63-71 examines mitochontrial gene expression, row 72-95 examines unassigned transcripts.
2) To query the list to ask if your gene of interest is a marker in one of our clusters, enter gene symbol in row 96 (Column A), Copy Vlookup formulas (by copy and paste cells B95:S95) into empty cells in columns B-S, and LogFC values from Seurat DE analysis from each tab will be copied into the appropriate position
3) VLOOKUP enters #N/A into the cell if there is no value matching Column "A" in the queried tab.
Cluster Number	C0	C1	C2	C3	C4	C5	C6	C7	C8	C9	C10	C11	C12	C13	C14	C15	C16	C17
Display in Figure 1B
Cluster ID	Nephron progenitor	Nephron progenitor	Collecting duct associated stroma	Cortical Stroma	Cortical Stroma	Erythrocytes	Ureteric Epithelium	Renal Vesicle	S-shaped Body	S-shaped Body	Collecting duct associated stroma	CnS/Distal Tubule/Loop of Henle	Cortical Stroma	Vasculature	Nephron progenitor	Immune	Ureteric stroma +	Medullary Stroma
Gene symbol	NPC	NPC	Str-CD	Str-C	Str-C	Eryth	UB	RV	SSB	SSB	Str-CD	DT-LOH	Str-C	Vasc	NPC	Imm	Str-U	Str-Med
Cited1	1.29769	1.12974	#N/A	#N/A	#N/A	#N/A	#N/A	#N/A	#N/A	#N/A	#N/A	#N/A	#N/A	#N/A	0.310849	#N/A	#N/A	#N/A
Crym	1.11509	0.714625	#N/A	#N/A	#N/A	#N/A	#N/A	#N/A	#N/A	#N/A	#N/A	#N/A	#N/A	#N/A	#N/A	#N/A	#N/A	#N/A
Fxyd6	1.05153	0.805801	#N/A	#N/A	#N/A	#N/A	#N/A	#N/A	#N/A	#N/A	#N/A	#N/A	#N/A	#N/A	0.32618	#N/A	#N/A	#N/A
Cited1	1.29769	1.12974	#N/A	#N/A	#N/A	#N/A	#N/A	#N/A	#N/A	#N/A	#N/A	#N/A	#N/A	#N/A	0.310849	#N/A	#N/A	#N/A
Crym	1.11509	0.714625	#N/A	#N/A	#N/A	#N/A	#N/A	#N/A	#N/A	#N/A	#N/A	#N/A	#N/A	#N/A	#N/A	#N/A	#N/A	#N/A
Six2	0.487306	0.548484	#N/A	#N/A	#N/A	#N/A	#N/A	#N/A	#N/A	#N/A	#N/A	#N/A	#N/A	#N/A	0.327181	#N/A	#N/A	#N/A
Tmsb4x	#N/A	#N/A	1.67444	#N/A	#N/A	#N/A	#N/A	#N/A	#N/A	#N/A	#N/A	#N/A	0.687001	1.06587	#N/A	2.85244	1.08217	0
Col1a2	#N/A	#N/A	1.32554	#N/A	#N/A	#N/A	#N/A	#N/A	#N/A	#N/A	0.864622	#N/A	0.504227	#N/A	#N/A	#N/A	2.57467	0
Col3a1	#N/A	#N/A	1.30025	0.320305	#N/A	#N/A	#N/A	#N/A	#N/A	#N/A	0.921085	#N/A	0.479243	#N/A	#N/A	#N/A	2.48243	0
Aldh1a2	#N/A	#N/A	#N/A	0.898985	0.950519	#N/A	#N/A	#N/A	#N/A	#N/A	0.829077	#N/A	#N/A	#N/A	#N/A	#N/A	#N/A	#N/A
Fibin	#N/A	#N/A	#N/A	0.664899	0.728949	#N/A	#N/A	#N/A	#N/A	#N/A	#N/A	#N/A	#N/A	#N/A	#N/A	#N/A	#N/A	#N/A
Pbx1	#N/A	#N/A	0.52833	0.898103	0.811154	#N/A	#N/A	#N/A	#N/A	#N/A	0.780682	#N/A	#N/A	#N/A	0.347766	#N/A	#N/A	#N/A
Aldh1a2	#N/A	#N/A	#N/A	0.898985	0.950519	#N/A	#N/A	#N/A	#N/A	#N/A	0.829077	#N/A	#N/A	#N/A	#N/A	#N/A	#N/A	#N/A
Maged2	#N/A	#N/A	0.636075	0.68825	1.05168	#N/A	#N/A	#N/A	#N/A	#N/A	0.849439	#N/A	0.74698	#N/A	#N/A	#N/A	0.714314	0
Hic1	#N/A	#N/A	0.308772	0.710342	0.840981	#N/A	#N/A	#N/A	#N/A	#N/A	0.910223	#N/A	#N/A	#N/A	#N/A	#N/A	#N/A	#N/A
Hba-a1	#N/A	#N/A	#N/A	#N/A	#N/A	5.26641	#N/A	#N/A	#N/A	#N/A	#N/A	#N/A	#N/A	#N/A	#N/A	#N/A	#N/A	#N/A
Hbb-bt	#N/A	#N/A	#N/A	#N/A	#N/A	5.24851	#N/A	#N/A	#N/A	#N/A	#N/A	#N/A	#N/A	#N/A	#N/A	#N/A	#N/A	#N/A
Hbb-bs	#N/A	#N/A	#N/A	#N/A	#N/A	5.10785	#N/A	#N/A	#N/A	#N/A	#N/A	#N/A	#N/A	#N/A	#N/A	#N/A	#N/A	#N/A
Calb1	#N/A	#N/A	#N/A	#N/A	#N/A	#N/A	2.75064	#N/A	#N/A	#N/A	#N/A	#N/A	#N/A	#N/A	#N/A	#N/A	#N/A	#N/A
Rprm	#N/A	#N/A	#N/A	#N/A	#N/A	#N/A	2.45188	#N/A	#N/A	#N/A	#N/A	#N/A	#N/A	#N/A	#N/A	#N/A	#N/A	#N/A
Epcam	#N/A	#N/A	#N/A	#N/A	#N/A	#N/A	1.87162	#N/A	#N/A	#N/A	#N/A	1.2164	#N/A	#N/A	#N/A	#N/A	#N/A	#N/A
Wnt4	#N/A	#N/A	#N/A	#N/A	#N/A	#N/A	#N/A	0.920151	1.25769	0.865021	#N/A	#N/A	#N/A	#N/A	#N/A	#N/A	#N/A	#N/A
Fam132a	#N/A	#N/A	#N/A	#N/A	#N/A	#N/A	#N/A	1.49933	0.488797	#N/A	#N/A	#N/A	#N/A	#N/A	#N/A	#N/A	#N/A	#N/A
Fam107a	#N/A	#N/A	#N/A	#N/A	#N/A	#N/A	#N/A	0.305246	#N/A	#N/A	#N/A	#N/A	#N/A	#N/A	#N/A	#N/A	#N/A	#N/A
Cldn5	#N/A	#N/A	#N/A	#N/A	#N/A	#N/A	#N/A	#N/A	1.18184	#N/A	#N/A	#N/A	#N/A	1.79702	#N/A	#N/A	#N/A	#N/A
Osr2	#N/A	#N/A	#N/A	#N/A	#N/A	#N/A	#N/A	#N/A	1.00237	1.56543	#N/A	#N/A	#N/A	#N/A	#N/A	#N/A	#N/A	#N/A
Npy	#N/A	#N/A	#N/A	#N/A	#N/A	#N/A	#N/A	#N/A	0.688683	#N/A	#N/A	#N/A	#N/A	#N/A	#N/A	#N/A	#N/A	#N/A
Osr2	#N/A	#N/A	#N/A	#N/A	#N/A	#N/A	#N/A	#N/A	1.00237	1.56543	#N/A	#N/A	#N/A	#N/A	#N/A	#N/A	#N/A	#N/A
Clu	#N/A	#N/A	#N/A	#N/A	#N/A	#N/A	#N/A	#N/A	0.591655	1.32606	#N/A	0.269814	#N/A	#N/A	#N/A	#N/A	#N/A	#N/A
Hes5	#N/A	#N/A	#N/A	#N/A	#N/A	#N/A	#N/A	#N/A	#N/A	0.991425	#N/A	#N/A	#N/A	#N/A	#N/A	#N/A	#N/A	#N/A
Smoc2	#N/A	#N/A	#N/A	#N/A	#N/A	#N/A	#N/A	#N/A	#N/A	#N/A	1.38111	#N/A	#N/A	#N/A	#N/A	#N/A	0.591012	#N/A
Igfbp6	#N/A	#N/A	#N/A	0.37946	0.377627	#N/A	#N/A	#N/A	#N/A	#N/A	1.56149	#N/A	#N/A	#N/A	#N/A	#N/A	#N/A	#N/A
Ptgfr	#N/A	#N/A	#N/A	#N/A	#N/A	#N/A	#N/A	#N/A	#N/A	#N/A	0.600328	#N/A	#N/A	#N/A	#N/A	#N/A	#N/A	#N/A
Tfap2b	#N/A	#N/A	#N/A	#N/A	#N/A	#N/A	0.284377	#N/A	#N/A	#N/A	#N/A	1.08049	#N/A	#N/A	#N/A	#N/A	#N/A	#N/A
Tmem52b	#N/A	#N/A	#N/A	#N/A	#N/A	#N/A	#N/A	#N/A	#N/A	#N/A	#N/A	1.02066	#N/A	#N/A	#N/A	#N/A	#N/A	#N/A
Pantr1	#N/A	#N/A	#N/A	#N/A	#N/A	#N/A	0.741599	#N/A	#N/A	0.276228	#N/A	0.97841	#N/A	#N/A	#N/A	#N/A	#N/A	#N/A
Ndufa4l2	#N/A	#N/A	0.331037	#N/A	#N/A	#N/A	#N/A	#N/A	#N/A	#N/A	#N/A	#N/A	1.66201	#N/A	#N/A	#N/A	#N/A	0
Akr1b7	#N/A	#N/A	#N/A	#N/A	#N/A	#N/A	#N/A	#N/A	#N/A	#N/A	#N/A	#N/A	1.46326	#N/A	#N/A	#N/A	#N/A	#N/A
Kcnj8	#N/A	#N/A	#N/A	#N/A	#N/A	#N/A	#N/A	#N/A	#N/A	#N/A	#N/A	#N/A	1.05444	#N/A	#N/A	#N/A	#N/A	#N/A
Fabp4	#N/A	#N/A	#N/A	#N/A	#N/A	#N/A	#N/A	#N/A	#N/A	#N/A	#N/A	#N/A	#N/A	3.60852	#N/A	#N/A	#N/A	#N/A
Cldn5	#N/A	#N/A	#N/A	#N/A	#N/A	#N/A	#N/A	#N/A	1.18184	#N/A	#N/A	#N/A	#N/A	1.79702	#N/A	#N/A	#N/A	#N/A
Emcn	#N/A	#N/A	#N/A	#N/A	#N/A	#N/A	#N/A	#N/A	#N/A	#N/A	#N/A	#N/A	0.530519	1.7353	#N/A	#N/A	#N/A	#N/A
Ntn1	#N/A	#N/A	#N/A	0.428218	0.365608	#N/A	#N/A	#N/A	#N/A	#N/A	0.929673	#N/A	#N/A	#N/A	0.264998	#N/A	#N/A	#N/A
Six2	0.487306	0.548484	#N/A	#N/A	#N/A	#N/A	#N/A	#N/A	#N/A	#N/A	#N/A	#N/A	#N/A	#N/A	0.327181	#N/A	#N/A	#N/A
Igfbp5	#N/A	#N/A	#N/A	0.928776	0.887665	#N/A	#N/A	#N/A	#N/A	#N/A	1.3722	#N/A	#N/A	#N/A	0.393528	#N/A	#N/A	#N/A
Lyz2	#N/A	#N/A	#N/A	#N/A	#N/A	#N/A	#N/A	#N/A	#N/A	#N/A	#N/A	#N/A	#N/A	#N/A	#N/A	3.73386	#N/A	#N/A
Fcer1g	#N/A	#N/A	#N/A	#N/A	#N/A	#N/A	#N/A	#N/A	#N/A	#N/A	#N/A	#N/A	#N/A	#N/A	#N/A	3.51446	#N/A	#N/A
Tyrobp	#N/A	#N/A	#N/A	#N/A	#N/A	#N/A	#N/A	#N/A	#N/A	#N/A	#N/A	#N/A	#N/A	#N/A	#N/A	3.33201	#N/A	#N/A
Spon2	#N/A	#N/A	#N/A	#N/A	#N/A	#N/A	#N/A	#N/A	#N/A	#N/A	#N/A	#N/A	#N/A	#N/A	#N/A	#N/A	1.04083	0.276793
Lum	#N/A	#N/A	#N/A	#N/A	#N/A	#N/A	#N/A	#N/A	#N/A	#N/A	#N/A	#N/A	#N/A	#N/A	#N/A	#N/A	2.62403	0.259151
Col9a2	#N/A	#N/A	#N/A	#N/A	#N/A	#N/A	#N/A	#N/A	#N/A	#N/A	#N/A	#N/A	#N/A	#N/A	#N/A	#N/A	0.938993	0.254175
Car3	#N/A	#N/A	#N/A	#N/A	#N/A	#N/A	#N/A	#N/A	#N/A	#N/A	#N/A	#N/A	#N/A	#N/A	#N/A	#N/A	#N/A	3.40403
Actg2	#N/A	#N/A	#N/A	#N/A	#N/A	#N/A	#N/A	#N/A	#N/A	#N/A	#N/A	#N/A	#N/A	#N/A	#N/A	#N/A	#N/A	2.90265
Cnn1	#N/A	#N/A	#N/A	#N/A	#N/A	#N/A	#N/A	#N/A	#N/A	#N/A	#N/A	#N/A	#N/A	#N/A	#N/A	#N/A	#N/A	2.14065
Mt1	#N/A	#N/A	#N/A	#N/A	#N/A	0.499485	#N/A	#N/A	#N/A	1.42373	#N/A	1.1271	#N/A	#N/A	#N/A	1.71143	#N/A	#N/A
Mt2	#N/A	#N/A	#N/A	#N/A	#N/A	#N/A	0.373985	#N/A	#N/A	1.15522	#N/A	1.04886	#N/A	#N/A	#N/A	#N/A	#N/A	#N/A
mt-Co1	#N/A	#N/A	#N/A	#N/A	#N/A	#N/A	#N/A	#N/A	#N/A	#N/A	#N/A	#N/A	#N/A	#N/A	#N/A	0.287987	#N/A	#N/A
mt-Nd3	#N/A	#N/A	#N/A	#N/A	#N/A	#N/A	#N/A	#N/A	#N/A	#N/A	#N/A	#N/A	#N/A	#N/A	#N/A	#N/A	#N/A	#N/A
mt-Cytb	#N/A	#N/A	#N/A	#N/A	#N/A	#N/A	#N/A	#N/A	#N/A	#N/A	#N/A	#N/A	#N/A	#N/A	#N/A	#N/A	#N/A	#N/A
mt-Nd1	#N/A	#N/A	#N/A	#N/A	#N/A	#N/A	#N/A	#N/A	#N/A	#N/A	#N/A	#N/A	#N/A	#N/A	#N/A	#N/A	#N/A	#N/A
mt-Nd2	#N/A	#N/A	#N/A	#N/A	#N/A	#N/A	#N/A	#N/A	#N/A	#N/A	#N/A	#N/A	#N/A	#N/A	#N/A	#N/A	#N/A	#N/A
mt-Nd3	#N/A	#N/A	#N/A	#N/A	#N/A	#N/A	#N/A	#N/A	#N/A	#N/A	#N/A	#N/A	#N/A	#N/A	#N/A	#N/A	#N/A	#N/A
mt-Nd4	#N/A	#N/A	#N/A	#N/A	#N/A	#N/A	#N/A	#N/A	#N/A	#N/A	#N/A	#N/A	#N/A	#N/A	#N/A	#N/A	#N/A	#N/A
Gm14964	0.415119	0.348379	#N/A	#N/A	#N/A	#N/A	#N/A	#N/A	#N/A	#N/A	#N/A	#N/A	#N/A	#N/A	#N/A	#N/A	#N/A	#N/A
Gm10260	0.35702	#N/A	#N/A	#N/A	#N/A	#N/A	#N/A	#N/A	#N/A	#N/A	#N/A	#N/A	#N/A	#N/A	#N/A	#N/A	#N/A	#N/A
Gm8730	0.346516	0.255935	#N/A	#N/A	#N/A	#N/A	#N/A	0.297383	#N/A	#N/A	#N/A	#N/A	#N/A	#N/A	#N/A	#N/A	#N/A	#N/A
Gm10709	0.283967	0.268784	#N/A	#N/A	#N/A	#N/A	#N/A	#N/A	#N/A	#N/A	#N/A	#N/A	#N/A	#N/A	#N/A	#N/A	#N/A	0
Gm266	0.437622	0.448246	#N/A	#N/A	#N/A	#N/A	#N/A	#N/A	0.744979	0.836965	#N/A	#N/A	#N/A	#N/A	#N/A	#N/A	#N/A	#N/A
Gm1673	#N/A	0.284763	#N/A	#N/A	#N/A	#N/A	#N/A	#N/A	#N/A	#N/A	#N/A	0.320802	#N/A	#N/A	#N/A	#N/A	#N/A	#N/A
Gm29771	#N/A	#N/A	#N/A	0.324565	0.309897	#N/A	#N/A	#N/A	#N/A	#N/A	#N/A	#N/A	#N/A	#N/A	#N/A	#N/A	#N/A	#N/A
Gm16136	#N/A	#N/A	#N/A	#N/A	#N/A	#N/A	0.391641	#N/A	#N/A	#N/A	#N/A	#N/A	#N/A	#N/A	#N/A	#N/A	#N/A	#N/A
Gm17750	#N/A	#N/A	#N/A	#N/A	#N/A	#N/A	#N/A	#N/A	#N/A	0.581542	#N/A	#N/A	#N/A	#N/A	#N/A	#N/A	#N/A	#N/A
Gm4450	#N/A	#N/A	#N/A	#N/A	#N/A	#N/A	#N/A	#N/A	#N/A	0.281144	#N/A	#N/A	#N/A	#N/A	#N/A	#N/A	#N/A	#N/A
Gm26917	#N/A	#N/A	#N/A	#N/A	#N/A	#N/A	#N/A	#N/A	#N/A	0.260269	#N/A	#N/A	#N/A	#N/A	#N/A	#N/A	#N/A	#N/A
Gm13305	#N/A	#N/A	#N/A	#N/A	#N/A	#N/A	#N/A	#N/A	#N/A	#N/A	0.309241	#N/A	#N/A	#N/A	#N/A	#N/A	0.371647	#N/A
Gm26699	#N/A	#N/A	#N/A	#N/A	#N/A	#N/A	#N/A	#N/A	#N/A	#N/A	0.265078	#N/A	#N/A	#N/A	#N/A	#N/A	#N/A	#N/A
Gm13889	#N/A	#N/A	#N/A	#N/A	#N/A	#N/A	#N/A	#N/A	#N/A	#N/A	#N/A	#N/A	0.927656	#N/A	#N/A	#N/A	#N/A	#N/A
Gm13470	#N/A	#N/A	#N/A	#N/A	#N/A	#N/A	#N/A	#N/A	#N/A	#N/A	#N/A	#N/A	0.410358	#N/A	#N/A	#N/A	#N/A	#N/A
Gm16104	#N/A	#N/A	#N/A	#N/A	#N/A	#N/A	#N/A	#N/A	#N/A	#N/A	#N/A	#N/A	#N/A	0.513385	#N/A	#N/A	#N/A	#N/A
Gm26740	#N/A	#N/A	#N/A	#N/A	#N/A	#N/A	#N/A	#N/A	#N/A	#N/A	#N/A	#N/A	#N/A	#N/A	#N/A	0.55868	#N/A	#N/A
Gm10116	#N/A	#N/A	#N/A	#N/A	#N/A	#N/A	#N/A	#N/A	#N/A	#N/A	#N/A	#N/A	#N/A	#N/A	#N/A	0.402166	#N/A	#N/A
Gm12166	#N/A	#N/A	#N/A	#N/A	#N/A	#N/A	#N/A	#N/A	#N/A	#N/A	#N/A	#N/A	#N/A	#N/A	#N/A	0.256536	#N/A	#N/A
Gm9843	#N/A	#N/A	#N/A	#N/A	#N/A	#N/A	#N/A	#N/A	#N/A	#N/A	#N/A	#N/A	#N/A	#N/A	#N/A	0.299911	#N/A	#N/A
Gm11627	#N/A	#N/A	#N/A	#N/A	#N/A	#N/A	#N/A	#N/A	#N/A	#N/A	#N/A	#N/A	#N/A	#N/A	#N/A	#N/A	0.443055	0
Gm16141	#N/A	#N/A	#N/A	0.286442	#N/A	#N/A	#N/A	#N/A	#N/A	#N/A	0.369045	#N/A	#N/A	#N/A	#N/A	#N/A	0.316335	#N/A
Gm8797	#N/A	#N/A	#N/A	#N/A	#N/A	#N/A	#N/A	#N/A	#N/A	#N/A	#N/A	#N/A	#N/A	#N/A	#N/A	#N/A	0.287399	#N/A
Gm42418	#N/A	#N/A	#N/A	#N/A	#N/A	#N/A	#N/A	#N/A	#N/A	#N/A	#N/A	#N/A	#N/A	#N/A	#N/A	#N/A	0.292216	#N/A

## Sheet: 0
Symbol	p_val	avg_logFC	pct.1	pct.2	p_val_adj	cluster	gene
Cited1	0	1.29769	0.842	0.27	0	0	Cited1
Crym	0	1.11509	0.885	0.223	0	0	Crym
Fxyd6	0	1.05153	0.989	0.637	0	0	Fxyd6
Robo2	0	0.819776	0.894	0.343	0	0	Robo2
Fam213a	0	0.817407	0.866	0.386	0	0	Fam213a
Gas1	0	0.812329	0.958	0.558	0	0	Gas1
Osr1	0	0.80037	0.729	0.17	0	0	Osr1
Tsc22d1	0	0.771089	0.999	0.892	0	0	Tsc22d1
Rspo1	0	0.770155	0.842	0.272	0	0	Rspo1
Hsp90ab1	0	0.749295	1	0.952	0	0	Hsp90ab1
Eef2	0	0.744125	1	0.949	0	0	Eef2
Eef1a1	0	0.576693	1	0.991	0	0	Eef1a1
Npm1	0	0.512435	1	0.957	0	0	Npm1
Rpl3	0	0.446313	1	0.973	0	0	Rpl3
Rpl10a	0	0.438386	1	0.978	0	0	Rpl10a
Rps9	0	0.405678	1	0.986	0	0	Rps9
Rps4x	0	0.401378	1	0.98	0	0	Rps4x
Eya1	6.90359e-308	0.6331	0.704	0.2	1.21048e-303	0	Eya1
Rpl4	7.01737e-305	0.380737	1	0.976	1.23043e-300	0	Rpl4
Tpm2	3.414e-291	0.789773	0.931	0.521	5.98611e-287	0	Tpm2
Rplp0	7.82677e-286	0.356355	1	0.995	1.37235e-281	0	Rplp0
Capn6	4.54442e-285	0.656314	0.767	0.286	7.96819e-281	0	Capn6
Spock2	1.11042e-282	0.570069	0.706	0.219	1.94701e-278	0	Spock2
Rps3	5.85543e-277	0.323506	1	0.977	1.02669e-272	0	Rps3
Rpl13a	9.20872e-277	0.307921	1	0.989	1.61466e-272	0	Rpl13a
Rpl18a	1.26024e-256	0.318024	1	0.99	2.20971e-252	0	Rpl18a
Six2	5.80437e-246	0.487306	0.596	0.166	1.01774e-241	0	Six2
Rpl7	1.11714e-244	0.323869	1	0.982	1.95879e-240	0	Rpl7
Rpl23	1.40725e-242	0.289839	1	0.986	2.46746e-238	0	Rpl23
Des	3.82162e-242	0.619139	0.68	0.239	6.70084e-238	0	Des
Rpl9	3.3408e-239	0.310107	1	0.974	5.85775e-235	0	Rpl9
Hnrnpa1	1.22301e-237	0.412022	1	0.946	2.14442e-233	0	Hnrnpa1
Nnat	1.39707e-237	0.860338	0.927	0.597	2.44963e-233	0	Nnat
Rpl6	2.2031e-236	0.297088	1	0.977	3.86292e-232	0	Rpl6
Rps27a	6.79443e-233	0.281875	1	0.986	1.19134e-228	0	Rps27a
Ramp2	1.37781e-232	0.655609	0.902	0.521	2.41586e-228	0	Ramp2
Rpl10	8.44265e-226	0.309027	1	0.983	1.48033e-221	0	Rpl10
Rps5	1.14398e-225	0.367581	1	0.993	2.00585e-221	0	Rps5
Uncx	2.99e-220	0.545574	0.814	0.32	5.24267e-216	0	Uncx
Hist3h2ba	3.05145e-218	0.694453	0.859	0.498	5.35041e-214	0	Hist3h2ba
H3f3a	9.28879e-215	0.327563	1	0.994	1.6287e-210	0	H3f3a
Eef1g	7.56546e-214	0.360124	1	0.954	1.32653e-209	0	Eef1g
Traf1	3.03017e-209	0.351733	0.373	0.069	5.3131e-205	0	Traf1
Rpl23a	7.71353e-209	0.296607	1	0.984	1.35249e-204	0	Rpl23a
Vcan	2.54911e-204	0.573534	0.785	0.381	4.46961e-200	0	Vcan
Gnb2l1	6.67397e-202	0.349232	1	0.955	1.17021e-197	0	Gnb2l1
Eif3m	1.27595e-201	0.497707	0.99	0.841	2.23725e-197	0	Eif3m
Shisa2	4.5238e-199	0.501963	0.545	0.174	7.93203e-195	0	Shisa2
Rpl27a	6.69447e-196	0.279065	1	0.981	1.17381e-191	0	Rpl27a
Espn	1.44053e-194	0.506621	0.636	0.244	2.52582e-190	0	Espn
Rpl32	3.03745e-194	0.264928	1	0.992	5.32587e-190	0	Rpl32
Gapdh	3.97755e-194	0.426342	1	0.954	6.97424e-190	0	Gapdh
Rpl15	1.0912e-193	0.315086	1	0.956	1.91331e-189	0	Rpl15
Rpl7a	5.05061e-190	0.331231	1	0.957	8.85574e-186	0	Rpl7a
Eif3e	2.68991e-187	0.462783	0.997	0.89	4.71649e-183	0	Eif3e
Bcl2	2.94586e-185	0.546509	0.777	0.412	5.16527e-181	0	Bcl2
Rps3a1	1.51939e-183	0.263891	1	0.983	2.66411e-179	0	Rps3a1
Ttc28	4.34664e-183	0.502359	0.765	0.366	7.6214e-179	0	Ttc28
Slc25a4	1.00435e-181	0.389986	0.999	0.935	1.76103e-177	0	Slc25a4
Cldn9	1.36808e-181	0.459993	0.531	0.181	2.39879e-177	0	Cldn9
Rps7	1.85945e-179	0.262921	1	0.985	3.26037e-175	0	Rps7
Zfos1	2.33548e-179	0.556101	0.967	0.78	4.09503e-175	0	Zfos1
Slc25a3	2.25952e-176	0.423289	0.996	0.905	3.96184e-172	0	Slc25a3
Rps18	6.19287e-176	0.308176	1	0.979	1.08586e-171	0	Rps18
Hs3st6	4.62234e-175	0.483582	0.569	0.204	8.10481e-171	0	Hs3st6
Rspo3	6.33168e-173	0.545083	0.475	0.141	1.1102e-168	0	Rspo3
Impdh2	1.06705e-172	0.482729	0.97	0.787	1.87097e-168	0	Impdh2
Rpl17	2.36847e-172	0.257097	1	0.984	4.15288e-168	0	Rpl17
Gm14964	5.87327e-172	0.415119	0.484	0.152	1.02982e-167	0	Gm14964
Tpbg	6.63528e-172	0.495312	0.643	0.278	1.16343e-167	0	Tpbg
Gm266	4.04587e-169	0.437622	0.81	0.392	7.09404e-165	0	Gm266
Rps20	1.00512e-167	0.265304	1	0.979	1.76238e-163	0	Rps20
Wt1	1.39329e-167	0.494105	0.854	0.449	2.443e-163	0	Wt1
Meox2	1.59257e-166	0.387291	0.459	0.138	2.79242e-162	0	Meox2
Naca	5.00201e-165	0.278259	1	0.966	8.77053e-161	0	Naca
Cct4	6.40816e-162	0.4615	0.97	0.822	1.12361e-157	0	Cct4
Rpl12	4.39594e-160	0.280858	1	0.972	7.70784e-156	0	Rpl12
Rpl5	8.79173e-158	0.305945	1	0.953	1.54154e-153	0	Rpl5
Rpsa	5.44861e-155	0.262103	1	0.989	9.5536e-151	0	Rpsa
Phgdh	2.0502e-154	0.508351	0.908	0.644	3.59482e-150	0	Phgdh
Btf3	1.45116e-153	0.29622	1	0.955	2.54447e-149	0	Btf3
Ptov1	8.94756e-152	0.419389	0.989	0.884	1.56887e-147	0	Ptov1
Grb10	2.08349e-148	0.467012	0.922	0.728	3.65318e-144	0	Grb10
Gltscr2	1.78586e-146	0.438908	0.988	0.865	3.13132e-142	0	Gltscr2
Eif3h	2.43638e-145	0.36968	0.997	0.92	4.27196e-141	0	Eif3h
Cd24a	1.09362e-140	0.434463	0.997	0.852	1.91756e-136	0	Cd24a
Foxp1	5.08565e-138	0.466214	0.654	0.331	8.91719e-134	0	Foxp1
Rps2	4.32611e-137	0.253143	1	0.996	7.58539e-133	0	Rps2
Rps10	2.64825e-134	0.25019	1	0.965	4.64344e-130	0	Rps10
Cox7a2l	8.32038e-133	0.351144	0.998	0.922	1.4589e-128	0	Cox7a2l
Eif3k	1.94685e-132	0.343269	0.997	0.937	3.4136e-128	0	Eif3k
Gm10260	1.10227e-131	0.35702	1	0.935	1.93271e-127	0	Gm10260
Zbtb20	3.10058e-131	0.472999	0.742	0.418	5.43656e-127	0	Zbtb20
Eno3	2.4968e-129	0.369355	0.432	0.15	4.37788e-125	0	Eno3
Pgf	1.90521e-127	0.307664	0.313	0.077	3.3406e-123	0	Pgf
Meox1	1.38638e-126	0.344968	0.378	0.113	2.43087e-122	0	Meox1
Mfap4	1.273e-125	0.390148	0.914	0.599	2.23207e-121	0	Mfap4
Cct2	1.85229e-125	0.40579	0.94	0.776	3.2478e-121	0	Cct2
Rpl22	5.0721e-125	0.270569	1	0.956	8.89341e-121	0	Rpl22
Tshz2	4.19187e-123	0.407946	0.925	0.663	7.35003e-119	0	Tshz2
Pabpc1	1.30059e-122	0.327978	0.996	0.959	2.28046e-118	0	Pabpc1
Tgfbi	7.15527e-120	0.435356	0.751	0.423	1.25461e-115	0	Tgfbi
Eno1	2.59948e-119	0.366811	0.997	0.922	4.55793e-115	0	Eno1
Bcl2l11	1.16692e-117	0.350423	0.46	0.184	2.04607e-113	0	Bcl2l11
Rps28	1.14019e-113	0.258799	1	0.963	1.99922e-109	0	Rps28
Sncaip	1.15378e-109	0.305062	0.482	0.199	2.02304e-105	0	Sncaip
Hes6	2.00307e-108	0.385715	0.664	0.377	3.51218e-104	0	Hes6
Gm8730	1.11066e-106	0.346516	0.977	0.916	1.94744e-102	0	Gm8730
Fam189b	1.88593e-106	0.335853	0.513	0.235	3.30679e-102	0	Fam189b
Acot1	5.04122e-105	0.40492	0.685	0.414	8.83927e-101	0	Acot1
Rem1	5.13937e-105	0.357476	0.628	0.321	9.01137e-101	0	Rem1
Ckb	7.8415e-105	0.364793	0.534	0.248	1.37493e-100	0	Ckb
Cdo1	3.28295e-104	0.322404	0.391	0.142	5.75633e-100	0	Cdo1
Eif3f	4.25756e-103	0.276888	1	0.936	7.4652e-99	0	Eif3f
Bbx	2.05379e-102	0.4199	0.673	0.41	3.60112e-98	0	Bbx
Oxnad1	1.87728e-101	0.339829	0.489	0.225	3.29162e-97	0	Oxnad1
Eif2a	5.40242e-100	0.382101	0.75	0.515	9.47261e-96	0	Eif2a
Phlda1	6.08238e-99	0.409556	0.634	0.345	1.06649e-94	0	Phlda1
Hoxb9	2.4054e-98	0.310933	0.64	0.335	4.21763e-94	0	Hoxb9
Bnip3l	3.05385e-98	0.300663	0.98	0.883	5.35462e-94	0	Bnip3l
Hspa8	4.46376e-98	0.324177	1	0.951	7.82676e-94	0	Hspa8
Eef1b2	4.21866e-97	0.251195	1	0.952	7.397e-93	0	Eef1b2
Cntfr	1.07574e-96	0.373917	0.589	0.308	1.8862e-92	0	Cntfr
Ppp1r14a	1.12995e-95	0.341095	0.482	0.211	1.98125e-91	0	Ppp1r14a
Enho	1.54071e-95	0.303505	0.431	0.179	2.70148e-91	0	Enho
Cped1	3.80989e-94	0.319037	0.501	0.23	6.68026e-90	0	Cped1
Pcbp4	1.58184e-92	0.361443	0.845	0.62	2.77359e-88	0	Pcbp4
Eif3l	8.39077e-92	0.365809	0.86	0.692	1.47124e-87	0	Eif3l
Mrpl23	9.84745e-92	0.343651	0.933	0.723	1.72665e-87	0	Mrpl23
Dhx34	2.4963e-91	0.259478	0.302	0.096	4.377e-87	0	Dhx34
Bbc3	3.40619e-91	0.299156	0.399	0.164	5.97241e-87	0	Bbc3
Psma5	9.27623e-91	0.319554	0.957	0.837	1.62649e-86	0	Psma5
Kif26b	1.43421e-90	0.301669	0.436	0.187	2.51475e-86	0	Kif26b
Tcp1	4.0333e-89	0.311112	0.968	0.857	7.07199e-85	0	Tcp1
Npm3	6.07208e-89	0.349074	0.969	0.822	1.06468e-84	0	Npm3
Meis2	2.58074e-88	0.344063	0.977	0.733	4.52507e-84	0	Meis2
Cct5	4.47547e-87	0.298242	0.976	0.873	7.8473e-83	0	Cct5
Mest	9.04176e-87	0.330741	0.998	0.897	1.58538e-82	0	Mest
Serpinf1	2.80379e-84	0.284405	0.447	0.204	4.91617e-80	0	Serpinf1
Qars	3.09105e-83	0.326706	0.63	0.388	5.41985e-79	0	Qars
Scx	1.69448e-82	0.274165	0.444	0.196	2.97109e-78	0	Scx
Bmp7	3.74157e-82	0.299523	0.514	0.259	6.56047e-78	0	Bmp7
Agl	3.84871e-82	0.302394	0.436	0.2	6.74832e-78	0	Agl
Dst	1.00127e-80	0.286805	0.461	0.224	1.75562e-76	0	Dst
Slc9a3r1	1.37185e-80	0.307778	0.502	0.256	2.4054e-76	0	Slc9a3r1
Tob1	3.34733e-80	0.275851	0.405	0.177	5.86921e-76	0	Tob1
Myc	1.81774e-77	0.284961	0.433	0.204	3.18722e-73	0	Myc
Atp5c1	2.97614e-77	0.265383	0.992	0.913	5.21837e-73	0	Atp5c1
Prdx6	3.3877e-77	0.305691	0.971	0.843	5.93999e-73	0	Prdx6
Slc1a3	5.46281e-75	0.282122	0.359	0.149	9.57848e-71	0	Slc1a3
Fscn1	1.35531e-74	0.312732	0.919	0.753	2.37639e-70	0	Fscn1
Fbl	7.03484e-73	0.291255	0.942	0.799	1.23349e-68	0	Fbl
Fgfr1	1.90488e-72	0.324967	0.773	0.544	3.34002e-68	0	Fgfr1
Trp53i11	2.97387e-72	0.277582	0.374	0.167	5.21439e-68	0	Trp53i11
Vdac1	1.13163e-71	0.292249	0.953	0.828	1.98419e-67	0	Vdac1
Pax2	1.73102e-71	0.274798	0.664	0.367	3.03516e-67	0	Pax2
Clmp	6.30887e-71	0.287684	0.665	0.399	1.1062e-66	0	Clmp
Isyna1	4.44437e-69	0.317563	0.795	0.603	7.79275e-65	0	Isyna1
Imp3	7.25663e-69	0.316235	0.806	0.622	1.27238e-64	0	Imp3
Sox4	1.56345e-68	0.325192	0.924	0.777	2.74136e-64	0	Sox4
Igbp1	1.58816e-68	0.301597	0.702	0.499	2.78468e-64	0	Igbp1
Tubb2b	5.6794e-68	0.317656	0.596	0.36	9.95827e-64	0	Tubb2b
Clta	1.74207e-66	0.250563	0.97	0.881	3.05455e-62	0	Clta
Ucp2	1.04059e-65	0.29109	0.722	0.495	1.82457e-61	0	Ucp2
Eif2b2	2.15677e-65	0.286887	0.595	0.384	3.78168e-61	0	Eif2b2
Tril	2.19453e-65	0.312331	0.694	0.454	3.84789e-61	0	Tril
Uqcrfs1	8.91703e-64	0.264116	0.953	0.828	1.56351e-59	0	Uqcrfs1
Pdgfc	2.95078e-63	0.275433	0.44	0.231	5.1739e-59	0	Pdgfc
Ppp1r14b	9.41217e-62	0.294415	0.937	0.769	1.65033e-57	0	Ppp1r14b
Hoxb8	9.98664e-62	0.26939	0.586	0.344	1.75106e-57	0	Hoxb8
Mapk8ip1	4.54784e-61	0.258362	0.434	0.231	7.97418e-57	0	Mapk8ip1
Aimp1	1.59124e-60	0.284633	0.824	0.653	2.79008e-56	0	Aimp1
Hoxa10	6.83954e-60	0.294624	0.803	0.59	1.19925e-55	0	Hoxa10
Eif3i	7.79769e-59	0.250565	0.962	0.858	1.36725e-54	0	Eif3i
Ppp1r1a	4.03293e-58	0.263543	0.412	0.213	7.07133e-54	0	Ppp1r1a
Paics	4.49007e-57	0.272916	0.856	0.681	7.87289e-53	0	Paics
Ndufs2	1.49554e-54	0.25655	0.872	0.745	2.62228e-50	0	Ndufs2
Pabpn1	5.63577e-54	0.269421	0.711	0.519	9.88175e-50	0	Pabpn1
Oxa1l	9.5292e-54	0.260952	0.688	0.504	1.67085e-49	0	Oxa1l
Peg3	3.70376e-53	0.261609	0.879	0.713	6.49418e-49	0	Peg3
Acyp1	1.08827e-52	0.259961	0.571	0.382	1.90816e-48	0	Acyp1
Gpi1	4.54058e-52	0.265985	0.81	0.642	7.96146e-48	0	Gpi1
Eif4a2	1.88276e-51	0.253418	0.83	0.672	3.30124e-47	0	Eif4a2
Kdm5b	2.2857e-50	0.264641	0.595	0.408	4.00775e-46	0	Kdm5b
Hist3h2a	1.26803e-45	0.261494	0.564	0.384	2.22336e-41	0	Hist3h2a
Ypel3	1.73991e-44	0.26697	0.663	0.5	3.05075e-40	0	Ypel3
Cited2	6.18438e-36	0.260547	0.687	0.519	1.08437e-31	0	Cited2
Ifitm1	6.11942e-32	0.30518	0.549	0.398	1.07298e-27	0	Ifitm1
Hist1h2bc	5.82319e-31	0.468394	0.44	0.32	1.02104e-26	0	Hist1h2bc
Gm10709	4.279e-15	0.283967	0.585	0.518	7.50279e-11	0	Gm10709

## Sheet: 1
Symbol	p_val	avg_logFC	pct.1	pct.2	p_val_adj	cluster	gene
Cited1	0	1.12974	0.914	0.291	0	1	Cited1
Crym	8.72129e-304	0.714625	0.907	0.254	1.52919e-299	1	Crym
Six2	4.7159e-297	0.548484	0.747	0.17	8.26886e-293	1	Six2
Spock2	7.25953e-265	0.571183	0.812	0.231	1.27289e-260	1	Spock2
Eya1	2.30229e-256	0.571138	0.786	0.216	4.03684e-252	1	Eya1
Robo2	9.96384e-256	0.675773	0.939	0.365	1.74706e-251	1	Robo2
Fxyd6	6.3025e-245	0.805801	0.995	0.654	1.10508e-240	1	Fxyd6
Uncx	1.00051e-230	0.643208	0.914	0.333	1.7543e-226	1	Uncx
Rspo1	1.58473e-214	0.530417	0.871	0.298	2.77867e-210	1	Rspo1
Osr1	1.62996e-189	0.455675	0.703	0.202	2.85798e-185	1	Osr1
Gas1	2.86925e-185	0.63743	0.975	0.576	5.03094e-181	1	Gas1
Stmn1	2.53215e-184	0.503371	1	0.954	4.43987e-180	1	Stmn1
Meox2	3.06883e-176	0.347738	0.563	0.142	5.38088e-172	1	Meox2
Cenpw	6.11547e-176	0.684414	0.93	0.586	1.07229e-171	1	Cenpw
Gm14964	8.03e-176	0.348379	0.596	0.156	1.40798e-171	1	Gm14964
Hs3st6	7.80849e-175	0.411748	0.683	0.209	1.36914e-170	1	Hs3st6
Ttc28	2.24542e-171	0.511946	0.851	0.376	3.93711e-167	1	Ttc28
Dut	1.08409e-169	0.558238	0.995	0.837	1.90085e-165	1	Dut
Kif26b	6.2734e-168	0.356495	0.623	0.177	1.09998e-163	1	Kif26b
Capn6	3.4568e-162	0.433973	0.801	0.306	6.06116e-158	1	Capn6
Vcan	4.08728e-161	0.492222	0.877	0.39	7.16664e-157	1	Vcan
Bcl2	2.39358e-152	0.479091	0.865	0.42	4.1969e-148	1	Bcl2
Fabp5	8.20252e-148	0.46579	0.986	0.679	1.43823e-143	1	Fabp5
Gm266	1.48669e-147	0.448246	0.889	0.404	2.60676e-143	1	Gm266
Ppp1r1a	1.11861e-141	0.350567	0.612	0.199	1.96137e-137	1	Ppp1r1a
H3f3a	3.38166e-140	0.28863	1	0.994	5.9294e-136	1	H3f3a
Tpbg	3.03788e-138	0.411794	0.74	0.285	5.32662e-134	1	Tpbg
Rem1	7.92573e-138	0.417796	0.778	0.319	1.3897e-133	1	Rem1
Rplp0	3.99502e-135	0.28174	1	0.996	7.00486e-131	1	Rplp0
Pax2	2.96962e-134	0.43364	0.841	0.361	5.20693e-130	1	Pax2
Hist1h2ap	2.41769e-132	0.832193	0.926	0.572	4.23917e-128	1	Hist1h2ap
Tsc22d1	1.5855e-131	0.518561	1	0.898	2.78002e-127	1	Tsc22d1
Dst	1.26552e-130	0.312668	0.631	0.216	2.21896e-126	1	Dst
Cped1	3.24401e-127	0.323879	0.647	0.226	5.68805e-123	1	Cped1
Des	1.1996e-125	0.368469	0.698	0.259	2.10338e-121	1	Des
Fam213a	5.23687e-124	0.393928	0.857	0.412	9.18232e-120	1	Fam213a
Sncaip	8.61823e-123	0.292337	0.602	0.2	1.51112e-118	1	Sncaip
Zbtb20	2.76082e-121	0.411365	0.854	0.422	4.84082e-117	1	Zbtb20
Top2a	7.4003e-121	0.5321	0.895	0.473	1.29757e-116	1	Top2a
Pdgfc	5.45921e-120	0.324205	0.615	0.221	9.57219e-116	1	Pdgfc
Espn	1.14243e-119	0.33128	0.68	0.259	2.00314e-115	1	Espn
Itga8	2.11862e-116	0.28011	0.521	0.162	3.71479e-112	1	Itga8
Foxp1	5.51613e-116	0.352627	0.763	0.334	9.67198e-112	1	Foxp1
Wt1	1.09555e-111	0.350375	0.906	0.464	1.92094e-107	1	Wt1
2810417H13Rik	1.32825e-111	0.548515	0.975	0.726	2.32895e-107	1	2810417H13Rik
Tpm2	3.15302e-111	0.416323	0.924	0.542	5.5285e-107	1	Tpm2
Hoxb9	2.09368e-110	0.333555	0.763	0.336	3.67105e-106	1	Hoxb9
Bmp7	3.40992e-109	0.319724	0.653	0.255	5.97895e-105	1	Bmp7
Mif	2.89873e-107	0.358231	1	0.958	5.08263e-103	1	Mif
Shisa2	5.00726e-105	0.282646	0.553	0.192	8.77973e-101	1	Shisa2
Cldn9	1.84216e-103	0.269322	0.553	0.196	3.23004e-99	1	Cldn9
Hmga2	9.00108e-100	0.404793	0.88	0.518	1.57825e-95	1	Hmga2
Spc25	2.46413e-98	0.436971	0.86	0.506	4.32061e-94	1	Spc25
Phgdh	7.95328e-96	0.426735	0.945	0.653	1.39453e-91	1	Phgdh
Pkig	2.85844e-95	0.374153	0.954	0.708	5.01198e-91	1	Pkig
Rps5	3.69022e-95	0.26996	1	0.994	6.47043e-91	1	Rps5
Oxnad1	3.83391e-92	0.271684	0.578	0.228	6.72239e-88	1	Oxnad1
Nt5dc2	1.2763e-91	0.369937	0.974	0.749	2.23786e-87	1	Nt5dc2
Bbx	2.72463e-89	0.359391	0.78	0.41	4.77737e-85	1	Bbx
Pcbp4	2.21128e-86	0.345581	0.925	0.622	3.87726e-82	1	Pcbp4
Grb10	5.68167e-86	0.363786	0.962	0.733	9.96223e-82	1	Grb10
Nnat	3.39194e-85	0.468126	0.917	0.615	5.94743e-81	1	Nnat
Aes	5.71502e-85	0.355905	0.975	0.781	1.00207e-80	1	Aes
Hoxa10	7.16634e-85	0.36346	0.922	0.587	1.25655e-80	1	Hoxa10
Dctpp1	5.41651e-84	0.355248	0.99	0.827	9.49732e-80	1	Dctpp1
Ptma	7.09772e-84	0.259637	1	0.986	1.24451e-79	1	Ptma
Tshz2	1.9633e-82	0.353978	0.96	0.672	3.44244e-78	1	Tshz2
Lig1	8.31267e-81	0.383908	0.877	0.534	1.45754e-76	1	Lig1
Lpin2	2.05265e-80	0.272094	0.622	0.276	3.59912e-76	1	Lpin2
Eef1a1	2.97513e-80	0.270496	1	0.991	5.21659e-76	1	Eef1a1
Hoxb5os	5.65911e-78	0.300071	0.566	0.244	9.92268e-74	1	Hoxb5os
Ranbp1	2.7679e-77	0.311362	1	0.934	4.85323e-73	1	Ranbp1
Hoxd11	7.39442e-77	0.314229	0.83	0.467	1.29654e-72	1	Hoxd11
Ramp2	1.39447e-75	0.307929	0.894	0.542	2.44507e-71	1	Ramp2
Ppp1r14b	4.96196e-74	0.346247	0.961	0.774	8.7003e-70	1	Ppp1r14b
Npm3	5.35355e-74	0.342998	0.979	0.828	9.38691e-70	1	Npm3
Clspn	2.47743e-73	0.263995	0.532	0.227	4.34392e-69	1	Clspn
Tril	7.02109e-72	0.32682	0.805	0.453	1.23108e-67	1	Tril
Fbxo5	7.46772e-72	0.260829	0.61	0.281	1.30939e-67	1	Fbxo5
Rrm2	2.61867e-71	0.343029	0.745	0.409	4.59158e-67	1	Rrm2
Smc4	2.32913e-70	0.343227	0.849	0.529	4.0839e-66	1	Smc4
Siva1	6.40938e-70	0.294108	0.999	0.88	1.12382e-65	1	Siva1
Uhrf1	1.83969e-69	0.3129	0.721	0.39	3.22572e-65	1	Uhrf1
Paics	5.87782e-68	0.303649	0.945	0.68	1.03062e-63	1	Paics
Sox11	4.74151e-66	0.25026	0.95	0.639	8.31377e-62	1	Sox11
Tubb5	6.12606e-66	0.334977	1	0.959	1.07414e-61	1	Tubb5
Gpc6	7.40789e-66	0.281526	0.844	0.5	1.2989e-61	1	Gpc6
Ezh2	4.85363e-65	0.300224	0.856	0.554	8.51036e-61	1	Ezh2
Rnaseh2a	3.42204e-63	0.290991	0.743	0.425	6.0002e-59	1	Rnaseh2a
Ncam1	4.98548e-63	0.275773	0.851	0.506	8.74155e-59	1	Ncam1
Nhp2l1	1.14655e-61	0.262694	0.997	0.901	2.01036e-57	1	Nhp2l1
Cenpf	4.71584e-61	0.388399	0.678	0.373	8.26875e-57	1	Cenpf
Hmgb2	1.82927e-60	0.373889	0.996	0.873	3.20745e-56	1	Hmgb2
Eef2	2.56739e-60	0.26963	1	0.951	4.50166e-56	1	Eef2
H2afx	9.48823e-60	0.375611	0.956	0.775	1.66367e-55	1	H2afx
Hist3h2ba	2.0137e-59	0.260539	0.841	0.518	3.53082e-55	1	Hist3h2ba
Mki67	3.45287e-58	0.290128	0.673	0.375	6.05425e-54	1	Mki67
Tyms	3.78667e-58	0.274992	0.912	0.604	6.63954e-54	1	Tyms
Spc24	9.62971e-58	0.274026	0.849	0.535	1.68847e-53	1	Spc24
Nop10	8.57242e-57	0.267061	0.997	0.915	1.50309e-52	1	Nop10
Lyar	9.98043e-57	0.289841	0.929	0.687	1.74997e-52	1	Lyar
H2afz	6.42177e-56	0.291544	1	0.977	1.12599e-51	1	H2afz
Lsm8	8.93435e-56	0.27	0.969	0.787	1.56655e-51	1	Lsm8
H2afy	1.04626e-55	0.265711	0.987	0.827	1.83451e-51	1	H2afy
Cbx5	1.11162e-55	0.278891	0.922	0.656	1.94912e-51	1	Cbx5
Nr2f6	1.96467e-55	0.26924	0.806	0.521	3.44485e-51	1	Nr2f6
Gmnn	2.92305e-54	0.258235	0.806	0.486	5.12528e-50	1	Gmnn
Ybx3	5.57119e-54	0.257123	0.765	0.468	9.76853e-50	1	Ybx3
Dhfr	1.13861e-53	0.266361	0.705	0.394	1.99644e-49	1	Dhfr
Nmral1	1.21115e-53	0.271169	0.768	0.463	2.12363e-49	1	Nmral1
Tipin	1.22172e-53	0.297832	0.94	0.698	2.14217e-49	1	Tipin
Gm1673	1.50904e-52	0.284763	0.914	0.652	2.64596e-48	1	Gm1673
Dek	5.23616e-52	0.276893	0.985	0.798	9.18108e-48	1	Dek
Ncl	1.17721e-51	0.263254	0.999	0.913	2.06412e-47	1	Ncl
Pfdn6	1.76843e-51	0.256107	0.956	0.748	3.10076e-47	1	Pfdn6
Hmgb3	5.13772e-51	0.261594	0.992	0.855	9.00847e-47	1	Hmgb3
Cd24a	1.02748e-50	0.254385	0.999	0.86	1.80159e-46	1	Cd24a
Mrpl23	7.5743e-50	0.258262	0.956	0.731	1.32808e-45	1	Mrpl23
Hn1	7.87882e-50	0.306673	0.972	0.828	1.38147e-45	1	Hn1
Cks1b	9.95862e-50	0.259311	0.994	0.867	1.74614e-45	1	Cks1b
Gm8730	1.27702e-49	0.255935	0.985	0.918	2.23912e-45	1	Gm8730
Dnajc9	6.89158e-49	0.250603	0.91	0.626	1.20837e-44	1	Dnajc9
Sms	4.37894e-46	0.255435	0.907	0.658	7.67803e-42	1	Sms
Nasp	1.47846e-44	0.259947	0.94	0.695	2.59232e-40	1	Nasp
Pcna	1.49489e-44	0.260178	0.7	0.438	2.62114e-40	1	Pcna
Cks2	1.02327e-42	0.267393	0.92	0.685	1.79421e-38	1	Cks2
Meis2	1.46143e-41	0.254825	0.989	0.744	2.56248e-37	1	Meis2
Ube2s	3.41696e-39	0.252438	0.991	0.915	5.99129e-35	1	Ube2s
Erdr1	1.02862e-36	0.250192	0.737	0.479	1.80359e-32	1	Erdr1
Ube2c	8.29134e-35	0.372417	0.804	0.593	1.4538e-30	1	Ube2c
Ung	7.31824e-24	0.252009	0.518	0.345	1.28318e-19	1	Ung
Gm10709	1.36034e-15	0.268784	0.643	0.514	2.38521e-11	1	Gm10709

## Sheet: 2
Symbol	p_val	avg_logFC	pct.1	pct.2	p_val_adj	cluster	gene
Tmsb4x	0	1.67444	1	0.915	0	2	Tmsb4x
Col1a2	0	1.32554	0.971	0.32	0	2	Col1a2
Col3a1	0	1.30025	0.982	0.352	0	2	Col3a1
Zeb2	0	1.18511	0.88	0.172	0	2	Zeb2
Bgn	0	1.09018	0.84	0.172	0	2	Bgn
Ecm1	0	1.05099	0.827	0.229	0	2	Ecm1
Gucy1a3	0	1.02547	0.801	0.089	0	2	Gucy1a3
Ace2	0	0.945774	0.605	0.043	0	2	Ace2
Snai2	0	0.936332	0.782	0.207	0	2	Snai2
Lbh	0	0.867214	0.801	0.209	0	2	Lbh
Alx1	0	0.839206	0.514	0.024	0	2	Alx1
Nkain4	0	0.788909	0.658	0.104	0	2	Nkain4
Col14a1	0	0.563333	0.403	0.028	0	2	Col14a1
Cldn11	3.14085e-299	0.753094	0.436	0.048	5.50716e-295	2	Cldn11
Lgals1	2.51764e-291	1.17878	1	0.828	4.41443e-287	2	Lgals1
Pid1	7.90744e-291	0.82289	0.614	0.121	1.38649e-286	2	Pid1
Cnn2	2.18463e-273	1.05384	0.915	0.393	3.83053e-269	2	Cnn2
Gata6	3.17308e-272	0.470166	0.404	0.043	5.56368e-268	2	Gata6
Emilin1	1.14057e-271	0.905647	0.913	0.371	1.99988e-267	2	Emilin1
S100a10	1.8885e-271	1.06286	0.979	0.628	3.3113e-267	2	S100a10
S100a6	2.39994e-263	0.822175	0.811	0.25	4.20806e-259	2	S100a6
Pcolce	5.56024e-263	0.697319	0.672	0.161	9.74933e-259	2	Pcolce
Tcf21	8.40377e-255	0.635997	0.606	0.139	1.47352e-250	2	Tcf21
Vstm4	1.72414e-254	0.522787	0.49	0.078	3.02311e-250	2	Vstm4
Lhfp	5.18742e-247	0.823766	0.875	0.352	9.09562e-243	2	Lhfp
Csrp1	1.3648e-241	0.879427	0.827	0.354	2.39304e-237	2	Csrp1
Cald1	3.94608e-241	0.920972	0.959	0.547	6.91906e-237	2	Cald1
S1pr3	3.09835e-240	0.498692	0.514	0.093	5.43265e-236	2	S1pr3
Cfh	2.10996e-234	0.672233	0.631	0.153	3.69961e-230	2	Cfh
Pdlim2	1.93985e-223	0.775179	0.827	0.309	3.40134e-219	2	Pdlim2
Glipr2	2.51952e-223	0.601155	0.592	0.141	4.41772e-219	2	Glipr2
Plac8	2.99375e-219	0.959235	0.818	0.325	5.24924e-215	2	Plac8
Tgfb1i1	1.47899e-218	0.560554	0.527	0.109	2.59326e-214	2	Tgfb1i1
Creb3l1	1.17816e-217	0.442512	0.444	0.073	2.06579e-213	2	Creb3l1
Tagln2	6.15889e-213	0.727961	0.853	0.389	1.0799e-208	2	Tagln2
Fbln5	9.67433e-213	0.589459	0.457	0.079	1.6963e-208	2	Fbln5
Anxa2	4.80668e-210	0.853727	0.946	0.461	8.42804e-206	2	Anxa2
Myl9	1.31671e-208	1.09162	0.845	0.364	2.30871e-204	2	Myl9
Tpm4	3.41498e-206	0.71941	0.983	0.812	5.98782e-202	2	Tpm4
Tubb6	4.53683e-205	0.706386	0.732	0.25	7.95487e-201	2	Tubb6
Olfml3	3.0872e-201	0.67078	0.716	0.224	5.41309e-197	2	Olfml3
Vim	5.77103e-200	0.78052	0.952	0.532	1.01189e-195	2	Vim
Ebf1	1.26417e-197	0.655717	0.733	0.234	2.21659e-193	2	Ebf1
Akap12	4.14447e-196	0.61838	0.705	0.234	7.26691e-192	2	Akap12
Col1a1	2.05113e-195	0.847621	0.913	0.383	3.59646e-191	2	Col1a1
Dcn	3.39238e-194	0.952536	0.417	0.074	5.94819e-190	2	Dcn
Eva1b	1.13286e-188	0.725876	0.968	0.667	1.98636e-184	2	Eva1b
Fbln1	1.92709e-188	0.707814	0.797	0.387	3.37896e-184	2	Fbln1
Meg3	4.77666e-186	0.733344	0.917	0.402	8.37539e-182	2	Meg3
Marcks	2.63193e-183	0.698894	0.971	0.783	4.61483e-179	2	Marcks
Serpine2	9.59406e-181	0.704785	0.769	0.322	1.68222e-176	2	Serpine2
Serpinh1	4.73667e-180	0.589068	0.996	0.912	8.30529e-176	2	Serpinh1
Col6a2	1.51032e-177	0.391479	0.384	0.064	2.6482e-173	2	Col6a2
Acta2	5.64676e-177	0.800678	0.513	0.13	9.90104e-173	2	Acta2
Ccdc80	4.21448e-175	0.541634	0.534	0.137	7.38968e-171	2	Ccdc80
Figf	3.40748e-171	0.4796	0.375	0.065	5.97468e-167	2	Figf
Fblim1	7.71993e-162	0.538706	0.564	0.18	1.35361e-157	2	Fblim1
Ptn	9.27136e-162	1.04019	0.931	0.771	1.62564e-157	2	Ptn
Snhg18	1.68233e-160	0.731083	0.719	0.324	2.9498e-156	2	Snhg18
Col6a1	7.1445e-158	0.382784	0.391	0.076	1.25272e-153	2	Col6a1
Rasgrp2	9.16179e-158	0.692742	0.65	0.248	1.60643e-153	2	Rasgrp2
Fn1	4.02293e-155	0.721337	0.819	0.404	7.05381e-151	2	Fn1
Vcam1	1.3196e-154	0.373645	0.285	0.04	2.31379e-150	2	Vcam1
Gng11	2.33892e-154	0.456991	0.662	0.231	4.10105e-150	2	Gng11
Fzd1	1.85545e-153	0.484457	0.531	0.159	3.25335e-149	2	Fzd1
Selm	1.30536e-152	0.63618	0.877	0.482	2.28882e-148	2	Selm
Snai1	4.1703e-152	0.376963	0.384	0.078	7.3122e-148	2	Snai1
Tuba1a	1.47211e-151	0.717382	0.987	0.814	2.5812e-147	2	Tuba1a
Maged2	5.09872e-151	0.636075	0.975	0.703	8.9401e-147	2	Maged2
Cygb	3.81422e-150	0.380813	0.398	0.083	6.68785e-146	2	Cygb
Myl6	5.42217e-150	0.51594	0.999	0.957	9.50723e-146	2	Myl6
Anxa5	6.61726e-148	0.58235	0.861	0.477	1.16027e-143	2	Anxa5
Gpc3	9.31853e-148	0.670753	0.962	0.751	1.63391e-143	2	Gpc3
Oaf	2.23086e-147	0.581967	0.783	0.405	3.9116e-143	2	Oaf
Actb	4.0686e-147	0.582933	1	0.974	7.13388e-143	2	Actb
G0s2	8.20238e-147	0.451283	0.42	0.098	1.4382e-142	2	G0s2
Flrt2	1.49761e-145	0.515949	0.478	0.136	2.6259e-141	2	Flrt2
Mmp2	1.62112e-145	0.497892	0.624	0.223	2.84248e-141	2	Mmp2
Emp3	9.06608e-145	0.597894	0.904	0.517	1.58965e-140	2	Emp3
Ldb2	3.63135e-141	0.455632	0.575	0.18	6.36721e-137	2	Ldb2
Ifitm3	9.33858e-140	0.54034	0.856	0.421	1.63743e-135	2	Ifitm3
Kdelr3	1.09629e-139	0.448335	0.489	0.141	1.92223e-135	2	Kdelr3
Penk	2.96303e-138	1.24203	0.473	0.142	5.19538e-134	2	Penk
Pmp22	3.0567e-138	0.487977	0.454	0.119	5.35962e-134	2	Pmp22
Ndufa4l2	2.42206e-137	0.331037	0.313	0.053	4.24684e-133	2	Ndufa4l2
Mfap2	3.99847e-135	0.533166	0.985	0.82	7.01093e-131	2	Mfap2
43715	7.8189e-135	0.649162	0.905	0.693	1.37097e-130	2	2019-09-07
Gpx8	8.8332e-135	0.566926	0.877	0.566	1.54881e-130	2	Gpx8
Anxa6	1.39172e-134	0.52567	0.717	0.326	2.44024e-130	2	Anxa6
Sema3a	8.3855e-134	0.327326	0.329	0.063	1.47031e-129	2	Sema3a
Basp1	3.34061e-133	0.620981	0.785	0.453	5.85742e-129	2	Basp1
Tmsb10	1.09062e-131	0.374055	1	0.982	1.9123e-127	2	Tmsb10
Myl12a	7.34088e-130	0.521759	0.992	0.902	1.28715e-125	2	Myl12a
Cd81	7.26745e-129	0.530888	0.989	0.848	1.27427e-124	2	Cd81
Ppp1r14a	8.32626e-128	0.522907	0.573	0.216	1.45993e-123	2	Ppp1r14a
Fkbp1a	9.81591e-128	0.417846	0.992	0.925	1.72112e-123	2	Fkbp1a
Hmgn3	2.3926e-126	0.620416	0.89	0.652	4.19518e-122	2	Hmgn3
Tmem119	3.2138e-126	0.341058	0.337	0.069	5.63507e-122	2	Tmem119
Pbx1	4.5918e-125	0.52833	0.967	0.74	8.05126e-121	2	Pbx1
Efemp2	5.22774e-125	0.551628	0.787	0.439	9.16632e-121	2	Efemp2
Nid1	1.30572e-124	0.405489	0.483	0.149	2.28945e-120	2	Nid1
Rarres2	1.46142e-124	0.48984	0.544	0.179	2.56245e-120	2	Rarres2
Pdgfrb	2.16923e-123	0.429686	0.48	0.14	3.80353e-119	2	Pdgfrb
Pth1r	3.61139e-122	0.398563	0.46	0.14	6.33221e-118	2	Pth1r
Rhoj	1.28473e-121	0.343838	0.395	0.101	2.25264e-117	2	Rhoj
Nfia	1.08345e-120	0.446902	0.584	0.205	1.89972e-116	2	Nfia
Gucy1b3	2.19347e-120	0.31539	0.317	0.066	3.84603e-116	2	Gucy1b3
Sfrp1	1.21938e-118	0.423235	0.749	0.334	2.13807e-114	2	Sfrp1
Plcb1	2.34611e-118	0.336931	0.293	0.059	4.11367e-114	2	Plcb1
Fhl2	1.4501e-117	0.520386	0.719	0.305	2.5426e-113	2	Fhl2
Col6a3	6.77251e-116	0.345114	0.349	0.08	1.18749e-111	2	Col6a3
Lrrc17	1.07695e-115	0.336612	0.413	0.113	1.88833e-111	2	Lrrc17
Rbp1	7.54079e-115	0.494143	0.989	0.861	1.3222e-110	2	Rbp1
Igfbp7	6.77699e-113	0.571953	0.823	0.432	1.18828e-108	2	Igfbp7
Bok	1.27128e-111	0.563696	0.642	0.316	2.22907e-107	2	Bok
Id3	7.62736e-108	0.553854	0.984	0.874	1.33738e-103	2	Id3
Cdh11	1.50372e-106	0.519887	0.76	0.424	2.63663e-102	2	Cdh11
Rcn1	4.02358e-106	0.490466	0.852	0.557	7.05494e-102	2	Rcn1
Cd63	4.33148e-104	0.456203	0.993	0.876	7.59482e-100	2	Cd63
Cnrip1	5.96162e-104	0.375425	0.531	0.196	1.04531e-99	2	Cnrip1
Lrp1	2.88245e-103	0.374187	0.464	0.158	5.05408e-99	2	Lrp1
Timp3	1.32137e-102	0.400717	0.514	0.182	2.3169e-98	2	Timp3
Sdc2	2.37565e-102	0.559646	0.478	0.182	4.16547e-98	2	Sdc2
Calm1	7.95953e-102	0.400371	0.995	0.913	1.39562e-97	2	Calm1
Rcn3	2.50461e-100	0.493015	0.877	0.634	4.39158e-96	2	Rcn3
Acyp2	2.51973e-100	0.339005	0.417	0.132	4.41809e-96	2	Acyp2
Dse	5.08634e-99	0.273329	0.299	0.07	8.91838e-95	2	Dse
Pja1	1.06922e-98	0.485107	0.738	0.451	1.87477e-94	2	Pja1
Actg1	6.0818e-98	0.404818	1	0.956	1.06638e-93	2	Actg1
Arl4a	8.92653e-98	0.653907	0.489	0.198	1.56518e-93	2	Arl4a
Col5a1	1.54988e-97	0.316091	0.345	0.093	2.71755e-93	2	Col5a1
Emp1	1.44392e-96	0.336631	0.46	0.154	2.53177e-92	2	Emp1
S100a11	1.51662e-96	0.49465	0.996	0.87	2.65924e-92	2	S100a11
Pla2g4a	1.33068e-95	0.3224	0.318	0.082	2.33322e-91	2	Pla2g4a
Cdc42	2.73834e-95	0.406248	0.98	0.889	4.8014e-91	2	Cdc42
Frem1	6.5672e-95	0.333469	0.41	0.136	1.15149e-90	2	Frem1
Peak1	5.2859e-93	0.349676	0.439	0.155	9.26829e-89	2	Peak1
Ostc	2.50102e-92	0.446395	0.945	0.84	4.38529e-88	2	Ostc
Serping1	5.83441e-92	0.352705	0.407	0.132	1.02301e-87	2	Serping1
Pcdh18	3.05726e-91	0.319846	0.376	0.117	5.3606e-87	2	Pcdh18
Epb41l2	3.0771e-91	0.39717	0.44	0.16	5.39539e-87	2	Epb41l2
Mdfi	4.04083e-91	0.374303	0.551	0.23	7.08519e-87	2	Mdfi
Col5a2	1.3038e-90	0.330322	0.425	0.139	2.28608e-86	2	Col5a2
Flna	1.95518e-90	0.508241	0.779	0.519	3.42821e-86	2	Flna
Tspan4	2.75132e-90	0.455612	0.642	0.336	4.82416e-86	2	Tspan4
Rgs5	2.80946e-90	0.422323	0.457	0.161	4.92611e-86	2	Rgs5
Rsu1	4.08329e-89	0.467034	0.712	0.417	7.15964e-85	2	Rsu1
Tmem45a	4.29632e-88	0.25872	0.316	0.082	7.53317e-84	2	Tmem45a
Gabarap	1.1789e-87	0.392917	0.989	0.932	2.06708e-83	2	Gabarap
Pdia6	1.50155e-87	0.436387	0.948	0.817	2.63281e-83	2	Pdia6
6030408B16Rik	1.23344e-86	0.42706	0.538	0.238	2.16272e-82	2	6030408B16Rik
Arap1	3.31546e-86	0.293638	0.416	0.137	5.81332e-82	2	Arap1
Cfl1	4.36718e-86	0.308835	1	0.95	7.65741e-82	2	Cfl1
Nkd1	1.41385e-85	0.589673	0.54	0.259	2.47905e-81	2	Nkd1
Snx18	3.62969e-83	0.382125	0.435	0.173	6.36431e-79	2	Snx18
Pfn1	4.40479e-83	0.303857	1	0.967	7.72335e-79	2	Pfn1
Cdc42ep5	1.69082e-81	0.351656	0.449	0.172	2.96469e-77	2	Cdc42ep5
Tax1bp3	4.84583e-81	0.433987	0.764	0.519	8.49668e-77	2	Tax1bp3
Fam212a	4.96304e-80	0.358037	0.565	0.246	8.7022e-76	2	Fam212a
Dlc1	2.89331e-79	0.391724	0.556	0.269	5.07314e-75	2	Dlc1
Lsp1	8.73249e-79	0.445479	0.892	0.629	1.53115e-74	2	Lsp1
Hic1	1.26656e-78	0.308772	0.664	0.295	2.22079e-74	2	Hic1
Gpx7	1.78035e-78	0.446971	0.617	0.343	3.12167e-74	2	Gpx7
Fbn1	4.26131e-78	0.339371	0.411	0.155	7.47178e-74	2	Fbn1
Kcne1l	7.92677e-78	0.257805	0.266	0.069	1.38988e-73	2	Kcne1l
Cmtm3	1.38812e-77	0.407433	0.752	0.487	2.43394e-73	2	Cmtm3
Cd248	1.88203e-77	0.28694	0.351	0.111	3.29996e-73	2	Cd248
Abracl	3.01778e-77	0.438779	0.878	0.721	5.29137e-73	2	Abracl
Vasp	3.6375e-77	0.423334	0.76	0.51	6.37799e-73	2	Vasp
Rhoc	1.98908e-76	0.392721	0.793	0.537	3.48765e-72	2	Rhoc
43719	8.65242e-76	0.43403	0.7	0.453	1.51712e-71	2	2019-09-11
Gnas	1.96052e-75	0.291645	0.999	0.974	3.43758e-71	2	Gnas
Copz2	2.76913e-75	0.380007	0.671	0.393	4.85539e-71	2	Copz2
Fstl1	9.70325e-75	0.381344	0.864	0.592	1.70137e-70	2	Fstl1
Nid2	2.73379e-74	0.265866	0.304	0.091	4.79343e-70	2	Nid2
Wdr86	1.10772e-73	0.29077	0.382	0.139	1.94227e-69	2	Wdr86
Alcam	3.40664e-73	0.47047	0.786	0.511	5.9732e-69	2	Alcam
Thy1	4.2219e-72	0.344205	0.297	0.089	7.40268e-68	2	Thy1
Sepw1	6.12498e-71	0.308227	1	0.971	1.07395e-66	2	Sepw1
Ppic	7.25036e-71	0.410428	0.845	0.63	1.27128e-66	2	Ppic
Meis1	1.01017e-70	0.360226	0.724	0.411	1.77122e-66	2	Meis1
Fermt2	1.19547e-69	0.417885	0.629	0.378	2.09614e-65	2	Fermt2
Msrb2	1.3183e-69	0.307003	0.399	0.16	2.3115e-65	2	Msrb2
S100a13	2.72788e-69	0.313961	0.4	0.155	4.78306e-65	2	S100a13
Atp2b1	4.12988e-69	0.515194	0.686	0.458	7.24134e-65	2	Atp2b1
Igfbp4	5.0223e-69	0.369522	0.896	0.719	8.80609e-65	2	Igfbp4
Ilk	5.77356e-69	0.402077	0.709	0.467	1.01234e-64	2	Ilk
Dhrs3	8.50863e-69	0.392771	0.612	0.323	1.4919e-64	2	Dhrs3
Mylk	2.13914e-68	0.320506	0.415	0.173	3.75076e-64	2	Mylk
43723	4.20489e-68	0.316282	0.974	0.908	7.37286e-64	2	2019-09-15
Pdgfra	4.8128e-68	0.284235	0.458	0.179	8.43877e-64	2	Pdgfra
Capns1	7.62524e-68	0.378864	0.897	0.723	1.33701e-63	2	Capns1
Arf4	1.94172e-67	0.365217	0.926	0.819	3.40461e-63	2	Arf4
Calm3	4.00916e-67	0.36062	0.954	0.873	7.02966e-63	2	Calm3
Tpm1	5.3184e-67	0.569856	0.807	0.63	9.32528e-63	2	Tpm1
Calr	1.5112e-66	0.337828	0.964	0.847	2.64974e-62	2	Calr
Uqcc2	4.90455e-66	0.331164	0.946	0.806	8.59963e-62	2	Uqcc2
Limd2	1.05351e-64	0.350603	0.885	0.73	1.84723e-60	2	Limd2
Rrbp1	9.80416e-64	0.393751	0.773	0.568	1.71906e-59	2	Rrbp1
Morf4l1	1.57121e-62	0.304169	0.982	0.913	2.75496e-58	2	Morf4l1
Rem1	2.47937e-62	0.333903	0.613	0.34	4.34733e-58	2	Rem1
Gpx3	2.97611e-62	0.399334	0.458	0.219	5.21832e-58	2	Gpx3
Actn1	3.08559e-62	0.38179	0.633	0.394	5.41027e-58	2	Actn1
Laptm4a	1.82993e-61	0.367317	0.91	0.808	3.2086e-57	2	Laptm4a
Ugdh	2.66832e-61	0.309401	0.48	0.234	4.67863e-57	2	Ugdh
Gpm6b	5.91415e-61	0.265013	0.314	0.109	1.03699e-56	2	Gpm6b
P3h3	2.53251e-60	0.316995	0.481	0.229	4.4405e-56	2	P3h3
Ccnd2	3.11282e-60	0.378653	0.909	0.728	5.45802e-56	2	Ccnd2
Ifitm2	7.56683e-60	0.265154	0.997	0.932	1.32677e-55	2	Ifitm2
B2m	1.05024e-59	0.280332	0.61	0.356	1.84148e-55	2	B2m
Ywhah	2.10028e-59	0.340047	0.923	0.777	3.68264e-55	2	Ywhah
Leprot	1.11454e-58	0.336255	0.571	0.329	1.95424e-54	2	Leprot
Hacd1	1.77288e-58	0.349032	0.666	0.439	3.10857e-54	2	Hacd1
Xbp1	3.79694e-58	0.361638	0.638	0.392	6.65756e-54	2	Xbp1
Nr2f2	9.84609e-58	0.360792	0.918	0.755	1.72641e-53	2	Nr2f2
Arf5	5.0753e-57	0.284082	0.976	0.937	8.89903e-53	2	Arf5
1810058I24Rik	6.91579e-57	0.32659	0.927	0.846	1.21262e-52	2	1810058I24Rik
Id2	4.36313e-56	0.414728	0.851	0.661	7.65031e-52	2	Id2
Cnn3	2.5232e-55	0.313366	0.929	0.818	4.42418e-51	2	Cnn3
Hspa5	9.35092e-55	0.373086	0.906	0.782	1.63959e-50	2	Hspa5
Islr	1.19318e-54	0.257705	0.415	0.174	2.09212e-50	2	Islr
Map1lc3a	4.31333e-54	0.357719	0.807	0.637	7.56299e-50	2	Map1lc3a
Ptms	1.22564e-53	0.315352	0.97	0.875	2.14904e-49	2	Ptms
Rbms1	6.62996e-53	0.337004	0.672	0.461	1.1625e-48	2	Rbms1
Fign	8.76926e-53	0.252353	0.33	0.132	1.5376e-48	2	Fign
Ppib	1.73763e-52	0.293001	0.983	0.906	3.04677e-48	2	Ppib
Oat	1.83304e-52	0.345029	0.639	0.421	3.21405e-48	2	Oat
Nenf	1.88794e-52	0.308382	0.893	0.773	3.31032e-48	2	Nenf
Cyth3	4.09693e-52	0.281652	0.435	0.217	7.18356e-48	2	Cyth3
Npc2	1.31744e-51	0.315036	0.935	0.816	2.31001e-47	2	Npc2
Reep5	3.64873e-51	0.335568	0.758	0.574	6.39768e-47	2	Reep5
Svil	1.03819e-50	0.286574	0.404	0.194	1.82036e-46	2	Svil
Sparc	1.21569e-50	0.434401	0.943	0.78	2.1316e-46	2	Sparc
Tmem256	1.52521e-50	0.284921	0.941	0.9	2.6743e-46	2	Tmem256
Tril	5.68302e-50	0.324354	0.711	0.466	9.9646e-46	2	Tril
Tln1	7.42304e-50	0.337064	0.654	0.457	1.30156e-45	2	Tln1
Hmgn2	1.28864e-49	0.276951	1	0.948	2.2595e-45	2	Hmgn2
Tceal8	1.63908e-49	0.291277	0.909	0.811	2.87396e-45	2	Tceal8
Sh3bgrl3	6.04059e-49	0.271962	0.929	0.802	1.05916e-44	2	Sh3bgrl3
Palld	1.47695e-47	0.428387	0.292	0.122	2.58968e-43	2	Palld
Sema5a	1.5789e-47	0.254124	0.254	0.093	2.76844e-43	2	Sema5a
Prdx5	2.8895e-47	0.326372	0.868	0.75	5.06645e-43	2	Prdx5
Cdkn1c	6.75931e-47	0.942962	0.96	0.826	1.18518e-42	2	Cdkn1c
Tenm4	7.81613e-47	0.271492	0.441	0.223	1.37048e-42	2	Tenm4
Rhod	1.26192e-46	0.25095	0.396	0.191	2.21265e-42	2	Rhod
Tcf12	2.68421e-46	0.330062	0.649	0.464	4.7065e-42	2	Tcf12
Sec61b	3.01665e-46	0.260312	0.984	0.935	5.2894e-42	2	Sec61b
Clic1	1.16418e-45	0.265573	0.943	0.83	2.04128e-41	2	Clic1
Fundc2	2.22359e-45	0.310106	0.823	0.692	3.89884e-41	2	Fundc2
Chd3	2.41379e-44	0.288027	0.803	0.621	4.23233e-40	2	Chd3
Pdlim7	5.25288e-44	0.304577	0.614	0.41	9.2104e-40	2	Pdlim7
Hsp90b1	6.10557e-44	0.33382	0.88	0.757	1.07055e-39	2	Hsp90b1
Neto2	8.78639e-44	0.302548	0.338	0.159	1.54061e-39	2	Neto2
Ralb	2.50471e-43	0.289458	0.58	0.364	4.39176e-39	2	Ralb
Actr3	1.12553e-42	0.29406	0.748	0.581	1.97351e-38	2	Actr3
Ifitm1	3.47164e-42	0.294684	0.63	0.398	6.08717e-38	2	Ifitm1
Pofut2	8.59628e-42	0.302163	0.571	0.386	1.50727e-37	2	Pofut2
Txndc5	8.672e-42	0.333187	0.754	0.607	1.52055e-37	2	Txndc5
Itm2b	9.27041e-42	0.278759	0.929	0.813	1.62547e-37	2	Itm2b
Arf1	1.18089e-41	0.259063	0.975	0.895	2.07057e-37	2	Arf1
Rbms3	1.55611e-41	0.307034	0.468	0.273	2.72848e-37	2	Rbms3
Tubb2a	2.29563e-41	0.260744	0.317	0.141	4.02516e-37	2	Tubb2a
Sri	3.68771e-41	0.279321	0.832	0.697	6.46604e-37	2	Sri
Maged1	7.90443e-41	0.273202	0.915	0.79	1.38596e-36	2	Maged1
Ech1	1.42244e-40	0.313831	0.616	0.433	2.4941e-36	2	Ech1
Fkbp10	4.00556e-40	0.287361	0.515	0.312	7.02336e-36	2	Fkbp10
Tspan7	5.08946e-40	0.288302	0.448	0.259	8.92386e-36	2	Tspan7
Yipf5	8.31932e-39	0.264725	0.626	0.436	1.45871e-34	2	Yipf5
Selk	1.76985e-38	0.255376	0.915	0.844	3.10325e-34	2	Selk
Etfb	2.99059e-38	0.257158	0.886	0.788	5.24371e-34	2	Etfb
Tmed9	3.07156e-38	0.272942	0.933	0.832	5.38567e-34	2	Tmed9
Rab13	6.186e-38	0.298744	0.552	0.369	1.08465e-33	2	Rab13
Golga7	1.51441e-37	0.315082	0.729	0.601	2.65537e-33	2	Golga7
1500009L16Rik	2.57077e-37	0.300158	0.506	0.326	4.50759e-33	2	1500009L16Rik
Fkbp9	2.8496e-37	0.274984	0.485	0.304	4.99649e-33	2	Fkbp9
Itgb1	2.87629e-37	0.288025	0.696	0.532	5.04328e-33	2	Itgb1
Adprh	1.37924e-36	0.259652	0.61	0.422	2.41836e-32	2	Adprh
H2afy2	2.56538e-36	0.280069	0.822	0.699	4.49813e-32	2	H2afy2
Cotl1	2.77521e-36	0.262785	0.748	0.6	4.86605e-32	2	Cotl1
Oaz2	5.36457e-36	0.270039	0.865	0.761	9.40624e-32	2	Oaz2
Ap1s1	1.93776e-35	0.275308	0.731	0.6	3.39767e-31	2	Ap1s1
Zfp36l1	6.89369e-35	0.306517	0.807	0.69	1.20874e-30	2	Zfp36l1
Nfat5	9.70067e-35	0.364338	0.476	0.304	1.70092e-30	2	Nfat5
Rab18	1.04945e-34	0.255898	0.754	0.61	1.8401e-30	2	Rab18
Kdelr2	1.12181e-34	0.284665	0.736	0.59	1.96699e-30	2	Kdelr2
Col4a1	1.91206e-34	0.319036	0.524	0.349	3.35261e-30	2	Col4a1
Yaf2	2.26845e-34	0.262694	0.733	0.586	3.9775e-30	2	Yaf2
Ssr3	2.33807e-34	0.269246	0.785	0.67	4.09957e-30	2	Ssr3
Ctbp2	6.52321e-34	0.305087	0.571	0.421	1.14378e-29	2	Ctbp2
Rbpms	8.20694e-34	0.255397	0.523	0.345	1.439e-29	2	Rbpms
H2afz	8.81448e-34	0.279684	1	0.977	1.54553e-29	2	H2afz
Apoa1bp	5.94623e-33	0.258337	0.771	0.636	1.04261e-28	2	Apoa1bp
Camk2n1	7.22055e-33	0.333679	0.647	0.501	1.26605e-28	2	Camk2n1
Ddost	7.48109e-33	0.254123	0.801	0.687	1.31173e-28	2	Ddost
Prkar1a	1.26761e-32	0.258337	0.771	0.663	2.22262e-28	2	Prkar1a
Arl1	3.48362e-32	0.277652	0.791	0.677	6.10818e-28	2	Arl1
Rap1b	3.60716e-32	0.262512	0.713	0.585	6.32479e-28	2	Rap1b
Sar1a	9.33064e-32	0.276691	0.748	0.636	1.63603e-27	2	Sar1a
Sh3bgrl	1.22033e-31	0.256498	0.684	0.546	2.13973e-27	2	Sh3bgrl
Smim7	1.23329e-31	0.25886	0.781	0.673	2.16246e-27	2	Smim7
Rtn4	1.32851e-31	0.272241	0.774	0.665	2.32941e-27	2	Rtn4
Pdia3	2.45805e-31	0.259283	0.832	0.725	4.30995e-27	2	Pdia3
Tns3	2.76189e-31	0.251398	0.361	0.204	4.84269e-27	2	Tns3
Ssr1	7.55242e-30	0.254137	0.715	0.596	1.32424e-25	2	Ssr1
2310022B05Rik	1.46708e-29	0.253974	0.441	0.282	2.57238e-25	2	2310022B05Rik
P4hb	3.18979e-29	0.250784	0.804	0.7	5.59298e-25	2	P4hb
Dkk1	3.89896e-29	0.393432	0.32	0.161	6.83644e-25	2	Dkk1
Ckap4	9.0348e-29	0.268784	0.646	0.507	1.58416e-24	2	Ckap4
Cox20	2.37101e-28	0.257221	0.705	0.587	4.15732e-24	2	Cox20
Col4a2	2.40345e-28	0.315251	0.536	0.389	4.2142e-24	2	Col4a2
Igf2	5.18389e-28	0.317297	0.7	0.56	9.08944e-24	2	Igf2
Rasl11a	1.33744e-27	0.270957	0.39	0.228	2.34506e-23	2	Rasl11a
Prdx4	2.1492e-27	0.255995	0.793	0.696	3.76841e-23	2	Prdx4
Nrep	8.99717e-27	0.255295	0.709	0.582	1.57756e-22	2	Nrep
Thra	1.93464e-25	0.254059	0.526	0.375	3.3922e-21	2	Thra
Vimp	1.83109e-23	0.258748	0.683	0.575	3.21064e-19	2	Vimp
Zfp503	2.41043e-23	0.263147	0.596	0.459	4.22644e-19	2	Zfp503
Mxd4	2.46122e-23	0.264617	0.572	0.437	4.3155e-19	2	Mxd4
H19	1.31036e-19	0.287883	0.978	0.907	2.29758e-15	2	H19
Sema3c	1.5168e-17	0.302358	0.271	0.162	2.65955e-13	2	Sema3c
Birc5	5.91276e-12	0.285463	0.697	0.645	1.03674e-07	2	Birc5

## Sheet: 3
Symbol	p_val	avg_logFC	pct.1	pct.2	p_val_adj	cluster	gene
Aldh1a2	9.22958e-270	0.898985	0.94	0.431	1.61831e-265	3	Aldh1a2
Fibin	5.39156e-256	0.664899	0.659	0.148	9.45356e-252	3	Fibin
Pbx1	2.49145e-243	0.898103	0.991	0.738	4.36851e-239	3	Pbx1
Hic1	2.67308e-237	0.710342	0.848	0.276	4.68698e-233	3	Hic1
Fhl2	1.52153e-205	0.709128	0.823	0.295	2.66784e-201	3	Fhl2
Foxd1	1.4704e-202	0.621907	0.672	0.194	2.5782e-198	3	Foxd1
Col1a1	3.17519e-199	0.476746	0.935	0.382	5.56738e-195	3	Col1a1
Meis1	3.90598e-198	0.664411	0.875	0.395	6.84874e-194	3	Meis1
Tk1	6.06603e-193	0.739532	0.816	0.373	1.06362e-188	3	Tk1
Arpc1b	5.83375e-183	0.679081	0.958	0.578	1.02289e-178	3	Arpc1b
Meg3	4.02994e-177	0.673693	0.902	0.404	7.06609e-173	3	Meg3
Eva1b	8.18192e-176	0.665206	0.98	0.667	1.43462e-171	3	Eva1b
Alcam	6.64179e-174	0.722592	0.906	0.499	1.16457e-169	3	Alcam
Nfia	1.13478e-169	0.536168	0.649	0.198	1.98972e-165	3	Nfia
Mest	5.37084e-168	0.655273	1	0.903	9.41724e-164	3	Mest
Maged2	1.0924e-167	0.68825	0.988	0.702	1.91541e-163	3	Maged2
2810417H13Rik	5.67206e-166	0.737572	0.988	0.727	9.94538e-162	3	2810417H13Rik
Fn1	6.76342e-163	0.586735	0.856	0.401	1.1859e-158	3	Fn1
Top2a	4.25325e-159	0.709476	0.911	0.474	7.45765e-155	3	Top2a
Emilin1	7.10139e-157	0.580661	0.852	0.379	1.24516e-152	3	Emilin1
Polr2m	4.3074e-155	0.508144	0.989	0.902	7.5526e-151	3	Polr2m
Gm29771	3.36556e-152	0.324565	0.317	0.049	5.90117e-148	3	Gm29771
Sfrp1	2.1378e-151	0.587083	0.792	0.33	3.74842e-147	3	Sfrp1
Col3a1	6.2368e-151	0.320305	0.898	0.362	1.09356e-146	3	Col3a1
Igfbp5	2.32767e-149	0.928776	0.806	0.419	4.08134e-145	3	Igfbp5
Ptn	1.1549e-148	0.627371	0.978	0.767	2.02501e-144	3	Ptn
Sepp1	6.27863e-148	0.528068	0.801	0.359	1.1009e-143	3	Sepp1
Cdkn1c	2.31488e-147	0.471138	0.993	0.823	4.05892e-143	3	Cdkn1c
Plagl1	2.45739e-144	0.530576	0.751	0.323	4.30878e-140	3	Plagl1
Anxa2	2.58491e-144	0.579034	0.919	0.465	4.53238e-140	3	Anxa2
Cks1b	1.76167e-143	0.546609	0.996	0.868	3.0889e-139	3	Cks1b
Nfib	3.17939e-143	0.487991	0.737	0.283	5.57474e-139	3	Nfib
C1qtnf2	3.64997e-143	0.452686	0.452	0.108	6.39986e-139	3	C1qtnf2
Piezo2	2.12823e-142	0.352752	0.431	0.099	3.73164e-138	3	Piezo2
Lgals1	1.13735e-141	0.583715	1	0.829	1.99424e-137	3	Lgals1
Ntn1	4.95927e-141	0.428218	0.429	0.1	8.69558e-137	3	Ntn1
Cxcl12	1.34009e-140	0.705215	0.642	0.249	2.34971e-136	3	Cxcl12
Spc25	6.75195e-140	0.659743	0.86	0.509	1.18389e-135	3	Spc25
Tyms	7.31708e-140	0.627469	0.918	0.606	1.28298e-135	3	Tyms
Emp3	5.07264e-139	0.558056	0.911	0.517	8.89437e-135	3	Emp3
Cdk1	5.14535e-139	0.628228	0.824	0.449	9.02185e-135	3	Cdk1
Nsg1	3.55895e-136	0.564272	0.778	0.396	6.24027e-132	3	Nsg1
Slc40a1	3.59371e-136	0.418768	0.532	0.16	6.30121e-132	3	Slc40a1
Dlk1	4.83741e-134	0.509691	0.62	0.212	8.48192e-130	3	Dlk1
Mfap2	3.57735e-130	0.526858	0.984	0.82	6.27252e-126	3	Mfap2
Pdgfra	8.3825e-129	0.409041	0.551	0.169	1.46979e-124	3	Pdgfra
Cenpm	1.17509e-127	0.539847	0.858	0.504	2.0604e-123	3	Cenpm
Spc24	7.32302e-126	0.589756	0.853	0.537	1.28402e-121	3	Spc24
Crabp1	1.79549e-124	0.590641	0.628	0.244	3.14821e-120	3	Crabp1
Aurkb	5.79612e-124	0.538612	0.664	0.299	1.01629e-119	3	Aurkb
Smc2	7.96537e-124	0.536783	0.875	0.532	1.39665e-119	3	Smc2
Ldb2	1.67875e-123	0.397908	0.563	0.182	2.94352e-119	3	Ldb2
Hist1h2ap	7.73296e-122	0.859693	0.907	0.577	1.3559e-117	3	Hist1h2ap
Mxd3	9.74402e-122	0.474207	0.505	0.175	1.70852e-117	3	Mxd3
Ifitm2	5.3754e-121	0.423651	0.996	0.933	9.42522e-117	3	Ifitm2
Ifitm3	8.53614e-121	0.444474	0.859	0.421	1.49673e-116	3	Ifitm3
A230065H16Rik	2.66549e-119	0.352234	0.348	0.079	4.67367e-115	3	A230065H16Rik
Mecom	6.41424e-119	0.405137	0.633	0.228	1.12467e-114	3	Mecom
Shisa3	7.934e-119	0.570305	0.802	0.434	1.39115e-114	3	Shisa3
Hmgb2	6.28264e-115	0.580744	1	0.873	1.1016e-110	3	Hmgb2
Loxl1	8.68822e-113	0.375906	0.516	0.17	1.52339e-108	3	Loxl1
H2afx	1.14396e-112	0.70884	0.958	0.776	2.00583e-108	3	H2afx
Cald1	1.29152e-112	0.466527	0.915	0.552	2.26455e-108	3	Cald1
Myl9	1.73398e-111	0.291315	0.79	0.371	3.04036e-107	3	Myl9
H3f3b	1.62912e-109	0.376921	1	0.965	2.8565e-105	3	H3f3b
Gpc3	1.84817e-109	0.542951	0.957	0.752	3.24058e-105	3	Gpc3
Ebf1	4.36059e-109	0.383508	0.649	0.244	7.64586e-105	3	Ebf1
Pfn1	4.927e-109	0.338998	1	0.967	8.63901e-105	3	Pfn1
Dek	2.40829e-107	0.483637	0.973	0.801	4.22269e-103	3	Dek
Rgs5	1.16254e-104	0.344107	0.489	0.158	2.0384e-100	3	Rgs5
Mdfic	3.73746e-104	0.285785	0.36	0.091	6.55327e-100	3	Mdfic
Cnn2	1.64587e-102	0.386686	0.819	0.404	2.88586e-98	3	Cnn2
Lsm2	3.96244e-102	0.452156	0.97	0.794	6.94774e-98	3	Lsm2
Pdlim2	3.19572e-99	0.381012	0.716	0.322	5.60337e-95	3	Pdlim2
Uqcc2	4.34355e-99	0.43062	0.949	0.806	7.61598e-95	3	Uqcc2
Camk2n1	5.03253e-99	0.562319	0.786	0.486	8.82404e-95	3	Camk2n1
Selm	5.3362e-99	0.414396	0.847	0.486	9.35649e-95	3	Selm
Hjurp	4.17709e-98	0.464897	0.685	0.368	7.32411e-94	3	Hjurp
Tpm4	1.43141e-97	0.398365	0.969	0.814	2.50983e-93	3	Tpm4
Olfml3	1.50755e-97	0.337293	0.617	0.236	2.64334e-93	3	Olfml3
Birc5	5.05613e-97	0.577945	0.888	0.625	8.86541e-93	3	Birc5
Sertad4	4.56976e-96	0.280197	0.347	0.09	8.01261e-92	3	Sertad4
Adamts5	6.52778e-96	0.268924	0.293	0.066	1.14458e-91	3	Adamts5
Batf3	1.58762e-95	0.335643	0.413	0.131	2.78374e-91	3	Batf3
Myh10	3.8341e-95	0.454166	0.78	0.492	6.7227e-91	3	Myh10
Ecm1	7.664e-95	0.412838	0.621	0.253	1.34381e-90	3	Ecm1
Ywhah	3.71507e-94	0.429472	0.94	0.776	6.514e-90	3	Ywhah
Ccnd2	1.23644e-93	0.481608	0.948	0.724	2.16797e-89	3	Ccnd2
Ntm	1.50785e-93	0.315719	0.43	0.138	2.64386e-89	3	Ntm
Tnnt1	3.48867e-93	0.305178	0.402	0.123	6.11704e-89	3	Tnnt1
Igfbp3	8.61505e-93	0.348893	0.379	0.109	1.51056e-88	3	Igfbp3
Fam212a	3.20147e-92	0.357724	0.601	0.243	5.61346e-88	3	Fam212a
Scarf2	1.58119e-91	0.303952	0.417	0.132	2.77246e-87	3	Scarf2
Pbk	8.40129e-91	0.46639	0.652	0.33	1.47308e-86	3	Pbk
Fbxo5	1.34438e-90	0.401822	0.597	0.285	2.35724e-86	3	Fbxo5
Tcf15	1.60347e-90	0.250646	0.341	0.09	2.81152e-86	3	Tcf15
Dtymk	1.75704e-90	0.427256	0.968	0.804	3.08079e-86	3	Dtymk
Chd3	5.16526e-90	0.423965	0.878	0.613	9.05676e-86	3	Chd3
Serpine2	1.05943e-88	0.395451	0.685	0.332	1.8576e-84	3	Serpine2
Tubb6	2.3555e-88	0.377061	0.617	0.263	4.13014e-84	3	Tubb6
Mki67	4.39434e-88	0.486525	0.695	0.375	7.70503e-84	3	Mki67
Dhrs3	6.66166e-88	0.440424	0.655	0.319	1.16806e-83	3	Dhrs3
Reln	5.01647e-87	0.266294	0.333	0.091	8.79588e-83	3	Reln
Lhfp	1.84804e-86	0.390344	0.727	0.369	3.24036e-82	3	Lhfp
Pdzd2	4.5392e-86	0.36607	0.542	0.222	7.95903e-82	3	Pdzd2
Dad1	8.26457e-86	0.357374	0.992	0.915	1.44911e-81	3	Dad1
Snrpd1	1.20535e-85	0.345307	0.997	0.917	2.11345e-81	3	Snrpd1
Sub1	4.49324e-85	0.310504	1	0.953	7.87844e-81	3	Sub1
Crabp2	2.45139e-84	0.416519	0.692	0.366	4.29827e-80	3	Crabp2
Cfh	1.03172e-83	0.290119	0.484	0.17	1.80902e-79	3	Cfh
Syce2	5.50563e-82	0.459596	0.793	0.536	9.65357e-78	3	Syce2
Gdnf	1.15932e-81	0.323034	0.433	0.16	2.03274e-77	3	Gdnf
Rad51ap1	7.38997e-81	0.377681	0.513	0.231	1.29576e-76	3	Rad51ap1
Stub1	1.3119e-80	0.369729	0.968	0.836	2.30029e-76	3	Stub1
Meis2	1.50959e-80	0.419696	0.978	0.747	2.64692e-76	3	Meis2
Pik3r1	1.98612e-80	0.360873	0.556	0.246	3.48246e-76	3	Pik3r1
Itga9	5.80034e-80	0.324114	0.483	0.193	1.01703e-75	3	Itga9
Malat1	7.24758e-80	0.419663	0.996	0.971	1.27079e-75	3	Malat1
Ssbp2	7.27685e-80	0.407195	0.802	0.542	1.27592e-75	3	Ssbp2
H1f0	7.71267e-79	0.622385	0.923	0.803	1.35234e-74	3	H1f0
Timp3	2.45196e-78	0.316215	0.489	0.185	4.29926e-74	3	Timp3
Igfbp7	3.87142e-78	0.342621	0.793	0.436	6.78814e-74	3	Igfbp7
Rgl1	5.39373e-78	0.261371	0.379	0.124	9.45737e-74	3	Rgl1
Cd81	1.44079e-77	0.349757	0.969	0.851	2.52628e-73	3	Cd81
Islr	1.38597e-76	0.288323	0.462	0.169	2.43015e-72	3	Islr
Gm16141	2.5334e-76	0.286442	0.397	0.136	4.44207e-72	3	Gm16141
2700094K13Rik	1.4046e-75	0.345576	0.995	0.916	2.46282e-71	3	2700094K13Rik
Cmc2	9.14704e-75	0.404033	0.786	0.537	1.60384e-70	3	Cmc2
Fam111a	1.2128e-74	0.356567	0.503	0.227	2.12653e-70	3	Fam111a
Tuba1b	8.76561e-74	0.40208	1	0.941	1.53696e-69	3	Tuba1b
Cpa2	2.33122e-73	0.381481	0.449	0.178	4.08756e-69	3	Cpa2
Cks2	2.58718e-73	0.541988	0.905	0.689	4.53636e-69	3	Cks2
Idh2	7.29556e-73	0.371856	0.97	0.844	1.2792e-68	3	Idh2
Ccna2	1.22605e-72	0.396253	0.683	0.39	2.14975e-68	3	Ccna2
Rarres2	1.65096e-71	0.301226	0.478	0.187	2.8948e-67	3	Rarres2
Calm2	2.37133e-71	0.340772	1	0.932	4.15789e-67	3	Calm2
Ranbp1	8.38422e-71	0.320254	1	0.934	1.47009e-66	3	Ranbp1
Bub3	1.04366e-70	0.428	0.864	0.658	1.82995e-66	3	Bub3
Ube2s	2.17359e-70	0.397367	0.991	0.916	3.81118e-66	3	Ube2s
Rbm3	7.50625e-70	0.286071	0.999	0.95	1.31615e-65	3	Rbm3
Lsp1	1.13567e-69	0.365918	0.914	0.627	1.99129e-65	3	Lsp1
Adamtsl1	4.97242e-69	0.251749	0.315	0.094	8.71864e-65	3	Adamtsl1
Tcf19	6.57134e-69	0.373184	0.492	0.233	1.15222e-64	3	Tcf19
Cdc42ep3	7.7152e-69	0.349528	0.559	0.258	1.35278e-64	3	Cdc42ep3
Lpar1	8.99893e-69	0.294108	0.407	0.156	1.57787e-64	3	Lpar1
Asf1b	2.13666e-67	0.349241	0.538	0.276	3.74642e-63	3	Asf1b
Cd63	2.79141e-67	0.328336	0.978	0.878	4.89446e-63	3	Cd63
Tmpo	3.65278e-67	0.360195	0.913	0.718	6.40479e-63	3	Tmpo
Lig1	9.02288e-67	0.467231	0.802	0.545	1.58207e-62	3	Lig1
Slbp	9.44276e-67	0.448852	0.853	0.673	1.65569e-62	3	Slbp
Incenp	1.14661e-66	0.361146	0.531	0.268	2.01047e-62	3	Incenp
Ccne1	1.33491e-66	0.399706	0.574	0.309	2.34063e-62	3	Ccne1
Dkk1	2.47164e-66	0.50947	0.401	0.153	4.33377e-62	3	Dkk1
Dnajc9	5.94483e-66	0.377371	0.852	0.634	1.04237e-61	3	Dnajc9
Marcks	2.15045e-65	0.310134	0.933	0.788	3.77061e-61	3	Marcks
Hmgn2	6.94145e-65	0.309627	1	0.948	1.21711e-60	3	Hmgn2
Rrm2	2.75367e-64	0.422672	0.695	0.417	4.82828e-60	3	Rrm2
Wbp5	6.27586e-64	0.306256	0.997	0.916	1.10041e-59	3	Wbp5
Etl4	8.35345e-64	0.330734	0.536	0.267	1.46469e-59	3	Etl4
U2af1	1.28984e-63	0.314197	0.984	0.893	2.26161e-59	3	U2af1
Cdkn2d	2.78517e-63	0.405985	0.586	0.348	4.88351e-59	3	Cdkn2d
Nr2f2	1.44092e-62	0.37566	0.941	0.753	2.52651e-58	3	Nr2f2
Slc43a3	5.211e-62	0.266998	0.387	0.158	9.13698e-58	3	Slc43a3
Tspan4	9.10553e-62	0.340767	0.605	0.341	1.59656e-57	3	Tspan4
Pmf1	8.51714e-61	0.33449	0.839	0.623	1.49339e-56	3	Pmf1
Smc4	8.54093e-61	0.384933	0.792	0.538	1.49757e-56	3	Smc4
Cbfb	1.57556e-60	0.338624	0.737	0.492	2.76258e-56	3	Cbfb
Mdk	4.38754e-60	0.27643	0.999	0.947	7.69312e-56	3	Mdk
Rbbp7	6.19604e-60	0.340569	0.909	0.769	1.08641e-55	3	Rbbp7
Ran	6.43204e-60	0.279455	1	0.949	1.12779e-55	3	Ran
Mfap4	7.35752e-60	0.334035	0.882	0.621	1.29007e-55	3	Mfap4
Micu1	8.03832e-60	0.341886	0.507	0.26	1.40944e-55	3	Micu1
Aurka	8.49554e-60	0.411418	0.497	0.251	1.48961e-55	3	Aurka
Basp1	2.95032e-59	0.304117	0.73	0.46	5.17309e-55	3	Basp1
Gins2	3.19749e-59	0.41584	0.741	0.519	5.60647e-55	3	Gins2
Cdca8	5.78041e-59	0.38243	0.735	0.467	1.01354e-54	3	Cdca8
Tmem121	2.78135e-58	0.266533	0.39	0.162	4.87681e-54	3	Tmem121
Eny2	5.41974e-58	0.302399	0.965	0.854	9.50297e-54	3	Eny2
Prdx1	9.65618e-58	0.251878	1	0.954	1.69312e-53	3	Prdx1
Nab2	1.84309e-57	0.303651	0.532	0.277	3.23168e-53	3	Nab2
Pole4	6.31229e-57	0.358145	0.862	0.675	1.1068e-52	3	Pole4
Cenpq	1.5717e-56	0.338714	0.488	0.26	2.75581e-52	3	Cenpq
Rad51	6.84693e-56	0.332775	0.491	0.26	1.20054e-51	3	Rad51
Arpc5	8.59756e-56	0.301835	0.858	0.674	1.5075e-51	3	Arpc5
Id2	1.0172e-55	0.464269	0.845	0.662	1.78357e-51	3	Id2
Mmp14	1.06248e-55	0.327472	0.706	0.448	1.86296e-51	3	Mmp14
Rbms1	1.36696e-55	0.336491	0.706	0.458	2.39682e-51	3	Rbms1
Nr2f1	6.43862e-55	0.325593	0.593	0.339	1.12895e-50	3	Nr2f1
Rfc2	3.0452e-54	0.338634	0.808	0.61	5.33945e-50	3	Rfc2
Nfic	1.98764e-53	0.273559	0.5	0.255	3.48513e-49	3	Nfic
Ccdc34	2.22138e-53	0.341811	0.91	0.736	3.89496e-49	3	Ccdc34
Sf3b5	5.06717e-53	0.296736	0.968	0.862	8.88477e-49	3	Sf3b5
6330403K07Rik	5.43659e-53	0.329961	0.759	0.516	9.53253e-49	3	6330403K07Rik
2700029M09Rik	2.34864e-52	0.322465	0.776	0.583	4.1181e-48	3	2700029M09Rik
Lmnb1	3.28767e-52	0.336812	0.831	0.642	5.76461e-48	3	Lmnb1
Gmnn	1.23344e-51	0.330729	0.745	0.496	2.16272e-47	3	Gmnn
Actb	2.14554e-51	0.323871	0.999	0.974	3.76199e-47	3	Actb
Ska1	3.35748e-51	0.264311	0.441	0.217	5.88701e-47	3	Ska1
Tpi1	1.46209e-50	0.28346	0.991	0.9	2.56363e-46	3	Tpi1
Ccnf	1.92582e-50	0.282324	0.355	0.158	3.37673e-46	3	Ccnf
Prc1	1.93675e-50	0.348205	0.488	0.257	3.39589e-46	3	Prc1
Anapc11	2.59921e-50	0.304847	0.942	0.827	4.55746e-46	3	Anapc11
Mis18bp1	2.84041e-50	0.302458	0.465	0.241	4.98038e-46	3	Mis18bp1
Igfbp6	2.89355e-50	0.37946	0.363	0.152	5.07355e-46	3	Igfbp6
Atad2	1.27146e-49	0.316767	0.504	0.281	2.22938e-45	3	Atad2
Nusap1	4.13908e-48	0.410127	0.517	0.292	7.25747e-44	3	Nusap1
Zwint	4.61151e-48	0.305287	0.827	0.645	8.08583e-44	3	Zwint
Raly	4.98053e-48	0.260768	0.983	0.891	8.73285e-44	3	Raly
Tubb5	1.23921e-47	0.301218	1	0.96	2.17282e-43	3	Tubb5
Cdca2	1.88328e-47	0.264901	0.411	0.204	3.30214e-43	3	Cdca2
Gpx8	3.48998e-47	0.272309	0.801	0.575	6.11933e-43	3	Gpx8
Tipin	4.75013e-47	0.349856	0.871	0.707	8.32888e-43	3	Tipin
Ube2c	8.69848e-47	0.611329	0.777	0.598	1.52519e-42	3	Ube2c
Tgfbi	2.31131e-46	0.27844	0.71	0.446	4.05266e-42	3	Tgfbi
Dhfr	2.73739e-46	0.338786	0.624	0.405	4.79973e-42	3	Dhfr
Lsm6	3.21428e-46	0.274219	0.96	0.851	5.63592e-42	3	Lsm6
Cenpe	1.2138e-45	0.332732	0.543	0.323	2.12827e-41	3	Cenpe
Il11ra1	1.35794e-45	0.29052	0.562	0.337	2.381e-41	3	Il11ra1
1700025G04Rik	1.56977e-45	0.2693	0.488	0.271	2.75244e-41	3	1700025G04Rik
Lsm8	3.30691e-45	0.30402	0.937	0.792	5.79833e-41	3	Lsm8
Nenf	1.41461e-44	0.274138	0.902	0.773	2.48037e-40	3	Nenf
Limd2	1.49548e-44	0.282427	0.88	0.731	2.62218e-40	3	Limd2
Cdca4	1.61659e-44	0.288313	0.562	0.35	2.83453e-40	3	Cdca4
Tpd52l1	2.11595e-44	0.283923	0.468	0.25	3.71011e-40	3	Tpd52l1
Usp1	2.12141e-44	0.279393	0.755	0.528	3.71968e-40	3	Usp1
Tmem256	2.38906e-44	0.258473	0.958	0.898	4.18898e-40	3	Tmem256
Ldha	4.548e-44	0.304507	0.985	0.918	7.97446e-40	3	Ldha
Rrm1	5.38321e-44	0.308943	0.62	0.408	9.43891e-40	3	Rrm1
Lsm3	6.49401e-44	0.277787	0.949	0.801	1.13866e-39	3	Lsm3
Fam64a	7.19764e-44	0.374929	0.524	0.303	1.26203e-39	3	Fam64a
Adprh	8.12986e-44	0.27676	0.641	0.419	1.42549e-39	3	Adprh
Cox6b2	9.03565e-44	0.312972	0.671	0.454	1.58431e-39	3	Cox6b2
Psip1	1.1771e-43	0.31295	0.874	0.713	2.06393e-39	3	Psip1
Nuf2	1.64978e-43	0.262244	0.401	0.204	2.89273e-39	3	Nuf2
Flna	2.96243e-43	0.265762	0.73	0.525	5.19433e-39	3	Flna
Efemp2	1.01523e-42	0.257713	0.676	0.452	1.7801e-38	3	Efemp2
Nsmce1	1.59975e-42	0.293266	0.778	0.607	2.805e-38	3	Nsmce1
Ska2	1.60789e-42	0.298328	0.583	0.383	2.81927e-38	3	Ska2
Cenpk	2.04704e-42	0.259232	0.45	0.247	3.58927e-38	3	Cenpk
Fen1	2.48747e-42	0.306322	0.594	0.391	4.36152e-38	3	Fen1
Sgol1	2.722e-42	0.269097	0.413	0.22	4.77276e-38	3	Sgol1
H2afv	3.49742e-42	0.28222	0.997	0.937	6.13238e-38	3	H2afv
Mrpl18	4.82223e-42	0.288758	0.945	0.815	8.45529e-38	3	Mrpl18
Ncapd2	6.11535e-41	0.2618	0.442	0.248	1.07227e-36	3	Ncapd2
Etfb	1.12022e-40	0.265315	0.901	0.787	1.9642e-36	3	Etfb
Rnf26	2.0782e-40	0.297447	0.647	0.443	3.64391e-36	3	Rnf26
Yaf2	2.54136e-40	0.276933	0.753	0.584	4.45603e-36	3	Yaf2
Acat1	2.841e-40	0.290566	0.694	0.493	4.98142e-36	3	Acat1
Smc6	3.52483e-40	0.30906	0.802	0.633	6.18044e-36	3	Smc6
Rpa2	4.48812e-40	0.329865	0.691	0.502	7.86946e-36	3	Rpa2
Cadm1	8.8235e-40	0.317719	0.573	0.382	1.54711e-35	3	Cadm1
Adgrl2	1.00419e-39	0.301233	0.551	0.352	1.76075e-35	3	Adgrl2
Ptprd	2.67237e-39	0.284463	0.54	0.335	4.68573e-35	3	Ptprd
Peg3	3.25554e-39	0.324254	0.897	0.721	5.70826e-35	3	Peg3
Racgap1	9.25549e-39	0.276106	0.509	0.308	1.62286e-34	3	Racgap1
Galk1	1.19595e-38	0.265751	0.816	0.658	2.09698e-34	3	Galk1
Skp2	3.95539e-38	0.261534	0.543	0.346	6.93538e-34	3	Skp2
Kpna2	4.24159e-38	0.348233	0.44	0.253	7.4372e-34	3	Kpna2
Clspn	1.67361e-37	0.252036	0.429	0.24	2.93451e-33	3	Clspn
Kif22	2.46015e-37	0.279362	0.484	0.289	4.31362e-33	3	Kif22
Actn1	3.79658e-37	0.250961	0.601	0.397	6.65692e-33	3	Actn1
Pgp	6.4987e-37	0.295217	0.618	0.44	1.13948e-32	3	Pgp
Siva1	1.41623e-36	0.252096	0.969	0.885	2.48321e-32	3	Siva1
Rpa1	3.43445e-36	0.266206	0.473	0.289	6.02196e-32	3	Rpa1
Prdx4	8.5732e-36	0.29732	0.823	0.693	1.50322e-31	3	Prdx4
Mrpl51	1.00967e-35	0.25241	0.884	0.738	1.77035e-31	3	Mrpl51
Plk1	2.68628e-35	0.267883	0.421	0.235	4.71013e-31	3	Plk1
Fbn2	2.86198e-35	0.282261	0.668	0.491	5.0182e-31	3	Fbn2
Id1	2.82994e-34	0.345785	0.722	0.547	4.96201e-30	3	Id1
H1fx	5.00271e-34	0.305874	0.794	0.633	8.77175e-30	3	H1fx
Ccnb1	1.46871e-33	0.435751	0.55	0.372	2.57523e-29	3	Ccnb1
Mcm5	2.09156e-33	0.279508	0.598	0.422	3.66735e-29	3	Mcm5
Sae1	3.9678e-32	0.254829	0.847	0.728	6.95715e-28	3	Sae1
Traf4	7.59284e-32	0.252199	0.648	0.472	1.33133e-27	3	Traf4
0610007P14Rik	2.02195e-31	0.258813	0.738	0.594	3.54528e-27	3	0610007P14Rik
Gpc6	2.04712e-31	0.255408	0.708	0.518	3.58941e-27	3	Gpc6
Actn4	2.87802e-29	0.260769	0.605	0.438	5.04632e-25	3	Actn4
Pcna	2.69323e-28	0.29262	0.602	0.451	4.72231e-24	3	Pcna
Cenpf	1.43417e-27	0.461043	0.559	0.388	2.51467e-23	3	Cenpf
Tpx2	1.48497e-27	0.280829	0.52	0.346	2.60375e-23	3	Tpx2
Lockd	7.80927e-27	0.353742	0.52	0.371	1.36928e-22	3	Lockd
Fzr1	3.07178e-23	0.262892	0.485	0.352	5.38605e-19	3	Fzr1
Arl6ip1	3.29209e-23	0.460888	0.745	0.636	5.77235e-19	3	Arl6ip1
Pttg1	1.38569e-22	0.284566	0.664	0.544	2.42967e-18	3	Pttg1
Hn1	7.27708e-16	0.272135	0.911	0.836	1.27596e-11	3	Hn1
Cdc20	4.13234e-14	0.271987	0.512	0.402	7.24564e-10	3	Cdc20
Cenpa	7.38222e-08	0.25849	0.628	0.554	0.0012944	3	Cenpa

## Sheet: 4
Symbol	p_val	avg_logFC	pct.1	pct.2	p_val_adj	cluster	gene
Aldh1a2	4.38705e-249	0.950519	0.941	0.436	7.69226e-245	4	Aldh1a2
Maged2	1.52802e-247	1.05168	0.994	0.704	2.67923e-243	4	Maged2
Hic1	3.9712e-233	0.840981	0.837	0.282	6.96311e-229	4	Hic1
Ccnd2	9.60404e-233	0.967879	0.991	0.722	1.68397e-228	4	Ccnd2
Fibin	7.21251e-214	0.728949	0.626	0.156	1.26464e-209	4	Fibin
Fhl2	5.28397e-190	0.764482	0.808	0.301	9.26492e-186	4	Fhl2
Mest	8.51502e-190	0.768884	0.999	0.904	1.49302e-185	4	Mest
Cdkn1c	2.73812e-187	0.703958	0.999	0.824	4.80102e-183	4	Cdkn1c
Pbx1	5.61776e-185	0.811154	0.991	0.74	9.85017e-181	4	Pbx1
Anxa2	6.69533e-182	0.771657	0.942	0.467	1.17396e-177	4	Anxa2
Mfap2	3.82456e-164	0.668778	0.994	0.821	6.70598e-160	4	Mfap2
Col1a1	8.51309e-163	0.430298	0.908	0.39	1.49269e-158	4	Col1a1
Ifitm2	5.76093e-159	0.553565	1	0.933	1.01012e-154	4	Ifitm2
Arpc1b	7.05196e-152	0.664582	0.939	0.584	1.23649e-147	4	Arpc1b
Ifitm3	2.25755e-144	0.623161	0.858	0.425	3.95839e-140	4	Ifitm3
Lgals1	1.99474e-141	0.630517	1	0.83	3.49757e-137	4	Lgals1
Emp3	5.26349e-139	0.630994	0.893	0.523	9.229e-135	4	Emp3
Cxcl12	1.16585e-138	0.745289	0.651	0.252	2.0442e-134	4	Cxcl12
Eva1b	1.16424e-135	0.629294	0.945	0.673	2.04139e-131	4	Eva1b
Sub1	2.54936e-131	0.414368	1	0.954	4.47005e-127	4	Sub1
Cald1	1.98744e-130	0.592544	0.92	0.555	3.48477e-126	4	Cald1
Meis1	7.98951e-130	0.610764	0.79	0.408	1.40088e-125	4	Meis1
Crabp2	3.15096e-125	0.700199	0.726	0.366	5.5249e-121	4	Crabp2
Igfbp5	6.25276e-125	0.887665	0.775	0.426	1.09636e-120	4	Igfbp5
Myl9	8.57321e-125	0.398145	0.805	0.373	1.50323e-120	4	Myl9
Polr2m	1.50646e-122	0.503909	0.99	0.903	2.64143e-118	4	Polr2m
Emilin1	2.14476e-120	0.599679	0.787	0.39	3.76062e-116	4	Emilin1
Pdgfra	2.52568e-120	0.500138	0.531	0.175	4.42853e-116	4	Pdgfra
Crabp1	2.96983e-118	0.630503	0.624	0.248	5.2073e-114	4	Crabp1
Foxd1	8.4009e-117	0.505751	0.577	0.208	1.47301e-112	4	Foxd1
Dlk1	5.5345e-115	0.521716	0.593	0.219	9.70419e-111	4	Dlk1
Plagl1	5.87088e-115	0.560138	0.698	0.333	1.0294e-110	4	Plagl1
Sfrp1	1.84288e-114	0.52231	0.74	0.34	3.23131e-110	4	Sfrp1
Ptn	4.26619e-114	0.598886	0.956	0.771	7.48034e-110	4	Ptn
Sepp1	3.29157e-111	0.502955	0.746	0.369	5.77144e-107	4	Sepp1
Gpc3	1.45306e-104	0.561529	0.941	0.755	2.5478e-100	4	Gpc3
Mdk	1.99338e-99	0.38261	1	0.948	3.4952e-95	4	Mdk
Cd63	4.8309e-99	0.460362	0.984	0.878	8.4705e-95	4	Cd63
Selm	6.76633e-99	0.514834	0.815	0.493	1.18641e-94	4	Selm
Islr	1.63203e-97	0.409825	0.491	0.169	2.8616e-93	4	Islr
Cnn2	2.58409e-96	0.511506	0.781	0.412	4.53094e-92	4	Cnn2
Shisa3	1.18745e-95	0.568782	0.753	0.442	2.08208e-91	4	Shisa3
Meg3	4.77194e-92	0.383602	0.805	0.419	8.36712e-88	4	Meg3
Loxl1	2.76459e-91	0.417264	0.478	0.177	4.84742e-87	4	Loxl1
Actg1	2.79994e-90	0.387022	1	0.956	4.90942e-86	4	Actg1
Dad1	1.87264e-88	0.410026	0.988	0.916	3.28349e-84	4	Dad1
Cd81	2.03873e-87	0.429438	0.976	0.851	3.57471e-83	4	Cd81
Gm29771	1.18079e-85	0.309897	0.262	0.057	2.07039e-81	4	Gm29771
Dhrs3	5.83607e-84	0.499172	0.632	0.324	1.0233e-79	4	Dhrs3
Camk2n1	4.07812e-82	0.548743	0.746	0.493	7.15058e-78	4	Camk2n1
Pdlim2	3.20839e-80	0.474795	0.651	0.332	5.62558e-76	4	Pdlim2
Slc40a1	7.12362e-78	0.373974	0.447	0.172	1.24906e-73	4	Slc40a1
Alcam	8.99942e-78	0.48899	0.79	0.514	1.57796e-73	4	Alcam
Ebf1	1.25152e-77	0.365986	0.596	0.253	2.19441e-73	4	Ebf1
Tm4sf1	3.08639e-77	0.381589	0.528	0.217	5.41168e-73	4	Tm4sf1
Serpinh1	5.78914e-77	0.368732	0.993	0.914	1.01507e-72	4	Serpinh1
Mmp14	7.53862e-77	0.468457	0.71	0.451	1.32182e-72	4	Mmp14
Sfr1	3.97032e-76	0.44249	0.956	0.87	6.96156e-72	4	Sfr1
Ptms	5.39106e-75	0.407429	0.976	0.876	9.45268e-71	4	Ptms
Olfml3	3.2293e-74	0.434298	0.556	0.245	5.66225e-70	4	Olfml3
Tpm4	9.69595e-74	0.385499	0.947	0.818	1.70009e-69	4	Tpm4
Ecm1	4.8593e-73	0.429849	0.581	0.26	8.5203e-69	4	Ecm1
Uqcc2	6.87541e-73	0.410292	0.932	0.809	1.20553e-68	4	Uqcc2
Fam212a	7.77154e-73	0.433044	0.543	0.252	1.36266e-68	4	Fam212a
Tpi1	1.31767e-71	0.409064	0.981	0.902	2.31041e-67	4	Tpi1
Pdzd2	1.12378e-70	0.454391	0.501	0.229	1.97044e-66	4	Pdzd2
Ntn1	1.76059e-70	0.365608	0.345	0.111	3.08702e-66	4	Ntn1
C1qtnf2	1.91708e-68	0.376354	0.359	0.12	3.36141e-64	4	C1qtnf2
6330403K07Rik	1.95334e-68	0.477622	0.738	0.52	3.42498e-64	4	6330403K07Rik
Pfn1	5.8531e-68	0.28989	1	0.968	1.02628e-63	4	Pfn1
Actb	1.68583e-67	0.30814	1	0.974	2.95593e-63	4	Actb
Gsta4	2.36219e-67	0.459634	0.719	0.492	4.14186e-63	4	Gsta4
Mfap4	1.6067e-66	0.419969	0.868	0.625	2.8172e-62	4	Mfap4
Maged1	2.71105e-66	0.421042	0.901	0.793	4.75356e-62	4	Maged1
S100a11	3.45208e-65	0.318182	0.97	0.874	6.05289e-61	4	S100a11
Tnnt1	7.19392e-65	0.333204	0.358	0.13	1.26138e-60	4	Tnnt1
A230065H16Rik	1.67812e-64	0.32538	0.286	0.087	2.94242e-60	4	A230065H16Rik
Meis2	1.98252e-64	0.401028	0.967	0.751	3.47615e-60	4	Meis2
Fn1	2.17509e-63	0.40539	0.694	0.421	3.8138e-59	4	Fn1
Lhfp	2.24572e-63	0.391047	0.664	0.378	3.93764e-59	4	Lhfp
Ldb2	4.32674e-63	0.356461	0.46	0.196	7.58651e-59	4	Ldb2
Lsp1	3.53359e-62	0.405975	0.871	0.634	6.19579e-58	4	Lsp1
Gpx8	4.17768e-62	0.389469	0.78	0.58	7.32515e-58	4	Gpx8
Arf4	1.44327e-61	0.370175	0.916	0.821	2.53062e-57	4	Arf4
Igfbp6	2.28659e-60	0.377627	0.386	0.152	4.0093e-56	4	Igfbp6
Mdfi	7.04006e-60	0.366513	0.491	0.24	1.2344e-55	4	Mdfi
Hspb1	3.0478e-58	0.331361	0.367	0.142	5.344e-54	4	Hspb1
Ptgr1	1.29603e-57	0.335069	0.391	0.168	2.27246e-53	4	Ptgr1
Ostc	2.2165e-57	0.337983	0.929	0.843	3.8864e-53	4	Ostc
Nfia	1.89298e-56	0.314428	0.479	0.219	3.31915e-52	4	Nfia
Twist2	1.46187e-55	0.284675	0.294	0.099	2.56325e-51	4	Twist2
Rcn3	5.06699e-55	0.363946	0.797	0.644	8.88447e-51	4	Rcn3
Ppdpf	1.53555e-54	0.32609	0.966	0.887	2.69243e-50	4	Ppdpf
Prdx1	3.88498e-54	0.25453	0.999	0.955	6.81193e-50	4	Prdx1
Mecom	4.32806e-54	0.36182	0.497	0.246	7.58882e-50	4	Mecom
Psma3	1.49054e-53	0.325775	0.966	0.895	2.61351e-49	4	Psma3
Chd3	9.3018e-53	0.396721	0.781	0.625	1.63098e-48	4	Chd3
Vim	1.10866e-52	0.260721	0.812	0.551	1.94393e-48	4	Vim
Ptgis	1.36868e-52	0.323443	0.34	0.138	2.39985e-48	4	Ptgis
Ssbp2	1.55794e-52	0.395019	0.738	0.551	2.73169e-48	4	Ssbp2
Serpine2	1.85517e-52	0.369583	0.593	0.345	3.25286e-48	4	Serpine2
Dnaja1	2.07506e-52	0.338456	0.964	0.883	3.63842e-48	4	Dnaja1
Arpc5	2.16178e-52	0.359117	0.806	0.681	3.79046e-48	4	Arpc5
Myl12a	3.38446e-52	0.299103	0.972	0.905	5.93431e-48	4	Myl12a
Morf4l1	4.15964e-52	0.303517	0.975	0.914	7.29352e-48	4	Morf4l1
Adamtsl1	2.28424e-51	0.295843	0.286	0.099	4.00518e-47	4	Adamtsl1
Sertad4	2.57301e-51	0.269064	0.283	0.099	4.51152e-47	4	Sertad4
Cd83	1.06342e-50	0.315112	0.359	0.153	1.86461e-46	4	Cd83
Hnrnpk	3.266e-50	0.279281	0.994	0.943	5.7266e-46	4	Hnrnpk
Pkm	7.21619e-50	0.300587	0.993	0.932	1.26529e-45	4	Pkm
Aprt	9.3544e-50	0.325707	0.947	0.856	1.6402e-45	4	Aprt
Rarres2	3.39993e-49	0.335163	0.422	0.195	5.96144e-45	4	Rarres2
H19	6.12172e-49	0.283601	0.996	0.906	1.07338e-44	4	H19
Ldha	2.62825e-48	0.338076	0.984	0.919	4.60837e-44	4	Ldha
Cdc42ep3	6.77083e-48	0.387291	0.501	0.266	1.1872e-43	4	Cdc42ep3
Mmp2	2.01245e-47	0.320578	0.464	0.243	3.52863e-43	4	Mmp2
Ubc	2.87424e-47	0.389004	0.929	0.837	5.0397e-43	4	Ubc
Cdc42	5.44261e-47	0.281545	0.967	0.891	9.54308e-43	4	Cdc42
Aldoa	7.86076e-47	0.323726	0.964	0.896	1.3783e-42	4	Aldoa
Myh10	1.51871e-45	0.368158	0.672	0.505	2.66291e-41	4	Myh10
Oaf	6.42499e-45	0.33978	0.626	0.425	1.12656e-40	4	Oaf
Cpa2	1.14898e-44	0.37866	0.389	0.187	2.01463e-40	4	Cpa2
Tgfb3	1.49838e-44	0.25793	0.263	0.095	2.62727e-40	4	Tgfb3
Anxa6	5.82759e-43	0.317062	0.564	0.345	1.02181e-38	4	Anxa6
Tceal8	5.99333e-43	0.316265	0.88	0.814	1.05087e-38	4	Tceal8
Igfbp3	2.30017e-42	0.259289	0.303	0.12	4.03312e-38	4	Igfbp3
Hmgn3	4.0121e-42	0.319728	0.8	0.664	7.03482e-38	4	Hmgn3
Laptm4b	1.20242e-41	0.344227	0.516	0.334	2.10833e-37	4	Laptm4b
Il11ra1	5.09181e-41	0.337062	0.528	0.342	8.92798e-37	4	Il11ra1
Gdnf	5.25003e-41	0.303616	0.351	0.171	9.2054e-37	4	Gdnf
Ifitm1	8.00489e-41	0.298026	0.621	0.401	1.40358e-36	4	Ifitm1
Cnrip1	5.69282e-40	0.292091	0.408	0.212	9.98178e-36	4	Cnrip1
Ndufv3	9.19108e-40	0.330766	0.84	0.768	1.61156e-35	4	Ndufv3
Tgfbi	1.50378e-39	0.340836	0.658	0.454	2.63673e-35	4	Tgfbi
Scarf2	2.1436e-39	0.255305	0.32	0.145	3.75859e-35	4	Scarf2
Lpar1	4.41137e-39	0.258839	0.348	0.164	7.73489e-35	4	Lpar1
Nenf	5.42659e-39	0.304628	0.871	0.777	9.51498e-35	4	Nenf
P3h3	3.75921e-38	0.299006	0.428	0.237	6.59141e-34	4	P3h3
Peg3	5.04743e-38	0.338242	0.865	0.725	8.85016e-34	4	Peg3
Arap1	2.75868e-36	0.252035	0.324	0.149	4.83707e-32	4	Arap1
Mxd4	2.95662e-35	0.347506	0.592	0.437	5.18413e-31	4	Mxd4
Morf4l2	3.73615e-35	0.26588	0.97	0.895	6.55096e-31	4	Morf4l2
Pdia6	4.78378e-35	0.268317	0.916	0.822	8.38788e-31	4	Pdia6
Rbbp7	1.56845e-34	0.296713	0.846	0.777	2.75012e-30	4	Rbbp7
Hspa5	5.79234e-34	0.320039	0.873	0.786	1.01563e-29	4	Hspa5
Cnpy2	7.53171e-34	0.269704	0.92	0.849	1.32061e-29	4	Cnpy2
Cox6b2	2.85712e-33	0.30385	0.612	0.462	5.00968e-29	4	Cox6b2
Timp3	6.27217e-33	0.263325	0.385	0.199	1.09976e-28	4	Timp3
Dkk1	7.05529e-33	0.483983	0.331	0.162	1.23708e-28	4	Dkk1
Atxn7l3b	1.16469e-32	0.250552	0.966	0.89	2.04217e-28	4	Atxn7l3b
Cadm1	1.63171e-32	0.35199	0.533	0.388	2.86103e-28	4	Cadm1
Capns1	3.42534e-32	0.258032	0.822	0.732	6.006e-28	4	Capns1
Spcs1	6.78125e-32	0.253202	0.932	0.867	1.18902e-27	4	Spcs1
Rcn1	1.67577e-31	0.256825	0.72	0.573	2.9383e-27	4	Rcn1
Micu1	2.6041e-31	0.289975	0.429	0.271	4.56602e-27	4	Micu1
P3h4	2.66199e-31	0.304547	0.53	0.392	4.66754e-27	4	P3h4
Btg2	2.95838e-31	0.277485	0.311	0.16	5.18723e-27	4	Btg2
Cops6	5.75177e-31	0.265521	0.839	0.774	1.00852e-26	4	Cops6
Nab2	9.64996e-31	0.319203	0.447	0.287	1.69202e-26	4	Nab2
Oaz2	1.18348e-30	0.258625	0.837	0.765	2.07512e-26	4	Oaz2
Fkbp7	1.53069e-30	0.256129	0.425	0.256	2.68392e-26	4	Fkbp7
43715	4.17292e-30	0.259857	0.799	0.706	7.31681e-26	4	2019-09-07
Ddit4	4.20509e-30	0.287204	0.365	0.21	7.37321e-26	4	Ddit4
Ralb	4.29417e-30	0.266397	0.525	0.371	7.52941e-26	4	Ralb
Galk1	1.81702e-29	0.263232	0.753	0.666	3.18597e-25	4	Galk1
Pdia3	6.47099e-29	0.255103	0.805	0.729	1.13462e-24	4	Pdia3
Basp1	7.5315e-29	0.25716	0.624	0.473	1.32057e-24	4	Basp1
Igf2	1.61501e-28	0.262341	0.697	0.562	2.83176e-24	4	Igf2
Adprh	5.56047e-28	0.264578	0.568	0.429	9.74973e-24	4	Adprh
Acat1	1.41796e-27	0.266232	0.63	0.502	2.48624e-23	4	Acat1
Thra	1.47504e-27	0.261486	0.527	0.377	2.58634e-23	4	Thra
Aldh2	9.62723e-27	0.278932	0.639	0.542	1.68804e-22	4	Aldh2
Vasp	4.74295e-26	0.28134	0.63	0.526	8.31629e-22	4	Vasp
Hacd2	8.67637e-26	0.268959	0.408	0.273	1.52131e-21	4	Hacd2
Ccne1	6.91732e-24	0.271704	0.457	0.323	1.21288e-19	4	Ccne1
Rbfox2	2.54131e-23	0.252057	0.525	0.412	4.45593e-19	4	Rbfox2
Tspan4	1.61162e-20	0.259765	0.472	0.356	2.82581e-16	4	Tspan4
Nr2f1	2.0768e-20	0.250748	0.476	0.353	3.64145e-16	4	Nr2f1
Mgp	1.70047e-19	0.271181	0.339	0.213	2.9816e-15	4	Mgp
Hist1h2bc	6.17633e-18	0.311624	0.447	0.327	1.08296e-13	4	Hist1h2bc
Id2	8.42522e-16	0.277935	0.747	0.673	1.47728e-11	4	Id2
Id1	9.85e-14	0.26493	0.636	0.557	1.7271e-09	4	Id1
Ccnb2	1.64886e-08	0.260414	0.436	0.394	0.000289111	4	Ccnb2
Pttg1	2.15538e-08	0.275631	0.565	0.554	0.000377925	4	Pttg1
Cenpa	8.52325e-05	0.317769	0.544	0.563	1	4	Cenpa

## Sheet: 5
Symbol	p_val	avg_logFC	pct.1	pct.2	p_val_adj	cluster	gene
Hba-a1	0	5.26641	1	0.989	0	5	Hba-a1
Hbb-bt	0	5.24851	1	0.898	0	5	Hbb-bt
Hbb-bs	0	5.10785	1	1	0	5	Hbb-bs
Hba-a2	0	5.09079	1	0.751	0	5	Hba-a2
Alas2	0	2.94365	0.996	0.05	0	5	Alas2
Snca	0	2.43626	0.97	0.041	0	5	Snca
Mkrn1	0	2.31893	0.994	0.385	0	5	Mkrn1
Gypa	0	2.11658	0.738	0.012	0	5	Gypa
Bpgm	0	1.84306	0.893	0.297	0	5	Bpgm
Fech	0	1.81896	0.957	0.195	0	5	Fech
Ube2l6	0	1.67427	0.919	0.102	0	5	Ube2l6
Tspo2	0	0.66092	0.423	0.007	0	5	Tspo2
Isg20	0	0.574029	0.331	0.004	0	5	Isg20
Trim10	0	0.479719	0.257	0.001	0	5	Trim10
Slc4a1	0	0.450145	0.258	0.003	0	5	Slc4a1
Fam46c	0	0.448465	0.333	0.015	0	5	Fam46c
Rhd	0	0.422636	0.258	0.003	0	5	Rhd
Slc25a37	6.75035e-302	0.78001	0.547	0.07	1.18361e-297	5	Slc25a37
43526	9.03119e-297	1.16807	0.884	0.31	1.58353e-292	5	2019-03-02
Fam210b	1.39052e-225	0.668413	0.479	0.072	2.43815e-221	5	Fam210b
Fam220a	1.08849e-197	1.0824	0.83	0.42	1.90855e-193	5	Fam220a
Car2	2.27432e-190	1.53548	0.449	0.075	3.9878e-186	5	Car2
Pnpo	9.09744e-187	0.930744	0.449	0.079	1.59515e-182	5	Pnpo
Fth1	4.46327e-130	0.571124	0.991	1	7.8259e-126	5	Fth1
Bnip3l	1.38512e-125	0.727497	0.933	0.895	2.42866e-121	5	Bnip3l
Blvrb	1.38715e-109	0.955358	0.684	0.378	2.43222e-105	5	Blvrb
Slc48a1	1.78404e-85	0.58392	0.513	0.215	3.12814e-81	5	Slc48a1
Gabarapl2	1.15696e-79	0.60055	0.816	0.739	2.02861e-75	5	Gabarapl2
Ptp4a3	1.01701e-78	0.497936	0.573	0.277	1.78323e-74	5	Ptp4a3
Adipor1	3.3296e-74	0.572205	0.766	0.608	5.83812e-70	5	Adipor1
Riok3	6.87371e-64	0.469006	0.421	0.175	1.20524e-59	5	Riok3
Grina	3.07545e-58	0.460856	0.479	0.238	5.39249e-54	5	Grina
Ghitm	1.29022e-49	0.506063	0.607	0.439	2.26227e-45	5	Ghitm
Gclm	1.12998e-47	0.494506	0.463	0.257	1.9813e-43	5	Gclm
Isca1	6.68331e-43	0.38855	0.384	0.186	1.17185e-38	5	Isca1
Hebp1	3.40125e-36	0.405632	0.498	0.308	5.96376e-32	5	Hebp1
Mpp1	4.37639e-36	0.371564	0.348	0.168	7.67357e-32	5	Mpp1
Cdc25b	1.73485e-35	0.354567	0.352	0.173	3.04189e-31	5	Cdc25b
Hscb	2.05061e-35	0.354409	0.414	0.235	3.59555e-31	5	Hscb
Ccndbp1	1.98011e-33	0.352431	0.369	0.195	3.47193e-29	5	Ccndbp1
Prdx2	4.95901e-31	0.357125	0.963	0.994	8.69513e-27	5	Prdx2
Epb41	3.02162e-26	0.316375	0.348	0.201	5.29812e-22	5	Epb41
Gpx1	3.59317e-25	1.36204	0.732	0.892	6.30026e-21	5	Gpx1
Mt1	8.37569e-25	0.499485	0.328	0.176	1.46859e-20	5	Mt1
Creg1	1.5659e-19	0.322041	0.391	0.265	2.74565e-15	5	Creg1
St3gal5	2.50492e-17	0.260144	0.279	0.162	4.39213e-13	5	St3gal5
Sh3glb1	1.58748e-16	0.300329	0.605	0.582	2.7835e-12	5	Sh3glb1
Bcl2l1	1.49351e-14	0.287721	0.341	0.243	2.61872e-10	5	Bcl2l1
Cmas	2.0713e-14	0.461278	0.464	0.429	3.63182e-10	5	Cmas
Cd24a	5.22626e-11	0.275099	0.876	0.874	9.16373e-07	5	Cd24a
Nt5c3	8.82796e-11	0.289963	0.354	0.284	1.5479e-06	5	Nt5c3
Tfdp2	2.75786e-06	0.284526	0.367	0.347	0.0483563	5	Tfdp2
Ctsb	0.00126477	0.265042	0.519	0.608	1	5	Ctsb

## Sheet: 6
Symbol	p_val	avg_logFC	pct.1	pct.2	p_val_adj	cluster	gene
Calb1	0	2.75064	0.979	0.097	0	6	Calb1
Rprm	0	2.45188	0.987	0.079	0	6	Rprm
Epcam	0	1.87162	0.989	0.156	0	6	Epcam
Wfdc25	0	1.86274	0.998	0.318	0	6	Wfdc2
Krt18	0	1.57535	0.943	0.098	0	6	Krt18
Gata3	0	1.42887	0.897	0.056	0	6	Gata3
Cldn3	0	1.37509	0.893	0.026	0	6	Cldn3
Spint24	0	1.35902	0.973	0.296	0	6	Spint2
Wfdc15b	0	1.32182	0.92	0.044	0	6	Wfdc15b
Bex14	0	1.24674	0.954	0.31	0	6	Bex1
Krt8	0	1.19323	0.842	0.042	0	6	Krt8
Cldn6	0	1.19294	0.905	0.095	0	6	Cldn6
Cldn7	0	1.18737	0.899	0.085	0	6	Cldn7
Bex44	0	1.18632	0.964	0.306	0	6	Bex4
Pdzk1ip1	0	1.08371	0.505	0.032	0	6	Pdzk1ip1
Fam149a	0	1.04605	0.855	0.122	0	6	Fam149a
Mal2	0	0.97259	0.758	0.02	0	6	Mal2
Sox9	0	0.951485	0.726	0.072	0	6	Sox9
Mpped2	0	0.948299	0.838	0.092	0	6	Mpped2
Cldn8	0	0.945095	0.709	0.018	0	6	Cldn8
Npnt	0	0.882387	0.762	0.077	0	6	Npnt
Gfra1	0	0.858177	0.796	0.15	0	6	Gfra1
Crlf1	0	0.842408	0.619	0.016	0	6	Crlf1
Emx2	0	0.809694	0.802	0.103	0	6	Emx2
Cited4	0	0.779861	0.63	0.02	0	6	Cited4
Crb3	0	0.767032	0.754	0.07	0	6	Crb3
Tacstd2	0	0.760988	0.507	0.011	0	6	Tacstd2
Ret	0	0.76092	0.629	0.012	0	6	Ret
1700011H14Rik	0	0.757843	0.714	0.067	0	6	1700011H14Rik
Cldn4	0	0.743558	0.674	0.015	0	6	Cldn4
Pantr1	0	0.741599	0.726	0.075	0	6	Pantr1
Krt23	0	0.736287	0.451	0.012	0	6	Krt23
Cdh16	0	0.72053	0.644	0.042	0	6	Cdh16
Mia	0	0.70874	0.646	0.012	0	6	Mia
Bspry	0	0.685761	0.68	0.024	0	6	Bspry
Aldh1a3	0	0.672278	0.621	0.035	0	6	Aldh1a3
Rab25	0	0.671275	0.669	0.016	0	6	Rab25
Vldlr	0	0.667418	0.684	0.087	0	6	Vldlr
Tbx3	0	0.665322	0.632	0.064	0	6	Tbx3
Tfcp2l1	0	0.648752	0.558	0.033	0	6	Tfcp2l1
Wnt11	0	0.634042	0.467	0.027	0	6	Wnt11
Grb7	0	0.631229	0.678	0.064	0	6	Grb7
Kcnk1	0	0.62499	0.651	0.04	0	6	Kcnk1
Krt7	0	0.613662	0.43	0.008	0	6	Krt7
Mapk13	0	0.613473	0.651	0.054	0	6	Mapk13
0610040J01Rik	0	0.60956	0.638	0.069	0	6	0610040J01Rik
Rassf10	0	0.608603	0.598	0.056	0	6	Rassf10
Ehf	0	0.597711	0.587	0.005	0	6	Ehf
Cxcl14	0	0.581002	0.562	0.056	0	6	Cxcl14
Apoc1	0	0.568066	0.516	0.03	0	6	Apoc1
Arg2	0	0.538051	0.472	0.017	0	6	Arg2
Mal	0	0.514778	0.474	0.019	0	6	Mal
Prss8	0	0.484782	0.512	0.05	0	6	Prss8
Rnf128	0	0.480637	0.509	0.019	0	6	Rnf128
Gstt3	0	0.402885	0.457	0.034	0	6	Gstt3
Gm16136	0	0.391641	0.427	0.011	0	6	Gm16136
Slco4c1	0	0.361075	0.392	0.002	0	6	Slco4c1
9230102O04Rik	0	0.348587	0.379	0.008	0	6	9230102O04Rik
Kdf1	0	0.338726	0.404	0.023	0	6	Kdf1
St14	0	0.314929	0.387	0.014	0	6	St14
Veph1	0	0.311931	0.381	0.016	0	6	Veph1
Esrp1	0	0.310806	0.381	0.015	0	6	Esrp1
Tfap2a	0	0.28637	0.343	0.012	0	6	Tfap2a
Tmem54	0	0.275881	0.333	0.008	0	6	Tmem54
Smim22	0	0.274823	0.318	0.012	0	6	Smim22
Emb	1.65535e-307	0.659431	0.699	0.112	2.90249e-303	6	Emb
Mgst13	3.01879e-306	1.094	0.945	0.306	5.29315e-302	6	Mgst1
Spint1	5.27499e-305	0.331344	0.387	0.024	9.24917e-301	6	Spint1
Col9a3	1.83757e-303	0.263085	0.295	0.01	3.222e-299	6	Col9a3
Cystm1	7.28936e-302	0.768863	0.642	0.092	1.27812e-297	6	Cystm1
Tspan15	2.80378e-292	0.637047	0.703	0.12	4.91614e-288	6	Tspan15
Pcbd14	3.17997e-285	0.944136	0.933	0.303	5.57577e-281	6	Pcbd1
Tmem229a	1.45299e-284	0.280628	0.333	0.017	2.54768e-280	6	Tmem229a
Ap1m2	6.5386e-271	0.286974	0.32	0.017	1.14648e-266	6	Ap1m2
Hoxb74	6.51916e-268	1.04679	0.916	0.347	1.14307e-263	6	Hoxb7
Plet1	2.29461e-267	0.38602	0.35	0.023	4.02336e-263	6	Plet1
Tmed6	2.08636e-265	0.301786	0.362	0.025	3.65823e-261	6	Tmed6
Tfap2b	1.45493e-262	0.284377	0.398	0.031	2.55108e-258	6	Tfap2b
Tesc	3.9298e-260	0.251969	0.274	0.011	6.89052e-256	6	Tesc
Frem2	4.8453e-258	0.550188	0.615	0.102	8.49575e-254	6	Frem2
Tmem238	5.86655e-257	0.712202	0.79	0.199	1.02864e-252	6	Tmem238
Ap1s3	1.92568e-256	0.299047	0.377	0.03	3.37649e-252	6	Ap1s3
Dact2	5.0681e-256	0.422181	0.503	0.061	8.88641e-252	6	Dact2
S100a165	4.66441e-253	0.949964	0.926	0.328	8.17858e-249	6	S100a16
Kitl	6.09173e-253	0.367528	0.438	0.043	1.06812e-248	6	Kitl
Fermt1	1.2324e-252	0.307645	0.379	0.03	2.16089e-248	6	Fermt1
Lamc2	7.69841e-252	0.379381	0.48	0.055	1.34984e-247	6	Lamc2
Cd92	1.57273e-246	0.793106	0.821	0.218	2.75763e-242	6	Cd9
Cdh1	2.18347e-246	0.368178	0.444	0.047	3.8285e-242	6	Cdh1
Elf3	6.85225e-246	0.293723	0.299	0.017	1.20147e-241	6	Elf3
Rab20	2.41619e-245	0.500037	0.535	0.075	4.23656e-241	6	Rab20
Pou3f3	5.83992e-238	0.364972	0.461	0.053	1.02397e-233	6	Pou3f3
Vav3	1.72857e-237	0.280086	0.358	0.028	3.03087e-233	6	Vav3
Spsb4	3.1757e-237	0.676832	0.737	0.18	5.56827e-233	6	Spsb4
Apobec3	4.3548e-237	0.310168	0.402	0.038	7.63571e-233	6	Apobec3
Scn8a	2.39924e-236	0.30509	0.411	0.041	4.20683e-232	6	Scn8a
Ldhb3	6.66185e-234	1.2302	0.983	0.655	1.16809e-229	6	Ldhb
Cdh3	3.65342e-232	0.405684	0.514	0.071	6.40591e-228	6	Cdh3
Mpzl2	9.44883e-228	0.289778	0.35	0.029	1.65676e-223	6	Mpzl2
Cndp21	3.43507e-226	0.727528	0.794	0.227	6.02305e-222	6	Cndp2
Dcdc2a	2.52002e-225	0.390712	0.459	0.056	4.4186e-221	6	Dcdc2a
Prr15l	2.60394e-224	0.312295	0.377	0.035	4.56574e-220	6	Prr15l
Lix1	8.33174e-224	0.38765	0.413	0.046	1.46089e-219	6	Lix1
Hacd4	6.75244e-220	0.41905	0.499	0.071	1.18397e-215	6	Hacd4
Psph1	5.19316e-219	0.720621	0.804	0.242	9.10568e-215	6	Psph
Atox11	1.33213e-216	0.842839	0.994	0.87	2.33576e-212	6	Atox1
Capg	6.30847e-214	0.481576	0.592	0.107	1.10613e-209	6	Capg
Arl4c5	1.47639e-213	0.641668	0.773	0.2	2.58871e-209	6	Arl4c
St6galnac2	1.96568e-213	0.289754	0.366	0.035	3.44663e-209	6	St6galnac2
Rrad	3.84632e-211	0.276881	0.286	0.019	6.74414e-207	6	Rrad
Rab3ip6	2.08959e-204	0.702593	0.815	0.25	3.66389e-200	6	Rab3ip
Mgll	2.28867e-202	0.292397	0.383	0.042	4.01295e-198	6	Mgll
Fhl1	2.62728e-198	0.400894	0.516	0.085	4.60668e-194	6	Fhl1
Fuca2	1.89358e-189	0.399977	0.518	0.09	3.32021e-185	6	Fuca2
Hoxd8	2.20093e-189	0.408848	0.524	0.093	3.85911e-185	6	Hoxd8
Mboat1	2.57967e-186	0.313396	0.421	0.058	4.52319e-182	6	Mboat1
Id4	6.54977e-185	0.513551	0.587	0.125	1.14844e-180	6	Id4
4930523C07Rik	9.39004e-185	0.424006	0.539	0.099	1.64645e-180	6	4930523C07Rik
S100a64	4.60552e-184	0.965269	0.815	0.268	8.07531e-180	6	S100a6
Lama5	4.87093e-177	0.329192	0.408	0.058	8.54068e-173	6	Lama5
Sct	2.09722e-176	0.787682	0.587	0.133	3.67727e-172	6	Sct
Hoxd91	3.63273e-175	0.666405	0.87	0.353	6.36962e-171	6	Hoxd9
Plac84	3.44015e-174	0.867499	0.897	0.336	6.03196e-170	6	Plac8
Sema3c1	4.10493e-172	0.4889	0.617	0.14	7.19758e-168	6	Sema3c
Cdkn1a	1.71198e-168	0.435235	0.358	0.047	3.00179e-164	6	Cdkn1a
Fras1	2.45235e-168	0.563518	0.686	0.199	4.29996e-164	6	Fras1
B4galt6	1.18118e-167	0.431115	0.545	0.118	2.07108e-163	6	B4galt6
Atp1b1	1.01057e-166	0.502732	0.549	0.112	1.77193e-162	6	Atp1b1
Stard10	5.85412e-164	0.43063	0.596	0.136	1.02646e-159	6	Stard10
Ly6e3	1.82875e-161	0.697265	0.851	0.351	3.20654e-157	6	Ly6e
Mt2	5.76791e-160	0.373985	0.518	0.105	1.01135e-155	6	Mt2
4931406C07Rik	8.26365e-159	0.491822	0.474	0.094	1.44895e-154	6	4931406C07Rik
Plpp2	6.64911e-158	0.475536	0.625	0.168	1.16586e-153	6	Plpp2
Hoxb85	9.19858e-158	0.699305	0.819	0.348	1.61288e-153	6	Hoxb8
Hoxb96	5.61107e-155	0.754973	0.8	0.35	9.83844e-151	6	Hoxb9
Wbp53	4.71409e-152	0.585124	1	0.918	8.26569e-148	6	Wbp5
Plscr1	7.4819e-152	0.482174	0.632	0.177	1.31188e-147	6	Plscr1
Bex22	3.39465e-150	0.797965	0.888	0.434	5.95217e-146	6	Bex2
Efnb2	1.5901e-147	0.307608	0.385	0.062	2.78808e-143	6	Efnb2
Crip23	3.17161e-146	0.755913	0.899	0.484	5.5611e-142	6	Crip2
Dbi3	3.7118e-146	0.601694	0.998	0.889	6.50828e-142	6	Dbi
Hoxb41	5.5204e-146	0.586058	0.783	0.31	9.67947e-142	6	Hoxb4
Cmtm8	5.0875e-145	0.336399	0.512	0.111	8.92042e-141	6	Cmtm8
Lsr	1.83387e-141	0.456254	0.636	0.185	3.2155e-137	6	Lsr
Tmc4	1.17938e-140	0.271923	0.335	0.048	2.06793e-136	6	Tmc4
Ethe11	1.89827e-140	0.642147	0.781	0.31	3.32843e-136	6	Ethe1
Hoxd41	3.80603e-140	0.554734	0.718	0.262	6.6735e-136	6	Hoxd4
Limch1	7.35135e-140	0.392784	0.533	0.129	1.28899e-135	6	Limch1
Ezr4	1.75737e-139	0.58774	0.737	0.272	3.08138e-135	6	Ezr
Ppfibp11	2.69566e-139	0.55838	0.665	0.225	4.72656e-135	6	Ppfibp1
Sema6a	8.11489e-139	0.353544	0.478	0.101	1.42286e-134	6	Sema6a
Emid15	1.21233e-138	0.489257	0.773	0.256	2.1257e-134	6	Emid1
Hs3st3b1	6.29165e-138	0.310726	0.32	0.045	1.10318e-133	6	Hs3st3b1
Cela1	9.70146e-137	0.252651	0.303	0.04	1.70105e-132	6	Cela1
Socs2	7.71656e-136	0.295913	0.35	0.054	1.35302e-131	6	Socs2
Bcam4	2.4869e-132	0.706819	0.768	0.313	4.36054e-128	6	Bcam
Tpd52l12	1.13075e-131	0.536288	0.695	0.24	1.98266e-127	6	Tpd52l1
Hebp13	1.36452e-129	0.595774	0.754	0.289	2.39254e-125	6	Hebp1
Camkk2	1.87603e-128	0.460242	0.623	0.196	3.28942e-124	6	Camkk2
Mecom6	1.27403e-127	0.463553	0.724	0.234	2.23388e-123	6	Mecom
Crip13	3.39219e-125	0.748245	0.796	0.379	5.94786e-121	6	Crip1
Arhgef28	3.73028e-125	0.267051	0.366	0.065	6.54068e-121	6	Arhgef28
Krtcap3	7.03632e-125	0.262503	0.314	0.048	1.23375e-120	6	Krtcap3
Asb4	3.98904e-124	0.28395	0.36	0.062	6.99438e-120	6	Asb4
Calm14	6.85046e-124	0.576286	0.998	0.915	1.20116e-119	6	Calm1
Myo18a	2.44784e-123	0.281897	0.434	0.091	4.29204e-119	6	Myo18a
Fam171a2	1.02862e-120	0.406974	0.573	0.17	1.80358e-116	6	Fam171a2
2810001G20Rik	3.66175e-118	0.543386	0.594	0.198	6.42051e-114	6	2810001G20Rik
Cdc42ep2	8.44541e-118	0.282779	0.423	0.088	1.48082e-113	6	Cdc42ep2
Arhgef5	1.14763e-117	0.256003	0.383	0.075	2.01225e-113	6	Arhgef5
Kif12	1.33612e-116	0.254304	0.331	0.056	2.34276e-112	6	Kif12
Rras21	2.03827e-116	0.531514	0.731	0.307	3.57391e-112	6	Rras2
Sh3yl1	2.16677e-116	0.267071	0.383	0.076	3.79922e-112	6	Sh3yl1
Nrtn	5.50794e-116	0.376422	0.518	0.14	9.65763e-112	6	Nrtn
Dstn1	6.51061e-115	0.540322	0.973	0.781	1.14157e-110	6	Dstn
Ly6h	4.7217e-114	0.33282	0.406	0.085	8.27902e-110	6	Ly6h
Myl12b2	7.58267e-113	0.573098	0.966	0.726	1.32955e-108	6	Myl12b
Pvrl3	9.43801e-113	0.398975	0.554	0.17	1.65486e-108	6	Pvrl3
Pycard	6.44473e-112	0.379202	0.436	0.102	1.13002e-107	6	Pycard
Dcbld1	7.48978e-112	0.286222	0.432	0.101	1.31326e-107	6	Dcbld1
Sorbs2	1.29906e-111	0.297867	0.429	0.1	2.27776e-107	6	Sorbs2
Nfib4	2.16686e-111	0.481681	0.76	0.295	3.79937e-107	6	Nfib
Tox3	4.78049e-111	0.353777	0.486	0.13	8.38211e-107	6	Tox3
Gclc	8.10784e-110	0.302087	0.402	0.09	1.42163e-105	6	Gclc
Prom1	2.60869e-108	0.298641	0.459	0.115	4.57407e-104	6	Prom1
Col18a1	3.83598e-108	0.405576	0.577	0.184	6.726e-104	6	Col18a1
Cebpb	5.13314e-108	0.312857	0.467	0.117	9.00045e-104	6	Cebpb
H3f3b3	8.7566e-106	0.430719	1	0.966	1.53538e-101	6	H3f3b
Nudt4	2.78953e-105	0.610285	0.844	0.515	4.89116e-101	6	Nudt4
Vamp82	8.16427e-105	0.558376	0.88	0.517	1.43152e-100	6	Vamp8
Lurap1l	8.57456e-105	0.299611	0.43	0.105	1.50346e-100	6	Lurap1l
Zfhx31	1.45306e-103	0.425587	0.629	0.23	2.54779e-99	6	Zfhx3
Cyb5a3	3.15441e-103	0.505301	0.962	0.77	5.53095e-99	6	Cyb5a
Pi4k2b	1.64933e-101	0.343494	0.461	0.126	2.89193e-97	6	Pi4k2b
Aes3	6.5903e-100	0.515231	0.971	0.788	1.15554e-95	6	Aes
Etv5	1.34503e-99	0.486601	0.571	0.206	2.35838e-95	6	Etv5
Park71	2.1308e-99	0.434155	0.994	0.915	3.73615e-95	6	Park7
Ptprf1	4.41509e-99	0.496234	0.703	0.307	7.74142e-95	6	Ptprf
Gstt2	2.02421e-98	0.255962	0.331	0.067	3.54924e-94	6	Gstt2
S100a115	1.64343e-97	0.689652	0.992	0.875	2.88159e-93	6	S100a11
Rassf7	1.85681e-97	0.31488	0.486	0.14	3.25573e-93	6	Rassf7
Anxa11	1.87739e-97	0.323647	0.423	0.108	3.29181e-93	6	Anxa11
Cdca7l	1.35858e-96	0.380118	0.562	0.194	2.38213e-92	6	Cdca7l
Mfhas1	1.45872e-95	0.26966	0.438	0.116	2.55773e-91	6	Mfhas1
Frk	5.10172e-95	0.252611	0.381	0.087	8.94535e-91	6	Frk
Pebp11	3.14041e-93	0.390371	1	0.944	5.5064e-89	6	Pebp1
Psat11	8.86232e-92	0.472276	0.819	0.448	1.55392e-87	6	Psat1
Igfbp21	4.14035e-91	0.654856	0.8	0.455	7.2597e-87	6	Igfbp2
Chchd104	1.75418e-90	0.524003	0.762	0.362	3.07578e-86	6	Chchd10
Soat1	4.86393e-90	0.269797	0.417	0.11	8.52842e-86	6	Soat1
Fkbp41	9.74725e-90	0.488096	0.985	0.844	1.70908e-85	6	Fkbp4
Tpd522	2.96627e-89	0.416429	0.745	0.342	5.20106e-85	6	Tpd52
Rnase4	6.12924e-89	0.321201	0.394	0.099	1.0747e-84	6	Rnase4
Prdx13	5.32074e-88	0.400945	1	0.956	9.32938e-84	6	Prdx1
Cd24a6	6.7855e-88	0.490774	0.998	0.865	1.18977e-83	6	Cd24a
Etv42	1.65205e-87	0.667085	0.674	0.339	2.89671e-83	6	Etv4
Prr13	4.78896e-86	0.396854	0.72	0.323	8.39697e-82	6	Prr13
Ptbp31	1.64833e-85	0.430963	0.724	0.349	2.89018e-81	6	Ptbp3
Mien11	2.11754e-84	0.46325	0.806	0.454	3.71289e-80	6	Mien1
Trib1	2.59394e-84	0.279244	0.362	0.091	4.54822e-80	6	Trib1
Itm2b3	3.07538e-84	0.591034	0.975	0.814	5.39236e-80	6	Itm2b
Spry11	3.65818e-84	0.44943	0.613	0.258	6.41425e-80	6	Spry1
Ddt1	1.08514e-83	0.439324	0.771	0.405	1.90268e-79	6	Ddt
Cib2	1.4219e-82	0.368275	0.488	0.164	2.49316e-78	6	Cib2
Arhgdib	3.73405e-82	0.291066	0.417	0.117	6.54728e-78	6	Arhgdib
Prkrir1	2.32076e-81	0.44788	0.646	0.292	4.06921e-77	6	Prkrir
Fgfr2	4.83025e-81	0.359657	0.476	0.16	8.46936e-77	6	Fgfr2
Dcaf111	5.48198e-81	0.354489	0.6	0.236	9.6121e-77	6	Dcaf11
Plekha1	1.01024e-80	0.300648	0.436	0.133	1.77135e-76	6	Plekha1
Uchl1	1.24788e-79	0.316194	0.512	0.176	2.18804e-75	6	Uchl1
Stra6	1.70149e-77	0.29119	0.358	0.094	2.98339e-73	6	Stra6
Cox7c1	2.76278e-77	0.298437	1	0.959	4.84426e-73	6	Cox7c
Ppdpf2	1.89544e-76	0.397356	0.983	0.888	3.32346e-72	6	Ppdpf
Stox2	6.61305e-76	0.251084	0.385	0.108	1.15953e-71	6	Stox2
Nav1	1.7381e-75	0.259806	0.448	0.14	3.04758e-71	6	Nav1
Tpi13	2.84155e-75	0.411969	0.992	0.903	4.98238e-71	6	Tpi1
Hoxb61	4.71191e-74	0.39496	0.594	0.249	8.26186e-70	6	Hoxb6
Smtnl2	7.86177e-74	0.263767	0.451	0.144	1.37848e-69	6	Smtnl2
Sh3bgrl34	2.64972e-73	0.451337	0.966	0.803	4.64602e-69	6	Sh3bgrl3
Ormdl22	1.72999e-72	0.400904	0.716	0.371	3.03337e-68	6	Ormdl2
Slit21	2.38087e-72	0.386462	0.535	0.212	4.17462e-68	6	Slit2
Bre1	2.60659e-72	0.365656	0.667	0.308	4.57039e-68	6	Bre
Espn6	9.14015e-72	0.339054	0.648	0.278	1.60263e-67	6	Espn
Bmp76	5.32428e-71	0.370586	0.625	0.273	9.3356e-67	6	Bmp7
Tes	1.33676e-70	0.278493	0.495	0.175	2.34387e-66	6	Tes
Flywch21	4.10878e-70	0.353855	0.661	0.307	7.20433e-66	6	Flywch2
Rogdi	7.58708e-70	0.340109	0.545	0.213	1.33032e-65	6	Rogdi
Lamc11	2.02221e-69	0.327574	0.621	0.27	3.54574e-65	6	Lamc1
Nrip11	2.63689e-68	0.383952	0.564	0.24	4.62353e-64	6	Nrip1
Mid1ip1	3.19705e-67	0.277799	0.461	0.157	5.60571e-63	6	Mid1ip1
H2afj1	6.23158e-67	0.39731	0.945	0.737	1.09264e-62	6	H2afj
Phlda14	9.95571e-67	0.400556	0.728	0.364	1.74563e-62	6	Phlda1
Sdc41	1.10251e-66	0.383653	0.543	0.225	1.93314e-62	6	Sdc4
Chka1	4.14797e-66	0.370329	0.608	0.278	7.27304e-62	6	Chka
Ostf11	5.21216e-66	0.335724	0.674	0.32	9.139e-62	6	Ostf1
Mvb12a1	7.60306e-66	0.336729	0.653	0.307	1.33312e-61	6	Mvb12a
Tada31	1.34665e-65	0.34489	0.57	0.244	2.36121e-61	6	Tada3
Myo6	1.81442e-65	0.288874	0.472	0.171	3.1814e-61	6	Myo6
Gapdh3	2.66523e-65	0.357271	1	0.958	4.67322e-61	6	Gapdh
Tspan134	1.76008e-64	0.347793	0.688	0.341	3.08612e-60	6	Tspan13
Hmga24	1.22966e-63	0.444869	0.813	0.537	2.15609e-59	6	Hmga2
Irf2bpl1	1.40645e-63	0.333685	0.627	0.283	2.46607e-59	6	Irf2bpl
Csrp24	2.72638e-63	0.45274	0.861	0.559	4.78043e-59	6	Csrp2
Ngfrap11	7.15848e-63	0.345187	0.992	0.923	1.25517e-58	6	Ngfrap1
Pts1	4.72448e-62	0.351313	0.619	0.293	8.2839e-58	6	Pts
Tma71	5.49e-62	0.314488	0.998	0.95	9.62616e-58	6	Tma7
Atp1a11	7.4941e-62	0.419873	0.682	0.359	1.31402e-57	6	Atp1a1
Knop11	2.53399e-61	0.382951	0.886	0.645	4.4431e-57	6	Knop1
Hmgn11	3.02857e-61	0.282564	1	0.956	5.3103e-57	6	Hmgn1
Smco41	1.19972e-60	0.410925	0.819	0.552	2.10359e-56	6	Smco4
Cst33	1.73619e-60	0.287802	0.975	0.826	3.04423e-56	6	Cst3
Dnajc151	4.68578e-60	0.377554	0.874	0.64	8.21605e-56	6	Dnajc15
Sel1l3	9.16672e-60	0.254008	0.463	0.175	1.60729e-55	6	Sel1l3
2019-03-21	2.29725e-59	0.374868	0.722	0.381	4.028e-55	6	2019-03-02
Mif3	2.65379e-59	0.327101	0.998	0.96	4.65316e-55	6	Mif
Gbas1	2.75489e-59	0.333438	0.68	0.348	4.83043e-55	6	Gbas
Fam162a1	3.36165e-59	0.452917	0.933	0.793	5.89431e-55	6	Fam162a
Cdk2ap23	3.42676e-59	0.354759	0.792	0.475	6.00848e-55	6	Cdk2ap2
Ybx11	8.83949e-58	0.282203	0.998	0.952	1.54992e-53	6	Ybx1
Higd1a1	1.02528e-57	0.371695	0.92	0.73	1.79773e-53	6	Higd1a
Ppic4	1.60388e-57	0.394027	0.891	0.634	2.81225e-53	6	Ppic
Pfn21	3.15718e-57	0.350489	0.872	0.585	5.5358e-53	6	Pfn2
Ubl51	5.01739e-57	0.316045	0.983	0.911	8.79749e-53	6	Ubl5
Coa31	7.33399e-57	0.360454	0.964	0.815	1.28594e-52	6	Coa3
Cyb5b1	1.46651e-56	0.34471	0.739	0.439	2.57137e-52	6	Cyb5b
Bmyc1	2.50562e-56	0.414655	0.789	0.536	4.39335e-52	6	Bmyc
Bsg1	4.37646e-56	0.311828	0.998	0.954	7.67369e-52	6	Bsg
Ndufs61	1.14794e-54	0.336612	0.971	0.859	2.0128e-50	6	Ndufs6
Arpc5l1	7.50575e-53	0.333712	0.89	0.674	1.31606e-48	6	Arpc5l
Mpc23	1.63191e-52	0.42372	0.895	0.699	2.86138e-48	6	Mpc2
Hspg2	1.97145e-52	0.254497	0.48	0.196	3.45675e-48	6	Hspg2
S100a1	3.12615e-52	0.257593	0.429	0.166	5.48138e-48	6	S100a1
Tpm14	6.80217e-52	0.329998	0.888	0.63	1.19269e-47	6	Tpm1
Stx71	7.69539e-52	0.28983	0.558	0.264	1.34931e-47	6	Stx7
Wls	1.98017e-51	0.260107	0.457	0.182	3.47203e-47	6	Wls
Btg12	3.2286e-51	0.361139	0.834	0.557	5.66103e-47	6	Btg1
Ap2b11	3.90254e-51	0.285862	0.56	0.267	6.84271e-47	6	Ap2b1
Agrn	1.06447e-50	0.251144	0.472	0.195	1.86644e-46	6	Agrn
Vps361	1.19528e-50	0.323891	0.705	0.401	2.09581e-46	6	Vps36
Cstb1	2.7919e-50	0.340581	0.93	0.739	4.89531e-46	6	Cstb
Camk11	7.37614e-50	0.370197	0.741	0.444	1.29333e-45	6	Camk1
Fam3c1	1.14277e-49	0.263244	0.545	0.246	2.00374e-45	6	Fam3c
Nol71	1.5242e-49	0.349892	0.855	0.62	2.67253e-45	6	Nol7
Nudt141	1.8305e-49	0.253893	0.606	0.289	3.20959e-45	6	Nudt14
Atp6v1f2	2.26815e-49	0.332496	0.96	0.805	3.97697e-45	6	Atp6v1f
Pfdn11	3.06217e-49	0.299017	0.971	0.843	5.36921e-45	6	Pfdn1
Lasp11	4.92036e-49	0.278746	0.507	0.224	8.62735e-45	6	Lasp1
Taldo1	7.51375e-49	0.347201	0.928	0.741	1.31746e-44	6	Taldo1
Smdt11	7.63071e-49	0.31809	0.975	0.892	1.33797e-44	6	Smdt1
Eif1ax1	1.32471e-48	0.339969	0.949	0.786	2.32274e-44	6	Eif1ax
Smim201	4.61478e-48	0.283503	0.665	0.372	8.09156e-44	6	Smim20
Dusp61	5.36417e-48	0.311719	0.518	0.238	9.40553e-44	6	Dusp6
Strbp1	8.12187e-48	0.254996	0.566	0.274	1.42409e-43	6	Strbp
Akap91	1.22144e-47	0.314219	0.724	0.438	2.14167e-43	6	Akap9
Lamb12	1.58631e-47	0.287517	0.611	0.305	2.78144e-43	6	Lamb1
Hmga12	1.88939e-47	0.330224	0.714	0.426	3.31286e-43	6	Hmga1
Eml41	5.4965e-47	0.306958	0.665	0.378	9.63756e-43	6	Eml4
Fstl14	7.63243e-47	0.294326	0.882	0.599	1.33827e-42	6	Fstl1
Nav21	2.56512e-46	0.284938	0.558	0.276	4.49768e-42	6	Nav2
Ier22	2.62777e-46	0.333035	0.766	0.476	4.60752e-42	6	Ier2
Dhrs41	3.47885e-46	0.331567	0.752	0.465	6.09981e-42	6	Dhrs4
Sri2	2.67396e-45	0.31928	0.903	0.696	4.68852e-41	6	Sri
Hn14	1.3919e-44	0.349262	0.971	0.834	2.44055e-40	6	Hn1
Ppil11	2.53977e-44	0.323617	0.88	0.649	4.45324e-40	6	Ppil1
Cotl12	3.20393e-44	0.314754	0.84	0.598	5.61778e-40	6	Cotl1
Cnpy22	1.09333e-43	0.294553	0.952	0.848	1.91705e-39	6	Cnpy2
Sox115	2.13424e-43	0.31855	0.888	0.656	3.74218e-39	6	Sox11
Ercc11	2.24386e-43	0.324603	0.634	0.363	3.93439e-39	6	Ercc1
Mdk3	2.55068e-43	0.302079	0.989	0.95	4.47236e-39	6	Mdk
Trappc6a1	3.71532e-43	0.319565	0.73	0.461	6.51444e-39	6	Trappc6a
Bag11	6.30248e-43	0.289162	0.954	0.847	1.10508e-38	6	Bag1
Mrpl235	9.57679e-43	0.313375	0.93	0.742	1.67919e-38	6	Mrpl23
Cd2ap1	1.73864e-42	0.256301	0.566	0.295	3.04853e-38	6	Cd2ap
Gltp1	1.84571e-42	0.282936	0.621	0.346	3.23627e-38	6	Gltp
Chmp2b1	6.85811e-42	0.278549	0.589	0.308	1.2025e-37	6	Chmp2b
Pkm2	7.17818e-42	0.341436	0.998	0.932	1.25862e-37	6	Pkm
Arf52	1.61345e-41	0.252223	0.985	0.938	2.82902e-37	6	Arf5
Gipc11	7.14502e-41	0.326689	0.848	0.627	1.25281e-36	6	Gipc1
Hibadh1	3.38166e-40	0.284778	0.76	0.469	5.92941e-36	6	Hibadh
Sf3b61	6.75895e-40	0.271751	0.966	0.851	1.18511e-35	6	Sf3b6
0610011F06Rik2	3.9084e-39	0.263624	0.67	0.393	6.85298e-35	6	0610011F06Rik
Hcfc1r11	4.47338e-39	0.307497	0.75	0.497	7.84362e-35	6	Hcfc1r1
Bak11	3.56026e-38	0.271105	0.632	0.355	6.24257e-34	6	Bak1
Ivns1abp3	4.51658e-38	0.336979	0.79	0.531	7.91937e-34	6	Ivns1abp
Dctd1	5.95724e-38	0.28258	0.596	0.334	1.04454e-33	6	Dctd
Tmed92	1.36278e-37	0.271397	0.958	0.834	2.38951e-33	6	Tmed9
Ppib2	2.11162e-37	0.300607	0.992	0.908	3.70252e-33	6	Ppib
Spr1	4.21395e-37	0.282478	0.701	0.431	7.38873e-33	6	Spr
Dynll21	3.63516e-36	0.291324	0.888	0.705	6.37388e-32	6	Dynll2
1110008P14Rik1	5.70629e-36	0.254119	0.613	0.358	1.00054e-31	6	1110008P14Rik
Dpy301	1.32424e-34	0.271271	0.935	0.812	2.32193e-30	6	Dpy30
App1	1.14011e-33	0.273132	0.691	0.431	1.99907e-29	6	App
Kdm2b1	3.97136e-33	0.288019	0.608	0.373	6.96338e-29	6	Kdm2b
Higd2a1	8.17756e-33	0.257606	0.939	0.809	1.43385e-28	6	Higd2a
Cltc1	1.41153e-32	0.26062	0.655	0.431	2.47498e-28	6	Cltc
Mpzl11	5.78959e-32	0.274082	0.804	0.582	1.01515e-27	6	Mpzl1
Mrps61	1.62245e-31	0.283728	0.737	0.501	2.8448e-27	6	Mrps6
Gtf2a21	3.83247e-31	0.271652	0.935	0.793	6.71985e-27	6	Gtf2a2
H2afy3	4.03074e-31	0.260302	0.945	0.837	7.0675e-27	6	H2afy
Ctsd1	3.22388e-30	0.282803	0.686	0.443	5.65275e-26	6	Ctsd
Fdx11	9.65117e-30	0.252044	0.61	0.382	1.69224e-25	6	Fdx1
Dap1	1.51784e-28	0.254835	0.773	0.547	2.66139e-24	6	Dap
Polr2l1	1.0878e-27	0.255157	0.876	0.666	1.90734e-23	6	Polr2l
Pigx1	2.13151e-27	0.260004	0.745	0.511	3.73738e-23	6	Pigx
1810037I17Rik1	2.62922e-27	0.251396	0.859	0.675	4.61008e-23	6	1810037I17Rik
Pvrl21	1.36895e-26	0.256398	0.703	0.467	2.40031e-22	6	Pvrl2
Itm2c1	3.88121e-25	0.262271	0.754	0.545	6.80531e-21	6	Itm2c
Eno12	7.25412e-25	0.256261	0.996	0.929	1.27194e-20	6	Eno1
Tubb4b2	4.84434e-19	0.30031	0.821	0.662	8.49407e-15	6	Tubb4b

## Sheet: 7
Symbol	p_val	avg_logFC	pct.1	pct.2	p_val_adj	cluster	gene
Wnt4	3.23546e-304	0.920151	0.74	0.119	5.67306e-300	7	Wnt4
Fam132a	1.00228e-285	1.49933	0.971	0.436	1.7574e-281	7	Fam132a
Fam107a	2.98285e-216	0.305246	0.354	0.032	5.23014e-212	7	Fam107a
A730017C20Rik	1.54708e-157	0.44953	0.592	0.143	2.71265e-153	7	A730017C20Rik
Pax2	8.06901e-156	0.66838	0.908	0.375	1.41482e-151	7	Pax2
Gxylt2	2.22392e-152	0.528088	0.643	0.175	3.89942e-148	7	Gxylt2
Bmper	6.65492e-146	0.321817	0.408	0.069	1.16687e-141	7	Bmper
Tmem100	1.53696e-142	0.423598	0.451	0.087	2.6949e-138	7	Tmem100
Ptma	1.73528e-108	0.365044	1	0.987	3.04264e-104	7	Ptma
Fam19a5	2.8068e-108	0.256636	0.35	0.067	4.92145e-104	7	Fam19a5
Id2	1.7172e-104	0.617799	0.982	0.658	3.01094e-100	7	Id2
Pdgfa	1.48649e-103	0.423928	0.699	0.264	2.6064e-99	7	Pdgfa
Hs3st6	7.22157e-102	0.442464	0.652	0.231	1.26623e-97	7	Hs3st6
Cxxc5	1.30088e-101	0.559953	0.885	0.518	2.28096e-97	7	Cxxc5
Ppp1r1a	6.29181e-101	0.397285	0.623	0.215	1.10321e-96	7	Ppp1r1a
Wt1	5.26872e-97	0.489942	0.908	0.482	9.23817e-93	7	Wt1
Rplp0	2.87436e-96	0.284562	1	0.996	5.0399e-92	7	Rplp0
Rps2	4.89787e-95	0.277394	1	0.997	8.58793e-91	7	Rps2
Rnase12	1.30321e-94	0.265948	0.254	0.04	2.28505e-90	7	Rnase12
Frzb	9.86716e-91	0.305438	0.342	0.077	1.73011e-86	7	Frzb
Col2a1	3.35451e-88	0.25965	0.385	0.096	5.8818e-84	7	Col2a1
Rpl7	9.54399e-87	0.274149	1	0.983	1.67344e-82	7	Rpl7
Stmn1	4.39684e-86	0.405893	1	0.956	7.70942e-82	7	Stmn1
Rhou	5.19535e-86	0.267917	0.393	0.102	9.10953e-82	7	Rhou
Dlc1	5.43643e-81	0.427514	0.652	0.272	9.53224e-77	7	Dlc1
Rpl12	7.69766e-81	0.271565	1	0.974	1.34971e-76	7	Rpl12
Cox8a	5.15967e-75	0.28475	1	0.975	9.04697e-71	7	Cox8a
Bcam	5.99764e-74	0.370779	0.703	0.318	1.05163e-69	7	Bcam
Tsc22d1	1.21418e-73	0.464078	0.996	0.902	2.12894e-69	7	Tsc22d1
H2afz	7.84343e-73	0.386866	1	0.978	1.37527e-68	7	H2afz
Cited2	1.04193e-71	0.481459	0.863	0.521	1.82692e-67	7	Cited2
H19	1.09002e-70	0.404466	1	0.907	1.91125e-66	7	H19
Serf1	1.83973e-69	0.414072	0.982	0.818	3.22578e-65	7	Serf1
Tenm4	2.62022e-69	0.39991	0.551	0.223	4.59429e-65	7	Tenm4
2010111I01Rik	2.31833e-68	0.372163	0.648	0.296	4.06497e-64	7	2010111I01Rik
Trappc9	2.7771e-66	0.250101	0.324	0.087	4.86937e-62	7	Trappc9
Nop10	6.53122e-64	0.345488	0.996	0.918	1.14518e-59	7	Nop10
Gas2	3.25777e-63	0.367287	0.553	0.23	5.71217e-59	7	Gas2
Pdgfc	2.96655e-60	0.291663	0.568	0.241	5.20156e-56	7	Pdgfc
Ier5	1.15632e-58	0.364967	0.678	0.348	2.02749e-54	7	Ier5
Dut	3.33126e-58	0.403411	0.979	0.845	5.84104e-54	7	Dut
Hoxc10	8.23279e-58	0.375911	0.932	0.632	1.44354e-53	7	Hoxc10
Bri3	6.29972e-57	0.347825	0.986	0.84	1.10459e-52	7	Bri3
Slit2	9.66841e-57	0.289143	0.518	0.214	1.69526e-52	7	Slit2
Atp5g2	3.22848e-52	0.27929	1	0.94	5.66081e-48	7	Atp5g2
Uncx	4.7182e-52	0.309604	0.766	0.368	8.2729e-48	7	Uncx
Eya1	7.76474e-52	0.260972	0.592	0.253	1.36147e-47	7	Eya1
Nt5dc2	1.9018e-51	0.337425	0.955	0.76	3.33462e-47	7	Nt5dc2
Pla2g12a	2.48138e-51	0.318545	0.674	0.365	4.35085e-47	7	Pla2g12a
Chd7	1.7632e-50	0.254377	0.523	0.227	3.09159e-46	7	Chd7
Hoxc9	6.03752e-50	0.321426	0.73	0.408	1.05862e-45	7	Hoxc9
Ncam1	3.76674e-49	0.359501	0.842	0.52	6.6046e-45	7	Ncam1
Cd24a	3.82588e-49	0.343148	0.994	0.866	6.70829e-45	7	Cd24a
Id3	2.42219e-46	0.317161	0.996	0.877	4.24707e-42	7	Id3
Sncaip	3.55662e-46	0.263338	0.504	0.223	6.23619e-42	7	Sncaip
Pdlim4	2.93583e-44	0.281341	0.654	0.344	5.14768e-40	7	Pdlim4
Sox11	2.0159e-42	0.292176	0.922	0.653	3.53468e-38	7	Sox11
Gm8730	2.88248e-42	0.297383	0.988	0.921	5.05414e-38	7	Gm8730
Uqcr11	6.72244e-42	0.256129	1	0.942	1.17871e-37	7	Uqcr11
Hmgb3	8.1081e-41	0.297937	0.986	0.861	1.42167e-36	7	Hmgb3
Csrp2	2.30799e-40	0.370839	0.84	0.561	4.04684e-36	7	Csrp2
Prdx6	2.73685e-40	0.301265	0.988	0.853	4.7988e-36	7	Prdx6
Mrpl23	7.92832e-40	0.287782	0.953	0.741	1.39015e-35	7	Mrpl23
Hdgf	3.46078e-39	0.276021	0.996	0.872	6.06814e-35	7	Hdgf
Dctpp1	1.5632e-37	0.283408	0.99	0.834	2.74091e-33	7	Dctpp1
Pkig	6.18692e-32	0.250991	0.932	0.72	1.08481e-27	7	Pkig
Apex1	5.10713e-29	0.263897	0.947	0.774	8.95485e-25	7	Apex1
Id1	2.29927e-23	0.251961	0.777	0.549	4.03154e-19	7	Id1

[truncated: 10 more sheets: 8, 9, 10, 11, 12, 13, 14, 15, 16, 17]
