# Supplementary material for: Progenitor translatome changes coordinated by Tsc1 increase perception of Wnt signals to end nephrogenesis
Source: Nat Commun. 2021 Nov 3;12:6332. doi: 10.1038/s41467-021-26626-9 (PMC8566581; doi:10.1038/s41467-021-26626-9)
Supplement: Supplementary file 6 — Supplementary Data 2. [file 41467_2021_26626_MOESM6_ESM.xlsx]

## Sheet: Read Me
GO-Elite analysis of E14 Six2KI scRNAseq from Combes and Jarmas, filtered similarly
Excel data graphed in Morpheus			https://software.broadinstitute.org/morpheus/
Each Tab contains the GoElite numerical output as well as heat maps

## Sheet: Clustering-Zscores-BioMarkers-h
	UID	column_clusters-flat	Cap Mesenchyme	e14 Cap Mesenchyme	Pretubular Aggregate	e14 Pretubular Aggregate	Distal Comma Shaped Body	e14 Distal Comma Shaped Body	Mid S-Shaped Body	e14 Mid S-Shaped Body	Podocytes	e14 Podocytes	Proximal tubule brush border cell(MCA)	Proximal Tubule	e14 Proximal Tubule	Kidney epithelial(MCA)	Loop of Henle	e14 Loop of Henle	Hepatocyte(MCA)	Cycling cell(MCA)	Erythroblast(MCA)	Trophoblast stem cell(MCA)	Proliferating Myocyte(MCA)	Epithelial cell(MCA)	Uteric Tip	e14 Uteric Tip	Principal cells of cortical collecting duct(MCA)	e14 Collecting Duct	Urothelium(MCA)	Medullary Collecting Duct	e14 Medullary Collecting Duct	Intercalated cells of collecting duct(MCA)	Renal tubular cell(MCA)	Nephrogenic Zone Stroma	e14 Nephrogenic Zone Stroma	Medullary Stroma	e14 Medullary Stroma	Stromal cell(MCA)	Smooth muscle cell(MCA)	Cortical Stroma	e14 Cortical Stroma	Placenta endodermal cell(MCA)	Chondrocyte(MCA)	Myoblast(MCA)	Osteoblast(MCA)	MEF (Cultured)(MCA)	Cartilage cell(MCA)	Myocyte(MCA)	Endothelial cell(MCA)
	row_clusters-flat		1	1	2	2	2	2	2	2	2	2	2	2	2	2	2	2	2	2	2	2	2	2	2	2	2	2	2	2	2	2	2	3	3	3	3	3	3	3	3	3	3	3	3	3	3	3	4
	Combes_C0	3	48.3712	48.3712	4.21651	4.21651	2.42564	2.42564	0.33538	0.33538	5.01649	5.01649	-1.57104	-1.61686	-1.61686	3.57178	-1.23686	-1.23686	0.42839	2.56878	0.342066	0.97044	4.21673	3.91561	2.75534	2.75534	1.05807	0.828918	-0.931164	-1.60449	-1.60449	-0.966075	-0.327664	6.00029	6.00029	0.48803	0.48803	5.47448	0.949159	-0.765493	-0.765493	0.356201	4.24197	2.21222	4.2676	0.981172	4.82038	4.42145	1.69804
	Jarmas_C1	3	48.2509	48.2509	-0.167678	-0.167678	6.8494	6.8494	0.979425	0.979425	7.11673	7.11673	-1.15559	-1.18929	-1.18929	12.7786	-0.909778	-0.909778	0.503153	9.12327	16.3376	12.7012	14.522	9.54369	1.79821	1.79821	0.621553	-0.496435	-1.16179	-1.18019	-1.18019	-0.317371	0.54545	0.607743	0.607743	-0.885992	-0.885992	4.54788	2.27109	-0.563064	-0.563064	1.45687	1.63195	-0.32258	2.4266	4.91496	6.63078	10.6219	0.675984
	Jarmas_C0	3	46.0835	46.0835	-0.203743	-0.203743	2.90992	2.90992	0.564087	0.564087	5.7198	5.7198	0.777709	-0.737973	-0.737973	25.2116	3.49475	3.49475	3.16551	4.13866	10.8359	22.9198	25.2116	17.0782	-0.952441	-0.952441	1.52799	-0.603211	-0.688186	-1.43404	-1.43404	1.41577	4.26557	3.56641	3.56641	-0.132138	-0.132138	15.9503	3.55312	-0.684172	-0.684172	2.19264	10.0945	2.82623	5.77765	10.7815	16.4752	22.6612	1.74776
	Combes_C12	3	39.5497	39.5497	3.75255	3.75255	2.99664	2.99664	0.121739	0.121739	4.40622	4.40622	-1.74823	-1.79921	-1.79921	6.37207	-1.37635	-1.37635	0.399065	3.73836	10.6511	3.42926	6.37207	3.94616	4.84154	4.84154	-0.557688	0.604514	-1.17323	-1.78544	-1.78544	-1.78544	-0.0590643	5.19401	5.19401	-0.57754	-0.57754	0.959652	-0.0590643	-0.851827	-0.851827	-1.17941	0.933491	-0.642017	-0.575834	1.12775	2.85088	2.64864	-0.77316
	Jarmas_C14	3	38.3799	38.3799	-0.0674161	-0.0674161	-0.270125	-0.270125	-0.252621	-0.252621	-0.161745	-0.161745	-0.464614	-0.478164	-0.478164	1.68574	-0.365783	-0.365783	1.05664	-0.32765	2.28675	1.67225	1.68574	4.16177	-0.315151	-0.315151	1.72732	-0.199595	-0.467106	-0.474505	-0.474505	-0.474505	-0.474505	26.4936	26.4936	2.47188	2.47188	7.96143	3.79241	-0.226384	-0.226384	1.69255	3.15594	3.78047	5.93089	-0.470819	3.81656	1.05664	2.91783
	Combes_C14	1	33.996	33.996	-0.218048	-0.218048	-0.873683	-0.873683	-0.817069	-0.817069	1.41351	1.41351	-1.50273	-1.54656	-1.54656	-0.171737	-1.18308	-1.18308	-0.934882	3.7398	0.0967847	1.15359	0.501798	-0.344099	-0.0217345	-0.0217345	1.24215	0.924908	-1.51079	-1.53472	-1.53472	-1.53472	-1.53472	26.2414	26.2414	35.0827	35.0827	21.2591	15.7996	26.9762	26.9762	1.86158	7.48697	14.422	12.8338	7.21069	3.16387	8.44765	1.946
	Combes_C7	3	25.9546	25.9546	18.6347	18.6347	5.63203	5.63203	-0.602066	-0.602066	4.8428	4.8428	-0.188634	-1.1396	-1.1396	1.60831	-0.871763	-0.871763	-0.0498607	6.99337	4.00654	-1.12503	-0.209995	0.127885	3.28858	3.28858	1.66929	-0.475691	0.714507	-1.13088	-1.13088	-0.230944	1.56892	7.76106	7.76106	0.343974	0.343974	2.79963	0.668988	-0.539536	-0.539536	-1.1162	2.59917	-1.13379	2.66234	-1.12209	4.30202	1.35734	-1.38654
	Jarmas_C7	3	10.1743	10.1743	24.2536	24.2536	5.60961	5.60961	-0.462991	-0.462991	3.09404	3.09404	0.339973	-0.876354	-0.876354	15.6475	2.34418	2.34418	0.704619	7.80201	10.9468	8.51985	13.2892	10.7679	-0.577593	-0.577593	1.5487	-0.365808	0.329187	2.63193	2.63193	3.79912	6.1335	-0.550271	-0.550271	-0.652861	-0.652861	3.29537	7.30069	-0.414905	-0.414905	2.68824	5.07471	4.9494	3.34034	2.66549	10.8661	8.91758	5.63485
	Combes_C6	3	4.93256	4.93256	4.11752	4.11752	50.2724	50.2724	4.94909	4.94909	19.409	19.409	-0.967953	-1.65272	-1.65272	7.84678	-0.457281	-0.457281	2.28413	7.865	6.33504	0.880796	5.32149	8.46316	8.26129	8.26129	3.53329	0.782168	2.82771	-0.390233	-0.390233	1.48452	3.35928	0.924318	0.924318	2.08232	2.08232	5.97331	5.85896	-0.78247	-0.78247	0.913035	4.07197	3.34249	3.60627	2.15089	4.02128	4.72705	2.60203
	Jarmas_C11	3	0.693967	0.693967	-0.233016	-0.233016	47.0039	47.0039	7.27799	7.27799	-0.559054	-0.559054	9.87686	5.16997	5.16997	19.2106	25.3669	25.3669	10.1015	1.56676	7.64242	4.64937	4.05884	19.4289	16.6768	16.6768	11.2291	6.67035	9.17371	5.85896	5.85896	22.1069	25.2314	-1.03776	-1.03776	-1.23123	-1.23123	4.13504	3.35928	-0.78247	-0.78247	7.24259	4.61453	2.71915	3.12635	3.41029	5.27747	1.79555	4.13966
	Jarmas_C9	3	-0.715803	-0.715803	-0.232013	-0.232013	39.5511	39.5511	28.3643	28.3643	1.26627	1.26627	14.4164	28.2514	28.2514	11.0635	6.03476	6.03476	12.6151	3.39005	9.88296	4.68282	4.72371	12.5609	3.61036	3.61036	6.13779	0.791329	1.5788	1.50473	1.50473	10.9179	14.6832	-1.03329	-1.03329	-1.22593	-1.22593	5.65349	3.38737	-0.779103	-0.779103	7.28683	4.10524	2.11861	4.1217	5.33554	5.31355	3.293	5.71828
	Jarmas_C8	3	2.73723	2.73723	10.0964	10.0964	30.1444	30.1444	4.77452	4.77452	23.1498	23.1498	0.911578	-1.39171	-1.39171	12.0757	1.79924	1.79924	4.00012	5.43232	10.3673	4.56996	12.8225	9.25923	0.188836	0.188836	2.44812	-0.580929	0.14183	0.836616	0.836616	9.70734	6.0112	-0.873869	-0.873869	-0.0568767	-0.0568767	6.29783	6.75043	-0.658899	-0.658899	6.12419	3.53769	5.98907	7.83818	3.09898	6.79891	8.04579	7.40113
	Combes_C3	3	0.0039792	0.0039792	2.80165	2.80165	28.4691	28.4691	9.6606	9.6606	0.518592	0.518592	6.4581	7.04281	7.04281	8.61448	41.762	41.762	8.27174	-0.947627	3.85783	4.02819	-1.83164	14.1051	22.6827	22.6827	15.7439	10.6774	14.6181	16.5723	16.5723	22.4167	22.8663	-0.755741	-0.755741	-1.13804	-1.13804	1.80458	1.28681	-1.10198	-1.10198	2.7291	3.1844	-0.521949	1.45655	2.69133	0.413325	-1.9215	1.59278
	Combes_C8	3	-0.713248	-0.713248	-0.468317	-0.468317	2.63673	2.63673	24.1725	24.1725	-0.183621	-0.183621	47.9731	52.2405	52.2405	2.62225	13.7562	13.7562	25.1003	-0.412475	5.82096	1.59934	-1.95442	9.56671	0.715848	0.715848	9.0768	0.900199	5.95605	5.44069	5.44069	23.5617	23.2381	-2.08569	-2.08569	-1.61664	-1.61664	0.172941	-1.0311	-1.57261	-1.57261	3.95707	1.52702	0.568599	2.63156	1.62038	-1.653	-2.476	2.32817
	Combes_C5	3	-1.17928	-1.17928	-0.382241	-0.382241	16.8067	16.8067	33.4121	33.4121	0.214582	0.214582	37.9301	56.8352	56.8352	1.6668	10.0003	10.0003	20.2914	-1.85773	3.1581	1.63069	-2.66248	9.19525	5.79112	5.79112	10.1735	1.62137	7.63755	6.65952	6.65952	10.1657	13.2824	0.132415	0.132415	-1.5033	-1.5033	4.03376	1.59499	-0.474018	-0.474018	5.23631	2.97777	0.800087	4.24741	3.21894	-1.11023	-1.63886	4.05041
	Jarmas_C6	3	-0.871938	-0.871938	-0.282621	-0.282621	13.3305	13.3305	4.7377	4.7377	0.828037	0.828037	5.99144	2.11229	2.11229	20.5547	14.536	14.536	6.76052	3.10546	6.51316	8.44348	1.69799	27.4548	52.2091	52.2091	18.8141	21.1472	19.1025	16.6762	16.6762	15.1208	15.1208	-1.25868	-1.25868	0.568557	0.568557	5.38886	6.82502	-0.949045	-0.949045	9.58994	5.35273	5.76338	5.75074	9.52022	7.92236	4.32831	8.61751
	Combes_C9	3	-0.135684	-0.135684	-0.352185	-0.352185	13.2536	13.2536	2.59872	2.59872	1.59843	1.59843	2.72483	1.67635	1.67635	8.16902	16.0122	16.0122	5.68436	-0.500578	5.49367	3.8747	-1.60336	18.7892	44.2927	44.2927	23.4825	22.7341	37.7064	38.317	38.317	12.2413	10.1384	-0.908237	-0.908237	-0.188368	-0.188368	4.35209	5.09154	-0.308676	-0.308676	3.09114	4.80218	1.29045	2.88309	4.32115	1.76113	-1.22088	3.85967
	Jarmas_C4	1	-0.623301	-0.623301	-0.20203	-0.20203	1.69532	1.69532	-0.757046	-0.757046	-0.484713	-0.484713	1.54096	-1.43295	-1.43295	6.57578	1.68688	1.68688	7.71583	13.4982	2.94538	7.97163	9.4787	13.0601	1.20533	1.20533	5.25009	-0.59814	1.51818	2.16986	2.16986	2.16986	4.32496	56.6149	56.6149	19.8823	19.8823	28.8033	27.3127	3.79991	3.79991	10.9658	18.9376	25.0872	24.6144	21.0289	23.8561	26.8117	14.7538
	Combes_C2	1	0.450302	0.450302	-0.262309	-0.262309	1.86283	1.86283	-0.982922	-0.982922	-0.629335	-0.629335	-1.23905	-1.86049	-1.86049	0.424204	-0.703775	-0.703775	1.10583	5.94431	1.20501	0.403101	0.424204	2.63693	2.10821	2.10821	5.06279	1.84807	1.01129	1.49646	1.49646	-1.28913	-1.28913	53.0569	53.0569	31.847	31.847	26.6178	18.21	15.327	15.327	0.434841	11.8925	18.7106	16.402	8.27299	4.8827	9.38174	6.87503
	Jarmas_C3	1	-0.75656	-0.75656	-0.245224	-0.245224	3.16441	3.16441	-0.9189	-0.9189	1.13905	1.13905	-0.475924	-1.14909	-1.14909	7.30327	0.205349	0.205349	2.42547	17.6443	17.3998	12.6274	13.9116	10.1991	1.52301	1.52301	3.20122	-0.72602	-1.0952	-0.536666	-0.536666	0.652663	1.84199	50.2527	50.2527	16.0465	16.0465	16.5921	16.1139	4.11942	4.11942	3.1149	9.36285	14.2852	13.2617	13.2678	13.2251	23.8122	6.66291
	Combes_C4	1	1.67696	1.67696	-0.360659	-0.360659	-0.728041	-0.728041	-1.35146	-1.35146	-0.865296	-0.865296	-2.06571	-1.74162	-1.74162	-1.26563	-0.894571	-0.894571	0.909687	4.7611	-0.243126	0.368354	0.811924	4.22139	-0.455146	-0.455146	5.12538	1.83873	1.26011	-0.0707078	-0.0707078	-1.71589	-0.893299	32.6147	32.6147	43.892	43.892	42.2891	32.4216	21.0105	21.0105	10.8252	16.7049	29.4554	26.9908	17.789	8.63608	11.1998	20.501
	Jarmas_C16	1	0.757742	0.757742	-0.359315	-0.359315	-0.000571574	-0.000571574	0.960813	0.960813	0.336856	0.336856	1.73701	1.13833	1.13833	2.08384	0.182445	0.182445	8.03576	11.9215	2.66093	-0.441762	4.16867	15.132	0.790599	0.790599	5.58479	-1.0638	2.95913	1.59835	1.59835	2.83656	5.31299	19.1339	19.1339	42.9654	42.9654	49.5111	28.839	11.6585	11.6585	25.0948	25.3848	37.3994	45.1768	17.4537	26.1077	21.5888	23.3035
	Combes_C13	1	2.09054	2.09054	2.16612	2.16612	0.309019	0.309019	1.92339	1.92339	0.101223	0.101223	-1.65982	0.426739	0.426739	-0.208999	-1.24333	-1.24333	6.72239	4.41267	2.55861	0.134029	0.537199	9.48874	1.42256	1.42256	8.59431	1.41092	7.32016	5.27467	5.27467	-0.265047	1.21221	19.0683	19.0683	40.9416	40.9416	50.017	21.5245	9.38433	9.38433	11.7752	23.959	25.5082	30.2934	13.174	12.3834	9.32107	19.5259
	Combes_C1	1	3.28868	3.28868	-0.312891	-0.312891	1.20657	1.20657	-1.17246	-1.17246	0.615717	0.615717	-1.67617	-1.2855	-1.2855	0.196637	-0.482759	-0.482759	0.472457	7.28375	0.739483	2.06419	2.09749	3.02723	1.3527	1.3527	3.64808	3.50583	-0.257202	-0.791088	-0.791088	-1.26148	0.149699	28.8831	28.8831	40.7481	40.7481	32.149	28.8437	40.9811	40.9811	4.49651	11.3393	24.5371	23.8417	14.4046	6.79203	10.0345	11.5746
	Jarmas_C2	1	1.65566	1.65566	-0.266751	-0.266751	-0.113161	-0.113161	-0.999567	-0.999567	-0.639991	-0.639991	1.51905	-0.25982	-0.25982	3.12593	1.38419	1.38419	3.58091	14.4881	1.4794	2.53975	8.1099	12.1067	-0.426783	-0.426783	4.35946	0.501472	1.49166	-0.233041	-0.233041	0.315117	4.15222	31.5122	31.5122	35.6488	35.6488	39.6284	41.9751	30.9985	30.9985	24.7968	22.1008	35.8455	37.9486	24.0977	22.9247	25.0093	21.0764
	Jarmas_C12	1	-0.762423	-0.762423	-0.247124	-0.247124	2.09684	2.09684	1.27359	1.27359	1.1216	1.1216	1.30947	0.00465326	0.00465326	3.64515	1.70799	1.70799	1.91208	9.84634	2.82585	7.16804	6.62652	11.1128	1.49421	1.49421	3.15177	0.658679	0.685238	-1.14914	-1.14914	0.0313113	1.80199	27.6233	27.6233	17.4718	17.4718	24.7565	46.069	15.1147	15.1147	18.0112	14.387	31.8146	23.5537	25.6324	13.6936	18.9861	27.3968
	Jarmas_C17	1	3.05326	3.05326	-0.328164	-0.328164	-0.531109	-0.531109	3.7966	3.7966	0.518592	0.518592	3.7045	0.349676	0.349676	4.98105	4.6057	4.6057	5.8113	8.76167	4.79837	6.73933	5.88941	14.3681	0.483992	0.483992	4.67108	1.14643	0.922011	0.387665	0.387665	8.03039	12.9757	9.83076	9.83076	29.8513	29.8513	28.7828	40.3996	14.7797	14.7797	13.2022	16.8455	32.6628	25.9699	19.9059	10.8061	20.9254	18.5542
	Jarmas_C10	1	1.51954	1.51954	-0.278415	-0.278415	-0.198501	-0.198501	-1.04327	-1.04327	-0.667975	-0.667975	1.30304	-0.40848	-0.40848	4.43756	1.8858	1.8858	6.11155	11.5218	3.02447	1.22266	7.62599	14.1105	-0.514441	-0.514441	5.64898	1.65385	3.41258	2.2485	2.2485	4.87857	5.40459	35.0939	35.0939	30.6038	30.6038	41.7761	28.0232	6.71653	6.71653	16.1803	18.2853	35.8132	34.9964	14.4869	18.1407	21.328	19.5999
	Jarmas_C13	2	-1.02476	-1.02476	-0.332155	-0.332155	-1.33089	-1.33089	1.2399	1.2399	1.78522	1.78522	1.34056	0.290909	0.290909	1.27848	4.51138	4.51138	2.20021	1.5853	5.28473	5.71512	2.1765	13.5895	2.43748	2.43748	4.56497	-0.983392	1.30934	0.328885	0.328885	3.88454	5.66236	2.0094	2.0094	0.601603	0.601603	16.8556	22.9962	0.731795	0.731795	15.2492	8.48757	16.2764	12.2911	11.5639	4.82169	6.71759	57.6459
	Combes_C11	2	-0.35863	-0.35863	-0.393892	-0.393892	-0.257172	-0.257172	-0.769999	-0.769999	0.155548	0.155548	-1.55429	-1.66563	-1.66563	-0.829829	-1.15861	-1.15861	-0.3136	1.35867	0.995561	-0.854021	-0.0643041	7.78364	1.56014	1.56014	2.35469	-1.16618	2.27259	-0.499111	-0.499111	-2.01463	-0.877991	4.78845	4.78845	-0.0723226	-0.0723226	14.1285	14.6561	1.82658	1.82658	7.24114	6.66307	8.93623	7.99969	7.55722	0.288397	2.35239	47.5634
	Jarmas_C15	2	-0.3775	-0.3775	-0.397608	-0.397608	-0.283482	-0.283482	1.30963	1.30963	0.137118	0.137118	3.77801	2.399	2.399	-0.872258	4.63333	4.63333	3.14846	0.230737	1.43805	3.63367	-1.63116	10.4848	0.951354	0.951354	4.21282	0.592354	1.05933	1.3331	1.3331	4.71354	4.71354	1.17745	1.17745	-0.109326	-0.109326	10.1626	4.71354	1.78687	1.78687	11.3139	4.26482	6.93542	12.48	2.90039	-1.27402	-0.0818084	14.1283
	Combes_C10	2	-0.721689	-0.721689	-0.470201	-0.470201	-0.759768	-0.759768	0.641261	0.641261	-0.191517	-0.191517	0.380048	2.42527	2.42527	-2.94944	1.61256	1.61256	0.777652	-0.428325	-0.532094	-0.37577	-3.27517	6.09379	-0.26828	-0.26828	5.38002	1.64591	0.34377	3.46149	3.46149	1.2045	0.237215	0.436754	0.436754	-1.20227	-1.20227	8.0957	6.04091	1.1011	1.1011	5.22438	5.97142	0.541394	8.28431	1.58966	-2.64424	-3.00362	11.8091
	Jarmas_C5	3	-0.329144	-0.329144	-0.106685	-0.106685	1.92695	1.92695	-0.39977	-0.39977	-0.25596	-0.25596	3.40051	0.583677	0.583677	1.9855	2.90908	2.90908	4.31173	24.7585	26.221	1.96765	0.621195	1.05658	-0.498723	-0.498723	2.04051	-0.315857	-0.739189	-0.750899	-0.750899	3.30051	3.30051	-0.475132	-0.475132	-0.563713	-0.563713	1.87301	0.59957	-0.35825	-0.35825	0.626682	0.304345	0.594242	4.19997	-0.745066	0.610319	1.1442	0.18696
[truncated: 13 more columns]

## Sheet: Clustering-Zscores-WikiPathways
	UID	column_clusters-flat	DNA Replication:WP150	G1 to S cell cycle control:WP413	Mismatch repair:WP1257	miRNA regulation of DNA Damage Response:WP2087	Nucleotide Metabolism:WP87	One Carbon Metabolism:WP435	Cytoplasmic Ribosomal Proteins:WP163	Translation Factors:WP307	Glutathione metabolism:WP164	Oxidative Stress:WP412	Aflatoxin B1 metabolism:WP1262	One carbon metabolism and related pathways:WP1770	Glutathione and one carbon metabolism:WP730	Mitochondrial LC-Fatty Acid Beta-Oxidation:WP401	Glycolysis and Gluconeogenesis:WP157	PPAR signaling pathway:KEGG-mmu03320:WP2316	Fatty Acid Biosynthesis:WP336	Alanine and aspartate metabolism:WP240	Fatty Acid Beta Oxidation:WP1269	Cholesterol metabolism (includes both Bloch and Kandutsch-Russell pathways):WP4346	TCA Cycle:WP434	Tryptophan metabolism:WP79	Metapathway biotransformation:WP1251	Polyol pathway:WP1265	Electron Transport Chain:WP295	Oxidative phosphorylation:WP1248	Arachidonate Epoxygenase Epoxide Hydrolase:WP1250	G13 Signaling Pathway:WP298	Iron Homeostasis:WP1596	Chemokine signaling pathway:KEGG-mmu04062:WP2292	IL-5 Signaling Pathway:WP151	Type II interferon signaling (IFNG):WP1253	Macrophage markers:WP2271	Kit Receptor Signaling Pathway:WP407	TYROBP Causal Network:WP3625	Microglia Pathogen Phagocytosis Pathway:WP3626	Neural Crest Differentiation:WP2074	Wnt Signaling Pathway NetPath:WP539	Id Signaling Pathway:WP512	BMP Signaling Pathway in Eyelid Development:WP3663	Spinal Cord Injury:WP2432	Gene regulatory network modelling somitogenesis :WP2852	Heart Development:WP2067	Robo4 and VEGF Signaling Pathways Crosstalk:WP3864	Retinol metabolism:WP1259	Focal Adhesion-PI3K-Akt-mTOR-signaling pathway:WP2841	Inflammatory Response Pathway:WP458
	row_clusters-flat		3	3	3	3	3	3	3	3	3	3	3	3	3	3	3	3	3	3	3	3	3	3	3	3	3	3	3	2	2	2	2	2	2	2	2	2	1	1	1	1	1	1	1	1	1	1	1
	Jarmas_C15	1	-0.918778	-1.93647	-0.733843	0.150125	0.773791	-1.38697	0.316478	-0.562884	0.106439	2.3482	-0.546753	-1.71925	-0.54873	0.106439	-1.21255	-0.2491	0.637377	-0.847625	-0.0213163	-0.443843	-1.36499	-0.971852	-0.79437	3.84811	-1.30253	-0.803547	-0.423428	6.13422	5.53437	7.36969	6.29052	4.76399	8.34879	4.78819	12.4431	12.7061	-2.48147	0.334024	-1.14413	-1.09516	-0.393021	0.497149	-1.04807	1.17197	-0.138352	-1.01202	0.150771
	Combes_C10	1	-1.90226	-1.3669	-0.877641	0.830254	0.281657	-1.00026	-2.86098	-1.60118	-0.241278	2.36335	-0.653891	-2.05614	-0.925804	-1.17101	-1.14352	-0.543036	-0.628988	-1.01372	-0.517921	0.657789	-1.63246	-1.94742	-2.00734	1.27242	-3.07105	-1.34026	-0.5064	2.94266	4.4074	8.79089	7.36992	10.194	9.11618	6.55756	16.3964	14.4244	-1.84792	-1.30998	-0.00768075	-0.477846	3.56513	0.150274	0.16335	-0.716374	-0.04182	-0.0408265	2.29218
	Combes_C11	2	-0.1381	0.432941	-0.705644	0.303305	-0.0974439	-1.33367	-1.8328	-1.0777	-0.941524	-1.15406	-0.525744	-1.65319	-1.29106	-0.941524	-1.73637	-0.600976	-1.12965	-0.815055	-1.41515	-0.333767	-1.31254	-1.56577	-1.35846	-0.470193	-2.4692	-1.8468	-0.407158	-0.751656	-0.941524	3.1597	1.2623	4.2397	-0.780277	3.47681	1.75752	0.601137	2.12716	0.537624	3.36826	1.9646	4.20853	0.57484	0.355148	3.09184	2.85696	3.17829	2.64731
	Jarmas_C12	2	-1.06686	-0.498435	-0.492215	-0.564543	-0.752783	-0.93029	-1.60455	-1.1883	-0.656751	-0.805003	-0.366728	-1.15316	-0.900567	-0.656751	-1.21119	-0.772178	-0.787974	-0.568533	-0.987122	-1.14122	-0.915546	-1.09219	-2.00335	-0.327978	-1.11304	-0.481334	-0.284009	4.00657	-0.656751	1.96876	1.63442	0.180467	1.34622	-0.611921	-0.428522	1.89261	2.74305	1.28085	1.46795	2.07204	2.62673	1.34622	1.62461	2.15668	-0.0208792	1.67403	2.40198
	Jarmas_C13	2	-1.40096	-1.08452	-0.646358	-0.556035	0.0742464	-1.22162	-2.10703	-0.205421	-0.86242	0.931768	-0.481573	-0.816564	-1.18259	-0.86242	-0.260528	-0.845444	-1.03474	-0.746576	-1.29625	-1.49861	-1.20226	-1.43422	-1.81149	-0.430688	3.41204	1.4389	-0.372949	2.55683	-0.86242	3.23125	1.69625	-1.22162	-0.71472	0.556078	0.918585	0.90239	3.18866	2.40287	3.24313	3.39102	4.48181	0.752228	1.36632	5.42818	0.212977	3.32177	0.502183
	Jarmas_C17	2	0.138576	-1.05729	1.00069	-1.13059	-0.976713	-1.20702	-2.08185	-0.856809	-0.852114	0.966334	-0.475818	-0.790775	-1.16846	-0.852114	1.11777	0.297485	0.00454847	-0.737655	0.363048	-1.4807	0.582629	0.071004	-1.77102	-0.425542	6.84784	6.55773	-0.368493	1.03624	0.37825	-1.09431	-1.20066	-1.20702	-0.706179	-1.7791	-0.980326	0.173595	0.31028	1.53431	1.93122	2.34967	0.705183	-0.706179	1.41546	-0.521285	-1.33346	1.74604	1.4072
	Combes_C14	2	-0.821982	-1.00073	-0.379235	-1.03293	-0.579994	-0.716757	-1.23625	-0.915547	-0.506004	-0.620227	-0.282551	-0.888473	-0.693857	-0.506004	-0.933177	-0.232332	-0.607107	-0.438036	-0.760544	-0.879271	-0.705397	-0.841496	0.490076	-0.252696	-1.32702	0.0435977	-0.218819	-0.79184	-0.506004	-1.14162	-1.0642	-0.716757	-0.419345	-1.05647	-0.967516	-0.812055	1.95172	4.86415	0.225399	1.23604	2.65845	-0.419345	0.308739	-0.309551	-0.79184	5.10125	4.98858
	Jarmas_C16	2	-0.586965	-0.380438	-0.62769	-0.472495	-0.959975	-1.18634	-2.04618	-0.819468	0.412464	1.01629	-0.467664	-0.75389	-0.234288	-0.837511	-1.54455	0.365663	1.08173	-0.725013	-0.423807	-0.731306	-1.16754	-0.636895	-0.871798	-0.418249	-1.22512	0.286528	-0.362178	0.294371	1.66244	-0.639496	0.0412529	-1.18634	-0.694077	-1.74861	1.03591	0.221595	1.39033	2.59601	-0.0953417	2.41865	0.789285	-0.694077	-0.708332	-0.512352	1.09686	3.05798	3.24015
	Combes_C2	2	-1.03266	1.21949	-0.476436	0.303307	-0.72865	-0.900467	-1.55311	-1.15021	-0.635697	0.542616	-0.354971	-1.1162	-0.871697	-0.635697	-1.17236	-1.43074	-0.762713	-0.550307	-0.955477	-1.10463	-0.886196	-0.0789732	-1.93913	-0.317464	-1.66715	-0.41469	-0.274904	0.0436974	0.981878	0.233222	0.218235	0.245184	1.42306	1.02216	-1.2155	1.00591	0.986612	2.0543	-0.229736	2.18376	1.54262	-0.526826	-0.146198	-0.388891	3.15917	4.1591	3.68213
	Jarmas_C2	2	-1.06686	0.301994	-0.492215	-0.564543	-0.752783	-0.93029	-1.60455	-1.1883	-0.656751	-0.805003	-0.366728	-0.253986	-0.900567	-0.656751	-1.21119	-0.772178	0.521011	-0.568533	-0.987122	-1.14122	-0.915546	-1.09219	-1.47547	-0.327978	-1.72237	-0.481334	-0.284009	1.99285	-0.656751	0.0866774	-0.627328	-0.93029	-0.544274	-1.3712	-0.428522	-1.05398	1.48378	3.09252	1.46795	0.668738	1.39116	-0.544274	-0.211231	-0.40177	0.985983	2.75995	3.51274
	Combes_C1	2	-1.17572	0.02941	-0.542436	-0.769233	-0.829589	-1.02521	-1.76826	-1.30955	0.707336	0.282292	-0.404145	0.370195	-0.992452	-0.723759	-1.33476	-0.984755	-0.868371	-0.626541	-1.08784	-1.25766	-1.00896	-0.338194	-1.24435	-0.361442	-1.8981	-0.683366	-0.312986	-1.1326	-0.723759	0.937717	-0.834218	-1.02521	1.12529	-0.125403	0.125835	-0.265252	1.03852	3.59456	0.312084	3.03207	1.51142	1.12529	2.9437	-0.442763	0.70494	4.58635	4.04267
	Combes_C4	2	-1.41424	-1.10599	-0.652482	-1.1801	-0.997892	-1.2332	-2.127	-1.57522	0.335945	-0.0811849	-0.486136	-0.836879	-1.1938	-0.870591	-1.60555	-0.330103	-1.04454	-0.75365	-1.30853	-0.813949	-1.21365	0.0114579	-0.625076	-0.434769	-2.28318	-1.08691	-0.376483	-0.587775	0.335945	1.34007	-0.0909654	2.18493	0.732912	-0.649404	-0.391814	0.869725	1.18441	0.947412	1.15295	3.34464	1.07638	-0.721492	1.32791	1.43569	0.961431	4.61398	3.894
	Combes_C13	2	-1.51388	-0.105969	-0.698456	-1.34094	-1.0682	-1.32009	-2.27686	-1.68621	3.60621	1.63898	5.56142	-0.335388	0.381535	-0.931932	-1.71868	0.455993	-0.1712	-0.806751	-0.642841	-0.962244	-1.29916	-0.86373	1.35792	-0.465402	-2.44405	-1.24427	-0.40301	-0.729992	0.202604	-1.85383	-0.323811	-0.516548	-0.772328	0.25136	1.21024	-0.0745297	-0.539856	-0.282769	1.51888	3.01833	2.06001	-0.772328	-0.274198	-0.570114	5.09704	5.64866	3.50114
	Jarmas_C10	2	-0.149905	1.00649	-0.505659	0.135869	-0.773344	-0.9557	-1.64837	1.33266	0.854134	0.422298	2.35506	-1.18466	-0.925165	-0.674689	0.426529	0.546022	0.466533	-0.584062	2.04976	-0.286858	1.25946	1.65158	0.000310809	-0.336936	0.606546	0.249731	-0.291766	-1.05581	-0.674689	-1.41047	0.785836	-0.9557	-0.55914	-0.66849	-0.483648	0.832171	-1.70988	0.568656	-1.20884	1.98132	0.664792	-0.55914	-0.265183	-0.412744	5.81478	2.17847	3.37547
	Jarmas_C4	2	0.398222	2.03166	-0.384145	1.90653	-0.587503	-0.726037	-1.25226	-0.9274	-0.512555	-0.628257	-0.286209	-0.899976	-0.70284	-0.512555	3.40206	-0.258296	-0.614967	-0.443707	1.88692	-0.890655	-0.71453	2.75598	-0.894025	-0.255968	-0.571443	0.0179237	-0.221652	1.75175	1.4764	-0.574977	-1.07798	-0.726037	1.97279	-1.07014	-0.980042	0.423071	-0.50046	0.940714	2.43564	1.20641	1.80893	-0.424774	-0.881239	-0.313558	4.30559	-0.0707029	2.09133
	Jarmas_C3	3	5.76155	7.14572	6.77038	4.18548	4.06537	1.74515	-1.38855	-1.02834	-0.568342	-0.696637	-0.317361	1.06651	-0.779337	-0.568342	0.919402	-1.27915	-0.681901	-0.492	1.5511	-0.987595	0.503077	1.23231	-1.73367	-0.283827	-1.49051	-1.1148	-0.245777	0.266445	1.23201	-0.880621	-0.329843	-0.805059	-0.471007	-0.314993	-1.08671	1.34295	-0.717561	1.26841	3.02964	0.975254	0.65836	-0.471007	-0.977154	-0.347686	3.73396	0.700722	3.02026
	Combes_C12	3	14.1235	12.1608	8.83521	7.41176	6.92547	5.32986	-1.43832	-1.0652	-0.588714	-0.721607	-0.328736	1.96011	1.73858	-0.588714	0.816485	0.241969	-0.706342	-0.509635	0.277865	-1.02299	-0.820699	-0.979043	0.547649	-0.294001	-1.54393	-1.15476	-0.254586	-0.921271	-0.588714	-2.03118	-1.23815	-0.833915	-0.487889	-0.386475	-1.12566	-0.94479	2.00198	1.12238	0.901947	0.898965	1.90631	3.70838	1.0253	-0.360148	0.196178	0.496278	-0.833915
	Combes_C5	4	-1.36731	-0.394555	-0.630833	-1.10246	1.20849	0.570236	-2.05642	-1.52295	7.86819	4.05211	1.75334	4.22923	5.21563	6.62392	3.20709	2.5863	3.14423	3.5799	2.89086	4.30309	-0.278115	3.11495	3.29589	4.55072	-2.20742	-1.651	2.50576	-1.31717	-0.841705	-1.41084	-1.77023	-1.19228	-0.697553	-1.15496	-0.296774	-0.571541	1.86321	-0.311758	-0.808677	0.171924	-0.705457	2.30223	-0.718882	-0.514917	-0.518346	0.996731	-0.311022
	Combes_C8	4	-1.73041	-1.0776	-0.798355	-0.178797	-0.340522	2.06136	-2.60252	-1.92738	7.00029	3.63741	1.20668	6.80018	5.91252	10.0249	5.7482	6.67891	5.4538	4.89629	5.80729	5.74057	5.04365	4.93507	5.23444	5.50985	10.9162	4.65372	6.51513	-1.0197	1.95934	-2.76782	-2.24033	-1.5089	-0.882793	-1.24783	1.15394	-1.07811	-1.48533	-2.04352	-1.34186	-1.19144	-1.16512	-0.882793	-1.24136	-0.651657	0.922092	-1.19407	-1.5089
	Jarmas_C0	4	-0.932812	-0.22585	-0.430369	-1.1722	-0.658196	-0.8134	20.0953	9.87783	-0.57423	-0.703855	-0.320649	0.0137865	-0.787411	-0.57423	2.83734	-1.2924	-0.688965	-0.497097	-0.863091	0.034716	-0.800509	-0.954958	-1.15161	-0.286768	2.64964	-0.209206	-0.248323	-0.898607	-0.57423	-1.98121	-0.350749	-0.8134	-0.475886	-0.33587	-1.09797	-0.921547	-0.0239185	-0.147316	-0.0268308	-0.642269	-0.0800179	-0.475886	-0.987277	-0.351288	-0.898607	-1.00495	-0.8134
	Jarmas_C1	4	2.52483	0.523601	6.52356	0.458734	4.01665	3.0648	1.16183	2.13372	-0.39573	-0.48506	-0.220975	2.23994	-0.542644	-0.39573	-0.729809	0.261398	-0.474799	-0.342574	-0.594798	-0.687651	-0.551669	-0.658108	-0.345664	-0.197626	-1.03782	-0.776223	-0.171132	-0.619274	-0.39573	-1.36535	-0.83228	-0.560553	-0.327957	0.412865	-0.756664	-0.635083	0.0246175	-0.0621024	0.729594	-0.442619	-0.0148172	-0.327957	-0.680381	-0.24209	-0.619274	-0.645302	-0.560553
	Jarmas_C14	4	-0.244474	-0.297638	-0.112792	-0.307214	-0.172502	-0.213178	-0.367686	-0.272302	-0.150496	-0.184468	-0.0840365	-0.26425	-0.206367	-0.150496	-0.277546	-0.338716	-0.180566	-0.130281	-0.226201	-0.261513	-0.2098	-0.250278	-0.459073	-0.075157	-0.394684	-0.295198	-0.0650813	-0.23551	-0.150496	-0.519243	-0.316516	-0.213178	-0.124722	-0.314215	-0.287759	-0.241522	-0.381405	-0.398404	-0.269644	-0.168328	4.86914	-0.124722	-0.258749	-0.0920667	-0.23551	-0.694705	-0.213178
	Jarmas_C5	4	-0.403262	1.57914	-0.186052	-0.506751	-0.284543	-0.351639	-0.6065	-0.449164	3.80777	3.01012	-0.138619	1.8896	2.62589	-0.248244	-0.457814	-0.558713	-0.297845	-0.214899	-0.37312	-0.431368	-0.346066	-0.412835	0.607994	-0.123972	-0.651034	-0.48693	-0.107352	-0.388474	3.80777	-0.856493	-0.522095	-0.351639	-0.205729	-0.518299	1.66476	-0.398391	-0.629129	-0.65717	-0.444779	-0.277657	-0.64173	-0.205729	-0.426807	-0.151865	-0.388474	-1.14592	-0.351639
	Jarmas_C9	4	-0.873979	-0.0953652	-0.403225	-0.15903	1.04082	0.582128	0.264098	1.13982	5.15583	5.54422	3.09096	3.40802	3.42634	3.25788	3.15619	0.49777	0.938607	-0.465745	0.459208	1.26379	0.615577	-0.894727	-0.363472	3.52262	0.801242	0.897643	-0.232661	-0.84193	-0.538013	-0.717419	-1.13152	-0.762098	-0.445872	-0.204421	0.973494	0.32522	2.44641	1.49901	0.102882	2.79476	1.59973	8.70555	2.40757	-0.329132	-0.84193	1.45898	1.92635
	Combes_C3	4	-1.17572	0.02941	-0.542436	0.647183	1.67	2.01552	-1.76826	-1.30955	6.43172	3.79058	2.15304	3.65223	3.19397	0.707336	3.35722	0.30361	0.32609	1.02528	0.824155	-1.25766	1.05042	-1.20363	1.16415	-0.361442	-1.8981	-1.41965	-0.312986	0.70494	-0.723759	-0.779702	-1.52218	-1.02521	-0.599807	0.567451	0.880692	-0.265252	3.91127	3.59456	2.72535	-0.809515	2.07515	4.57548	0.430864	1.89185	-0.213831	0.622703	2.01552
	Jarmas_C6	4	-1.01517	-0.396829	-0.468367	-0.462088	-0.71631	-0.885217	-1.52681	-1.13073	2.66324	3.26442	-0.348959	0.787955	0.345436	-0.624931	4.23778	-0.666452	-0.749796	-0.540987	0.158981	-0.133632	-0.871187	-1.03927	-0.246113	-0.312087	-0.361374	-0.379933	-0.270248	0.0775642	-0.624931	-1.16963	-1.31432	-0.885217	-0.517904	1.08314	0.539491	0.0267416	3.69671	0.24484	-0.195546	0.772132	0.975034	-0.517904	-1.07445	2.29977	0.0775642	-0.228503	3.77249
	Combes_C9	4	-1.21384	-1.47781	-0.560027	-0.837962	-0.856493	-1.05845	-1.8256	-1.35201	3.41987	1.35421	4.54679	1.07714	-0.00879429	-0.74723	-0.619037	-1.05651	0.262821	-0.646859	-0.195219	-1.29844	-1.04168	-0.402664	3.7987	2.40154	-1.95965	-1.46569	-0.323136	0.6142	0.641802	-1.3279	-0.903803	-1.05845	1.05513	-0.215137	1.50192	-0.329263	4.24058	0.696166	2.56508	0.407123	2.44565	1.05513	0.341271	1.80887	1.50597	-0.243335	0.909115
	Jarmas_C7	4	-0.462853	-0.563506	-0.213545	-0.581636	-0.326591	-0.403602	3.7179	-0.515539	-0.284928	-0.349247	-0.159103	-0.500295	-0.390707	-0.284928	-0.525467	-0.641277	-0.341859	-0.246655	-0.428258	-0.495113	-0.397206	-0.473842	0.321764	-0.142292	3.3767	1.26143	8.03696	-0.445881	-0.284928	-0.983062	-0.599247	-0.403602	-0.236131	-0.594891	-0.544803	-0.457264	2.11882	1.97046	7.44458	-0.318688	2.05087	-0.236131	-0.489878	5.59756	-0.445881	1.13457	-0.403602
	Combes_C0	4	-0.811209	-0.987615	-0.374265	-1.01939	-0.572392	-0.707364	-1.22005	0.23206	-0.499373	-0.612099	-0.278848	-0.876829	-0.684763	-0.499373	0.193659	-1.12392	-0.599151	-0.432295	-0.750577	0.31375	-0.696153	-0.830468	-0.150117	-0.249384	-1.30963	-0.979518	-0.215951	-0.781463	-0.499373	-1.72294	-0.0696881	-0.707364	-0.413849	-0.0550736	-0.954836	-0.801412	6.10477	4.17608	0.251844	1.26664	3.53013	4.50383	1.52918	-0.305494	1.83765	2.87358	-0.707364
	Combes_C7	4	-0.571396	-0.695652	-0.263623	-0.718035	-0.403179	-0.49825	-0.859373	-0.636437	-0.351746	-0.431148	-0.196414	-0.617617	-0.482331	-0.351746	-0.648693	-0.791662	-0.422027	-0.304498	-0.528688	-0.611221	-0.490353	1.15278	0.861489	-0.17566	-0.922474	-0.689949	-0.152111	-0.550443	-0.351746	-1.2136	-0.739775	-0.49825	-0.291505	-0.734397	-0.672563	-0.564495	2.56956	2.38829	2.60024	-0.393423	2.48654	3.17239	1.07712	4.47259	4.98408	-0.297232	-0.49825
	Jarmas_C11	4	-0.942288	-0.246165	-0.43474	-0.31045	0.876887	-0.821662	-1.41719	-1.04955	1.18536	3.61689	-0.323906	-0.0063173	0.495702	-0.580064	1.8243	0.283824	-0.695964	-0.502147	-0.871858	0.0146171	1.73185	-0.964658	-0.580956	-0.289681	3.96608	0.678799	3.82089	1.35909	-0.580064	-0.41236	0.477391	-0.821662	-0.480721	0.498341	-0.177917	-0.930908	4.90892	4.58254	3.92245	-0.648793	0.586783	5.90361	1.06929	-0.354857	-0.907735	1.39706	2.92944
	Jarmas_C8	4	0.385452	0.997762	-0.386578	0.903635	1.13518	-0.730635	-1.26019	1.26785	-0.515802	-0.632236	-0.288022	1.36114	-0.707291	-0.515802	-0.951246	-0.271055	1.0311	-0.446517	-0.77527	1.39378	-0.719055	-0.857789	-1.5734	-0.257589	1.71951	-1.01174	4.33628	0.461971	-0.515802	-1.18653	-1.08481	-0.730635	-0.427464	-1.07692	0.0564711	-0.827778	3.45472	2.44052	3.52059	4.72965	2.56017	4.33845	4.89836	-0.315544	0.461971	2.63792	2.06957
	Combes_C6	4	1.40437	0.807137	-0.412456	2.55247	0.990933	-0.779545	-1.34455	-0.995749	-0.55033	-0.67456	-0.307303	-0.966304	-0.754639	-0.55033	-1.01492	-0.402716	-0.66029	-0.476408	-0.827168	1.19494	-0.767191	1.33076	0.196439	-0.274832	-1.44327	-1.07947	-0.237988	-0.861206	-0.55033	-1.89875	-1.15743	-0.779545	-0.45608	0.64908	-1.05227	-0.883191	6.06066	5.69362	3.18925	6.03092	2.96635	10.7363	5.57514	-0.336667	1.52319	0.031237	-0.779545
[truncated: 13 more columns]

## Sheet: Clustering-Zscores-TFTargets
	UID		Oct4	Sox2	HCC-G2M	HIF1_HUMAN	SRF_HUMAN	TBP_HUMAN	MEF2	SRF	Myogenin	SP1_HUMAN	SP1_MOUSE	HSF1	miR124	HIFALPHA	p53	TBP_MOUSE	MyoD	let7	miR1	miR34	Nanog	HNF1a	miR155	let7	RXR/RAR_MOUSE	RXR/RAR_HUMAN	RXR/RAR_RAT	GATA1_MOUSE	NFE2L2	miR34	E2F1_MOUSE	YY1	CREB	E2F4	E2F4_HUMAN	HCC-G1S	SUZ12_MOUSE	EBF1_MOUSE	NFAT1_HUMAN	CEBPA_MOUSE	CEBPA_HUMAN	MyoG	FOXM1	NR2F2_HUMAN	HNF4A_HUMAN	HNF6	FOXA2_RAT
		column_clusters-flat	4	4	4	4	4	4	4	4	4	4	4	4	4	4	4	4	4	4	4	4	4	4	4	4	4	4	4	4	4	3	3	2	2	2	2	2	2	2	2	2	2	2	2	2	2	2	2
	Jarmas_C15	1	-0.570266	-3.01451	-1.35233	-0.429684	1.42197	1.43311	0.795654	2.17425	1.84132	0.112933	1.1258	1.06658	2.64952	-0.371811	1.79849	2.24249	0.536181	0.567903	-0.402582	-1.22622	1.75747	1.73155	1.04336	2.19141	-1.0851	-1.17518	-0.830373	1.25901	5.44348	-1.3564	-0.532613	-2.01	1.15391	-0.830373	1.49033	-0.230944	-2.96142	2.68305	1.25901	2.45119	2.63439	5.34118	-0.402566	-0.603978	-0.603978	0.574871	0.708625
	Combes_C10	1	-0.51675	-3.26182	-0.54289	-0.756937	2.76093	1.63419	4.35449	2.73061	2.23257	1.6711	2.50252	2.54183	1.77791	0.92054	4.55478	2.31928	-0.00137	0.617316	-0.728487	0.394856	0.540433	0.343574	1.61489	1.23448	-1.27133	-0.608032	-0.972884	0.916096	2.28663	-0.783197	-0.624022	-4.06065	-0.0666947	-0.972884	0.146344	-0.863035	-3.91281	2.05485	4.08256	1.91833	2.08647	2.37614	-0.471656	-0.707635	-0.707635	0.329448	0.391638
	Jarmas_C9	2	3.11488	-0.232445	1.36915	2.15248	-0.300387	-0.67249	-0.393382	1.01805	1.36841	-0.544869	3.09001	1.48117	0.117255	1.64692	1.04707	2.29692	-0.85901	0.352217	-0.700808	-0.0176046	5.04874	4.27124	2.39827	2.95785	1.04707	0.869758	-0.468319	2.83477	-0.468319	-0.185437	3.07327	-1.09752	1.2433	-0.468319	-1.45928	-0.38698	-0.455363	-0.495143	-0.321141	-0.376619	-0.359077	1.51058	-0.227042	2.63491	2.63491	-0.243738	-0.409463
	Combes_C5	2	0.619109	0.562601	0.717395	2.84204	1.85069	0.0267078	1.16946	-1.43217	0.546684	-0.812189	1.65472	0.954627	0.766624	1.47559	1.34837	2.02765	3.56269	1.97107	1.91876	2.57367	4.31103	4.62888	3.72502	2.73432	1.34837	2.14437	0.777438	1.6714	3.72848	1.78856	1.85069	-3.36519	-0.79762	-0.698082	-1.21619	-0.114193	-1.58307	-0.738067	-0.478696	1.27245	1.38802	1.14112	2.70174	3.54667	1.51946	3.79575	7.82481
	Combes_C8	2	-0.744027	-0.959095	-0.418214	2.58524	-0.56578	-0.438658	-0.740938	-0.773405	-0.378552	1.01546	1.94985	1.35565	1.13776	0.427124	0.666078	1.98108	4.22683	2.49332	2.65366	0.8249	2.54299	2.40409	3.18197	2.73797	1.57545	0.431705	1.49216	1.12498	3.8664	1.08442	-0.56578	-1.50208	0.53645	-0.882081	-1.59119	-0.47048	-2.64797	-0.932605	-0.60487	2.24145	2.41838	0.979729	6.91022	5.88235	4.25136	4.23872	4.65794
	Jarmas_C13	2	2.86884	0.465028	2.82701	6.97688	1.92346	0.0810644	4.836	0.811663	1.852	3.11687	3.01774	3.2991	3.10689	0.317552	0.272647	-0.989083	1.23975	2.6896	2.02528	1.32281	1.77132	1.37865	5.15617	4.07347	1.43276	1.18216	0.835305	-0.4657	3.86418	1.5941	1.92346	-1.43022	1.87506	-0.67913	-0.639677	-1.7738	-1.46457	-0.71803	-0.4657	1.33606	1.45328	2.06823	-0.329244	-0.493971	-0.493971	0.853572	1.13775
	Combes_C11	2	1.9707	0.278089	3.39775	4.7576	-0.515986	0.647245	2.39944	0.524224	1.51542	2.39749	2.30727	2.76977	3.46953	1.9309	1.91817	0.605675	-0.0618511	1.68672	0.526213	2.43088	1.66446	1.85037	3.84601	3.38662	2.90796	2.51879	0.487656	1.33119	3.07187	3.46101	1.49676	-3.93551	-0.870141	-0.80445	-0.407113	-0.105578	-0.979131	-0.850528	-0.551636	0.958953	1.0674	1.35185	-0.389999	-0.585123	-0.585123	0.715209	0.773976
	Combes_C13	2	2.1308	2.14135	1.47961	1.45459	1.57162	2.59081	4.09306	2.10889	5.88271	3.6677	2.43231	1.48366	3.66946	4.36003	6.11284	4.35255	2.20761	3.85344	0.61386	1.99239	0.846773	-1.03647	7.34722	6.17961	4.07517	4.54327	4.54025	-0.53473	-0.779795	-1.03952	-0.500172	-4.87249	-1.58544	-0.779795	-0.700924	-0.496161	-1.75472	4.20823	-0.53473	7.63788	4.60292	2.20761	-0.378046	-0.567191	-0.567191	1.40398	-0.681795
	Combes_C4	2	2.14275	1.97501	1.82999	3.96488	1.91904	4.29624	1.22791	6.23711	3.63389	3.10942	1.73742	1.97555	0.857015	2.23718	3.74421	2.12899	2.06095	2.11475	1.00655	1.31596	1.76005	1.37356	3.90358	6.39658	2.58593	2.24716	2.34386	-0.466474	0.831799	-1.14192	-0.436327	-4.25054	-2.26516	-0.680258	0.33727	-1.19294	-1.83314	2.14155	1.73686	1.33219	1.44931	1.23378	-0.32979	-0.494791	-0.494791	-1.03009	-0.594767
	Jarmas_C17	2	0.652203	-0.264736	-0.206497	0.919592	6.51436	2.12248	4.73448	8.22071	5.28603	8.15814	6.699	1.86927	1.53535	0.887767	1.37754	1.04094	3.61877	1.46792	3.94906	-0.127606	1.64957	0.202381	2.57054	3.9427	0.236989	0.0750112	0.797451	6.03461	0.797451	-0.826866	-0.443504	-1.05173	4.41429	-0.691446	-1.67068	1.06837	-2.25365	0.677425	-0.474146	1.29441	1.41055	1.17524	-0.335214	-0.502929	-0.502929	-1.06691	-0.604548
	Jarmas_C12	2	1.84868	1.54571	2.44643	1.94345	6.04033	3.55657	4.44018	5.20202	5.17447	4.68719	2.84553	2.96741	3.02079	-0.314049	0.913342	0.679055	1.32052	0.942235	1.98837	0.804512	0.231061	2.41347	1.28566	5.79346	0.913342	2.18458	1.54361	-0.341282	1.54361	0.652912	2.86055	-2.42033	-0.636979	-0.497691	-0.224035	-0.511753	-1.15857	-0.526199	-0.341282	-0.40024	-0.381598	0.203817	-0.241282	-0.362	-0.362	1.32257	-0.435144
	Jarmas_C2	2	2.59711	1.24453	0.925972	1.7896	2.70618	3.33569	-0.437813	8.35335	4.83206	4.42914	2.66701	-0.141833	0.868121	-0.407792	-0.681103	0.583301	3.31512	2.96537	5.75355	-0.231521	2.62146	3.71765	2.71745	2.40679	0.814107	0.643551	1.43067	-0.357412	-0.521213	-0.0579957	-0.334314	-2.92713	0.549927	-0.521213	0.913203	-0.607714	-2.2354	-0.551068	-0.357412	-0.419156	-0.399633	-0.956032	-0.252685	-0.379109	-0.379109	-0.460984	-0.45571
	Jarmas_C4	2	2.50337	3.11367	-0.535531	7.25761	3.45249	2.72702	5.33416	3.96402	0.806162	3.61923	1.50957	2.65528	0.31995	2.04012	4.94087	-0.616456	1.83926	-0.250912	4.16794	1.28935	0.88755	-0.5626	-0.0610442	0.740545	3.10954	4.47602	4.35805	3.19337	-0.423274	-0.448475	3.45249	-1.02989	-0.697006	-0.423274	-1.31892	-1.10554	-0.100891	1.81402	-0.290252	-0.340395	-0.32454	-0.776388	-0.205204	-0.307872	-0.307872	-1.03025	-0.370079
	Jarmas_C16	2	0.528738	2.3946	1.05884	0.816274	1.78281	1.98316	2.82419	3.15807	3.2836	5.35603	2.78412	0.390477	2.80882	1.9664	1.2691	0.936466	3.41073	1.28945	3.74631	1.76831	2.54896	1.21608	5.90632	3.13074	3.47461	4.07919	5.04167	3.70402	0.722978	-0.990114	-0.45963	-1.56024	1.89714	-0.716587	0.106274	0.351646	-1.69681	1.96598	1.60632	1.21288	1.32697	-1.31439	-0.347403	-0.521216	-0.521216	0.638481	-0.62653
	Combes_C2	2	-0.13996	2.17367	2.30363	3.16949	2.7713	3.429	4.30568	2.85245	1.83582	2.82715	1.06752	1.0762	2.89129	3.00998	3.90426	1.99224	1.23935	2.33412	1.89902	1.64717	2.22504	0.819211	3.63469	1.73782	5.42829	4.908	5.45746	-0.350441	1.47845	-1.00327	2.7713	-3.19324	-1.49397	-0.511048	-0.945872	0.201514	0.186152	3.22376	2.54862	-0.410981	-0.391838	1.23935	-0.247757	-0.371715	-0.371715	0.402544	-0.446822
	Jarmas_C10	2	1.41127	1.52995	-0.546099	2.77069	-0.358423	4.28873	6.04529	4.33034	2.89446	7.1963	5.4811	0.143091	3.37024	3.32187	2.0656	2.95128	1.96993	0.534617	2.8288	1.315	-0.233657	4.75515	2.36482	2.06341	4.86142	5.66573	4.91579	2.27597	-0.558801	-0.337923	-0.358423	-1.64256	-0.561112	-0.558801	-1.14817	-0.0503447	1.09326	1.13549	-0.383187	1.81864	1.95017	0.971627	-0.270908	-0.406448	-0.406448	-0.60503	-0.488574
	Combes_C1	2	3.68611	2.55283	2.12818	1.39956	2.32419	5.20327	3.63348	5.82313	3.28806	5.28131	2.22052	1.43586	-0.341271	0.0752949	0.559001	3.91393	1.76628	1.64734	2.60223	2.72756	2.75867	3.1365	3.52697	2.47985	5.87405	5.30353	6.34933	2.12368	1.14554	-1.44402	-0.377831	-3.68068	-0.866576	-0.589058	-0.70808	-0.868811	-1.28241	1.01811	-0.403935	-0.473717	-0.451652	-0.131556	-0.285577	-0.428456	-0.428456	1.4372	-0.515028
	Combes_C14	2	3.63691	3.11367	0.24375	0.938153	-0.271494	4.39443	-0.355546	3.96402	5.52408	5.67507	3.52222	1.2738	0.31995	0.0107411	-0.55312	2.67187	0.531436	1.53474	0.967045	0.184327	0.256602	-0.5626	0.918506	1.66359	-0.55312	-0.599036	-0.423274	-0.290252	-0.423274	-1.06392	-0.271494	-2.6448	-2.43603	-0.423274	-1.31892	-0.182496	2.75654	-0.447519	-0.290252	-0.340395	-0.32454	0.531436	-0.205204	-0.307872	-0.307872	-1.03025	-0.370079
	Jarmas_C0	2	3.42721	0.508337	-1.36823	5.41021	-0.282524	0.971202	2.36616	1.24029	5.22778	-0.512469	-0.523513	2.43643	-0.895833	2.85895	1.18577	0.93984	0.449923	-1.1902	-0.659134	-0.958098	0.117804	1.14637	0.801374	-0.262679	-0.575591	-0.623372	-0.44047	-0.302044	-0.44047	-1.15566	3.29917	4.62546	2.06459	-0.44047	-0.625268	-1.15045	-0.24015	-0.4657	-0.302044	-0.354223	-0.337724	4.22348	-0.213541	-0.32038	-0.32038	0.830721	-0.385114
	Jarmas_C14	2	-0.313165	3.33778	-0.458917	-0.22398	-0.0947614	-0.212147	-0.124098	-0.415296	-0.37731	-0.171887	-0.175592	-0.519768	-0.300471	2.53012	-0.193059	-0.215165	-0.270988	-0.399206	-0.22108	-0.321356	1.22004	4.9153	-0.363205	-0.385873	-0.193059	-0.209085	-0.147738	-0.101309	-0.147738	-0.586159	-0.0947614	-0.92313	-0.850263	-0.147738	-0.460351	-0.385873	0.98873	-0.1562	-0.101309	-0.11881	-0.113276	-0.270988	-0.0716237	-0.107459	-0.107459	-0.359596	-0.129171
	Jarmas_C7	2	3.60933	0.545091	0.688458	8.22288	-0.148969	-0.333504	-0.195088	-0.652863	1.11401	3.44927	3.36529	0.432606	-0.472354	1.28494	3.00979	-0.338249	-0.426004	-0.627569	-0.347547	-0.505184	1.38525	-0.308698	1.20125	-0.606608	-0.303497	-0.328691	-0.23225	-0.159261	-0.23225	1.30549	-0.148969	0.00966509	1.02307	-0.23225	2.08756	-0.606608	2.10576	-0.245553	-0.159261	-0.186774	-0.178075	-0.426004	-0.112595	-0.168929	-0.168929	-0.565299	-0.203062
	Combes_C7	2	0.895844	2.35882	1.17265	1.69187	-0.197685	-0.442566	-0.258885	2.65541	-0.787116	5.26067	5.13487	-0.140303	-0.626822	2.04245	-0.402746	-0.448863	1.22203	-0.832796	-0.461202	-0.670389	-1.1914	-0.409648	3.25842	-0.80498	-0.402746	-0.436179	-0.308201	4.54956	-0.308201	-0.381704	-0.197685	-1.92577	-1.1796	-0.308201	0.101428	0.456496	4.14535	-0.325854	-0.211343	-0.247853	-0.236308	-0.565315	-0.149416	-0.224172	-0.224172	-0.750163	-0.269468
	Jarmas_C11	2	1.0713	-1.09189	2.09183	0.728423	-0.299364	-0.6702	-0.392043	0.249545	0.523354	-0.543014	1.27466	2.12504	2.27064	-0.184711	1.05468	0.814714	-0.856086	0.361911	2.21101	3.0024	1.63677	2.65298	1.52365	2.13694	7.71298	7.02769	8.22518	2.84637	-0.466724	0.385862	-0.299364	-1.44843	0.870424	-0.466724	-0.748135	-0.380032	0.0760948	-0.493458	-0.320047	-0.375337	-0.357854	1.52139	-0.226269	-0.339476	-0.339476	-1.13601	-0.408069
	Jarmas_C6	2	1.34164	0.673637	-1.18493	1.50489	-0.365282	-0.817773	-0.478368	1.61823	-0.747201	0.878313	0.831654	0.585034	1.49688	3.21242	3.37366	-0.829409	0.915888	1.80711	1.54692	3.73066	1.10887	3.29186	3.73927	4.73909	2.00104	2.99788	3.0142	2.22052	1.22235	-0.414347	-0.365282	-1.74283	1.28446	-0.569494	0.554727	-0.795606	-1.15744	-0.602113	-0.390519	-0.457983	-0.436651	1.89613	-0.276092	-0.414226	-0.414226	-0.644719	-0.497923
	Combes_C3	2	1.03979	0.805373	0.232848	-0.93871	-0.397149	0.264273	-0.520101	-1.14635	-0.275923	0.701691	2.04848	-0.267167	2.00789	2.74271	0.457657	1.37285	3.38755	2.65004	1.28758	4.00377	3.28021	0.422551	2.54326	4.1292	4.25798	4.97461	4.34186	1.98512	1.0345	0.523407	-0.397149	-3.03108	0.346018	-0.619177	-0.317108	1.57524	2.4835	-0.654642	-0.424588	-0.497938	-0.474745	-0.231067	-0.300178	-0.450363	-0.450363	-1.50708	1.34937
	Combes_C9	2	0.761567	0.871539	0.918644	-1.01583	-0.429777	-0.962163	4.91308	-0.230118	1.31586	-0.779571	-0.796372	1.18818	0.910137	0.363871	0.299421	0.0790697	2.12746	2.77228	2.07794	4.92354	3.0774	1.42003	4.63769	5.94903	2.64945	3.39338	3.93163	1.77568	3.93163	-0.289165	-0.429777	-3.92769	-1.06678	-0.670046	-0.592404	1.21112	1.15972	0.742614	-0.459471	1.36754	-0.513748	0.449218	-0.32484	-0.487363	-0.487363	0.907884	-0.585838
	Jarmas_C8	2	2.64967	3.86553	1.14711	4.28128	-0.262352	-0.587339	-0.343572	-0.26147	0.906986	3.77617	3.67656	2.13259	2.83149	1.12852	3.2532	-0.595696	0.602226	-0.181918	1.04301	2.53854	1.0288	-0.543654	2.03341	3.70444	1.35935	2.92	2.06325	-0.280478	-0.40902	2.19591	-0.262352	1.20184	-0.106009	-0.40902	-0.471063	-1.06831	0.609764	-0.432448	-0.280478	-0.328931	-0.31361	1.95469	-0.198294	-0.297504	-0.297504	0.0274215	-0.357617
	Combes_C0	2	4.51743	4.21148	-1.36823	0.851717	3.29917	0.971202	-0.36999	0.414136	2.50519	1.46482	1.41223	-0.220957	0.239858	-0.068816	-0.575591	0.93984	-0.807929	-0.331492	-0.659134	0.104701	0.724643	1.14637	1.7435	1.51287	6.46983	5.88481	6.45748	-0.302044	-0.44047	0.620125	-0.282524	-1.97564	-0.0261296	-0.44047	0.121966	-0.262679	2.5081	-0.4657	-0.302044	-0.354223	-0.337724	2.96563	-0.213541	-0.32038	-0.32038	-1.07211	-0.385114
	Combes_C6	2	2.07446	4.53245	2.7622	0.714114	3.06114	-0.674772	-0.394717	2.5571	3.9119	5.0222	3.0761	3.96005	1.1767	0.717854	4.34669	-0.684373	-0.861925	-0.463579	0.741923	-1.02213	2.74116	-0.624584	0.613712	1.27302	6.00028	5.44493	6.00598	2.82327	-0.469908	3.13701	-0.301406	-2.57164	-0.349061	-0.469908	2.04334	-0.393887	1.59678	-0.496824	-0.32223	-0.377897	-0.360295	0.318963	-0.227812	-0.341791	-0.341791	-0.25056	-0.410852
	Jarmas_C5	2	-0.464856	-0.207838	0.811436	2.69362	-0.140662	-0.314907	-0.184209	1.02884	1.24728	-0.255146	3.5944	-0.771534	-0.446014	1.4234	-0.286573	2.82986	-0.402249	-0.592575	-0.328168	-0.477014	-0.847742	-0.291485	1.33711	-0.572782	-0.286573	-0.310362	-0.2193	13.1948	8.93891	0.308746	-0.140662	-0.596975	-0.429378	-0.2193	-0.683337	1.19522	-0.94054	-0.231861	-0.150381	-0.176359	-0.168145	-0.402249	-0.106317	-0.15951	-0.15951	-0.533777	-0.191739
	Jarmas_C3	2	1.60999	2.29924	7.12239	1.73621	2.65307	3.25943	-0.44501	1.27212	1.68032	2.68809	2.60537	0.356659	1.76949	0.374395	2.25129	1.87117	1.13039	2.87372	1.7797	-0.264286	-1.03381	-0.704164	0.272046	0.0999317	2.25129	1.96936	3.31285	-0.363287	-0.529781	6.30656	11.6317	-0.0656464	-2.35019	-0.529781	0.846772	5.29271	-0.894271	1.25741	-0.363287	-0.426046	-0.406202	-0.971747	-0.256839	-0.385341	-0.385341	-1.28949	-0.463201
	Jarmas_C1	2	4.74909	2.2822	0.803744	1.38378	-0.223558	1.51767	-0.292769	-0.979755	2.53606	2.08278	4.45777	0.445853	0.720332	0.401445	-0.455459	5.46243	-0.639306	-0.941796	-0.521566	-0.758132	-0.583671	1.71613	0.328737	-0.910339	-0.455459	-0.493268	-0.348539	-0.239004	-0.348539	6.06619	8.79111	-0.711868	0.0989167	-0.348539	0.794647	1.32407	1.27198	-0.368503	-0.239004	-0.280293	-0.267238	2.52655	-0.168973	-0.253513	-0.253513	0.348947	-0.304737
	Combes_C12	2	2.3774	3.18979	1.34088	0.40346	-0.350559	1.81583	-0.459087	-0.196603	1.54758	0.967364	2.48952	-0.306812	1.65099	0.286284	-0.714199	3.05059	-1.00249	-0.78055	-0.81786	0.534673	-0.636621	0.67777	0.948056	0.0121672	0.713955	0.545765	-0.54654	-0.374779	-0.54654	12.7101	8.36184	-1.2111	-0.77215	5.0465	3.144	7.21045	1.66702	-0.577845	-0.374779	1.87757	2.01103	1.03731	-0.264963	-0.39753	-0.39753	-0.55885	-0.477853
[truncated: 13 more columns]
