# Supplementary material for: Progenitor translatome changes coordinated by Tsc1 increase perception of Wnt signals to end nephrogenesis
Source: Nat Commun. 2021 Nov 3;12:6332. doi: 10.1038/s41467-021-26626-9 (PMC8566581; doi:10.1038/s41467-021-26626-9)
Supplement: Supplementary file 7 — Supplementary Data 3. [file 41467_2021_26626_MOESM7_ESM.xlsx]

## Sheet: ReadMe
tSNE tab contains annotated clusters for each of the six samples individually by age and genotype.
The subsequent Markers_SampleAgeGenotype tabs contain the list of marker genes identified by cluster with log fold-change and adjusted p-values, unfiltered.

## Sheet: Markers_E14TGC
GeneId	p_val	avg_logFC	pct.1	pct.2	p_val_adj	cluster	gene
Crym	0	1.33335	0.96	0.228	0	0	Crym
Rspo1	1.44139e-271	0.994072	0.901	0.219	2.39025e-267	0	Rspo1
Tsc22d1	7.70684e-232	1.04901	0.998	0.888	1.27802e-227	0	Tsc22d1
Eef2	1.11214e-213	0.880637	1	0.924	1.84426e-209	0	Eef2
Six3	1.15368e-213	0.818502	0.843	0.212	1.91315e-209	0	Six3
Eef1a1	6.40077e-213	0.671451	1	0.978	1.06144e-208	0	Eef1a1
Robo2	1.01545e-209	0.924435	0.924	0.369	1.68392e-205	0	Robo2
Fxyd6	1.29719e-208	1.08066	0.979	0.622	2.15112e-204	0	Fxyd6
Six2	3.94374e-191	0.659888	0.75	0.177	6.53991e-187	0	Six2
Rps9	1.49777e-188	0.451961	1	0.98	2.48375e-184	0	Rps9
Rpl3	2.75231e-183	0.546581	1	0.948	4.56416e-179	0	Rpl3
Eya1	1.0133e-177	0.649561	0.679	0.165	1.68035e-173	0	Eya1
Hsp90ab1	9.75312e-176	0.706796	1	0.941	1.61736e-171	0	Hsp90ab1
Rpl7	3.42364e-169	0.428156	1	0.977	5.67741e-165	0	Rpl7
Osr1	6.30338e-169	0.745923	0.662	0.167	1.04529e-164	0	Osr1
H3f3a	6.93252e-166	0.444611	1	0.991	1.14962e-161	0	H3f3a
Shisa2	3.25035e-163	0.715893	0.677	0.192	5.39006e-159	0	Shisa2
Rpl4	3.08695e-156	0.425452	1	0.955	5.11908e-152	0	Rpl4
Rpl13a	2.49109e-152	0.341427	1	0.978	4.13098e-148	0	Rpl13a
Rplp0	1.1074e-150	0.356283	1	0.994	1.83641e-146	0	Rplp0
Gas1	8.78631e-150	0.788892	0.943	0.562	1.45703e-145	0	Gas1
Rpl10a	4.87387e-147	0.409607	1	0.965	8.08234e-143	0	Rpl10a
Rps4x	3.64774e-144	0.410176	1	0.964	6.04905e-140	0	Rps4x
Fam213a	3.24099e-142	0.745015	0.8	0.384	5.37453e-138	0	Fam213a
Ramp2	9.34596e-141	0.714476	0.868	0.429	1.54984e-136	0	Ramp2
Rps3	1.15767e-140	0.353342	1	0.968	1.91976e-136	0	Rps3
Uncx	4.34452e-140	0.629341	0.738	0.231	7.20451e-136	0	Uncx
Vcan	7.71811e-137	0.67011	0.879	0.458	1.27989e-132	0	Vcan
Bcl2	1.28581e-133	0.709521	0.808	0.401	2.13226e-129	0	Bcl2
Eef1g	8.94405e-133	0.477692	1	0.929	1.48319e-128	0	Eef1g
Des	3.33862e-128	0.571726	0.641	0.211	5.53643e-124	0	Des
Rpl6	8.77811e-128	0.331846	1	0.963	1.45567e-123	0	Rpl6
Npm1	8.26889e-124	0.448159	1	0.932	1.37123e-119	0	Npm1
Hnrnpa1	6.88139e-123	0.425382	0.998	0.925	1.14114e-118	0	Hnrnpa1
Rspo3	1.49303e-122	0.771067	0.591	0.185	2.4759e-118	0	Rspo3
Hoxd12	3.20078e-121	0.470719	0.468	0.106	5.30785e-117	0	Hoxd12
Cited2	1.89849e-120	0.743971	0.876	0.496	3.14826e-116	0	Cited2
Hs3st6	7.43408e-117	0.544051	0.567	0.168	1.23279e-112	0	Hs3st6
Rpl9	3.18341e-116	0.318801	1	0.959	5.27904e-112	0	Rpl9
Rpl23	5.17053e-116	0.285214	1	0.978	8.57429e-112	0	Rpl23
Tpm2	1.13051e-113	0.663096	0.817	0.457	1.87473e-109	0	Tpm2
Eif3m	1.10715e-111	0.576104	0.958	0.767	1.83598e-107	0	Eif3m
Rps18	3.10518e-111	0.301529	1	0.966	5.14932e-107	0	Rps18
Gm266	1.14722e-107	0.545464	0.709	0.291	1.90244e-103	0	Gm266
Rpl18a	1.7463e-106	0.284643	1	0.988	2.89588e-102	0	Rpl18a
Eif3e	3.59185e-106	0.552301	0.987	0.867	5.95636e-102	0	Eif3e
Rpl10	1.98709e-105	0.327952	1	0.976	3.29518e-101	0	Rpl10
Rpl23a	2.20481e-104	0.278588	1	0.982	3.65624e-100	0	Rpl23a
Nnat	2.35513e-101	0.654137	0.953	0.725	3.9055e-97	0	Nnat
Pgf	2.313e-98	0.461868	0.41	0.095	3.83566e-94	0	Pgf
Cd24a	8.05546e-98	0.490377	0.99	0.902	1.33584e-93	0	Cd24a
Zfos1	1.44145e-97	0.638487	0.956	0.792	2.39035e-93	0	Zfos1
Gnb2l1	3.29119e-97	0.373445	1	0.934	5.45779e-93	0	Gnb2l1
Pcbp4	5.36546e-97	0.543718	0.913	0.657	8.89754e-93	0	Pcbp4
Rpl15	7.5028e-97	0.343102	1	0.937	1.24419e-92	0	Rpl15
Cox7a2l	1.17018e-96	0.449985	0.997	0.904	1.9405e-92	0	Cox7a2l
Hes6	1.84035e-96	0.564534	0.737	0.397	3.05185e-92	0	Hes6
Spock2	6.08551e-93	0.439085	0.515	0.164	1.00916e-88	0	Spock2
Slc25a3	7.81517e-93	0.496467	0.981	0.848	1.29599e-88	0	Slc25a3
Btg1	1.08052e-92	0.554866	0.851	0.545	1.79182e-88	0	Btg1
Zbtb20	1.13289e-92	0.569279	0.733	0.367	1.87867e-88	0	Zbtb20
Hist3h2ba	3.12664e-92	0.568201	0.759	0.402	5.1849e-88	0	Hist3h2ba
Mfap4	2.42375e-90	0.550747	0.914	0.618	4.0193e-86	0	Mfap4
Slc9a3r1	2.92041e-90	0.471544	0.575	0.23	4.84292e-86	0	Slc9a3r1
Rps6	1.51093e-89	0.269966	1	0.971	2.50557e-85	0	Rps6
Rps3a1	9.27813e-89	0.283783	1	0.968	1.53859e-84	0	Rps3a1
Gm8730	1.21917e-88	0.329807	1	0.961	2.02175e-84	0	Gm8730
Rpl32	2.77273e-86	0.251032	1	0.985	4.59801e-82	0	Rpl32
Rps5	7.91496e-86	0.261726	1	0.982	1.31254e-81	0	Rps5
Rpl7a	1.649e-85	0.359851	1	0.94	2.73454e-81	0	Rpl7a
Rpl17	1.87039e-84	0.251421	1	0.976	3.10167e-80	0	Rpl17
Foxp1	4.49414e-83	0.494941	0.695	0.35	7.45263e-79	0	Foxp1
Bmp7	1.01774e-82	0.4345	0.572	0.224	1.68771e-78	0	Bmp7
Tpt1	1.88961e-82	0.261632	1	0.998	3.13354e-78	0	Tpt1
Grb10	1.95343e-82	0.471172	0.939	0.741	3.23937e-78	0	Grb10
Rps20	4.60636e-81	0.268144	1	0.969	7.63872e-77	0	Rps20
Dhx34	3.77345e-79	0.368914	0.352	0.085	6.25752e-75	0	Dhx34
Tpbg	1.00995e-78	0.534671	0.575	0.252	1.6748e-74	0	Tpbg
Sox4	1.10191e-78	0.521975	0.982	0.84	1.8273e-74	0	Sox4
Ckb	4.25391e-76	0.442298	0.535	0.215	7.05427e-72	0	Ckb
Tshz2	1.96395e-75	0.488684	0.937	0.691	3.25681e-71	0	Tshz2
Rpl18	2.13994e-75	0.256215	1	0.954	3.54866e-71	0	Rpl18
Eif3h	3.36178e-75	0.387621	0.99	0.902	5.57485e-71	0	Eif3h
Eif3f	1.82864e-74	0.366024	1	0.917	3.03244e-70	0	Eif3f
Naca	3.06051e-74	0.287706	1	0.94	5.07524e-70	0	Naca
Moxd1	3.30934e-73	0.380798	0.362	0.1	5.48788e-69	0	Moxd1
Wdr66	5.69155e-73	0.274926	0.276	0.054	9.4383e-69	0	Wdr66
Meox1	8.13169e-72	0.433856	0.359	0.099	1.34848e-67	0	Meox1
Impdh2	2.66485e-71	0.460932	0.905	0.714	4.41911e-67	0	Impdh2
Slc12a2	6.01335e-71	0.436068	0.548	0.244	9.97193e-67	0	Slc12a2
Rpsa	6.11631e-71	0.260207	1	0.985	1.01427e-66	0	Rpsa
Hmcn1	1.18431e-69	0.470425	0.84	0.542	1.96395e-65	0	Hmcn1
Nr2f6	4.72878e-68	0.449752	0.805	0.545	7.84173e-64	0	Nr2f6
Wt1	5.13301e-68	0.445325	0.827	0.511	8.51208e-64	0	Wt1
Bbx	5.1568e-68	0.518555	0.701	0.436	8.55152e-64	0	Bbx
Dcx	5.91817e-65	0.306577	0.258	0.053	9.8141e-61	0	Dcx
Cct2	7.67517e-65	0.423212	0.919	0.757	1.27277e-60	0	Cct2
Ptov1	1.93994e-64	0.397001	0.981	0.843	3.21701e-60	0	Ptov1
Cct4	3.41759e-64	0.459973	0.916	0.771	5.66739e-60	0	Cct4
Cited1	3.83649e-64	0.490162	0.362	0.11	6.36205e-60	0	Cited1
Sobp	2.76129e-63	0.311015	0.352	0.105	4.57905e-59	0	Sobp
Gltscr2	9.36366e-62	0.415944	0.931	0.773	1.55278e-57	0	Gltscr2
Mrpl23	1.03637e-61	0.391933	0.898	0.693	1.71861e-57	0	Mrpl23
Pabpc1	2.69277e-61	0.324289	1	0.966	4.46542e-57	0	Pabpc1
Rps28	6.34959e-61	0.250807	1	0.948	1.05295e-56	0	Rps28
Rps27	1.81628e-59	0.251039	1	0.954	3.01194e-55	0	Rps27
Hes1	4.95079e-59	0.50969	0.79	0.544	8.20989e-55	0	Hes1
Btf3	4.05819e-58	0.28495	1	0.932	6.7297e-54	0	Btf3
Slc25a4	1.88863e-57	0.335624	1	0.911	3.13192e-53	0	Slc25a4
Tcf4	7.31829e-57	0.415415	0.775	0.527	1.21359e-52	0	Tcf4
Cntfr	1.11712e-56	0.391587	0.617	0.345	1.85253e-52	0	Cntfr
Rpl5	1.33507e-56	0.277733	1	0.929	2.21394e-52	0	Rpl5
Eif3k	1.40406e-56	0.363915	0.982	0.901	2.32835e-52	0	Eif3k
Bbc3	1.57696e-56	0.340034	0.393	0.147	2.61508e-52	0	Bbc3
Mapk8ip1	1.08152e-55	0.376083	0.496	0.237	1.79348e-51	0	Mapk8ip1
Fgfr1	2.02586e-54	0.414634	0.758	0.526	3.35948e-50	0	Fgfr1
Phlda1	3.22176e-53	0.481771	0.691	0.423	5.34265e-49	0	Phlda1
Cdo1	1.02703e-51	0.336521	0.391	0.152	1.70313e-47	0	Cdo1
Cped1	2.43661e-51	0.395297	0.591	0.321	4.04064e-47	0	Cped1
Hspa8	5.70085e-51	0.348897	1	0.93	9.45372e-47	0	Hspa8
Fam189b	1.49386e-50	0.34841	0.485	0.24	2.47727e-46	0	Fam189b
Ppp1r1a	2.13124e-50	0.43844	0.462	0.212	3.53424e-46	0	Ppp1r1a
Dst	2.32102e-50	0.368527	0.506	0.246	3.84896e-46	0	Dst
Hoxc10	6.39985e-50	0.364204	0.905	0.679	1.06129e-45	0	Hoxc10
Trp53i11	3.84333e-49	0.349545	0.401	0.17	6.3734e-45	0	Trp53i11
Cct5	3.97862e-49	0.343792	0.956	0.813	6.59775e-45	0	Cct5
Paip2	7.19482e-48	0.325115	0.973	0.876	1.19312e-43	0	Paip2
Eno3	9.91458e-47	0.302558	0.357	0.138	1.64413e-42	0	Eno3
Fscn1	1.21676e-46	0.359514	0.908	0.766	2.01776e-42	0	Fscn1
Espn	2.3268e-45	0.297569	0.384	0.16	3.85853e-41	0	Espn
Ctxn1	7.24691e-45	0.351973	0.889	0.705	1.20176e-40	0	Ctxn1
Ucp2	4.79808e-44	0.356471	0.637	0.416	7.95665e-40	0	Ucp2
Clta	1.1061e-43	0.303235	0.968	0.857	1.83424e-39	0	Clta
Sncaip	3.08621e-43	0.267705	0.36	0.146	5.11786e-39	0	Sncaip
Bnip3l	3.66954e-43	0.291924	0.948	0.876	6.08519e-39	0	Bnip3l
Tcp1	4.52126e-43	0.333028	0.924	0.816	7.49761e-39	0	Tcp1
Psma5	5.0145e-43	0.330064	0.918	0.8	8.31554e-39	0	Psma5
Gapdh	5.11603e-43	0.268353	0.998	0.955	8.48391e-39	0	Gapdh
2700060E02Rik	9.59546e-43	0.306512	0.973	0.867	1.59122e-38	0	2700060E02Rik
Ntf3	2.15445e-42	0.312704	0.373	0.163	3.57273e-38	0	Ntf3
Tob1	2.25632e-42	0.297739	0.378	0.165	3.74165e-38	0	Tob1
Pabpn1	8.69826e-42	0.332853	0.764	0.561	1.44243e-37	0	Pabpn1
Eif3l	1.74536e-41	0.350144	0.751	0.583	2.89433e-37	0	Eif3l
Ngfr	2.13231e-41	0.275206	0.26	0.082	3.53602e-37	0	Ngfr
Ndufa6	3.84914e-41	0.293506	0.956	0.862	6.38303e-37	0	Ndufa6
Pkig	3.86786e-41	0.330642	0.872	0.694	6.41407e-37	0	Pkig
Atat1	4.00555e-41	0.340809	0.64	0.435	6.6424e-37	0	Atat1
Uqcrfs1	1.78254e-40	0.312559	0.921	0.784	2.95599e-36	0	Uqcrfs1
Gfra1	5.83934e-40	0.260772	0.378	0.159	9.68338e-36	0	Gfra1
Nt5dc2	7.0823e-40	0.307466	0.945	0.786	1.17446e-35	0	Nt5dc2
Eif2a	8.21979e-40	0.365926	0.619	0.433	1.36309e-35	0	Eif2a
Imp3	8.02161e-39	0.319506	0.737	0.55	1.33022e-34	0	Imp3
Bcl2l11	5.86001e-38	0.297954	0.373	0.172	9.71765e-34	0	Bcl2l11
Ubtd1	9.26611e-38	0.30106	0.384	0.181	1.5366e-33	0	Ubtd1
Eif2b2	1.00612e-37	0.313839	0.533	0.329	1.66844e-33	0	Eif2b2
Oxnad1	2.57122e-37	0.290481	0.415	0.217	4.26385e-33	0	Oxnad1
Rdh10	3.493e-37	0.333296	0.588	0.372	5.79245e-33	0	Rdh10
Enho	8.49007e-37	0.303297	0.428	0.222	1.40791e-32	0	Enho
Mllt11	1.39613e-36	0.309143	0.475	0.268	2.3152e-32	0	Mllt11
Atp6v1g1	4.1896e-36	0.254253	0.995	0.91	6.94762e-32	0	Atp6v1g1
Foxc1	6.49906e-36	0.303505	0.554	0.33	1.07774e-31	0	Foxc1
Igbp1	9.70514e-36	0.308123	0.625	0.434	1.6094e-31	0	Igbp1
Hoxb5os	3.39447e-35	0.36898	0.439	0.238	5.62904e-31	0	Hoxb5os
Hoxa10	4.71902e-35	0.310083	0.816	0.639	7.82555e-31	0	Hoxa10
Ttc28	1.49305e-34	0.354415	0.595	0.402	2.47593e-30	0	Ttc28
Gpc6	2.33438e-34	0.42188	0.727	0.572	3.8711e-30	0	Gpc6
Cldn9	4.8796e-34	0.283569	0.305	0.13	8.09183e-30	0	Cldn9
Rcor2	6.62594e-34	0.25678	0.372	0.183	1.09878e-29	0	Rcor2
Akap13	7.45549e-34	0.318788	0.53	0.344	1.23634e-29	0	Akap13
Kif26b	1.47981e-33	0.254926	0.36	0.169	2.45397e-29	0	Kif26b
Pnrc1	2.13524e-33	0.313475	0.704	0.534	3.54087e-29	0	Pnrc1
Atp5c1	1.49478e-32	0.260784	0.984	0.89	2.4788e-28	0	Atp5c1
Capn6	6.40686e-32	0.26932	0.359	0.173	1.06245e-27	0	Capn6
Saraf	8.67515e-32	0.29099	0.606	0.423	1.4386e-27	0	Saraf
Phgdh	1.57732e-31	0.318533	0.711	0.549	2.61567e-27	0	Phgdh
Slit2	1.60267e-31	0.285255	0.575	0.36	2.65771e-27	0	Slit2
Ola1	1.80856e-31	0.293989	0.685	0.525	2.99914e-27	0	Ola1
Ndufs2	4.39265e-31	0.291862	0.78	0.627	7.28432e-27	0	Ndufs2
Zfp385a	1.2666e-30	0.271231	0.404	0.222	2.1004e-26	0	Zfp385a
Npm3	1.50546e-30	0.268844	0.945	0.808	2.4965e-26	0	Npm3
Acvr2b	3.01008e-30	0.260846	0.459	0.274	4.99162e-26	0	Acvr2b
Rem1	6.26118e-30	0.282338	0.491	0.288	1.03829e-25	0	Rem1
Fzd2	2.00257e-29	0.287703	0.604	0.422	3.32086e-25	0	Fzd2
Fam110b	3.60142e-29	0.286746	0.428	0.247	5.97223e-25	0	Fam110b
Ap3s1	3.75694e-29	0.261986	0.816	0.685	6.23013e-25	0	Ap3s1
Eif4a2	4.65573e-29	0.303907	0.79	0.683	7.72059e-25	0	Eif4a2
Phldb2	2.80226e-28	0.317378	0.557	0.392	4.64699e-24	0	Phldb2
Hoxc6	6.80996e-28	0.277313	0.538	0.353	1.1293e-23	0	Hoxc6
Chd7	1.44084e-27	0.256394	0.436	0.256	2.38934e-23	0	Chd7
Tspan13	2.10079e-27	0.262131	0.514	0.308	3.48375e-23	0	Tspan13
Tgfbi	2.32192e-26	0.30183	0.595	0.411	3.85044e-22	0	Tgfbi
Qars	3.29137e-26	0.291927	0.491	0.335	5.45808e-22	0	Qars
Apex1	7.09888e-26	0.253702	0.869	0.72	1.17721e-21	0	Apex1
Col26a1	9.92597e-26	0.273995	0.586	0.411	1.64602e-21	0	Col26a1
Snhg6	1.84038e-25	0.270916	0.645	0.51	3.0519e-21	0	Snhg6
Hoxc9	3.07842e-25	0.2894	0.638	0.472	5.10495e-21	0	Hoxc9
Oxa1l	2.45172e-24	0.290744	0.544	0.407	4.06568e-20	0	Oxa1l
Kdm5b	3.41665e-24	0.268519	0.598	0.455	5.66583e-20	0	Kdm5b
Ip6k2	5.05776e-24	0.251418	0.664	0.515	8.38729e-20	0	Ip6k2
Ogt	5.27653e-24	0.298934	0.759	0.654	8.75008e-20	0	Ogt
Ctnnbip1	6.01437e-24	0.254001	0.832	0.725	9.97364e-20	0	Ctnnbip1
Acyp1	9.81912e-24	0.274556	0.536	0.395	1.6283e-19	0	Acyp1
Clmp	1.50209e-23	0.265972	0.649	0.486	2.49091e-19	0	Clmp
Ypel3	1.68542e-22	0.286137	0.599	0.478	2.79493e-18	0	Ypel3
Hist3h2a	6.2458e-22	0.264378	0.541	0.399	1.03574e-17	0	Hist3h2a
Nrp1	8.86087e-22	0.261986	0.648	0.5	1.4694e-17	0	Nrp1
Vgll4	9.64614e-22	0.250542	0.627	0.502	1.59962e-17	0	Vgll4
Sephs2	2.93603e-17	0.291628	0.59	0.497	4.86881e-13	0	Sephs2
Ntn1	2.2449e-163	0.61315	0.696	0.134	3.72271e-159	1	Ntn1
Pbx11	1.08846e-148	0.892022	1	0.803	1.80499e-144	1	Pbx1
Aldh1a2	1.04967e-136	0.787233	0.978	0.557	1.74066e-132	1	Aldh1a2
Crabp11	5.8149e-134	0.836654	0.843	0.29	9.64286e-130	1	Crabp1
Foxd11	1.20359e-128	0.70137	0.9	0.358	1.99591e-124	1	Foxd1
Hic11	1.83035e-127	0.682445	0.902	0.334	3.03526e-123	1	Hic1
Fibin	1.15881e-125	0.506497	0.568	0.116	1.92166e-121	1	Fibin
Nr2f11	1.25419e-114	0.701194	0.874	0.374	2.07983e-110	1	Nr2f1
Mest	9.04018e-114	0.674444	1	0.882	1.49913e-109	1	Mest
Cxcl121	8.71132e-109	0.576444	0.736	0.244	1.4446e-104	1	Cxcl12
Plagl11	4.46932e-108	0.60368	0.916	0.415	7.41147e-104	1	Plagl1
Meis11	1.41842e-104	0.584143	0.911	0.406	2.35217e-100	1	Meis1
Vstm2b	4.60559e-103	0.386091	0.514	0.113	7.63745e-99	1	Vstm2b
Nfib1	9.06134e-99	0.539591	0.876	0.375	1.50264e-94	1	Nfib
C1qtnf2	2.19603e-98	0.376327	0.552	0.129	3.64167e-94	1	C1qtnf2
Pdzd21	4.59401e-97	0.483451	0.659	0.205	7.61824e-93	1	Pdzd2
Tk11	1.76772e-96	0.619558	0.807	0.359	2.9314e-92	1	Tk1
Mecom1	3.8264e-96	0.498229	0.767	0.273	6.34532e-92	1	Mecom
Meg31	4.64692e-95	0.415363	0.967	0.514	7.70599e-91	1	Meg3
Dlk11	2.72937e-92	0.396485	0.78	0.278	4.52611e-88	1	Dlk1
Polr2m	6.66241e-91	0.49905	0.998	0.896	1.10483e-86	1	Polr2m
Crabp2	2.79753e-89	0.59422	0.9	0.501	4.63915e-85	1	Crabp2
Sepp11	6.18414e-87	0.463822	0.887	0.435	1.02552e-82	1	Sepp1
Fn11	9.01199e-84	0.522035	0.898	0.473	1.49446e-79	1	Fn1
Reln	7.16181e-83	0.257635	0.317	0.049	1.18764e-78	1	Reln
Top2a1	3.07562e-80	0.629275	0.894	0.463	5.1003e-76	1	Top2a
Ntm	2.73774e-78	0.356101	0.519	0.146	4.54e-74	1	Ntm
Nfia1	5.75949e-77	0.429223	0.674	0.245	9.55095e-73	1	Nfia
Cks1b1	8.90982e-77	0.515661	0.998	0.861	1.47752e-72	1	Cks1b
Spc251	5.59726e-76	0.610609	0.849	0.498	9.28194e-72	1	Spc25
Maged21	4.06703e-75	0.547005	0.989	0.695	6.74435e-71	1	Maged2
Meis2	2.85955e-74	0.527129	0.996	0.751	4.74198e-70	1	Meis2
Ccnd21	7.96964e-74	0.533443	0.996	0.748	1.32161e-69	1	Ccnd2
Slc40a11	9.88099e-72	0.373163	0.559	0.182	1.63856e-67	1	Slc40a1
Fhl21	1.2678e-71	0.441161	0.698	0.267	2.1024e-67	1	Fhl2
Pdgfra1	3.95055e-71	0.40475	0.619	0.214	6.5512e-67	1	Pdgfra
2810417H13Rik1	1.0161e-69	0.582899	0.978	0.705	1.68499e-65	1	2810417H13Rik
Eva1b1	1.6182e-69	0.46884	0.976	0.691	2.68346e-65	1	Eva1b
Cenpm1	2.42658e-68	0.473011	0.86	0.495	4.024e-64	1	Cenpm
Ldb21	4.5432e-68	0.354412	0.65	0.232	7.53399e-64	1	Ldb2
Cpa2	4.75813e-68	0.393153	0.432	0.117	7.8904e-64	1	Cpa2
Cadm1	1.01551e-67	0.409177	0.692	0.292	1.68402e-63	1	Cadm1
H3f3b	3.43619e-66	0.379962	1	0.951	5.69824e-62	1	H3f3b
Dad11	1.06823e-65	0.450485	0.998	0.879	1.77145e-61	1	Dad1
Il331	1.2776e-64	0.353689	0.605	0.211	2.11865e-60	1	Il33
Hmgb21	1.28042e-64	0.579717	0.984	0.826	2.12332e-60	1	Hmgb2
Dock11	1.37907e-64	0.285631	0.432	0.121	2.28691e-60	1	Dock11
Ifitm21	7.19826e-63	0.411168	1	0.883	1.19369e-58	1	Ifitm2
Uqcc21	3.87506e-62	0.41457	0.993	0.849	6.42601e-58	1	Uqcc2
Itga9	7.78488e-62	0.346357	0.601	0.232	1.29097e-57	1	Itga9
Lsm21	2.66959e-61	0.43488	0.987	0.807	4.42698e-57	1	Lsm2
Arpc1b1	1.38349e-60	0.393112	0.9	0.527	2.29425e-56	1	Arpc1b
Lgals11	5.99653e-60	0.454678	1	0.837	9.94404e-56	1	Lgals1
Nsg11	2.35965e-59	0.444951	0.814	0.449	3.91301e-55	1	Nsg1
Aurkb1	1.29761e-58	0.409689	0.61	0.274	2.15182e-54	1	Aurkb
Cfh1	5.07987e-58	0.32287	0.585	0.21	8.42395e-54	1	Cfh
Igfbp6	8.16646e-58	0.329101	0.437	0.127	1.35424e-53	1	Igfbp6
Dek1	1.49032e-57	0.445532	0.987	0.798	2.4714e-53	1	Dek
Cdk11	2.24095e-57	0.458311	0.752	0.389	3.71617e-53	1	Cdk1
Hist1h2ap1	1.12227e-56	0.641241	0.763	0.412	1.86106e-52	1	Hist1h2ap
H2afx1	1.14955e-56	0.600187	0.942	0.721	1.9063e-52	1	H2afx
Emp31	1.20581e-56	0.387913	0.882	0.492	1.99959e-52	1	Emp3
Gpc31	1.54999e-56	0.447764	0.951	0.662	2.57036e-52	1	Gpc3
Adgrl2	4.64221e-56	0.406617	0.769	0.416	7.69817e-52	1	Adgrl2
Sfrp11	5.04186e-56	0.261137	0.756	0.356	8.36092e-52	1	Sfrp1
Chd3	9.57019e-56	0.42316	0.942	0.693	1.58702e-51	1	Chd3
Cald11	1.64729e-55	0.399825	0.956	0.589	2.7317e-51	1	Cald1
Tm4sf1	2.07432e-55	0.250958	0.47	0.147	3.43985e-51	1	Tm4sf1
Cdkn1c	1.40072e-54	0.258508	0.998	0.861	2.32282e-50	1	Cdkn1c
Anxa21	1.90934e-54	0.338593	0.885	0.445	3.16626e-50	1	Anxa2
Dhrs31	4.36792e-53	0.358271	0.714	0.341	7.24332e-49	1	Dhrs3
Syce21	6.7305e-53	0.396599	0.805	0.483	1.11612e-48	1	Syce2
Batf3	1.748e-52	0.31389	0.468	0.165	2.8987e-48	1	Batf3
Myh101	2.69305e-52	0.375456	0.854	0.534	4.46588e-48	1	Myh10
Pbk1	1.55387e-51	0.396629	0.645	0.311	2.57678e-47	1	Pbk
Hjurp1	4.41831e-51	0.381003	0.729	0.397	7.32689e-47	1	Hjurp
Ranbp1	6.6952e-51	0.347338	1	0.917	1.11026e-46	1	Ranbp1
Snrpd1	7.87387e-51	0.333813	0.998	0.902	1.30572e-46	1	Snrpd1
Shisa3	2.60878e-50	0.422527	0.929	0.612	4.32614e-46	1	Shisa3
Mki671	2.73411e-50	0.423553	0.716	0.379	4.53398e-46	1	Mki67
Flywch2	6.64044e-49	0.344709	0.8	0.445	1.10118e-44	1	Flywch2
Tpd52l1	1.94384e-48	0.376863	0.592	0.271	3.22348e-44	1	Tpd52l1
Pmf11	3.20831e-47	0.370406	0.88	0.586	5.32034e-43	1	Pmf1
Gdnf	3.32411e-47	0.275646	0.463	0.17	5.51238e-43	1	Gdnf
Myl91	8.42518e-47	0.278509	0.725	0.344	1.39715e-42	1	Myl9
Peg3	1.08931e-46	0.392671	0.962	0.768	1.80641e-42	1	Peg3
Tmtc41	2.6201e-46	0.331419	0.521	0.22	4.34491e-42	1	Tmtc4
Dtymk	4.74e-46	0.345575	0.967	0.804	7.86033e-42	1	Dtymk
Cks21	8.07148e-46	0.540291	0.889	0.625	1.33849e-41	1	Cks2
Alcam1	1.54302e-45	0.395356	0.856	0.546	2.55879e-41	1	Alcam
Spc241	2.30996e-45	0.410744	0.765	0.476	3.8306e-41	1	Spc24
Birc51	1.01455e-44	0.492343	0.867	0.59	1.68242e-40	1	Birc5
Nr2f2	3.24442e-44	0.39371	0.993	0.79	5.38022e-40	1	Nr2f2
Ube2s1	8.2167e-44	0.410907	0.987	0.904	1.36258e-39	1	Ube2s
Ssbp2	8.88005e-44	0.351796	0.896	0.606	1.47258e-39	1	Ssbp2
Emilin11	9.28801e-44	0.307017	0.765	0.392	1.54023e-39	1	Emilin1
Mmp141	1.01497e-43	0.31931	0.763	0.431	1.68312e-39	1	Mmp14
Hint1	2.32658e-43	0.27219	1	0.953	3.85817e-39	1	Hint1
Tyms1	8.4788e-43	0.397898	0.816	0.54	1.40604e-38	1	Tyms
Tpi1	3.20555e-42	0.353331	0.98	0.863	5.31576e-38	1	Tpi1
Prc11	4.13482e-42	0.329875	0.552	0.25	6.85677e-38	1	Prc1
Olfml31	1.15728e-41	0.250253	0.621	0.27	1.91912e-37	1	Olfml3
Mdk	1.39766e-41	0.285597	1	0.926	2.31773e-37	1	Mdk
Rbbp7	1.54035e-41	0.336062	0.945	0.722	2.55436e-37	1	Rbbp7
Etl4	1.87799e-41	0.313339	0.61	0.302	3.11427e-37	1	Etl4
Smc21	3.95917e-41	0.356829	0.856	0.549	6.5655e-37	1	Smc2
Cdc42ep3	4.32681e-41	0.263407	0.539	0.226	7.17514e-37	1	Cdc42ep3
Ifitm31	5.46661e-40	0.282834	0.65	0.31	9.06528e-36	1	Ifitm3
Cdca4	8.31689e-40	0.31786	0.738	0.435	1.37919e-35	1	Cdca4
Nusap11	1.21442e-39	0.435655	0.585	0.305	2.01387e-35	1	Nusap1
Ccne11	1.30732e-39	0.343626	0.632	0.339	2.16792e-35	1	Ccne1
Cmc21	2.22085e-39	0.354211	0.814	0.551	3.68283e-35	1	Cmc2
Bub31	2.74679e-39	0.407793	0.887	0.639	4.555e-35	1	Bub3
Mxd3	3.24133e-39	0.277467	0.415	0.165	5.3751e-35	1	Mxd3
Igfbp5	3.27941e-39	0.305151	0.776	0.466	5.43824e-35	1	Igfbp5
Aurka1	5.0899e-39	0.36279	0.503	0.234	8.44058e-35	1	Aurka
Gsta4	7.78645e-39	0.332153	0.734	0.421	1.29123e-34	1	Gsta4
2700094K13Rik1	8.78761e-39	0.321134	0.998	0.891	1.45725e-34	1	2700094K13Rik
Cd811	1.18176e-38	0.329266	0.976	0.797	1.95972e-34	1	Cd81
Ube2c1	2.48395e-38	0.677414	0.789	0.554	4.11913e-34	1	Ube2c
Ran	2.7708e-38	0.29252	1	0.937	4.59483e-34	1	Ran
Anapc11	3.43265e-38	0.318829	0.976	0.826	5.69237e-34	1	Anapc11
Aprt	1.69273e-37	0.304902	0.982	0.83	2.80705e-33	1	Aprt
Lsm8	1.76734e-37	0.317831	0.969	0.79	2.93079e-33	1	Lsm8
Incenp1	2.12449e-37	0.284799	0.512	0.243	3.52305e-33	1	Incenp
Fbxo51	3.42896e-37	0.294751	0.581	0.296	5.68624e-33	1	Fbxo5
S100a111	4.72435e-37	0.268264	1	0.854	7.83439e-33	1	S100a11
Lig11	9.36407e-37	0.376885	0.803	0.515	1.55284e-32	1	Lig1
Rbms11	1.04619e-36	0.320157	0.792	0.509	1.7349e-32	1	Rbms1
Mfap2	1.07782e-35	0.269739	0.984	0.847	1.78736e-31	1	Mfap2
H1f01	1.11422e-35	0.509088	0.933	0.782	1.84771e-31	1	H1f0
Ccdc34	1.26808e-35	0.339616	0.945	0.74	2.10285e-31	1	Ccdc34
Rbm3	1.42537e-35	0.263822	1	0.924	2.36369e-31	1	Rbm3
Smc41	3.57233e-35	0.335564	0.807	0.527	5.92399e-31	1	Smc4
Gmnn1	5.03714e-35	0.328799	0.772	0.476	8.35309e-31	1	Gmnn
Gins21	9.07352e-35	0.365824	0.785	0.525	1.50466e-30	1	Gins2
Sf3b5	2.36705e-34	0.301631	0.987	0.842	3.92528e-30	1	Sf3b5
Sfr1	3.48993e-34	0.297494	0.989	0.871	5.78735e-30	1	Sfr1
Ghr	3.91593e-34	0.27205	0.541	0.27	6.49379e-30	1	Ghr
H1fx1	3.96643e-34	0.362595	0.969	0.792	6.57753e-30	1	H1fx
Ptprd	4.19276e-34	0.297869	0.639	0.351	6.95286e-30	1	Ptprd
Calm2	2.55825e-33	0.276192	1	0.912	4.24234e-29	1	Calm2
Srsf3	3.57972e-33	0.259861	1	0.923	5.93626e-29	1	Srsf3
Mycn	6.14221e-33	0.277944	0.594	0.317	1.01856e-28	1	Mycn
Sgol11	8.61101e-33	0.276281	0.512	0.261	1.42796e-28	1	Sgol1
Camk2n1	1.11361e-32	0.344532	0.718	0.487	1.84669e-28	1	Camk2n1
Cenpe	2.82701e-32	0.329229	0.632	0.361	4.68803e-28	1	Cenpe
U2af1	2.87964e-32	0.290942	0.982	0.873	4.7753e-28	1	U2af1
Ywhah	3.70681e-32	0.288916	0.965	0.785	6.14701e-28	1	Ywhah
Rbm8a	5.37144e-32	0.273016	0.984	0.843	8.90745e-28	1	Rbm8a
Mis18bp11	7.49226e-32	0.296438	0.508	0.258	1.24244e-27	1	Mis18bp1
1700025G04Rik	1.17067e-31	0.252384	0.534	0.273	1.94132e-27	1	1700025G04Rik
Hmgn2	1.32674e-31	0.265552	1	0.922	2.20013e-27	1	Hmgn2
H2afv	1.34949e-31	0.278786	0.998	0.922	2.23787e-27	1	H2afv
Cdca81	2.91657e-31	0.359798	0.698	0.445	4.83655e-27	1	Cdca8
Cdca2	2.9732e-31	0.263238	0.435	0.208	4.93046e-27	1	Cdca2
Pole4	3.76423e-31	0.310041	0.896	0.701	6.24223e-27	1	Pole4
Basp1	5.01031e-31	0.296596	0.871	0.637	8.3086e-27	1	Basp1
Nenf	6.2395e-31	0.257598	0.929	0.712	1.0347e-26	1	Nenf
Fam111a1	2.55106e-30	0.317782	0.508	0.266	4.23043e-26	1	Fam111a
Mrpl421	3.78587e-30	0.273873	0.984	0.862	6.2781e-26	1	Mrpl42
Mrpl51	5.03324e-30	0.273087	0.945	0.764	8.34662e-26	1	Mrpl51
Tmpo	6.18452e-30	0.297054	0.914	0.709	1.02558e-25	1	Tmpo
Lsm6	6.97572e-30	0.273876	0.984	0.849	1.15678e-25	1	Lsm6
Malat1	9.41856e-30	0.264872	1	0.974	1.56188e-25	1	Malat1
Siva1	1.37953e-29	0.282665	0.984	0.862	2.28767e-25	1	Siva1
Idh2	1.39568e-29	0.30459	0.938	0.768	2.31446e-25	1	Idh2
Eny2	9.81648e-29	0.263641	0.971	0.87	1.62787e-24	1	Eny2
Lbh1	1.07604e-28	0.260762	0.654	0.366	1.7844e-24	1	Lbh
Ndufab1	1.6198e-28	0.255956	0.987	0.867	2.68612e-24	1	Ndufab1
Atad21	1.70222e-28	0.286474	0.532	0.298	2.82279e-24	1	Atad2
Micu1	3.36732e-28	0.263517	0.481	0.248	5.58403e-24	1	Micu1
Trim59	1.28244e-27	0.277867	0.576	0.343	2.12666e-23	1	Trim59
Cenpq	1.6977e-27	0.254334	0.519	0.281	2.81529e-23	1	Cenpq
Dhfr1	1.86853e-27	0.273609	0.645	0.389	3.09858e-23	1	Dhfr
Tuba1b1	2.38631e-27	0.301851	1	0.928	3.95722e-23	1	Tuba1b
Pkdcc	2.5602e-27	0.278062	0.747	0.485	4.24558e-23	1	Pkdcc
Rad51ap11	2.69973e-27	0.254805	0.483	0.26	4.47697e-23	1	Rad51ap1
Lsm31	3.67339e-27	0.258254	0.978	0.803	6.09158e-23	1	Lsm3
Wbp5	6.93077e-27	0.250995	1	0.911	1.14933e-22	1	Wbp5
Smc6	7.87473e-27	0.274986	0.865	0.646	1.30587e-22	1	Smc6
Etfb	1.35486e-26	0.259739	0.953	0.795	2.24676e-22	1	Etfb
Cenpf1	1.65664e-26	0.415682	0.621	0.384	2.7472e-22	1	Cenpf
Lmnb1	5.61335e-26	0.268853	0.869	0.652	9.30861e-22	1	Lmnb1
Fam64a1	1.18665e-25	0.30751	0.528	0.303	1.96782e-21	1	Fam64a
Hnrnpd	1.41546e-25	0.270483	0.925	0.733	2.34726e-21	1	Hnrnpd
Lsp1	1.51409e-25	0.26852	0.878	0.625	2.51082e-21	1	Lsp1
Ndufa5	1.79054e-25	0.256939	0.965	0.838	2.96924e-21	1	Ndufa5
Psip1	3.7544e-25	0.270635	0.905	0.723	6.22592e-21	1	Psip1
Dut	4.37296e-25	0.262599	0.969	0.793	7.25168e-21	1	Dut
Dnajc9	6.55867e-25	0.26601	0.847	0.626	1.08762e-20	1	Dnajc9
Tipin1	6.8512e-25	0.277762	0.867	0.664	1.13613e-20	1	Tipin
Fam162a	1.17904e-24	0.255196	0.945	0.763	1.95521e-20	1	Fam162a
Ube2i	1.81189e-24	0.253199	0.976	0.865	3.00466e-20	1	Ube2i
Nme1	3.81627e-24	0.257244	1	0.909	6.32852e-20	1	Nme1
Tcf12	5.33971e-24	0.253426	0.752	0.529	8.85483e-20	1	Tcf12
Usp11	6.50872e-24	0.257393	0.785	0.537	1.07934e-19	1	Usp1
Ccnb11	9.07687e-24	0.366717	0.539	0.326	1.50522e-19	1	Ccnb1
Pttg11	7.85049e-22	0.319097	0.725	0.557	1.30185e-17	1	Pttg1
Rrm21	2.19562e-20	0.27281	0.608	0.392	3.64099e-16	1	Rrm2
Rnf261	4.05158e-20	0.256015	0.656	0.468	6.71873e-16	1	Rnf26
Fzr1	1.05597e-19	0.255622	0.534	0.345	1.75112e-15	1	Fzr1
Slbp	1.36935e-19	0.289504	0.876	0.687	2.27079e-15	1	Slbp
Id21	1.57529e-16	0.29541	0.734	0.531	2.6123e-12	1	Id2
Arl6ip11	2.18108e-16	0.380937	0.738	0.611	3.61688e-12	1	Arl6ip1
Hn1	4.27794e-15	0.284554	0.956	0.86	7.09411e-11	1	Hn1
Gucy1a3	2.45363e-290	0.832462	0.765	0.084	4.06886e-286	2	Gucy1a3
Ace2	5.59483e-239	0.688238	0.519	0.034	9.2779e-235	2	Ace2
Snai21	4.79975e-212	0.924794	0.853	0.214	7.95942e-208	2	Snai2
Zeb22	2.59452e-206	0.97147	0.88	0.23	4.3025e-202	2	Zeb2
Ebf11	1.33386e-176	0.918134	0.871	0.24	2.21194e-172	2	Ebf1
Ecm11	1.97932e-164	0.814748	0.842	0.233	3.2823e-160	2	Ecm1
Alx1	6.38727e-161	0.512025	0.517	0.065	1.0592e-156	2	Alx1
Lbh2	3.05184e-151	0.81103	0.878	0.335	5.06087e-147	2	Lbh
Cald12	5.5677e-150	0.928145	0.986	0.586	9.23291e-146	2	Cald1
Emilin12	3.25868e-146	0.743	0.923	0.371	5.40387e-142	2	Emilin1
Gm13470	7.58906e-145	0.321325	0.375	0.033	1.25849e-140	2	Gm13470
Gucy1b3	2.98405e-143	0.344493	0.381	0.036	4.94845e-139	2	Gucy1b3
Fhl22	7.39264e-138	0.699662	0.813	0.252	1.22592e-133	2	Fhl2
Tmsb4x1	1.48741e-136	0.869155	1	0.934	2.46658e-132	2	Tmsb4x
Gata6	5.48029e-136	0.394408	0.44	0.056	9.08796e-132	2	Gata6
Lhfp1	1.18531e-131	0.737853	0.889	0.371	1.96561e-127	2	Lhfp
Cygb	2.90486e-127	0.358594	0.433	0.059	4.81713e-123	2	Cygb
Bgn1	8.91697e-126	0.492449	0.677	0.166	1.4787e-121	2	Bgn
Col1a22	1.214e-124	0.540482	0.896	0.32	2.01317e-120	2	Col1a2
Pdgfrb	2.57989e-122	0.546735	0.533	0.106	4.27823e-118	2	Pdgfrb
S100a101	2.41159e-115	0.727209	0.955	0.507	3.99914e-111	2	S100a10
Tubb61	2.05261e-113	0.56493	0.72	0.221	3.40385e-109	2	Tubb6
Col3a11	7.89578e-113	0.536849	0.939	0.367	1.30936e-108	2	Col3a1
Pdlim21	1.12352e-111	0.563614	0.727	0.227	1.86314e-107	2	Pdlim2
Pid1	5.88235e-110	0.588774	0.625	0.17	9.7547e-106	2	Pid1
Cnn21	3.44593e-109	0.683461	0.894	0.4	5.71438e-105	2	Cnn2
Tagln21	2.10916e-107	0.593105	0.81	0.326	3.49762e-103	2	Tagln2
Fkbp1a	1.13705e-102	0.501947	0.998	0.908	1.88557e-98	2	Fkbp1a
Rasgrp21	3.41784e-100	0.611642	0.684	0.226	5.66781e-96	2	Rasgrp2
Eva1b2	1.67991e-98	0.603469	0.975	0.691	2.78579e-94	2	Eva1b
Ifitm32	1.70316e-98	0.547778	0.774	0.293	2.82435e-94	2	Ifitm3
S100a62	1.00616e-97	0.442772	0.758	0.249	1.66851e-93	2	S100a6
Snai1	1.32321e-97	0.333758	0.422	0.077	2.19428e-93	2	Snai1
Nkain4	7.32299e-96	0.348242	0.456	0.09	1.21437e-91	2	Nkain4
Pde3a	1.13797e-95	0.305082	0.411	0.074	1.8871e-91	2	Pde3a
Asb4	2.14185e-95	0.448667	0.363	0.06	3.55184e-91	2	Asb4
S1pr3	4.54942e-94	0.321621	0.467	0.096	7.54431e-90	2	S1pr3
Tpm41	4.62448e-94	0.58052	0.98	0.782	7.66877e-90	2	Tpm4
Fbln11	1.49787e-92	0.514853	0.756	0.308	2.48392e-88	2	Fbln1
Pth1r	9.014e-89	0.426382	0.594	0.181	1.49479e-84	2	Pth1r
Anxa22	5.30754e-87	0.561342	0.923	0.441	8.80149e-83	2	Anxa2
Serpine21	1.22671e-85	0.542779	0.668	0.256	2.03426e-81	2	Serpine2
Lgals12	1.63847e-85	0.674964	0.998	0.838	2.71708e-81	2	Lgals1
Myl12a1	3.19659e-84	0.523446	0.989	0.858	5.30091e-80	2	Myl12a
Igfbp71	6.87635e-84	0.58812	0.698	0.274	1.14031e-79	2	Igfbp7
2021-09-07	2.2972e-81	0.575365	0.955	0.69	3.80945e-77	2	2021-09-07
Hmgb1	1.06366e-80	0.434551	1	0.93	1.76387e-76	2	Hmgb1
Oaf1	1.97039e-80	0.484409	0.851	0.426	3.2675e-76	2	Oaf
Calm11	3.17609e-79	0.454124	0.998	0.902	5.2669e-75	2	Calm1
Vstm4	1.0289e-76	0.275367	0.336	0.06	1.70622e-72	2	Vstm4
Serpinh1	1.8807e-76	0.481827	1	0.897	3.11877e-72	2	Serpinh1
Myl61	6.88794e-76	0.492513	1	0.926	1.14223e-71	2	Myl6
Tuba1b2	2.99425e-75	0.471021	0.998	0.929	4.96536e-71	2	Tuba1b
Fzd1	8.53653e-74	0.341802	0.54	0.171	1.41561e-69	2	Fzd1
Pcdh18	1.78685e-73	0.319226	0.492	0.137	2.96313e-69	2	Pcdh18
Fermt2	2.82632e-73	0.53439	0.745	0.38	4.68689e-69	2	Fermt2
Actb1	8.33869e-73	0.514486	1	0.961	1.38281e-68	2	Actb
Csrp11	8.7247e-73	0.44081	0.686	0.281	1.44682e-68	2	Csrp1
Timp3	8.83985e-73	0.378185	0.474	0.132	1.46591e-68	2	Timp3
Rbm31	5.86862e-71	0.385807	0.998	0.925	9.73193e-67	2	Rbm3
Ptn1	5.65262e-70	0.737655	0.91	0.658	9.37374e-66	2	Ptn
Pfn1	3.74687e-68	0.346408	1	0.959	6.21344e-64	2	Pfn1
Dkk1	1.79656e-65	0.442473	0.332	0.071	2.97924e-61	2	Dkk1
Frem1	2.54272e-65	0.284236	0.447	0.124	4.2166e-61	2	Frem1
Vim1	2.56032e-65	0.453946	0.896	0.474	4.24577e-61	2	Vim
Ppp1r14a	6.73051e-65	0.291403	0.395	0.098	1.11612e-60	2	Ppp1r14a
Creb3l1	8.1526e-63	0.275376	0.438	0.121	1.35195e-58	2	Creb3l1
Tgfb1i1	9.30742e-63	0.287011	0.406	0.106	1.54345e-58	2	Tgfb1i1
Dlc1	2.9708e-62	0.380158	0.612	0.24	4.92647e-58	2	Dlc1
Selm1	8.97742e-62	0.427473	0.88	0.486	1.48872e-57	2	Selm
Maged22	2.06181e-61	0.478559	0.98	0.697	3.4191e-57	2	Maged2
Marcks1	3.63674e-61	0.425522	0.995	0.82	6.0308e-57	2	Marcks
Gpx8	3.77392e-59	0.41	0.907	0.573	6.2583e-55	2	Gpx8
Eif5a	4.41342e-58	0.359132	1	0.94	7.31877e-54	2	Eif5a
Cdc42	4.6591e-58	0.37762	0.989	0.883	7.72619e-54	2	Cdc42
Gng111	4.99378e-58	0.355128	0.571	0.221	8.28118e-54	2	Gng11
Msrb2	6.44846e-58	0.280918	0.436	0.134	1.06935e-53	2	Msrb2
Uqcc22	4.14963e-57	0.389533	0.986	0.85	6.88132e-53	2	Uqcc2
6030408B16Rik	7.33286e-57	0.367566	0.612	0.25	1.21601e-52	2	6030408B16Rik
Akap121	1.39306e-56	0.364619	0.745	0.342	2.31011e-52	2	Akap12
Ran1	2.13349e-56	0.393068	1	0.937	3.53797e-52	2	Ran
H2afz1	6.16789e-56	0.416211	1	0.963	1.02282e-51	2	H2afz
Olfml32	2.60107e-55	0.30979	0.664	0.265	4.31335e-51	2	Olfml3
Actn1	4.35195e-55	0.37145	0.7	0.338	7.21684e-51	2	Actn1
Id3	7.87477e-55	0.540123	0.991	0.851	1.30587e-50	2	Id3
Fam212a1	1.4366e-54	0.34421	0.587	0.229	2.38231e-50	2	Fam212a
Emp32	1.59073e-54	0.377026	0.887	0.493	2.63791e-50	2	Emp3
Prrx2	3.90944e-54	0.281496	0.46	0.152	6.48303e-50	2	Prrx2
Fblim1	7.38169e-54	0.350398	0.576	0.246	1.22411e-49	2	Fblim1
Bambi	9.46947e-54	0.323271	0.479	0.169	1.57032e-49	2	Bambi
Glipr2	2.13061e-53	0.344555	0.499	0.176	3.53319e-49	2	Glipr2
Anxa6	2.52419e-53	0.312568	0.666	0.288	4.18586e-49	2	Anxa6
Pcolce	3.48532e-53	0.26109	0.463	0.148	5.7797e-49	2	Pcolce
Hacd1	7.02837e-53	0.377863	0.749	0.403	1.16551e-48	2	Hacd1
Ostc	8.85137e-53	0.398717	0.975	0.831	1.46782e-48	2	Ostc
Birc52	9.16072e-53	0.525182	0.894	0.587	1.51912e-48	2	Birc5
Prdx1	2.71731e-52	0.336902	0.998	0.94	4.50612e-48	2	Prdx1
Kdelr3	4.72052e-52	0.282385	0.42	0.133	7.82803e-48	2	Kdelr3
Anxa5	8.16987e-52	0.415836	0.763	0.413	1.35481e-47	2	Anxa5
Sec61b	1.46232e-51	0.329659	0.995	0.924	2.42496e-47	2	Sec61b
Rem11	3.03234e-51	0.321733	0.643	0.278	5.02852e-47	2	Rem1
Snhg181	8.97288e-51	0.375402	0.652	0.309	1.48797e-46	2	Snhg18
Txn1	5.30131e-50	0.35058	1	0.907	8.79116e-46	2	Txn1
Cldn11	1.69188e-47	0.278459	0.377	0.116	2.80564e-43	2	Cldn11
Fn12	3.56339e-47	0.340659	0.853	0.48	5.90917e-43	2	Fn1
Arpc1b2	7.26407e-47	0.346872	0.862	0.533	1.2046e-42	2	Arpc1b
Id22	8.7575e-47	0.442829	0.813	0.52	1.45226e-42	2	Id2
Flrt21	2.28197e-46	0.356008	0.517	0.22	3.78419e-42	2	Flrt2
Hmgn21	8.27178e-46	0.308088	1	0.922	1.37171e-41	2	Hmgn2
Lsp11	1.53741e-45	0.421298	0.928	0.618	2.54948e-41	2	Lsp1
2810417H13Rik2	2.75872e-45	0.430152	0.98	0.705	4.57479e-41	2	2810417H13Rik
Meis12	2.96218e-45	0.336941	0.808	0.421	4.91218e-41	2	Meis1
Cnrip1	3.25195e-45	0.278876	0.596	0.255	5.3927e-41	2	Cnrip1
Rbpms	1.24122e-44	0.317577	0.661	0.345	2.05831e-40	2	Rbpms
Tenm4	3.85923e-44	0.283791	0.535	0.222	6.39976e-40	2	Tenm4
Atp5g1	7.73966e-44	0.303436	0.995	0.917	1.28347e-39	2	Atp5g1
Efemp2	1.18927e-43	0.31504	0.777	0.438	1.97217e-39	2	Efemp2
Nfia2	2.22126e-43	0.293903	0.603	0.256	3.68352e-39	2	Nfia
Cotl1	2.5647e-43	0.372919	0.878	0.636	4.25304e-39	2	Cotl1
Hspa51	2.94502e-43	0.401556	0.962	0.757	4.88373e-39	2	Hspa5
Pdia61	3.55538e-43	0.408182	0.932	0.735	5.89589e-39	2	Pdia6
Cycs1	5.55872e-43	0.360421	0.991	0.883	9.21802e-39	2	Cycs
Pbx12	5.45927e-42	0.342143	0.977	0.807	9.0531e-38	2	Pbx1
Ldb22	6.59414e-42	0.29344	0.573	0.243	1.09351e-37	2	Ldb2
Itga91	1.07925e-41	0.285001	0.549	0.24	1.78972e-37	2	Itga9
Vasp	1.23116e-41	0.35696	0.722	0.421	2.04164e-37	2	Vasp
Pdcd5	2.00395e-41	0.318752	0.986	0.885	3.32314e-37	2	Pdcd5
Gpc32	3.00117e-41	0.334858	0.937	0.664	4.97684e-37	2	Gpc3
Plac81	3.63491e-41	0.337173	0.698	0.338	6.02776e-37	2	Plac8
Eif4a1	2.03482e-40	0.344324	1	0.932	3.37434e-36	2	Eif4a1
Abracl	2.03907e-40	0.371497	0.939	0.744	3.38138e-36	2	Abracl
Mmp2	2.55815e-40	0.25939	0.537	0.231	4.24218e-36	2	Mmp2
Rasl11a	3.59374e-40	0.345398	0.357	0.123	5.9595e-36	2	Rasl11a
Spc242	1.86037e-39	0.340535	0.765	0.477	3.08505e-35	2	Spc24
Hmgb22	3.29903e-39	0.427238	0.971	0.828	5.47078e-35	2	Hmgb2
Psmb6	5.47759e-39	0.286185	0.998	0.906	9.08348e-35	2	Psmb6
Hint11	7.04057e-39	0.260207	1	0.953	1.16754e-34	2	Hint1
Basp11	8.04685e-39	0.367896	0.869	0.638	1.33441e-34	2	Basp1
Ldha	1.05742e-38	0.432356	0.966	0.833	1.75351e-34	2	Ldha
U2af11	1.72978e-38	0.31004	0.989	0.872	2.8685e-34	2	U2af1
Ywhah1	1.9155e-38	0.329943	0.935	0.789	3.17647e-34	2	Ywhah
Bok1	4.72042e-38	0.349645	0.589	0.3	7.82787e-34	2	Bok
Dhrs32	7.36191e-38	0.306169	0.677	0.347	1.22082e-33	2	Dhrs3
2700094K13Rik2	1.10962e-37	0.311123	0.995	0.892	1.84008e-33	2	2700094K13Rik
Morf4l1	1.50569e-37	0.287171	0.998	0.918	2.49688e-33	2	Morf4l1
Myl92	1.72579e-37	0.472772	0.677	0.351	2.86189e-33	2	Myl9
Cfl1	2.05287e-37	0.267632	1	0.934	3.40428e-33	2	Cfl1
Ccdc80	2.38462e-37	0.251931	0.427	0.162	3.95442e-33	2	Ccdc80
Tspan41	2.91945e-37	0.278483	0.578	0.284	4.84132e-33	2	Tspan4
Galk1	4.36914e-37	0.331066	0.822	0.568	7.24534e-33	2	Galk1
Arl4a	9.04372e-37	0.300609	0.544	0.269	1.49972e-32	2	Arl4a
Ccnd22	2.02618e-36	0.341445	0.959	0.754	3.36001e-32	2	Ccnd2
Ndufb8	8.60378e-36	0.269178	0.998	0.939	1.42677e-31	2	Ndufb8
Ppia	2.37576e-35	0.253432	1	0.961	3.93972e-31	2	Ppia
Oat	2.8466e-35	0.285396	0.664	0.378	4.72052e-31	2	Oat
Etfb1	3.76342e-35	0.296632	0.948	0.796	6.24089e-31	2	Etfb
Pja1	4.27475e-35	0.314418	0.752	0.479	7.08882e-31	2	Pja1
Calr1	4.93909e-35	0.330683	0.977	0.828	8.19049e-31	2	Calr
Eny21	5.24487e-35	0.290499	0.975	0.869	8.69757e-31	2	Eny2
Prdx4	5.9328e-35	0.335839	0.815	0.555	9.83836e-31	2	Prdx4
Nucks1	6.27874e-35	0.316685	0.975	0.841	1.0412e-30	2	Nucks1
1810058I24Rik	8.82344e-35	0.322428	0.973	0.866	1.46319e-30	2	1810058I24Rik
2021-09-11	1.30265e-34	0.304215	0.738	0.458	2.16018e-30	2	2021-09-11
Limd2	2.94981e-34	0.291581	0.959	0.781	4.89167e-30	2	Limd2
Penk	3.31548e-34	0.401294	0.257	0.075	5.49807e-30	2	Penk
Actr3	6.82697e-34	0.344306	0.804	0.578	1.13212e-29	2	Actr3
Erh	7.8552e-34	0.250731	1	0.93	1.30263e-29	2	Erh
Rps27l	4.33677e-33	0.272159	1	0.922	7.19167e-29	2	Rps27l
Cenpm2	4.68373e-33	0.307691	0.792	0.505	7.76703e-29	2	Cenpm
2021-09-15	5.45769e-33	0.26683	0.993	0.888	9.05049e-29	2	2021-09-15
Srsf31	7.73966e-33	0.283569	0.998	0.924	1.28347e-28	2	Srsf3
Rcn3	2.16634e-32	0.320949	0.817	0.573	3.59243e-28	2	Rcn3
Cd631	3.14701e-32	0.307173	0.941	0.79	5.21869e-28	2	Cd63
Rwdd1	9.71929e-32	0.299296	0.919	0.755	1.61175e-27	2	Rwdd1
Commd1	1.64504e-31	0.299513	0.91	0.759	2.72797e-27	2	Commd1
Pgp	1.66971e-31	0.274882	0.72	0.442	2.76887e-27	2	Pgp
Ubl4a	1.79955e-31	0.27284	0.765	0.49	2.98419e-27	2	Ubl4a
Nkd1	2.09569e-31	0.291704	0.598	0.338	3.47528e-27	2	Nkd1
Cacybp	3.04616e-31	0.361754	0.903	0.747	5.05146e-27	2	Cacybp
Ralb	5.09588e-31	0.266244	0.657	0.372	8.4505e-27	2	Ralb
Mrpl422	6.4648e-31	0.27409	0.984	0.863	1.07206e-26	2	Mrpl42
Psmb3	9.42982e-31	0.299845	0.98	0.861	1.56375e-26	2	Psmb3
Eif4ebp1	9.57306e-31	0.305092	0.795	0.519	1.5875e-26	2	Eif4ebp1
Psma4	1.66508e-30	0.302168	0.959	0.821	2.76121e-26	2	Psma4
Manf	2.22326e-30	0.339393	0.905	0.779	3.68684e-26	2	Manf
Lsm22	2.31582e-30	0.303679	0.959	0.811	3.84033e-26	2	Lsm2
Tmed9	2.34761e-30	0.293134	0.944	0.778	3.89304e-26	2	Tmed9
1500009L16Rik	2.76199e-30	0.292644	0.551	0.301	4.58021e-26	2	1500009L16Rik
Rdx	5.43241e-30	0.298719	0.885	0.69	9.00856e-26	2	Rdx
Cenpa1	5.9589e-30	0.440076	0.767	0.506	9.88164e-26	2	Cenpa
Calm3	9.09349e-30	0.284758	0.968	0.846	1.50797e-25	2	Calm3
Lsm5	1.03593e-29	0.273499	0.977	0.848	1.71788e-25	2	Lsm5
Sec13	1.21926e-29	0.292299	0.813	0.585	2.0219e-25	2	Sec13
Dad12	1.54663e-29	0.266678	0.982	0.881	2.56478e-25	2	Dad1
Ccna21	1.90893e-29	0.309198	0.641	0.381	3.16558e-25	2	Ccna2
Uqcrb	2.67904e-29	0.255779	1	0.932	4.44265e-25	2	Uqcrb
Snrpa1	4.74928e-29	0.309962	0.885	0.707	7.87572e-25	2	Snrpa1
Cks22	9.10387e-29	0.429999	0.849	0.631	1.5097e-24	2	Cks2
Oaz2	1.53417e-28	0.303993	0.916	0.754	2.54411e-24	2	Oaz2
Psma3	2.47068e-28	0.26916	0.984	0.863	4.09714e-24	2	Psma3
Smc22	3.81982e-28	0.324618	0.792	0.559	6.33442e-24	2	Smc2
Pmf12	5.45249e-28	0.287196	0.817	0.596	9.04187e-24	2	Pmf1
H2afx2	6.4041e-28	0.288561	0.944	0.722	1.06199e-23	2	H2afx
Alyref	1.07863e-27	0.279728	0.91	0.715	1.78869e-23	2	Alyref
Psmb2	1.10468e-27	0.255682	0.984	0.875	1.83189e-23	2	Psmb2
C1d	1.69126e-27	0.260191	0.955	0.816	2.80461e-23	2	C1d
Hnrnpa3	2.60756e-27	0.256474	0.991	0.891	4.32412e-23	2	Hnrnpa3
Eif4e	2.67017e-27	0.276806	0.885	0.762	4.42795e-23	2	Eif4e
Dek2	3.46906e-27	0.285341	0.968	0.801	5.75275e-23	2	Dek
Mpp61	3.70709e-27	0.263741	0.677	0.434	6.14747e-23	2	Mpp6
Ssr3	4.72428e-27	0.266681	0.856	0.628	7.83427e-23	2	Ssr3
Ndufa51	5.5084e-27	0.253424	0.953	0.84	9.13458e-23	2	Ndufa5
Ccnb2	6.08402e-27	0.274178	0.569	0.316	1.00891e-22	2	Ccnb2
Ube2v2	6.25204e-27	0.286071	0.837	0.679	1.03678e-22	2	Ube2v2
Cnn3	6.35596e-27	0.272256	0.948	0.79	1.05401e-22	2	Cnn3
Hsp90b11	6.62595e-27	0.307423	0.916	0.734	1.09878e-22	2	Hsp90b1
Cks1b2	8.45344e-27	0.27575	0.989	0.863	1.40183e-22	2	Cks1b
Tceal8	1.06546e-26	0.261117	0.962	0.833	1.76686e-22	2	Tceal8
Xbp1	1.25602e-26	0.250921	0.619	0.37	2.08287e-22	2	Xbp1
Smim15	1.34719e-26	0.254111	0.691	0.446	2.23405e-22	2	Smim15
Tln1	1.73602e-26	0.269347	0.682	0.448	2.87885e-22	2	Tln1
Rap1b	1.74837e-26	0.269441	0.835	0.639	2.89932e-22	2	Rap1b
Ndufb4	2.31135e-26	0.25565	0.95	0.814	3.83291e-22	2	Ndufb4
Slc25a5	3.25685e-26	0.309889	0.959	0.856	5.40083e-22	2	Slc25a5
Rhoc	6.82661e-26	0.253215	0.795	0.546	1.13206e-21	2	Rhoc
Prelid1	8.89681e-26	0.25315	0.977	0.847	1.47536e-21	2	Prelid1
Ndufaf2	9.46014e-26	0.254725	0.72	0.477	1.56878e-21	2	Ndufaf2
Flna	1.08841e-25	0.282959	0.749	0.525	1.80491e-21	2	Flna
Arhgdia	1.10496e-25	0.275827	0.946	0.795	1.83236e-21	2	Arhgdia
Nme11	1.2626e-25	0.264609	0.989	0.91	2.09377e-21	2	Nme1
Spcs2	1.28463e-25	0.262163	0.941	0.814	2.1303e-21	2	Spcs2
Gspt1	1.61574e-25	0.275863	0.77	0.552	2.67938e-21	2	Gspt1
Cdh11	2.18323e-25	0.250008	0.729	0.462	3.62044e-21	2	Cdh11
Ube2s2	3.5515e-25	0.29622	0.98	0.905	5.88946e-21	2	Ube2s
Gtf3c6	4.07296e-25	0.265459	0.783	0.567	6.75419e-21	2	Gtf3c6
Txnl1	4.99745e-25	0.261431	0.883	0.694	8.28727e-21	2	Txnl1
Eci2	5.50271e-25	0.253289	0.743	0.508	9.12514e-21	2	Eci2
Yaf2	6.28435e-25	0.270656	0.815	0.625	1.04213e-20	2	Yaf2
Arf1	7.34973e-25	0.253535	0.982	0.85	1.21881e-20	2	Arf1
Rnf262	8.17252e-25	0.25381	0.718	0.46	1.35525e-20	2	Rnf26
Tipin2	8.36076e-25	0.272478	0.883	0.663	1.38646e-20	2	Tipin
Cdk12	9.22042e-25	0.317372	0.632	0.407	1.52902e-20	2	Cdk1
Sar1a	1.22625e-24	0.250248	0.817	0.616	2.03349e-20	2	Sar1a
Srm	1.47075e-24	0.303262	0.792	0.591	2.43895e-20	2	Srm
Rac1	1.51362e-24	0.250268	0.946	0.82	2.51003e-20	2	Rac1
Ilk	1.97022e-24	0.273689	0.686	0.465	3.26721e-20	2	Ilk
Rbms12	2.46313e-24	0.252681	0.761	0.514	4.08461e-20	2	Rbms1
Ywhab	2.86229e-24	0.250344	0.971	0.808	4.74654e-20	2	Ywhab
Cdc26	3.28624e-24	0.251173	0.98	0.856	5.44956e-20	2	Cdc26
Lmnb11	7.68073e-24	0.256142	0.858	0.654	1.2737e-19	2	Lmnb1
Zwint	1.24952e-23	0.253297	0.874	0.699	2.07208e-19	2	Zwint
Dazap1	5.50201e-23	0.251881	0.91	0.732	9.12399e-19	2	Dazap1
Shisa31	6.58569e-23	0.333467	0.831	0.626	1.09211e-18	2	Shisa3
Tk12	7.75624e-23	0.253658	0.621	0.386	1.28622e-18	2	Tk1
Eif2s1	9.3678e-23	0.269964	0.819	0.637	1.55346e-18	2	Eif2s1
Spc252	1.19427e-22	0.302735	0.743	0.514	1.98045e-18	2	Spc25
Camk2n11	1.43064e-22	0.303413	0.704	0.489	2.37243e-18	2	Camk2n1
Tuba1a1	2.39423e-22	0.296996	0.959	0.831	3.97035e-18	2	Tuba1a
Hsp90aa1	3.53627e-22	0.277397	0.973	0.889	5.86419e-18	2	Hsp90aa1
Arpc2	6.6217e-22	0.252061	0.921	0.765	1.09808e-17	2	Arpc2
Tpx21	2.95505e-21	0.262583	0.585	0.355	4.90036e-17	2	Tpx2
Ppp1cc	1.0078e-20	0.251068	0.935	0.804	1.67123e-16	2	Ppp1cc
Slbp1	2.11148e-20	0.259365	0.847	0.691	3.50146e-16	2	Slbp
Cdca82	7.34144e-20	0.269682	0.664	0.45	1.21743e-15	2	Cdca8
Smc42	1.39493e-19	0.280995	0.754	0.535	2.31322e-15	2	Smc4
Tpm11	3.63049e-19	0.428995	0.835	0.655	6.02044e-15	2	Tpm1
Rrm22	1.09693e-18	0.255068	0.612	0.392	1.81903e-14	2	Rrm2
Ccnb12	1.22028e-16	0.296812	0.508	0.331	2.02359e-12	2	Ccnb1
Cdc20	3.7566e-14	0.295156	0.508	0.345	6.22957e-10	2	Cdc20
Ube2c2	4.99994e-12	0.305089	0.734	0.562	8.29139e-08	2	Ube2c
Hist1h2ap2	2.08148e-09	0.258531	0.582	0.438	3.45172e-05	2	Hist1h2ap
Six23	1.29374e-195	0.811851	0.885	0.203	2.14541e-191	3	Six2
Six33	2.07569e-192	0.903818	0.951	0.245	3.44212e-188	3	Six3
Crym3	3.74551e-165	0.880353	0.977	0.279	6.21118e-161	3	Crym
Rspo13	4.10894e-145	0.712378	0.922	0.267	6.81385e-141	3	Rspo1
Robo23	3.40729e-136	0.755682	0.964	0.404	5.65031e-132	3	Robo2
Eya13	5.86318e-136	0.566294	0.784	0.189	9.72291e-132	3	Eya1
Uncx3	2.16908e-133	0.654299	0.872	0.252	3.59698e-129	3	Uncx
Cenpw	7.63677e-126	0.864616	0.953	0.584	1.26641e-121	3	Cenpw
Fxyd63	7.74704e-122	0.870916	0.995	0.646	1.28469e-117	3	Fxyd6
Osr13	4.75551e-118	0.534204	0.753	0.192	7.88606e-114	3	Osr1
Tsc22d13	1.95077e-110	0.798947	1	0.896	3.23496e-106	3	Tsc22d1
Spock21	4.54623e-110	0.477149	0.669	0.171	7.53901e-106	3	Spock2
H3f3a2	3.22091e-108	0.422563	1	0.991	5.34124e-104	3	H3f3a
Stmn1	1.76995e-103	0.569864	1	0.892	2.93511e-99	3	Stmn1
Fabp5	7.90982e-103	0.67327	0.997	0.781	1.31169e-98	3	Fabp5
Bcl23	2.31048e-100	0.600274	0.914	0.418	3.83146e-96	3	Bcl2
Gm2663	2.59482e-99	0.537461	0.833	0.307	4.30299e-95	3	Gm266
Shisa23	4.74882e-96	0.447081	0.742	0.22	7.87497e-92	3	Shisa2
Dst1	8.97374e-93	0.449516	0.724	0.239	1.48811e-88	3	Dst
Dut1	1.88683e-90	0.643757	1	0.793	3.12893e-86	3	Dut
Gas13	3.0525e-88	0.622289	0.977	0.586	5.06196e-84	3	Gas1
Hs3st63	6.41967e-86	0.370218	0.661	0.186	1.06457e-81	3	Hs3st6
Ppp1r1a3	9.82721e-86	0.442321	0.669	0.205	1.62965e-81	3	Ppp1r1a
Top2a2	3.49597e-81	0.682986	0.927	0.468	5.79737e-77	3	Top2a
Vcan3	3.56226e-80	0.561391	0.924	0.483	5.9073e-76	3	Vcan
Cited23	7.73163e-80	0.660109	0.935	0.517	1.28214e-75	3	Cited2
Hoxb5os2	2.35606e-76	0.468665	0.651	0.227	3.90705e-72	3	Hoxb5os
H2afz2	5.3185e-76	0.462942	1	0.964	8.81967e-72	3	H2afz
2810417H13Rik3	1.37347e-75	0.667528	0.977	0.711	2.27762e-71	3	2810417H13Rik
Zbtb202	2.26349e-74	0.488525	0.828	0.382	3.75354e-70	3	Zbtb20
Slc12a21	4.63663e-73	0.40676	0.682	0.25	7.68893e-69	3	Slc12a2
Des2	2.20762e-70	0.387246	0.688	0.237	3.66089e-66	3	Des
Nt5dc21	1.28561e-69	0.47886	0.995	0.791	2.13193e-65	3	Nt5dc2
Grb101	1.78229e-69	0.487216	0.992	0.749	2.95557e-65	3	Grb10
Hist1h2ap3	3.67218e-69	0.74965	0.836	0.41	6.08958e-65	3	Hist1h2ap
Cited11	8.1905e-68	0.441475	0.453	0.118	1.35823e-63	3	Cited1
Pkig1	3.77237e-67	0.501912	0.971	0.695	6.25572e-63	3	Pkig
Dctpp1	4.06528e-67	0.488984	0.992	0.824	6.74146e-63	3	Dctpp1
Foxp13	6.45704e-67	0.418664	0.815	0.361	1.07077e-62	3	Foxp1
Ptma	2.47069e-65	0.331984	1	0.966	4.09714e-61	3	Ptma
Ranbp11	6.27941e-65	0.420497	1	0.919	1.04131e-60	3	Ranbp1
Kif26b1	4.44341e-63	0.300832	0.539	0.162	7.36851e-59	3	Kif26b
Spc253	4.55865e-59	0.531769	0.87	0.503	7.55961e-55	3	Spc25
Sobp1	6.87251e-59	0.280701	0.427	0.114	1.13967e-54	3	Sobp
Moxd11	3.6854e-58	0.260234	0.424	0.112	6.1115e-54	3	Moxd1
Hoxd121	1.70711e-57	0.251924	0.474	0.131	2.8309e-53	3	Hoxd12
Cped12	2.12531e-57	0.346615	0.755	0.321	3.5244e-53	3	Cped1
Nr2f63	3.59721e-57	0.422956	0.904	0.552	5.96526e-53	3	Nr2f6
Foxd2	5.64066e-57	0.26807	0.453	0.13	9.35391e-53	3	Foxd2
Fam213a3	3.91625e-56	0.409289	0.815	0.412	6.49432e-52	3	Fam213a
Tpbg3	7.31732e-55	0.366661	0.667	0.265	1.21343e-50	3	Tpbg
Sipa1l1	2.05141e-54	0.30488	0.583	0.219	3.40185e-50	3	Sipa1l1
Hoxb91	3.3958e-54	0.344887	0.672	0.277	5.63126e-50	3	Hoxb9
Aes1	1.49008e-53	0.413973	0.997	0.763	2.47101e-49	3	Aes
Gpc61	2.03657e-53	0.442034	0.906	0.562	3.37725e-49	3	Gpc6
Clspn1	3.46797e-53	0.350882	0.609	0.246	5.75094e-49	3	Clspn
Pcbp42	5.50782e-53	0.398669	0.953	0.671	9.13361e-49	3	Pcbp4
Hmga2	1.41281e-52	0.416794	0.979	0.748	2.34287e-48	3	Hmga2
Bmp73	6.43062e-52	0.32977	0.63	0.243	1.06639e-47	3	Bmp7
Hoxd11	7.0183e-52	0.38647	0.909	0.509	1.16384e-47	3	Hoxd11
Rem12	1.70869e-51	0.337072	0.68	0.281	2.83353e-47	3	Rem1
Dek3	3.65978e-51	0.436809	0.987	0.802	6.06902e-47	3	Dek
Fryl	7.61407e-51	0.284966	0.531	0.195	1.26264e-46	3	Fryl
Etv41	3.0389e-50	0.284908	0.677	0.27	5.0394e-46	3	Etv4
Hes12	6.45551e-50	0.475984	0.878	0.552	1.07052e-45	3	Hes1
Mif	8.17897e-50	0.371767	1	0.938	1.35632e-45	3	Mif
Hmcn11	1.13372e-49	0.40248	0.909	0.556	1.88005e-45	3	Hmcn1
Rspo32	1.28322e-49	0.272012	0.594	0.214	2.12796e-45	3	Rspo3
Ezh2	8.07831e-49	0.416529	0.906	0.596	1.33963e-44	3	Ezh2
Foxc12	8.63735e-49	0.344704	0.724	0.326	1.43233e-44	3	Foxc1
Pgf1	1.02942e-48	0.25734	0.409	0.118	1.70708e-44	3	Pgf
Pgm2l1	1.4257e-48	0.292144	0.484	0.169	2.36424e-44	3	Pgm2l1
Nhp2l1	1.97849e-48	0.363079	0.997	0.902	3.28092e-44	3	Nhp2l1
Tshz21	2.72511e-48	0.39373	0.969	0.705	4.51905e-44	3	Tshz2
Cenpf2	4.66821e-48	0.554265	0.745	0.374	7.74129e-44	3	Cenpf
Tpm21	1.56771e-47	0.399684	0.844	0.48	2.59973e-43	3	Tpm2
Hn11	2.03356e-47	0.447714	0.995	0.857	3.37225e-43	3	Hn1
Erdr1	5.03357e-47	0.494229	0.945	0.699	8.34716e-43	3	Erdr1
Hmgb3	6.62121e-47	0.368863	0.997	0.855	1.098e-42	3	Hmgb3
Lig12	7.58702e-47	0.442908	0.859	0.514	1.25816e-42	3	Lig1
Hmgb23	1.33172e-46	0.494867	0.992	0.828	2.20838e-42	3	Hmgb2
Sumo2	1.67614e-46	0.285821	1	0.929	2.77954e-42	3	Sumo2
Bbx1	1.23495e-45	0.390437	0.771	0.447	2.04792e-41	3	Bbx
Cks1b3	2.80092e-45	0.388177	0.997	0.864	4.64476e-41	3	Cks1b
Slc9a3r12	3.68457e-45	0.259994	0.617	0.25	6.11012e-41	3	Slc9a3r1
Atp6v1g11	6.9866e-45	0.325736	0.997	0.915	1.15859e-40	3	Atp6v1g1
H2afv1	1.49119e-44	0.338952	1	0.923	2.47285e-40	3	H2afv
Hoxb2	4.64266e-44	0.342345	0.719	0.35	7.69893e-40	3	Hoxb2
Hist1h1b	5.08269e-44	0.304026	0.495	0.192	8.42862e-40	3	Hist1h1b
Fbxo52	6.83608e-44	0.342279	0.63	0.296	1.13363e-39	3	Fbxo5
Cdo11	2.68331e-43	0.26249	0.464	0.16	4.44972e-39	3	Cdo1
H2afy	4.93677e-43	0.335853	0.997	0.86	8.18665e-39	3	H2afy
Sall11	5.01797e-43	0.315671	0.68	0.312	8.32131e-39	3	Sall1
Pfdn6	7.51484e-43	0.342502	0.969	0.78	1.24619e-38	3	Pfdn6
Uhrf1	2.56237e-42	0.402015	0.734	0.399	4.24918e-38	3	Uhrf1
Wt12	3.20534e-42	0.337235	0.883	0.527	5.31541e-38	3	Wt1
Smc43	3.67682e-42	0.371078	0.885	0.523	6.09728e-38	3	Smc4
Hjurp2	5.06512e-42	0.334817	0.758	0.401	8.39948e-38	3	Hjurp
Rad51ap12	5.29591e-42	0.29178	0.578	0.254	8.7822e-38	3	Rad51ap1
Ybx3	6.86083e-42	0.346686	0.904	0.623	1.13773e-37	3	Ybx3
Dnmt1	8.50595e-42	0.328944	0.732	0.382	1.41054e-37	3	Dnmt1
Pax22	1.1294e-41	0.255997	0.604	0.236	1.87288e-37	3	Pax2
Slit22	1.2591e-41	0.318119	0.729	0.357	2.08796e-37	3	Slit2
Dpy30	2.05961e-41	0.354664	0.982	0.812	3.41546e-37	3	Dpy30
Lyar	2.71035e-41	0.367887	0.958	0.712	4.49457e-37	3	Lyar
Lsm23	6.40963e-41	0.349778	0.99	0.81	1.06291e-36	3	Lsm2
Whsc1	9.99181e-41	0.311407	0.745	0.401	1.65694e-36	3	Whsc1
Pbk2	1.78756e-40	0.322422	0.654	0.317	2.96431e-36	3	Pbk
Sox111	2.98799e-40	0.321606	0.982	0.727	4.95498e-36	3	Sox11
Lsm81	3.17708e-40	0.346665	0.987	0.792	5.26855e-36	3	Lsm8
Dhfr2	1.05754e-39	0.3859	0.714	0.386	1.75372e-35	3	Dhfr
Rnps1	1.89625e-39	0.331209	0.966	0.737	3.14456e-35	3	Rnps1
Snrpd11	2.23145e-39	0.316549	1	0.903	3.70041e-35	3	Snrpd1
Ncapd2	3.34586e-39	0.268146	0.604	0.278	5.54845e-35	3	Ncapd2
Tcf42	3.46725e-39	0.332715	0.857	0.535	5.74974e-35	3	Tcf4
Bcl2l111	1.28588e-38	0.251332	0.464	0.176	2.13237e-34	3	Bcl2l11
Nasp	2.51816e-38	0.380683	0.958	0.716	4.17587e-34	3	Nasp
Ramp22	3.63078e-38	0.349752	0.823	0.466	6.02092e-34	3	Ramp2
Marcksl1	3.94999e-38	0.257562	1	0.932	6.55027e-34	3	Marcksl1
Cbx5	5.12631e-38	0.354384	0.938	0.717	8.50096e-34	3	Cbx5
Nop10	7.08119e-38	0.323998	0.997	0.882	1.17427e-33	3	Nop10
Cdk2ap1	1.26184e-37	0.338187	0.979	0.824	2.09251e-33	3	Cdk2ap1
Mis18a1	2.41734e-37	0.285672	0.703	0.367	4.00868e-33	3	Mis18a
Tshz1	3.00839e-37	0.269254	0.583	0.265	4.98881e-33	3	Tshz1
Acsl3	4.35234e-37	0.257967	0.505	0.213	7.21749e-33	3	Acsl3
Hes62	7.92748e-37	0.317684	0.737	0.422	1.31461e-32	3	Hes6
Usp12	8.89446e-37	0.346753	0.849	0.535	1.47497e-32	3	Usp1
Mis18bp12	2.32843e-36	0.280731	0.568	0.256	3.86124e-32	3	Mis18bp1
Btg13	2.7574e-36	0.326748	0.875	0.564	4.5726e-32	3	Btg1
Hnrnpab	5.00485e-36	0.303544	1	0.897	8.29954e-32	3	Hnrnpab
Cxxc51	5.05163e-36	0.311198	0.823	0.498	8.37712e-32	3	Cxxc5
Rnaseh2a	5.40549e-36	0.298769	0.688	0.375	8.96393e-32	3	Rnaseh2a
H2afx3	6.70249e-36	0.440489	0.932	0.727	1.11147e-31	3	H2afx
Cd24a3	1.16583e-35	0.294862	1	0.907	1.9333e-31	3	Cd24a
Tyms2	1.48698e-35	0.34131	0.862	0.54	2.46586e-31	3	Tyms
Hoxc101	4.14672e-35	0.332941	0.964	0.688	6.87651e-31	3	Hoxc10
Timm8b	6.41143e-35	0.302328	0.997	0.868	1.06321e-30	3	Timm8b
Hoxa101	2.38129e-34	0.304851	0.945	0.636	3.9489e-30	3	Hoxa10
Dnajc91	3.55942e-34	0.338366	0.893	0.625	5.90258e-30	3	Dnajc9
Mrpl232	5.03565e-34	0.316847	0.943	0.702	8.35061e-30	3	Mrpl23
Fgfr11	1.79325e-33	0.307414	0.836	0.534	2.97374e-29	3	Fgfr1
Nhp2	2.74789e-33	0.298879	0.982	0.81	4.55683e-29	3	Nhp2
Hoxc91	3.25633e-33	0.292936	0.799	0.465	5.39997e-29	3	Hoxc9
Phgdh1	3.56615e-33	0.327832	0.854	0.544	5.91374e-29	3	Phgdh
Gmnn2	4.52661e-33	0.322175	0.781	0.481	7.50648e-29	3	Gmnn
Rrm23	8.04704e-33	0.362416	0.682	0.387	1.33444e-28	3	Rrm2
Tcf191	8.53857e-33	0.305981	0.513	0.242	1.41595e-28	3	Tcf19
Gtf2a2	2.67607e-32	0.307824	0.992	0.798	4.43773e-28	3	Gtf2a2
Ttc281	3.17585e-32	0.297142	0.724	0.401	5.26651e-28	3	Ttc28
Nnat2	4.86893e-32	0.345009	0.958	0.741	8.07415e-28	3	Nnat
Ybx1	9.7991e-32	0.256251	1	0.93	1.62499e-27	3	Ybx1
Zmiz1	1.99911e-31	0.29106	0.727	0.425	3.31512e-27	3	Zmiz1
Gnl3	3.02373e-31	0.296162	0.805	0.519	5.01425e-27	3	Gnl3
Cntfr1	3.29165e-31	0.296975	0.672	0.358	5.45854e-27	3	Cntfr
Ccdc341	1.34039e-30	0.296288	0.945	0.744	2.22277e-26	3	Ccdc34
Nxt1	1.45842e-30	0.325338	0.844	0.57	2.4185e-26	3	Nxt1
Sms	1.83577e-30	0.320493	0.904	0.66	3.04425e-26	3	Sms
Nusap12	1.92456e-30	0.359579	0.589	0.31	3.19151e-26	3	Nusap1
Fam110b1	3.32102e-30	0.254355	0.529	0.249	5.50725e-26	3	Fam110b
Cks23	3.74643e-30	0.388082	0.911	0.627	6.2127e-26	3	Cks2
Fzd21	6.99936e-30	0.279311	0.727	0.421	1.1607e-25	3	Fzd2
Cnbp	8.96657e-30	0.259509	1	0.924	1.48693e-25	3	Cnbp
Mthfd2	9.99126e-30	0.273981	0.63	0.333	1.65685e-25	3	Mthfd2
Fen1	1.05069e-29	0.301252	0.69	0.407	1.74236e-25	3	Fen1
Tmpo1	1.05853e-29	0.298778	0.94	0.71	1.75537e-25	3	Tmpo
Mki672	1.21266e-29	0.318598	0.688	0.389	2.01096e-25	3	Mki67
Cenpm3	2.38817e-29	0.267136	0.823	0.507	3.96031e-25	3	Cenpm
Cdca83	3.45258e-29	0.293917	0.763	0.442	5.72541e-25	3	Cdca8
H1fx2	3.93259e-29	0.343522	0.966	0.796	6.52141e-25	3	H1fx
Tipin3	4.76121e-29	0.325181	0.914	0.663	7.89552e-25	3	Tipin
Ppp1r14b	1.2804e-28	0.30143	0.956	0.753	2.12329e-24	3	Ppp1r14b
Tcf3	1.59244e-28	0.267903	0.951	0.74	2.64075e-24	3	Tcf3
Hoxc8	2.10492e-28	0.256937	0.732	0.408	3.49059e-24	3	Hoxc8
Pcna	3.1003e-28	0.343237	0.698	0.433	5.14122e-24	3	Pcna
Anp32b	4.20221e-28	0.25998	0.995	0.896	6.96852e-24	3	Anp32b
1700037H04Rik	4.82314e-28	0.262532	0.69	0.404	7.99821e-24	3	1700037H04Rik
Polr2k	5.28051e-28	0.26111	0.969	0.772	8.75668e-24	3	Polr2k
Rfc5	8.88594e-28	0.269569	0.661	0.389	1.47356e-23	3	Rfc5
Tk13	9.89609e-28	0.276727	0.698	0.381	1.64107e-23	3	Tk1
Srsf32	1.11572e-27	0.251269	1	0.925	1.8502e-23	3	Srsf3
Mrpl49	1.78022e-27	0.273795	0.854	0.588	2.95214e-23	3	Mrpl49
Ssbp4	1.99496e-27	0.278651	0.885	0.64	3.30825e-23	3	Ssbp4
Pin1	2.12132e-27	0.27915	0.961	0.79	3.51779e-23	3	Pin1
Siva11	2.20956e-27	0.275329	0.995	0.864	3.66412e-23	3	Siva1
Prc12	6.19549e-27	0.270035	0.526	0.259	1.0274e-22	3	Prc1
Gm1673	6.76987e-27	0.300433	0.927	0.715	1.12265e-22	3	Gm1673
Meaf6	1.12099e-26	0.27631	0.734	0.453	1.85894e-22	3	Meaf6
Smc23	1.82165e-26	0.258996	0.88	0.553	3.02085e-22	3	Smc2
Lsm32	5.68144e-26	0.258166	0.99	0.805	9.42153e-22	3	Lsm3
Cisd1	7.75238e-26	0.272098	0.898	0.611	1.28558e-21	3	Cisd1
Hspe1	8.29432e-26	0.252476	1	0.926	1.37545e-21	3	Hspe1
Brd3	1.33779e-25	0.263193	0.878	0.659	2.21845e-21	3	Brd3
Rdh102	1.38412e-25	0.27618	0.661	0.379	2.29529e-21	3	Rdh10
Ncl	2.14886e-25	0.265695	1	0.897	3.56346e-21	3	Ncl
Dynlt1f	2.6842e-25	0.279124	0.799	0.546	4.45121e-21	3	Dynlt1f
Cycs2	2.74972e-25	0.264996	0.997	0.885	4.55986e-21	3	Cycs
Adam10	4.53812e-25	0.254629	0.596	0.334	7.52556e-21	3	Adam10
Hells	8.43264e-25	0.30267	0.688	0.402	1.39838e-20	3	Hells
Gins22	1.69035e-24	0.262533	0.826	0.526	2.80311e-20	3	Gins2
Ctcf	2.35231e-24	0.285164	0.839	0.613	3.90083e-20	3	Ctcf
Srsf2	2.61492e-24	0.252774	0.995	0.874	4.33633e-20	3	Srsf2
Nucks11	4.01876e-24	0.263888	0.987	0.842	6.6643e-20	3	Nucks1
Npm31	4.13985e-24	0.279343	0.974	0.815	6.86511e-20	3	Npm3
Ubald2	6.37336e-24	0.271286	0.833	0.572	1.05689e-19	3	Ubald2
Pole3	1.07249e-23	0.265544	0.872	0.624	1.7785e-19	3	Pole3
Ctnnbip11	1.14612e-23	0.264379	0.922	0.722	1.90061e-19	3	Ctnnbip1
Ift27	1.20672e-23	0.260255	0.734	0.48	2.00111e-19	3	Ift27
Tril	1.26179e-23	0.265209	0.789	0.517	2.09242e-19	3	Tril
Dtymk1	1.63792e-23	0.274979	0.974	0.807	2.71616e-19	3	Dtymk
Dcakd	1.95996e-23	0.26276	0.938	0.761	3.25021e-19	3	Dcakd
Tmeff1	2.17341e-23	0.250124	0.74	0.467	3.60417e-19	3	Tmeff1
Rfc1	2.22067e-23	0.267581	0.799	0.554	3.68254e-19	3	Rfc1
Ube2c3	4.67715e-23	0.445505	0.802	0.557	7.75612e-19	3	Ube2c
Paics	5.56055e-22	0.26019	0.88	0.662	9.22105e-18	3	Paics
Birc53	6.25008e-22	0.27308	0.865	0.596	1.03645e-17	3	Birc5
Cdca31	1.11434e-21	0.290388	0.672	0.429	1.84791e-17	3	Cdca3
Smc61	1.62321e-21	0.261816	0.885	0.648	2.69177e-17	3	Smc6
Phlda12	3.597e-21	0.253884	0.703	0.441	5.96491e-17	3	Phlda1
Ebna1bp2	6.10978e-20	0.250272	0.875	0.646	1.01319e-15	3	Ebna1bp2
Dtl	1.8689e-17	0.259236	0.581	0.372	3.09919e-13	3	Dtl
Nop56	2.39855e-17	0.251251	0.888	0.688	3.97752e-13	3	Nop56
H1f02	3.31158e-16	0.320459	0.919	0.787	5.4916e-12	3	H1f0
Hic13	2.69281e-120	0.847557	0.908	0.351	4.46548e-116	4	Hic1
Ccnd24	3.53268e-119	0.920259	0.994	0.756	5.85825e-115	4	Ccnd2
Mest2	2.63782e-109	0.795387	1	0.886	4.3743e-105	4	Mest
Crabp13	2.96068e-102	0.906578	0.833	0.308	4.90969e-98	4	Crabp1
Maged24	2.06554e-99	0.824733	0.983	0.705	3.42529e-95	4	Maged2
Crabp23	4.0702e-93	0.787124	0.911	0.512	6.74961e-89	4	Crabp2
Aldh1a21	1.90091e-92	0.804316	0.928	0.576	3.15228e-88	4	Aldh1a2
Pbx14	4.51088e-83	0.702726	0.994	0.81	7.48039e-79	4	Pbx1
Foxd13	1.67285e-81	0.688478	0.83	0.382	2.77409e-77	4	Foxd1
Plagl13	2.98584e-78	0.624512	0.868	0.436	4.95141e-74	4	Plagl1
Ifitm23	5.55035e-72	0.541213	0.991	0.887	9.20415e-68	4	Ifitm2
Cdkn1c2	1.09646e-70	0.477666	1	0.865	1.81827e-66	4	Cdkn1c
Polr2m1	3.46397e-70	0.520386	0.997	0.9	5.7443e-66	4	Polr2m
Fibin1	6.76351e-67	0.547048	0.48	0.139	1.12159e-62	4	Fibin
Sepp13	7.84954e-67	0.548896	0.848	0.453	1.30169e-62	4	Sepp1
Lgals14	2.70853e-65	0.613705	1	0.843	4.49155e-61	4	Lgals1
Dlk13	2.79775e-65	0.551855	0.71	0.301	4.63951e-61	4	Dlk1
Mdk1	1.82839e-63	0.412538	1	0.929	3.03202e-59	4	Mdk
Il333	5.50195e-63	0.576141	0.606	0.223	9.12389e-59	4	Il33
Anxa24	1.07801e-61	0.576673	0.859	0.462	1.78766e-57	4	Anxa2
Cald14	7.46003e-60	0.545271	0.954	0.601	1.2371e-55	4	Cald1
Mfap22	2.32214e-59	0.517497	0.989	0.851	3.8508e-55	4	Mfap2
Ntn11	2.71537e-59	0.461511	0.529	0.17	4.5029e-55	4	Ntn1
Sub1	4.34729e-51	0.36791	1	0.932	7.20911e-47	4	Sub1
Myl94	5.93345e-51	0.492961	0.718	0.356	9.83945e-47	4	Myl9
Emp34	8.9881e-50	0.502336	0.839	0.509	1.4905e-45	4	Emp3
Cxcl123	1.10189e-49	0.524395	0.609	0.273	1.82726e-45	4	Cxcl12
Dad14	4.20942e-49	0.441759	0.986	0.884	6.98048e-45	4	Dad1
Fhl24	2.27589e-48	0.500589	0.635	0.287	3.77411e-44	4	Fhl2
Meis21	6.19355e-48	0.468391	0.986	0.76	1.02708e-43	4	Meis2
Gsta42	6.97416e-47	0.520856	0.718	0.432	1.15653e-42	4	Gsta4
Meg34	1.27989e-46	0.298198	0.911	0.534	2.12245e-42	4	Meg3
Cd813	2.5068e-45	0.439434	0.963	0.804	4.15702e-41	4	Cd81
Eva1b4	3.32978e-45	0.460403	0.931	0.704	5.52178e-41	4	Eva1b
Pdgfra3	6.93991e-45	0.432055	0.555	0.233	1.15085e-40	4	Pdgfra
Igfbp61	8.01966e-45	0.46579	0.422	0.138	1.3299e-40	4	Igfbp6
Cpa21	9.4083e-45	0.409018	0.399	0.13	1.56018e-40	4	Cpa2
Nr2f13	4.06046e-44	0.471864	0.733	0.405	6.73345e-40	4	Nr2f1
Gpc34	1.33571e-43	0.486246	0.908	0.675	2.21501e-39	4	Gpc3
Uqcc23	4.04398e-43	0.414222	0.96	0.857	6.70614e-39	4	Uqcc2
Meis14	5.06353e-43	0.419808	0.773	0.436	8.39685e-39	4	Meis1
Mecom4	6.77023e-42	0.405635	0.635	0.303	1.12271e-37	4	Mecom
Twist2	7.57299e-42	0.373394	0.411	0.145	1.25583e-37	4	Twist2
Dhrs34	9.60883e-42	0.474979	0.655	0.359	1.59343e-37	4	Dhrs3
S100a113	1.1668e-40	0.41478	0.991	0.86	1.93491e-36	4	S100a11
Chd32	5.74502e-40	0.450699	0.905	0.705	9.52697e-36	4	Chd3
Cd633	6.24088e-40	0.427035	0.943	0.794	1.03493e-35	4	Cd63
Pdzd23	1.07217e-39	0.416034	0.523	0.233	1.77799e-35	4	Pdzd2
Aprt1	2.32076e-39	0.411835	0.96	0.837	3.84851e-35	4	Aprt
Tnnt1	1.43957e-38	0.381255	0.394	0.147	2.38723e-34	4	Tnnt1
Olfml34	4.08323e-38	0.406558	0.592	0.284	6.77122e-34	4	Olfml3
Actg11	1.06722e-37	0.348068	1	0.934	1.76977e-33	4	Actg1
Tpi11	2.67124e-37	0.396791	0.963	0.868	4.42972e-33	4	Tpi1
Ostc1	5.80091e-36	0.36996	0.951	0.837	9.61966e-32	4	Ostc
Prdx11	9.20523e-36	0.307685	1	0.941	1.5265e-31	4	Prdx1
Sfrp13	3.05827e-35	0.351648	0.681	0.376	5.07153e-31	4	Sfrp1
Ldb24	3.82057e-35	0.37922	0.546	0.256	6.33566e-31	4	Ldb2
Ubb	6.05838e-35	0.28457	1	0.988	1.00466e-30	4	Ubb
Arpc1b4	7.64155e-35	0.390202	0.796	0.55	1.2672e-30	4	Arpc1b
Selm3	3.90402e-34	0.392016	0.776	0.509	6.47404e-30	4	Selm
6330403K07Rik1	2.22703e-33	0.443439	0.862	0.712	3.69309e-29	4	6330403K07Rik
Sfr11	3.50935e-33	0.425483	0.951	0.879	5.81956e-29	4	Sfr1
Psma31	5.1301e-32	0.356603	0.971	0.868	8.50725e-28	4	Psma3
Cnn23	7.61306e-32	0.412084	0.707	0.434	1.26247e-27	4	Cnn2
C1qtnf21	1.1323e-31	0.305972	0.402	0.158	1.87769e-27	4	C1qtnf2
Fn14	1.55864e-31	0.368031	0.767	0.5	2.5847e-27	4	Fn1
Gm8797	2.65486e-31	0.317456	0.989	0.956	4.40255e-27	4	Gm8797
Ifitm34	3.64497e-31	0.372869	0.606	0.325	6.04445e-27	4	Ifitm3
Cadm12	6.75386e-31	0.416413	0.552	0.32	1.11999e-26	4	Cadm1
Ppdpf	7.28222e-31	0.342177	0.977	0.888	1.20761e-26	4	Ppdpf
Actb3	7.99581e-31	0.261719	1	0.962	1.32595e-26	4	Actb
Ptms	3.95874e-30	0.338615	0.957	0.857	6.56478e-26	4	Ptms
Islr	6.26222e-30	0.303851	0.385	0.158	1.03846e-25	4	Islr
Hist1h2bc1	9.0153e-30	0.480631	0.526	0.293	1.49501e-25	4	Hist1h2bc
Mycn1	4.87474e-29	0.403934	0.563	0.329	8.08378e-25	4	Mycn
Rbbp71	7.57205e-29	0.342241	0.888	0.735	1.25567e-24	4	Rbbp7
Pkm	1.02523e-28	0.343637	0.971	0.901	1.70013e-24	4	Pkm
Shisa32	2.77052e-28	0.391812	0.845	0.631	4.59436e-24	4	Shisa3
Arpc52	3.23534e-28	0.355835	0.859	0.734	5.36516e-24	4	Arpc5
Arf4	3.75385e-28	0.348655	0.92	0.827	6.225e-24	4	Arf4
Emilin14	5.09808e-28	0.34978	0.693	0.412	8.45415e-24	4	Emilin1
A830082K12Rik	4.77549e-27	0.286459	0.394	0.178	7.91919e-23	4	A830082K12Rik
Vim3	1.24689e-26	0.275447	0.79	0.498	2.06773e-22	4	Vim
Rarres22	1.33923e-26	0.341266	0.509	0.264	2.22084e-22	4	Rarres2
Peg31	1.06972e-25	0.312588	0.928	0.777	1.77392e-21	4	Peg3
Vstm2b1	1.11099e-25	0.311445	0.342	0.144	1.84235e-21	4	Vstm2b
Hnrnpk	1.76609e-25	0.280967	1	0.925	2.92871e-21	4	Hnrnpk
Hsd17b10	4.46218e-25	0.299073	0.908	0.78	7.39963e-21	4	Hsd17b10
Gpx82	7.74241e-24	0.335992	0.756	0.599	1.28392e-19	4	Gpx8
Tpm42	8.66756e-24	0.297623	0.94	0.792	1.43734e-19	4	Tpm4
Fam162a1	1.01847e-22	0.301017	0.908	0.773	1.68892e-18	4	Fam162a
Serpinh12	1.11689e-22	0.269208	0.991	0.901	1.85213e-18	4	Serpinh1
Cnrip11	1.13771e-22	0.287861	0.486	0.276	1.88667e-18	4	Cnrip1
Tmem256	2.75176e-22	0.264213	0.977	0.925	4.56324e-18	4	Tmem256
Sparcl1	3.17916e-22	0.26778	0.313	0.132	5.272e-18	4	Sparcl1
Acot1	4.99282e-22	0.342146	0.474	0.282	8.2796e-18	4	Acot1
Tceal81	8.51764e-22	0.294213	0.908	0.842	1.41248e-17	4	Tceal8
Slc40a12	9.84758e-22	0.278803	0.411	0.209	1.63302e-17	4	Slc40a1
Zfp703	1.12011e-21	0.296531	0.431	0.235	1.85748e-17	4	Zfp703
Lsp12	1.50823e-21	0.295062	0.828	0.638	2.5011e-17	4	Lsp1
Morf4l11	1.92988e-21	0.266149	0.997	0.92	3.20032e-17	4	Morf4l1
Mmp143	3.28156e-21	0.346711	0.626	0.456	5.4418e-17	4	Mmp14
Fam212a3	4.39364e-21	0.288229	0.457	0.254	7.28597e-17	4	Fam212a
Loxl1	5.71649e-21	0.252336	0.365	0.179	9.47966e-17	4	Loxl1
Cfh3	1.14926e-20	0.292473	0.448	0.236	1.90581e-16	4	Cfh
Eif4a11	1.40871e-20	0.278047	1	0.934	2.33606e-16	4	Eif4a1
Micu11	1.87636e-20	0.313385	0.434	0.26	3.11156e-16	4	Micu1
Rbp1	2.03744e-20	0.322286	0.968	0.844	3.37869e-16	4	Rbp1
Btg2	2.24885e-20	0.284563	0.33	0.159	3.72927e-16	4	Btg2
Aldoa	4.18084e-20	0.30167	0.937	0.84	6.93309e-16	4	Aldoa
Cox20	5.08314e-20	0.320163	0.799	0.676	8.42937e-16	4	Cox20
Ndufv3	5.29675e-20	0.299963	0.885	0.795	8.78361e-16	4	Ndufv3
Oaf3	1.02079e-19	0.293562	0.641	0.461	1.69278e-15	4	Oaf
Ifitm1	1.35925e-19	0.281326	0.411	0.224	2.25405e-15	4	Ifitm1
Etfb2	2.29914e-19	0.279758	0.879	0.808	3.81266e-15	4	Etfb
Cnn31	2.87666e-19	0.274332	0.874	0.803	4.77036e-15	4	Cnn3
Npc21	4.67527e-19	0.260006	0.914	0.818	7.75301e-15	4	Npc2
Myh102	5.78018e-19	0.291843	0.71	0.559	9.58528e-15	4	Myh10
Lpar12	1.64999e-18	0.2561	0.42	0.231	2.73618e-14	4	Lpar1
Morf4l2	4.14566e-18	0.25108	0.98	0.89	6.87475e-14	4	Morf4l2
Tmem261	4.61818e-18	0.270895	0.759	0.644	7.65833e-14	4	Tmem261
Ddit4	5.13641e-18	0.281904	0.466	0.29	8.51772e-14	4	Ddit4
Cdc42ep32	6.41372e-18	0.316925	0.431	0.247	1.06359e-13	4	Cdc42ep3
Tgfb3	1.22259e-17	0.264174	0.282	0.128	2.02742e-13	4	Tgfb3
Cnpy2	1.24393e-17	0.275904	0.914	0.831	2.06281e-13	4	Cnpy2
Ralb1	1.33743e-17	0.299286	0.549	0.391	2.21787e-13	4	Ralb
Dnaja1	1.90679e-17	0.255964	0.974	0.887	3.16203e-13	4	Dnaja1
Nme4	1.91484e-17	0.290663	0.787	0.682	3.17538e-13	4	Nme4
Ssbp21	2.91169e-17	0.292395	0.761	0.629	4.82845e-13	4	Ssbp2
Laptm4b	3.02367e-17	0.26053	0.471	0.308	5.01415e-13	4	Laptm4b
Aldh2	7.29355e-17	0.280993	0.655	0.519	1.20949e-12	4	Aldh2
Cops6	1.49669e-16	0.253915	0.825	0.727	2.48197e-12	4	Cops6
Cox6b2	2.1982e-16	0.267321	0.615	0.476	3.64527e-12	4	Cox6b2
Nenf1	2.73268e-16	0.272872	0.816	0.731	4.5316e-12	4	Nenf
Tspan3	3.50674e-16	0.264312	0.885	0.806	5.81522e-12	4	Tspan3
Arl1	5.68749e-16	0.273588	0.73	0.638	9.43156e-12	4	Arl1
Cd83	6.40416e-16	0.280115	0.382	0.226	1.062e-11	4	Cd83
Maged1	1.10096e-15	0.281952	0.796	0.707	1.82571e-11	4	Maged1
Pik3r11	1.22711e-15	0.264078	0.494	0.333	2.03491e-11	4	Pik3r1
Hibadh	1.39762e-15	0.299229	0.589	0.466	2.31768e-11	4	Hibadh
Rcn32	3.13624e-15	0.267213	0.704	0.592	5.20083e-11	4	Rcn3
Pkdcc1	3.66299e-15	0.25377	0.658	0.503	6.07434e-11	4	Pkdcc
Igfbp52	6.86775e-15	0.277138	0.655	0.489	1.13888e-10	4	Igfbp5
Camk2n12	7.98211e-15	0.302553	0.638	0.502	1.32367e-10	4	Camk2n1
Ccne12	8.12779e-15	0.300709	0.511	0.361	1.34783e-10	4	Ccne1
Hddc2	1.41199e-14	0.260289	0.647	0.534	2.34151e-10	4	Hddc2
Tpd52l11	2.21639e-14	0.253679	0.448	0.296	3.67544e-10	4	Tpd52l1
Rnf121	2.32174e-14	0.320878	0.414	0.282	3.85014e-10	4	Rnf121
Sesn3	6.11419e-14	0.253906	0.529	0.397	1.01392e-09	4	Sesn3
Hspa53	1.02185e-13	0.262581	0.853	0.774	1.69454e-09	4	Hspa5
1110038F14Rik	1.90402e-13	0.263641	0.672	0.594	3.15744e-09	4	1110038F14Rik
Smim11	8.00356e-13	0.262119	0.747	0.68	1.32723e-08	4	Smim11
Zcchc3	1.48998e-12	0.269193	0.641	0.575	2.47084e-08	4	Zcchc3
Rpl7l1	1.03839e-11	0.255197	0.733	0.671	1.72196e-07	4	Rpl7l1
Id11	3.51261e-11	0.265954	0.629	0.493	5.82496e-07	4	Id1
Adgrl22	5.43882e-11	0.266087	0.555	0.45	9.01919e-07	4	Adgrl2
Ccnb21	2.75309e-10	0.319211	0.443	0.337	4.56546e-06	4	Ccnb2
Pttg12	1.0545e-08	0.360612	0.603	0.575	0.000174868	4	Pttg1
Cenpa2	1.24018e-07	0.34391	0.606	0.531	0.00205659	4	Cenpa
Calb1	0	2.96842	0.943	0.089	0	5	Calb1
Rprm	0	2.38057	0.977	0.09	0	5	Rprm
Epcam	0	1.82252	0.996	0.075	0	5	Epcam
Krt18	0	1.57492	0.973	0.052	0	5	Krt18
Spint2	0	1.48429	0.996	0.116	0	5	Spint2
Wfdc15b	0	1.44378	0.946	0.02	0	5	Wfdc15b
Gata3	0	1.41436	0.958	0.041	0	5	Gata3
Cldn6	0	1.33245	0.958	0.051	0	5	Cldn6
Cldn7	0	1.25729	0.939	0.043	0	5	Cldn7
Krt8	0	1.18883	0.874	0.019	0	5	Krt8
Cldn3	0	1.15076	0.9	0.018	0	5	Cldn3
Emx2	0	1.07469	0.897	0.056	0	5	Emx2
Cldn8	0	0.988405	0.82	0.009	0	5	Cldn8
Crlf1	0	0.945619	0.724	0.012	0	5	Crlf1
Mal2	0	0.905085	0.82	0.015	0	5	Mal2
Mpped2	0	0.887737	0.831	0.067	0	5	Mpped2
1700011H14Rik	0	0.872139	0.816	0.03	0	5	1700011H14Rik
Crb3	0	0.835785	0.847	0.031	0	5	Crb3
Npnt	0	0.821209	0.805	0.055	0	5	Npnt
Tacstd2	0	0.814943	0.582	0.006	0	5	Tacstd2
Pantr1	0	0.775067	0.766	0.035	0	5	Pantr1
Cited4	0	0.754589	0.713	0.017	0	5	Cited4
Mia	0	0.74738	0.724	0.004	0	5	Mia
Tfcp2l1	0	0.716733	0.644	0.015	0	5	Tfcp2l1
Bspry	0	0.689734	0.743	0.009	0	5	Bspry
Mapk13	0	0.669023	0.747	0.035	0	5	Mapk13
Ret	0	0.664992	0.648	0.008	0	5	Ret
Krt7	0	0.651373	0.529	0.003	0	5	Krt7
Cldn4	0	0.630237	0.602	0.004	0	5	Cldn4
Cdh16	0	0.623224	0.648	0.016	0	5	Cdh16
Rab25	0	0.576731	0.655	0.007	0	5	Rab25
Mal	0	0.560737	0.586	0.009	0	5	Mal
Grb7	0	0.552447	0.667	0.029	0	5	Grb7
Kcnk1	0	0.543768	0.651	0.025	0	5	Kcnk1
Ehf	0	0.515697	0.602	0.005	0	5	Ehf
Ap1s3	0	0.483773	0.594	0.019	0	5	Ap1s3
Esrp1	0	0.443582	0.582	0.009	0	5	Esrp1
Gm16136	0	0.430958	0.521	0.006	0	5	Gm16136
Kdf1	0	0.4132	0.575	0.017	0	5	Kdf1
Tmem54	0	0.392246	0.502	0.007	0	5	Tmem54
9230102O04Rik	0	0.384424	0.467	0.003	0	5	9230102O04Rik
Gstt3	2.35668e-303	0.518977	0.602	0.021	3.90807e-299	5	Gstt3
Apoc1	1.81977e-292	0.518342	0.567	0.018	3.01773e-288	5	Apoc1
Wfdc2	1.2521e-290	2.08684	1	0.16	2.07636e-286	5	Wfdc2
Pou3f3	1.52322e-285	0.463901	0.636	0.029	2.52596e-281	5	Pou3f3
Cdh1	1.61496e-282	0.484953	0.571	0.021	2.67809e-278	5	Cdh1
Fam149a	1.45157e-280	1.06976	0.897	0.108	2.40714e-276	5	Fam149a
Rnf128	7.54145e-280	0.486415	0.544	0.018	1.2506e-275	5	Rnf128
Wnt9b	1.0291e-277	0.298246	0.387	0.001	1.70655e-273	5	Wnt9b
2610528J11Rik	2.55484e-260	0.257457	0.372	0.002	4.23669e-256	5	2610528J11Rik
Erbb3	6.62272e-260	0.272834	0.402	0.005	1.09825e-255	5	Erbb3
Arg2	1.0813e-258	0.359206	0.425	0.007	1.79312e-254	5	Arg2
St14	6.36742e-256	0.291573	0.402	0.005	1.05591e-251	5	St14
Cystm1	3.61209e-255	0.750344	0.69	0.05	5.98993e-251	5	Cystm1
Pdzk1ip1	1.17784e-248	0.680328	0.544	0.024	1.95321e-244	5	Pdzk1ip1
0610040J01Rik	1.42307e-240	0.524471	0.625	0.041	2.35987e-236	5	0610040J01Rik
Tfap2b	1.02567e-239	0.32387	0.475	0.015	1.70087e-235	5	Tfap2b
Lamc2	1.56928e-239	0.420199	0.563	0.03	2.60233e-235	5	Lamc2
Tm4sf20	1.66742e-239	0.326969	0.326	0.001	2.76508e-235	5	Tm4sf20
Ovol2	1.41327e-236	0.260682	0.326	0.001	2.34363e-232	5	Ovol2
Cela1	3.07458e-236	0.378142	0.521	0.023	5.09857e-232	5	Cela1
Smim22	7.91344e-236	0.254559	0.375	0.005	1.31229e-231	5	Smim22
Cxcl14	1.08521e-235	0.595207	0.586	0.034	1.79961e-231	5	Cxcl14
Spint1	2.7224e-231	0.319303	0.41	0.01	4.51456e-227	5	Spint1
Aldh1a3	1.06598e-228	0.699802	0.651	0.053	1.76772e-224	5	Aldh1a3
Plet1	1.41951e-228	0.499199	0.51	0.023	2.35397e-224	5	Plet1
Dact2	2.59591e-224	0.47582	0.567	0.034	4.30479e-220	5	Dact2
Sostdc1	3.2884e-223	0.441847	0.456	0.016	5.45316e-219	5	Sostdc1
Emb	2.26402e-221	0.650579	0.709	0.07	3.75443e-217	5	Emb
Rab20	6.34278e-221	0.465416	0.579	0.038	1.05182e-216	5	Rab20
Prss8	2.86546e-219	0.357884	0.467	0.019	4.75179e-215	5	Prss8
Tmem229a	3.29409e-218	0.289696	0.41	0.012	5.46259e-214	5	Tmem229a
Frem2	5.62968e-218	0.631409	0.713	0.074	9.3357e-214	5	Frem2
Krt23	1.07962e-217	0.421349	0.349	0.005	1.79034e-213	5	Krt23
Veph1	3.04146e-217	0.252804	0.372	0.007	5.04366e-213	5	Veph1
Dcdc2a	4.01678e-217	0.40727	0.479	0.021	6.66103e-213	5	Dcdc2a
Arhgef16	9.22012e-216	0.287686	0.406	0.012	1.52897e-211	5	Arhgef16
Prr15l	7.55051e-214	0.321375	0.433	0.015	1.2521e-209	5	Prr15l
Tmem59l	5.55529e-211	0.265658	0.337	0.005	9.21234e-207	5	Tmem59l
Rassf10	8.31537e-209	0.530453	0.632	0.053	1.37894e-204	5	Rassf10
Arl4c	5.3665e-207	0.851551	0.885	0.144	8.89926e-203	5	Arl4c
Kif12	9.0383e-207	0.378968	0.483	0.024	1.49882e-202	5	Kif12
H2-DMb2	1.70387e-206	0.410918	0.51	0.029	2.82553e-202	5	H2-DMb2
Emx2os	9.30056e-200	0.283939	0.402	0.014	1.54231e-195	5	Emx2os
Glb1l2	4.86111e-198	0.282847	0.341	0.007	8.06117e-194	5	Glb1l2
Pcbd13	6.26274e-198	1.01711	0.95	0.215	1.03855e-193	5	Pcbd1
Hacd4	2.25292e-191	0.526351	0.579	0.049	3.73601e-187	5	Hacd4
Cdh3	4.78884e-190	0.45943	0.579	0.049	7.94133e-186	5	Cdh3
Cgn	9.02496e-189	0.26634	0.379	0.013	1.49661e-184	5	Cgn
Tmem238	1.49879e-186	0.737149	0.812	0.135	2.48544e-182	5	Tmem238
Tbx3	1.22796e-179	0.581986	0.682	0.08	2.03633e-175	5	Tbx3
Mpzl2	2.27592e-177	0.266806	0.414	0.02	3.77417e-173	5	Mpzl2
Hoxb71	2.34205e-174	1.08416	0.966	0.283	3.88383e-170	5	Hoxb7
Mt2	1.00991e-173	0.686707	0.632	0.069	1.67473e-169	5	Mt2
Rab3ip	4.05725e-173	0.84572	0.87	0.181	6.72813e-169	5	Rab3ip
Spsb4	3.44467e-172	0.684547	0.785	0.136	5.71229e-168	5	Spsb4
Kitl	8.38148e-167	0.516572	0.655	0.081	1.3899e-162	5	Kitl
Lama5	1.94898e-165	0.315593	0.425	0.026	3.232e-161	5	Lama5
Bex13	2.48332e-165	1.24763	0.981	0.342	4.11808e-161	5	Bex1
Limch1	6.13922e-164	0.38778	0.54	0.05	1.01807e-159	5	Limch1
S100a162	5.24312e-158	0.790493	0.92	0.218	8.69467e-154	5	S100a16
Stard10	6.3836e-158	0.491776	0.682	0.094	1.05859e-153	5	Stard10
Tspan15	7.30206e-158	0.539408	0.678	0.097	1.2109e-153	5	Tspan15
Krtcap3	7.56423e-158	0.256243	0.421	0.027	1.25438e-153	5	Krtcap3
Nudt10	8.57448e-153	0.482694	0.602	0.075	1.42191e-148	5	Nudt10
Wnt11	1.0646e-150	0.42224	0.402	0.027	1.76543e-146	5	Wnt11
E330013P04Rik	2.54634e-149	0.262719	0.364	0.02	4.22259e-145	5	E330013P04Rik
Mgst1	2.93192e-147	0.981628	0.939	0.307	4.86201e-143	5	Mgst1
Psph	2.09876e-146	0.818607	0.866	0.225	3.48038e-142	5	Psph
Scn8a	1.31252e-145	0.301551	0.471	0.042	2.17654e-141	5	Scn8a
Bex43	1.48855e-145	1.03187	0.962	0.361	2.46847e-141	5	Bex4
Efnb2	1.66111e-145	0.406321	0.521	0.055	2.75462e-141	5	Efnb2
Gfra11	2.13406e-145	0.724787	0.766	0.152	3.53891e-141	5	Gfra1
Ezr1	7.61414e-145	0.729921	0.851	0.202	1.26265e-140	5	Ezr
Cd9	2.09032e-144	0.676673	0.732	0.128	3.46638e-140	5	Cd9
Klf5	1.8784e-143	0.269267	0.314	0.013	3.11494e-139	5	Klf5
Hoxb83	2.56926e-143	0.8408	0.874	0.237	4.26061e-139	5	Hoxb8
Sox9	1.80215e-141	0.812771	0.778	0.168	2.98851e-137	5	Sox9
Fosl2	2.13276e-141	0.30422	0.364	0.022	3.53676e-137	5	Fosl2
Cmtm8	3.17106e-141	0.400385	0.575	0.071	5.25856e-137	5	Cmtm8
Plpp2	1.33981e-139	0.524641	0.697	0.117	2.22181e-135	5	Plpp2
Plac83	1.33812e-135	1.20765	0.958	0.337	2.219e-131	5	Plac8
Cys1	3.37649e-135	0.258251	0.36	0.023	5.59923e-131	5	Cys1
Lsr	1.9685e-132	0.454298	0.621	0.091	3.26436e-128	5	Lsr
Mboat1	2.21018e-132	0.299554	0.456	0.044	3.66515e-128	5	Mboat1
Lhx1os	1.27378e-131	0.349562	0.548	0.063	2.11231e-127	5	Lhx1os
Cndp2	5.77134e-131	0.642254	0.816	0.191	9.57062e-127	5	Cndp2
Fhl1	1.2663e-130	0.345362	0.502	0.056	2.0999e-126	5	Fhl1
Emid1	1.44929e-128	0.596238	0.808	0.176	2.40335e-124	5	Emid1
Spink8	1.53846e-127	0.30599	0.284	0.012	2.55124e-123	5	Spink8
Vldlr	1.83356e-125	0.501504	0.613	0.098	3.04059e-121	5	Vldlr
Bcam	1.91758e-124	0.618975	0.72	0.144	3.17992e-120	5	Bcam
Hnf1b	6.18607e-124	0.27615	0.421	0.038	1.02584e-119	5	Hnf1b
2021-09-04	1.72034e-123	0.319472	0.437	0.043	2.85284e-119	5	2021-09-04
Fuca2	4.56594e-123	0.391042	0.529	0.068	7.5717e-119	5	Fuca2
Atox1	5.33272e-123	0.90068	1	0.858	8.84325e-119	5	Atox1
Frk	1.56475e-122	0.360535	0.605	0.091	2.59483e-118	5	Frk
Stx3	9.79403e-122	0.305562	0.487	0.057	1.62414e-117	5	Stx3
Lix1	5.29465e-120	0.402162	0.475	0.056	8.78012e-116	5	Lix1
Lrba	7.41621e-120	0.274527	0.425	0.043	1.22983e-115	5	Lrba
Hoxd8	1.01231e-119	0.485506	0.628	0.111	1.67871e-115	5	Hoxd8
Chchd102	7.32699e-118	0.76622	0.808	0.207	1.21503e-113	5	Chchd10
B4galt6	2.3366e-113	0.507714	0.682	0.147	3.87479e-109	5	B4galt6
Vav3	7.25617e-111	0.278388	0.406	0.042	1.20329e-106	5	Vav3
Ldhb1	1.81894e-110	0.997036	0.969	0.583	3.01634e-106	5	Ldhb
Ptprj	6.31409e-110	0.258387	0.418	0.045	1.04706e-105	5	Ptprj
Spata13	9.64497e-110	0.266633	0.441	0.051	1.59943e-105	5	Spata13
Acer2	3.84229e-108	0.348538	0.49	0.068	6.37167e-104	5	Acer2
Col18a1	1.00035e-106	0.542187	0.674	0.141	1.65887e-102	5	Col18a1
Fxyd4	1.20259e-106	0.714218	0.28	0.018	1.99426e-102	5	Fxyd4
Atp1b1	3.24539e-105	0.383998	0.51	0.074	5.38182e-101	5	Atp1b1
Pycard	1.61926e-104	0.412678	0.513	0.078	2.68522e-100	5	Pycard
S100a64	1.28403e-103	0.933328	0.847	0.269	2.12931e-99	5	S100a6
Plscr1	8.15727e-103	0.430144	0.625	0.123	1.35272e-98	5	Plscr1
Capg	1.41242e-99	0.320097	0.471	0.066	2.34222e-95	5	Capg
Smagp	1.74622e-98	0.282206	0.41	0.049	2.89576e-94	5	Smagp
Espn1	1.50597e-96	0.503201	0.69	0.16	2.49736e-92	5	Espn
Anxa11	1.531e-96	0.316394	0.418	0.054	2.53885e-92	5	Anxa11
Tox3	1.79147e-96	0.468207	0.663	0.153	2.97079e-92	5	Tox3
4930523C07Rik	7.96093e-96	0.326811	0.483	0.073	1.32016e-91	5	4930523C07Rik
Smtnl2	2.57084e-94	0.364682	0.567	0.104	4.26322e-90	5	Smtnl2
Myl12b	6.90175e-94	0.757526	0.966	0.617	1.14452e-89	5	Myl12b
Id4	2.15166e-92	0.314451	0.471	0.073	3.56809e-88	5	Id4
Calm12	1.10562e-90	0.709334	1	0.907	1.83346e-86	5	Calm1
Rassf7	1.67875e-90	0.395842	0.594	0.125	2.78388e-86	5	Rassf7
Crip13	6.12722e-90	0.674848	0.828	0.286	1.01608e-85	5	Crip1
Ethe1	7.84493e-90	0.583299	0.785	0.254	1.30092e-85	5	Ethe1
Ptbp3	1.13617e-88	0.695763	0.874	0.384	1.88412e-84	5	Ptbp3
Elf1	5.67973e-87	0.333987	0.536	0.102	9.4187e-83	5	Elf1
Dcbld1	3.53702e-86	0.331599	0.525	0.1	5.86544e-82	5	Dcbld1
Plekha1	4.41007e-86	0.356776	0.548	0.111	7.31323e-82	5	Plekha1
Zfhx3	4.13801e-85	0.567448	0.77	0.258	6.86206e-81	5	Zfhx3
Nrtn	8.83199e-85	0.310269	0.544	0.105	1.46461e-80	5	Nrtn
Tbx2	5.14952e-83	0.3554	0.621	0.139	8.53945e-79	5	Tbx2
Sct	9.34675e-83	0.38604	0.533	0.104	1.54997e-78	5	Sct
Sema3c	1.53815e-82	0.445972	0.705	0.178	2.55071e-78	5	Sema3c
Hoxd4	1.59717e-82	0.586247	0.843	0.337	2.64859e-78	5	Hoxd4
Hoxb4	3.66326e-82	0.595503	0.82	0.316	6.07479e-78	5	Hoxb4
Ptprf1	4.03787e-82	0.648774	0.847	0.337	6.69599e-78	5	Ptprf
Crip22	9.56136e-81	0.557071	0.77	0.251	1.58556e-76	5	Crip2
Snx24	2.0348e-80	0.274861	0.483	0.087	3.37431e-76	5	Snx24
Soat1	9.86845e-80	0.405937	0.59	0.141	1.63649e-75	5	Soat1
Uchl1	2.63649e-78	0.343343	0.544	0.118	4.37208e-74	5	Uchl1
Dstn	2.57742e-77	0.598363	0.989	0.815	4.27414e-73	5	Dstn
Hebp12	2.79166e-77	0.520636	0.812	0.276	4.62942e-73	5	Hebp1
Gapdh1	3.15306e-76	0.560165	1	0.96	5.22872e-72	5	Gapdh
Tjp2	4.78465e-75	0.261361	0.429	0.075	7.93439e-71	5	Tjp2
Fras1	1.16556e-74	0.475458	0.732	0.226	1.93285e-70	5	Fras1
Rras2	1.88103e-74	0.563474	0.785	0.297	3.11932e-70	5	Rras2
Ppfibp1	2.14001e-74	0.441775	0.701	0.217	3.54878e-70	5	Ppfibp1
Ostf1	4.56231e-74	0.482721	0.736	0.242	7.56568e-70	5	Ostf1
Mgat5	2.55355e-73	0.291969	0.441	0.081	4.23456e-69	5	Mgat5
Spry1	2.92109e-73	0.637576	0.739	0.285	4.84404e-69	5	Spry1
Gclc	2.17382e-72	0.271594	0.471	0.092	3.60485e-68	5	Gclc
Hoxd9	2.99873e-72	0.534553	0.87	0.376	4.97279e-68	5	Hoxd9
Myo6	4.313e-72	0.332479	0.552	0.126	7.15224e-68	5	Myo6
Mecom5	1.02282e-71	0.51181	0.835	0.296	1.69614e-67	5	Mecom
Pvrl3	1.17903e-68	0.405297	0.651	0.192	1.95519e-64	5	Pvrl3
Itm2b1	1.20956e-68	0.790564	0.973	0.731	2.00582e-64	5	Itm2b
Vamp81	1.50688e-67	0.552907	0.893	0.454	2.49887e-63	5	Vamp8
Wbp51	2.94216e-67	0.493318	1	0.916	4.87899e-63	5	Wbp5
Hoxb6	4.29704e-67	0.494664	0.663	0.212	7.12579e-63	5	Hoxb6
Tpd521	4.80304e-67	0.499605	0.824	0.318	7.96488e-63	5	Tpd52
Sdc4	5.00664e-67	0.336738	0.556	0.136	8.30252e-63	5	Sdc4
Ccser2	1.22078e-66	0.332069	0.59	0.156	2.02442e-62	5	Ccser2
Sel1l3	4.95917e-66	0.253636	0.479	0.1	8.2238e-62	5	Sel1l3
Arhgdib	4.73778e-65	0.267451	0.483	0.104	7.85666e-61	5	Arhgdib
Tspan134	3.6327e-64	0.508693	0.797	0.308	6.0241e-60	5	Tspan13
Stxbp6	8.71087e-64	0.364513	0.64	0.183	1.44452e-59	5	Stxbp6
Ormdl21	7.09562e-63	0.465628	0.824	0.342	1.17667e-58	5	Ormdl2
Fgfr2	1.40262e-62	0.400374	0.579	0.165	2.32596e-58	5	Fgfr2
Ddt	1.73267e-62	0.569788	0.877	0.475	2.87328e-58	5	Ddt
Cdkn1a	8.08631e-62	0.376935	0.441	0.093	1.34095e-57	5	Cdkn1a
Cmtm4	1.17112e-61	0.28064	0.498	0.12	1.94206e-57	5	Cmtm4
Pax24	4.18819e-61	0.459005	0.705	0.242	6.94527e-57	5	Pax2
Prom1	4.92638e-61	0.276746	0.483	0.111	8.16941e-57	5	Prom1
Lamc1	8.67577e-61	0.405528	0.659	0.218	1.4387e-56	5	Lamc1
Apbb2	1.16378e-59	0.28879	0.533	0.136	1.9299e-55	5	Apbb2
Dcaf11	2.77846e-59	0.37612	0.693	0.23	4.60752e-55	5	Dcaf11
Dbi	5.33374e-57	0.507784	0.989	0.861	8.84494e-53	5	Dbi
Cdca7l	2.62598e-56	0.280374	0.533	0.141	4.35467e-52	5	Cdca7l
Mid1ip1	4.26572e-56	0.29662	0.548	0.147	7.07384e-52	5	Mid1ip1
Ly6h	1.36e-54	0.345117	0.49	0.124	2.25529e-50	5	Ly6h
Fam171a2	1.58228e-54	0.391195	0.682	0.243	2.62389e-50	5	Fam171a2
Irf2bpl	1.69261e-54	0.414381	0.774	0.317	2.80685e-50	5	Irf2bpl
Lyrm9	8.63885e-54	0.298479	0.575	0.173	1.43258e-49	5	Lyrm9
Bex2	1.16798e-53	0.583786	0.889	0.474	1.93687e-49	5	Bex2
Cyb5a1	3.23163e-53	0.477771	0.981	0.791	5.35902e-49	5	Cyb5a
Hoxb93	4.50344e-52	0.491023	0.701	0.289	7.46806e-48	5	Hoxb9
Wdr86	1.66012e-51	0.267849	0.529	0.146	2.75298e-47	5	Wdr86
Rab11fip2	2.4868e-51	0.404787	0.782	0.323	4.12386e-47	5	Rab11fip2
Nrip1	6.97792e-51	0.446202	0.724	0.301	1.15715e-46	5	Nrip1
Tes	5.92111e-50	0.354408	0.632	0.221	9.81897e-46	5	Tes
Nudt4	1.16862e-49	0.427365	0.904	0.552	1.93793e-45	5	Nudt4
2810001G20Rik	6.57336e-49	0.392766	0.663	0.259	1.09006e-44	5	2810001G20Rik
Jup	3.97122e-48	0.279533	0.521	0.151	6.58548e-44	5	Jup
Ccnd12	4.32825e-48	0.442755	0.858	0.505	7.17753e-44	5	Ccnd1
Etv5	6.6259e-48	0.388936	0.536	0.179	1.09877e-43	5	Etv5
Sema6a	8.40804e-48	0.268126	0.502	0.142	1.39431e-43	5	Sema6a
Ercc1	1.06019e-47	0.379143	0.724	0.298	1.7581e-43	5	Ercc1
Phactr1	1.74406e-47	0.293301	0.487	0.132	2.89217e-43	5	Phactr1
Nav1	2.23898e-47	0.275717	0.567	0.177	3.71289e-43	5	Nav1
Atp1a1	3.78931e-47	0.418098	0.678	0.266	6.28381e-43	5	Atp1a1
Gng113	7.49697e-47	0.30962	0.663	0.233	1.24322e-42	5	Gng11
Etv42	7.9173e-47	0.574397	0.655	0.286	1.31293e-42	5	Etv4
Hmga1	1.34799e-46	0.295008	0.602	0.205	2.23538e-42	5	Hmga1
Dhx40	6.81454e-46	0.272116	0.529	0.162	1.13006e-41	5	Dhx40
Tmem189	4.29344e-45	0.270767	0.613	0.207	7.11981e-41	5	Tmem189
Vps36	4.8327e-45	0.41386	0.782	0.394	8.01407e-41	5	Vps36
H2afj	5.0331e-45	0.438655	0.962	0.766	8.34639e-41	5	H2afj
Aes2	5.12749e-45	0.47163	0.981	0.773	8.50291e-41	5	Aes
Pea15a	7.20083e-45	0.358151	0.697	0.28	1.19411e-40	5	Pea15a
Nav2	2.08762e-44	0.314888	0.697	0.265	3.4619e-40	5	Nav2
Cdk2ap21	2.11501e-44	0.430707	0.858	0.468	3.50733e-40	5	Cdk2ap2
Cebpb	2.31859e-44	0.251888	0.479	0.135	3.84492e-40	5	Cebpb
Tma7	3.66445e-44	0.343714	1	0.946	6.07676e-40	5	Tma7
Ly6e	4.18061e-44	0.460774	0.732	0.323	6.93271e-40	5	Ly6e
Bmp75	1.32289e-43	0.320013	0.67	0.254	2.19375e-39	5	Bmp7
Mien1	2.32538e-43	0.421345	0.847	0.463	3.85618e-39	5	Mien1
Mrpl234	2.93416e-43	0.418496	0.981	0.708	4.86572e-39	5	Mrpl23
Wls	7.70246e-43	0.321831	0.559	0.188	1.2773e-38	5	Wls
Coa3	1.1395e-42	0.420638	0.981	0.81	1.88963e-38	5	Coa3
Pts	1.36951e-42	0.32728	0.682	0.278	2.27105e-38	5	Pts
Dnajc15	2.08792e-42	0.440621	0.908	0.591	3.4624e-38	5	Dnajc15
Gbas	2.91833e-42	0.360255	0.736	0.313	4.83946e-38	5	Gbas
Prr13	4.28353e-42	0.371731	0.736	0.327	7.10338e-38	5	Prr13
Ppil1	2.13479e-41	0.463618	0.912	0.626	3.54012e-37	5	Ppil1
Rogdi	3.50607e-41	0.271305	0.559	0.191	5.81411e-37	5	Rogdi
Nol7	5.30282e-41	0.414294	0.92	0.609	8.79366e-37	5	Nol7
Gltp	6.83813e-41	0.349832	0.716	0.317	1.13397e-36	5	Gltp
Agrn	1.05211e-40	0.315428	0.544	0.186	1.74471e-36	5	Agrn
Lasp1	3.07812e-40	0.334264	0.644	0.262	5.10444e-36	5	Lasp1
Agpat2	8.00425e-40	0.276118	0.517	0.175	1.32735e-35	5	Agpat2
Chka	8.56466e-40	0.345239	0.659	0.275	1.42028e-35	5	Chka
Fkbp4	1.31781e-39	0.474219	0.977	0.824	2.18532e-35	5	Fkbp4
Hmga22	1.67768e-39	0.507813	0.946	0.759	2.7821e-35	5	Hmga2
Akap9	3.3045e-39	0.384084	0.828	0.45	5.47986e-35	5	Akap9
Park7	5.16796e-39	0.362043	0.992	0.892	8.57003e-35	5	Park7
Camkk2	2.10324e-38	0.307307	0.594	0.231	3.4878e-34	5	Camkk2
Tada3	7.21975e-38	0.311848	0.598	0.228	1.19725e-33	5	Tada3
Ap2b1	8.75264e-38	0.327571	0.713	0.33	1.45145e-33	5	Ap2b1
Cltc	1.18641e-37	0.369098	0.824	0.48	1.96742e-33	5	Cltc
Dazap2	1.34844e-37	0.374426	0.812	0.441	2.23612e-33	5	Dazap2
Igfbp2	2.81416e-37	0.576161	0.889	0.537	4.66673e-33	5	Igfbp2
Iqgap1	2.89839e-37	0.368098	0.697	0.308	4.8064e-33	5	Iqgap1
Arfgef1	9.26008e-37	0.275363	0.602	0.237	1.5356e-32	5	Arfgef1
Gosr2	9.80667e-37	0.312794	0.667	0.288	1.62624e-32	5	Gosr2
Bre	2.14135e-36	0.325333	0.655	0.279	3.55101e-32	5	Bre
Ywhaq	2.52867e-36	0.387133	1	0.903	4.1933e-32	5	Ywhaq
Tpi12	3.75671e-36	0.429047	1	0.868	6.22975e-32	5	Tpi1
Arpc5l	7.09562e-36	0.36496	0.916	0.697	1.17667e-31	5	Arpc5l
Cst3	1.24081e-35	0.365813	0.985	0.801	2.05764e-31	5	Cst3
Slc38a1	1.98241e-35	0.279362	0.628	0.255	3.28743e-31	5	Slc38a1
Atp6v1f	6.15233e-35	0.369069	0.969	0.801	1.02024e-30	5	Atp6v1f
Prdx12	7.03593e-35	0.381697	1	0.943	1.16677e-30	5	Prdx1
Cnih2	2.53864e-34	0.270032	0.575	0.221	4.20982e-30	5	Cnih2
2510002D24Rik	3.43258e-34	0.255975	0.582	0.224	5.69224e-30	5	2510002D24Rik
Cd2ap	4.37938e-34	0.318825	0.674	0.306	7.26232e-30	5	Cd2ap
Sri	1.08201e-33	0.357119	0.95	0.72	1.7943e-29	5	Sri
Myl63	1.85303e-33	0.343457	0.996	0.93	3.07289e-29	5	Myl6
Gpx4	2.36762e-33	0.283472	1	0.965	3.92622e-29	5	Gpx4
Arl6ip12	2.6263e-33	0.459995	0.92	0.604	4.35519e-29	5	Arl6ip1
Nudt14	5.74e-33	0.257246	0.682	0.29	9.51864e-29	5	Nudt14
Phactr2	1.07908e-32	0.272634	0.602	0.237	1.78944e-28	5	Phactr2
Lcmt1	1.50799e-32	0.31704	0.785	0.412	2.5007e-28	5	Lcmt1
Cd151	9.83998e-32	0.28715	0.636	0.276	1.63176e-27	5	Cd151
Uchl3	1.41403e-31	0.377205	0.862	0.571	2.34488e-27	5	Uchl3
Pla2g12a	1.68821e-31	0.309165	0.648	0.312	2.79956e-27	5	Pla2g12a
Ivns1abp	4.44801e-31	0.394968	0.885	0.514	7.37613e-27	5	Ivns1abp
Spr	7.55324e-31	0.309986	0.766	0.392	1.25255e-26	5	Spr
Ubqln2	8.21939e-31	0.301959	0.674	0.314	1.36302e-26	5	Ubqln2
Eif1ax	1.47369e-30	0.361071	0.969	0.796	2.44381e-26	5	Eif1ax
H2afy1	1.77898e-30	0.372484	0.989	0.866	2.95008e-26	5	H2afy
Pfdn1	2.30279e-30	0.300431	0.985	0.851	3.81871e-26	5	Pfdn1
B2m	3.05898e-30	0.275493	0.766	0.384	5.0727e-26	5	B2m
Chmp2b	3.6677e-30	0.306607	0.663	0.307	6.08214e-26	5	Chmp2b
H3f3b1	3.92063e-30	0.310341	1	0.954	6.50158e-26	5	H3f3b
Mcee	5.69355e-30	0.265461	0.67	0.305	9.44162e-26	5	Mcee
Arpc21	7.93247e-30	0.359357	0.954	0.771	1.31544e-25	5	Arpc2
Mpc2	8.22596e-30	0.442179	0.908	0.719	1.36411e-25	5	Mpc2
Sox113	1.07014e-29	0.346872	0.969	0.737	1.77462e-25	5	Sox11
Cd24a5	1.76442e-29	0.341647	1	0.911	2.92594e-25	5	Cd24a
Dusp6	2.87514e-29	0.267626	0.556	0.23	4.76784e-25	5	Dusp6
Mvb12a	3.05969e-29	0.271195	0.651	0.302	5.07389e-25	5	Mvb12a
Ubxn4	3.85547e-29	0.332546	0.881	0.566	6.39352e-25	5	Ubxn4
Pdcd6	1.08732e-28	0.336358	0.908	0.632	1.80309e-24	5	Pdcd6
Cyb5b	1.16433e-28	0.305323	0.789	0.444	1.9308e-24	5	Cyb5b
Phlda14	1.5545e-28	0.340542	0.797	0.444	2.57783e-24	5	Phlda1
Ier2	2.79308e-28	0.300136	0.835	0.469	4.63177e-24	5	Ier2
Strbp	5.05765e-28	0.271452	0.659	0.317	8.3871e-24	5	Strbp
Lamb1	5.14185e-28	0.294643	0.605	0.276	8.52673e-24	5	Lamb1
Smco4	5.37779e-28	0.347023	0.843	0.553	8.91798e-24	5	Smco4
Cox5a	1.08676e-27	0.312676	0.996	0.899	1.80217e-23	5	Cox5a
Psat1	1.94038e-27	0.291646	0.785	0.433	3.21773e-23	5	Psat1
Ndufs6	2.17397e-27	0.322385	0.992	0.872	3.60509e-23	5	Ndufs6
Dag1	2.26005e-27	0.269533	0.648	0.309	3.74784e-23	5	Dag1
Higd1a	6.92984e-27	0.340745	0.946	0.76	1.14917e-22	5	Higd1a
Nt5c	8.58837e-27	0.266477	0.648	0.318	1.42421e-22	5	Nt5c
Sh3bgrl32	9.0949e-27	0.33366	0.958	0.802	1.50821e-22	5	Sh3bgrl3
Hmgn5	1.27169e-26	0.293684	0.693	0.344	2.10884e-22	5	Hmgn5
Smim20	2.04994e-26	0.27566	0.67	0.326	3.39942e-22	5	Smim20
Fdx1	4.6155e-26	0.270561	0.713	0.377	7.65389e-22	5	Fdx1
Kdm2b	4.88793e-26	0.31373	0.728	0.389	8.10565e-22	5	Kdm2b
Aplp2	6.11334e-26	0.312279	0.693	0.377	1.01377e-21	5	Aplp2
Mrpl34	1.05183e-25	0.322339	0.973	0.784	1.74425e-21	5	Mrpl34
Psmd8	1.23438e-25	0.325694	0.9	0.705	2.04697e-21	5	Psmd8
Atp5g2	1.66627e-25	0.274273	1	0.916	2.76317e-21	5	Atp5g2
Hn13	1.9918e-25	0.353379	0.985	0.863	3.30301e-21	5	Hn1
Mrps24	3.13922e-25	0.292639	0.943	0.79	5.20577e-21	5	Mrps24
Ndufb7	3.74211e-25	0.290114	0.973	0.894	6.20554e-21	5	Ndufb7
Snrpg	5.53397e-25	0.256209	1	0.927	9.17698e-21	5	Snrpg
Tprgl	6.37408e-25	0.265102	0.728	0.404	1.05701e-20	5	Tprgl
Arf5	7.46514e-25	0.276851	0.989	0.925	1.23794e-20	5	Arf5
Ubl5	7.68382e-25	0.285201	0.992	0.915	1.27421e-20	5	Ubl5
Dynll2	1.08587e-24	0.334071	0.943	0.714	1.8007e-20	5	Dynll2
Taldo1	2.68024e-24	0.344636	0.889	0.653	4.44464e-20	5	Taldo1
Trappc6a	2.76518e-24	0.290117	0.743	0.442	4.5855e-20	5	Trappc6a
Taf10	5.83789e-24	0.303543	0.889	0.666	9.68097e-20	5	Taf10
Mif1	9.00533e-24	0.316798	1	0.941	1.49335e-19	5	Mif
Ppdpf1	1.07805e-23	0.285615	1	0.888	1.78773e-19	5	Ppdpf
Hcfc1r1	2.91615e-23	0.36527	0.805	0.52	4.83585e-19	5	Hcfc1r1
Bri3	3.01218e-23	0.275878	0.992	0.842	4.99509e-19	5	Bri3
Knop1	1.03065e-22	0.292007	0.939	0.719	1.70913e-18	5	Knop1
Chmp4b	1.7892e-22	0.292546	0.854	0.593	2.96703e-18	5	Chmp4b
Hibadh1	2.03572e-22	0.253237	0.797	0.453	3.37584e-18	5	Hibadh
Psme1	2.21366e-22	0.276636	0.762	0.415	3.67091e-18	5	Psme1
Krcc1	3.82873e-22	0.262483	0.828	0.495	6.34919e-18	5	Krcc1
Enah	6.51374e-22	0.30122	0.736	0.452	1.08017e-17	5	Enah
Pvrl2	7.44206e-22	0.269057	0.667	0.355	1.23412e-17	5	Pvrl2
Kras	1.83277e-21	0.257019	0.747	0.432	3.03929e-17	5	Kras
Eml4	2.87192e-21	0.284136	0.724	0.447	4.7625e-17	5	Eml4
Mtch1	3.05682e-21	0.267371	0.958	0.796	5.06913e-17	5	Mtch1
Camk1	3.22407e-21	0.260316	0.762	0.459	5.34648e-17	5	Camk1
Tubb4b1	3.96138e-21	0.42433	0.854	0.585	6.56916e-17	5	Tubb4b
Tspan6	4.46126e-21	0.280179	0.839	0.525	7.3981e-17	5	Tspan6
Pop5	6.75699e-21	0.271706	0.759	0.464	1.12051e-16	5	Pop5
Higd2a	7.51626e-21	0.260433	0.973	0.8	1.24642e-16	5	Higd2a
Arpc3	7.65378e-21	0.299438	0.877	0.651	1.26923e-16	5	Arpc3
Tpm13	8.16037e-21	0.31617	0.877	0.662	1.35323e-16	5	Tpm1
Ybx11	1.09804e-20	0.253452	1	0.933	1.82088e-16	5	Ybx1
Rexo2	2.8427e-20	0.258425	0.785	0.495	4.71405e-16	5	Rexo2
Csrp21	3.55421e-20	0.259298	0.866	0.59	5.89394e-16	5	Csrp2
Nabp2	4.12316e-20	0.254548	0.724	0.435	6.83744e-16	5	Nabp2
Mlec	4.35726e-20	0.258797	0.789	0.509	7.22564e-16	5	Mlec
Got2	6.25638e-20	0.254305	0.839	0.528	1.03749e-15	5	Got2
Mtx2	7.63852e-20	0.286966	0.862	0.575	1.2667e-15	5	Mtx2
Ubald21	1.63916e-19	0.309388	0.839	0.582	2.71822e-15	5	Ubald2
Pfn2	2.42765e-19	0.263226	0.9	0.675	4.02577e-15	5	Pfn2
Ldha1	2.70113e-19	0.337515	0.985	0.838	4.47929e-15	5	Ldha
Rpp21	3.28442e-19	0.257226	0.808	0.548	5.44655e-15	5	Rpp21
Ywhaz	3.85214e-19	0.283508	0.904	0.722	6.388e-15	5	Ywhaz
Eno1	7.37283e-19	0.341419	0.989	0.869	1.22264e-14	5	Eno1
Cyb5r3	8.54952e-19	0.255859	0.82	0.539	1.41777e-14	5	Cyb5r3
Med28	1.12567e-18	0.259261	0.935	0.788	1.8667e-14	5	Med28
1810037I17Rik	1.98636e-18	0.274442	0.916	0.71	3.29398e-14	5	1810037I17Rik
Mdk2	1.12369e-17	0.258571	0.977	0.932	1.86342e-13	5	Mdk
Ppib	1.59345e-17	0.255794	0.985	0.857	2.64241e-13	5	Ppib
Bmyc	2.71181e-17	0.264319	0.789	0.544	4.497e-13	5	Bmyc
Gipc1	3.19767e-17	0.263936	0.885	0.626	5.30269e-13	5	Gipc1
Cstb	4.60446e-17	0.266513	0.927	0.743	7.63558e-13	5	Cstb
Pigyl	1.15735e-16	0.254438	0.732	0.479	1.91923e-12	5	Pigyl
Txnl4a	2.11502e-16	0.259554	0.9	0.716	3.50733e-12	5	Txnl4a
Prdx6	2.122e-16	0.271324	0.973	0.832	3.51891e-12	5	Prdx6
Bsg	5.11506e-16	0.255058	0.992	0.938	8.48231e-12	5	Bsg
Ppp1ca	8.73833e-16	0.251099	0.996	0.895	1.44908e-11	5	Ppp1ca
Rab11a	1.10205e-15	0.275957	0.805	0.549	1.82754e-11	5	Rab11a
Pkm1	1.2802e-14	0.284294	1	0.9	2.12295e-10	5	Pkm
Wnt41	3.63134e-257	1.87375	0.922	0.12	6.02185e-253	6	Wnt4
Npy	2.07455e-183	0.7146	0.489	0.03	3.44022e-179	6	Npy
Tmem100	6.86572e-130	0.475384	0.368	0.024	1.13854e-125	6	Tmem100
Fam132a	9.60814e-119	1.174	0.931	0.373	1.59332e-114	6	Fam132a
Pdgfa3	4.52442e-115	0.777902	0.81	0.201	7.50285e-111	6	Pdgfa
Cdh4	5.57454e-114	0.579407	0.649	0.119	9.24426e-110	6	Cdh4
Scube3	8.10217e-100	0.505242	0.506	0.077	1.34358e-95	6	Scube3
2010111I01Rik	7.50613e-96	0.664969	0.775	0.23	1.24474e-91	6	2010111I01Rik
Fam19a5	1.27042e-93	0.342831	0.45	0.061	2.10673e-89	6	Fam19a5
Fam107a	9.38086e-91	0.309821	0.359	0.038	1.55563e-86	6	Fam107a
Hey1	2.79991e-89	0.46287	0.524	0.091	4.64309e-85	6	Hey1
Osr2	2.18927e-84	0.654282	0.316	0.031	3.63047e-80	6	Osr2
Gxylt2	1.61491e-81	0.586652	0.684	0.184	2.678e-77	6	Gxylt2
Greb1	1.57445e-80	0.272328	0.351	0.042	2.61091e-76	6	Greb1
A730017C20Rik	6.10309e-79	0.303483	0.455	0.073	1.01207e-74	6	A730017C20Rik
Col2a1	4.95303e-75	0.434828	0.571	0.127	8.2136e-71	6	Col2a1
Pax25	7.40003e-74	0.626296	0.758	0.242	1.22715e-69	6	Pax2
Sp5	4.60004e-72	0.308785	0.316	0.038	7.62824e-68	6	Sp5
Pcdh19	2.93793e-70	0.421178	0.494	0.1	4.87197e-66	6	Pcdh19
H19	5.51273e-68	0.763233	0.987	0.919	9.14175e-64	6	H19
Dach1	9.26115e-64	0.455286	0.628	0.18	1.53578e-59	6	Dach1
Lbx2	1.01445e-63	0.261505	0.338	0.049	1.68227e-59	6	Lbx2
Pax83	1.62365e-63	0.683001	0.667	0.216	2.69251e-59	6	Pax8
Bcam1	7.70579e-58	0.432844	0.571	0.159	1.27785e-53	6	Bcam
Mgp	3.62762e-56	0.316467	0.537	0.136	6.01569e-52	6	Mgp
Cited25	5.16019e-53	0.707798	0.952	0.534	8.55715e-49	6	Cited2
Sorbs2	1.38763e-52	0.3104	0.446	0.107	2.3011e-48	6	Sorbs2
Uncx6	2.99502e-52	0.51247	0.792	0.285	4.96664e-48	6	Uncx
Hs3st65	1.47986e-51	0.452346	0.645	0.208	2.45406e-47	6	Hs3st6
Tenm41	2.29646e-51	0.52637	0.645	0.234	3.80822e-47	6	Tenm4
Heyl	5.94084e-51	0.311119	0.437	0.102	9.85169e-47	6	Heyl
Sfrp2	6.95181e-50	0.462935	0.58	0.181	1.15282e-45	6	Sfrp2
Cxxc52	1.62079e-49	0.554649	0.883	0.509	2.68775e-45	6	Cxxc5
Ltbp1	3.75106e-49	0.451241	0.654	0.241	6.22038e-45	6	Ltbp1
Cox8a	8.42832e-49	0.374785	1	0.974	1.39767e-44	6	Cox8a
Ptma1	3.21964e-48	0.379932	1	0.967	5.33912e-44	6	Ptma
Gja1	5.04058e-48	0.513796	0.693	0.292	8.35879e-44	6	Gja1
Dlc12	1.03154e-46	0.469247	0.684	0.258	1.71061e-42	6	Dlc1
Ier5	1.45144e-45	0.438636	0.736	0.31	2.40693e-41	6	Ier5
Rhou	3.45591e-45	0.299249	0.446	0.118	5.73094e-41	6	Rhou
Bmp4	5.47135e-45	0.329869	0.433	0.11	9.07314e-41	6	Bmp4
Slit24	6.93293e-45	0.475912	0.801	0.369	1.14969e-40	6	Slit2
Smtnl21	2.00976e-44	0.282764	0.442	0.116	3.33278e-40	6	Smtnl2
Emid11	1.4808e-43	0.37694	0.597	0.196	2.45562e-39	6	Emid1
Csrp22	3.30453e-42	0.606932	0.905	0.59	5.4799e-38	6	Csrp2
Gas2	2.34658e-37	0.447944	0.593	0.234	3.89134e-33	6	Gas2
Frzb	2.85642e-37	0.269417	0.329	0.077	4.73679e-33	6	Frzb
H2afz3	9.32326e-37	0.411332	1	0.966	1.54608e-32	6	H2afz
Sox114	9.48388e-37	0.58613	0.961	0.74	1.57271e-32	6	Sox11
Trim2	1.00878e-36	0.293831	0.476	0.156	1.67286e-32	6	Trim2
Igf22	4.12777e-36	0.537203	0.939	0.668	6.84509e-32	6	Igf2
Mif4gd	6.23983e-36	0.343551	0.519	0.19	1.03475e-31	6	Mif4gd
Tcf43	2.03857e-35	0.444883	0.879	0.548	3.38055e-31	6	Tcf4
Dusp9	5.44584e-34	0.268858	0.45	0.145	9.03084e-30	6	Dusp9
Tsc22d16	6.13858e-33	0.457415	0.996	0.901	1.01796e-28	6	Tsc22d1
Pla2g12a1	6.51058e-33	0.317244	0.701	0.311	1.07965e-28	6	Pla2g12a
Chd71	1.21834e-31	0.326166	0.619	0.264	2.02037e-27	6	Chd7
Serf1	3.6646e-31	0.386711	0.978	0.842	6.077e-27	6	Serf1
Timm8b1	3.80524e-31	0.350545	0.991	0.875	6.31022e-27	6	Timm8b
Wt14	5.69968e-31	0.578489	0.84	0.546	9.45178e-27	6	Wt1
Gng5	1.03509e-30	0.302382	1	0.954	1.71649e-26	6	Gng5
Pbx3	1.1966e-30	0.2775	0.537	0.216	1.98432e-26	6	Pbx3
Clic4	2.18909e-30	0.350483	0.697	0.346	3.63016e-26	6	Clic4
Cdk2ap11	2.37031e-30	0.38113	0.965	0.832	3.93068e-26	6	Cdk2ap1
Cox6c	2.59055e-30	0.28499	1	0.977	4.2959e-26	6	Cox6c
Lhx1	5.85404e-30	0.306646	0.286	0.072	9.70775e-26	6	Lhx1
Id13	9.64754e-30	0.473181	0.831	0.484	1.59985e-25	6	Id1
Kdm2b1	1.18275e-29	0.417194	0.727	0.392	1.96136e-25	6	Kdm2b
Ppp1r1a5	1.38393e-29	0.266299	0.584	0.232	2.29497e-25	6	Ppp1r1a
Epb41l5	1.1927e-28	0.273557	0.515	0.202	1.97786e-24	6	Epb41l5
Creg1	1.89474e-27	0.327072	0.558	0.237	3.14205e-23	6	Creg1
Stmn11	8.4902e-27	0.341555	0.987	0.898	1.40793e-22	6	Stmn1
Bambi1	9.85754e-27	0.343351	0.476	0.188	1.63468e-22	6	Bambi
Pkig3	5.36538e-26	0.33273	0.939	0.71	8.8974e-22	6	Pkig
Id31	3.51466e-25	0.399626	0.978	0.86	5.82836e-21	6	Id3
Aars	4.23177e-25	0.40721	0.887	0.648	7.01754e-21	6	Aars
Uqcr11	1.13479e-24	0.289746	1	0.934	1.88182e-20	6	Uqcr11
Six36	2.50633e-24	0.291997	0.675	0.295	4.15625e-20	6	Six3
Dut3	2.51144e-24	0.391445	0.978	0.804	4.16473e-20	6	Dut
Tspan135	3.67794e-24	0.295765	0.658	0.322	6.09913e-20	6	Tspan13
Msi2	1.13339e-23	0.269742	0.558	0.264	1.8795e-19	6	Msi2
Acvr2b1	1.26756e-23	0.283416	0.593	0.286	2.10199e-19	6	Acvr2b
Ivns1abp1	2.98328e-23	0.303403	0.805	0.522	4.94717e-19	6	Ivns1abp
2010107E04Rik	4.24173e-23	0.263691	1	0.95	7.03407e-19	6	2010107E04Rik
Nt5dc22	7.57365e-23	0.336101	0.961	0.803	1.25594e-18	6	Nt5dc2
Ccnd13	8.45408e-23	0.758464	0.779	0.513	1.40194e-18	6	Ccnd1
Hoxc93	1.02694e-22	0.330669	0.792	0.481	1.70298e-18	6	Hoxc9
Foxp15	3.25834e-22	0.254487	0.745	0.386	5.4033e-18	6	Foxp1
Id23	5.1357e-22	0.326604	0.853	0.536	8.51653e-18	6	Id2
Sall13	7.23161e-22	0.296083	0.645	0.33	1.19922e-17	6	Sall1
Siva12	1.01454e-21	0.331847	0.991	0.87	1.68241e-17	6	Siva1
Mycn2	1.71584e-21	0.282891	0.654	0.331	2.84538e-17	6	Mycn
Fabp53	2.21034e-21	0.354427	0.965	0.793	3.66541e-17	6	Fabp5
Fam60a	3.33998e-21	0.287645	0.766	0.448	5.53869e-17	6	Fam60a
Uqcrq	3.49669e-21	0.267186	1	0.938	5.79855e-17	6	Uqcrq
Hmgb31	3.74575e-21	0.316323	0.97	0.863	6.21158e-17	6	Hmgb3
Cox7a2	8.75975e-21	0.264053	1	0.955	1.45263e-16	6	Cox7a2
Gm2665	1.98747e-20	0.261759	0.697	0.34	3.29583e-16	6	Gm266
Zfp5031	2.02647e-20	0.326403	0.779	0.509	3.36049e-16	6	Zfp503
Cd24a6	1.27358e-19	0.285725	0.991	0.912	2.11197e-15	6	Cd24a
Tmeff11	1.33969e-19	0.27636	0.771	0.477	2.2216e-15	6	Tmeff1
Pabpc11	1.8723e-19	0.252991	1	0.97	3.10484e-15	6	Pabpc1
Dag11	3.20493e-19	0.2897	0.589	0.316	5.31473e-15	6	Dag1
Ncam11	1.00246e-18	0.283679	0.727	0.452	1.66238e-14	6	Ncam1
Atp5g21	1.07566e-18	0.260823	1	0.917	1.78376e-14	6	Atp5g2
Rdh104	1.10149e-18	0.302048	0.688	0.39	1.8266e-14	6	Rdh10
Creb3l2	3.05847e-18	0.251723	0.623	0.348	5.07187e-14	6	Creb3l2
Ndufb71	7.73788e-18	0.266445	0.987	0.894	1.28317e-13	6	Ndufb7
Polr2k1	2.08414e-17	0.278001	0.948	0.783	3.45612e-13	6	Polr2k
Arid1a	2.52887e-17	0.274844	0.827	0.581	4.19363e-13	6	Arid1a
Nop101	3.5259e-17	0.272871	0.983	0.889	5.84699e-13	6	Nop10
Srsf7	4.71503e-17	0.280179	0.996	0.872	7.81893e-13	6	Srsf7
Bri31	1.37296e-16	0.268393	0.974	0.844	2.27678e-12	6	Bri3
Igfbp41	2.13139e-16	0.290467	0.931	0.738	3.53448e-12	6	Igfbp4
Hoxd112	2.35197e-16	0.302037	0.771	0.536	3.90028e-12	6	Hoxd11
Ppa1	1.10724e-15	0.298824	0.835	0.583	1.83613e-11	6	Ppa1
Nasp1	1.45463e-15	0.289687	0.918	0.73	2.41221e-11	6	Nasp
Ranbp12	1.53202e-15	0.260949	0.996	0.923	2.54056e-11	6	Ranbp1
H2afy2	2.37773e-15	0.250796	0.983	0.867	3.94299e-11	6	H2afy
Igf2bp1	2.68589e-15	0.265567	0.719	0.48	4.45402e-11	6	Igf2bp1
Hnrnpab1	2.99188e-15	0.254872	0.991	0.902	4.96144e-11	6	Hnrnpab
Gm16731	3.90181e-15	0.279762	0.913	0.725	6.47037e-11	6	Gm1673
Odc1	4.70719e-15	0.282851	0.844	0.648	7.80593e-11	6	Odc1
Tra2a	5.03386e-15	0.262931	0.896	0.674	8.34765e-11	6	Tra2a
Hoxc103	3.82718e-14	0.292158	0.918	0.704	6.34662e-10	6	Hoxc10
Lsm33	4.87787e-14	0.251723	0.957	0.815	8.08897e-10	6	Lsm3
Apex11	5.12772e-14	0.268406	0.913	0.734	8.5033e-10	6	Apex1
Hnrnpa0	2.80462e-13	0.254615	0.823	0.636	4.65091e-09	6	Hnrnpa0
2810417H13Rik5	1.90606e-12	0.276104	0.935	0.725	3.16083e-08	6	2810417H13Rik
Erdr12	1.97059e-12	0.353189	0.87	0.715	3.26782e-08	6	Erdr1
Top2a4	2.90202e-12	0.268429	0.749	0.5	4.81242e-08	6	Top2a
Hist1h2ap5	7.23895e-12	0.296525	0.697	0.439	1.20044e-07	6	Hist1h2ap
Ogn	0	1.03779	0.746	0.036	0	7	Ogn
Mfap5	3.62153e-275	1.05457	0.593	0.023	6.00559e-271	7	Mfap5
Smoc2	2.15448e-257	1.41022	0.933	0.109	3.57278e-253	7	Smoc2
Postn	2.57762e-257	1.5764	0.818	0.075	4.27446e-253	7	Postn
Klf4	4.16206e-236	1.01395	0.708	0.054	6.90194e-232	7	Klf4
Fbln2	2.92723e-171	0.859189	0.646	0.069	4.85423e-167	7	Fbln2
Fgf18	1.19314e-169	0.58602	0.388	0.016	1.97859e-165	7	Fgf18
Igfbp62	2.41354e-167	1.1355	0.813	0.126	4.00237e-163	7	Igfbp6
Dkk2	2.08526e-159	0.926382	0.445	0.028	3.45799e-155	7	Dkk2
Sfrp16	1.59825e-150	1.85461	0.99	0.37	2.65038e-146	7	Sfrp1
Fap	3.16276e-141	0.33509	0.311	0.011	5.2448e-137	7	Fap
Adamtsl1	9.12415e-138	0.685421	0.584	0.069	1.51306e-133	7	Adamtsl1
C1qtnf22	6.12219e-136	1.02467	0.775	0.145	1.01524e-131	7	C1qtnf2
Ptger3	2.51512e-133	0.369381	0.306	0.012	4.17082e-129	7	Ptger3
Col6a1	6.5029e-133	0.69502	0.608	0.081	1.07838e-128	7	Col6a1
Igf1	1.59949e-130	0.921887	0.488	0.048	2.65244e-126	7	Igf1
Meg37	3.57679e-130	2.32454	1	0.544	5.93138e-126	7	Meg3
Col3a15	5.65571e-128	1.76825	0.995	0.402	9.37887e-124	7	Col3a1
Col5a21	6.53548e-128	1.03899	0.823	0.191	1.08378e-123	7	Col5a2
Col1a14	1.16015e-126	2.00207	0.995	0.472	1.92388e-122	7	Col1a1
Egfl6	1.78739e-124	0.583908	0.325	0.018	2.96402e-120	7	Egfl6
Dlk16	1.01534e-121	1.63743	0.952	0.303	1.68373e-117	7	Dlk1
Ptgfr	3.14662e-115	0.593698	0.469	0.05	5.21805e-111	7	Ptgfr
Efemp1	6.0167e-114	0.519208	0.321	0.02	9.97749e-110	7	Efemp1
Col1a27	2.06194e-113	1.74509	0.952	0.356	3.41931e-109	7	Col1a2
Nfib4	8.48566e-111	1.20221	0.962	0.405	1.40718e-106	7	Nfib
Col6a2	4.82437e-109	0.633872	0.555	0.082	8.00025e-105	7	Col6a2
Col8a2	3.48398e-108	0.311261	0.282	0.015	5.77748e-104	7	Col8a2
Fbln5	1.64353e-107	0.692202	0.526	0.072	2.72546e-103	7	Fbln5
Fxyd7	2.6082e-104	0.590181	0.522	0.072	4.32518e-100	7	Fxyd7
Il336	3.33282e-102	0.927878	0.818	0.226	5.52681e-98	7	Il33
Cldn1	4.84995e-101	0.378841	0.368	0.033	8.04267e-97	7	Cldn1
Alcam3	7.55216e-100	1.24463	0.962	0.561	1.25237e-95	7	Alcam
S100a105	9.61345e-99	1.30019	1	0.535	1.5942e-94	7	S100a10
Igfbp53	5.91327e-98	1.58058	0.938	0.478	9.80598e-94	7	Igfbp5
Akap125	1.05531e-95	1.11922	0.909	0.359	1.75002e-91	7	Akap12
Ebf3	6.45424e-95	0.456043	0.407	0.045	1.07031e-90	7	Ebf3
Adamts2	2.25633e-93	0.346197	0.278	0.018	3.74168e-89	7	Adamts2
Plagl15	1.93006e-92	1.10134	0.947	0.448	3.20061e-88	7	Plagl1
Lgals17	2.36613e-92	1.18955	1	0.849	3.92375e-88	7	Lgals1
Foxp2	1.9215e-91	0.584055	0.536	0.089	3.18642e-87	7	Foxp2
Sema3d	3.0514e-89	0.609951	0.612	0.131	5.06013e-85	7	Sema3d
Ahnak	8.86998e-89	0.643011	0.55	0.102	1.47091e-84	7	Ahnak
Figf	3.52211e-88	0.541332	0.478	0.072	5.84071e-84	7	Figf
Dcn	3.79505e-86	1.21895	0.502	0.083	6.29334e-82	7	Dcn
Selm6	9.91896e-85	0.997147	0.962	0.508	1.64486e-80	7	Selm
Piezo2	1.02387e-84	0.606089	0.598	0.128	1.69789e-80	7	Piezo2
Matn2	1.42836e-83	0.500289	0.426	0.061	2.36864e-79	7	Matn2
Prrx1	2.82864e-83	0.662479	0.474	0.077	4.69073e-79	7	Prrx1
Ntn12	2.34771e-82	0.765821	0.684	0.175	3.8932e-78	7	Ntn1
Mdfic	2.14942e-81	0.567155	0.589	0.128	3.56439e-77	7	Mdfic
Lox	3.26493e-81	0.429176	0.287	0.025	5.41424e-77	7	Lox
Pmp22	3.57371e-81	0.614126	0.565	0.116	5.92628e-77	7	Pmp22
Foxd16	9.90186e-80	0.952355	0.885	0.397	1.64203e-75	7	Foxd1
Calml4	1.49042e-79	0.736664	0.641	0.162	2.47157e-75	7	Calml4
Mfap25	3.24852e-77	0.874339	1	0.855	5.38703e-73	7	Mfap2
Cthrc1	2.40383e-76	0.858792	0.589	0.137	3.98628e-72	7	Cthrc1
Fstl12	1.2347e-75	0.860056	0.933	0.527	2.0475e-71	7	Fstl1
Fgfbp1	4.99124e-75	0.410928	0.287	0.028	8.27697e-71	7	Fgfbp1
Fbn21	7.78388e-75	1.02829	0.914	0.582	1.2908e-70	7	Fbn2
Nfix	9.50413e-75	0.511984	0.45	0.078	1.57607e-70	7	Nfix
Sepp16	9.14536e-74	0.846027	0.923	0.464	1.51658e-69	7	Sepp1
Anpep	1.35527e-73	0.309264	0.268	0.024	2.24744e-69	7	Anpep
Col12a1	9.20227e-72	0.485089	0.435	0.074	1.52601e-67	7	Col12a1
Serping1	1.29976e-71	0.589318	0.569	0.133	2.15539e-67	7	Serping1
Arap1	1.7249e-71	0.61753	0.622	0.167	2.8604e-67	7	Arap1
Twist21	1.76463e-71	0.575761	0.598	0.144	2.92629e-67	7	Twist2
Tmem119	6.32738e-71	0.559808	0.502	0.104	1.04927e-66	7	Tmem119
Arhgap20	4.88263e-70	0.40914	0.287	0.03	8.09686e-66	7	Arhgap20
Col6a3	1.14127e-69	0.570141	0.483	0.098	1.89256e-65	7	Col6a3
Bnc2	1.21028e-69	0.431551	0.464	0.086	2.00702e-65	7	Bnc2
Ifitm25	2.76843e-69	0.689785	1	0.891	4.59089e-65	7	Ifitm2
Tmtc42	5.1604e-69	0.743114	0.689	0.231	8.55749e-65	7	Tmtc4
Thra3	6.01272e-69	0.751017	0.861	0.416	9.97089e-65	7	Thra
S100a115	1.90022e-68	0.81384	1	0.865	3.15113e-64	7	S100a11
Sparc1	2.50517e-68	1.02854	0.981	0.747	4.15432e-64	7	Sparc
Runx1t1	3.62409e-67	0.453816	0.411	0.069	6.00983e-63	7	Runx1t1
Crabp16	6.29437e-67	0.874598	0.847	0.329	1.0438e-62	7	Crabp1
Emp1	7.37774e-67	0.656924	0.598	0.162	1.22345e-62	7	Emp1
Vim6	1.2827e-66	0.871195	0.952	0.5	2.1271e-62	7	Vim
Pcsk5	4.24107e-66	0.500998	0.493	0.108	7.03297e-62	7	Pcsk5
Gm30382	5.90063e-66	0.282897	0.292	0.032	9.78501e-62	7	Gm30382
Rbp12	9.04033e-66	0.798541	0.99	0.847	1.49916e-61	7	Rbp1
Twist1	3.08917e-64	0.400409	0.431	0.08	5.12277e-60	7	Twist1
Ly6h1	7.23247e-64	0.557125	0.536	0.127	1.19936e-59	7	Ly6h
Pcdh191	4.29176e-63	0.503303	0.478	0.104	7.11702e-59	7	Pcdh19
Meis17	9.07791e-63	0.720943	0.904	0.442	1.50539e-58	7	Meis1
Wisp1	1.80899e-62	0.408297	0.388	0.066	2.99985e-58	7	Wisp1
Marcks3	8.05702e-62	0.766922	0.99	0.832	1.3361e-57	7	Marcks
Gpc37	5.95892e-60	0.849481	0.947	0.682	9.88167e-56	7	Gpc3
Cdkn1c5	2.61815e-59	0.699679	1	0.871	4.34168e-55	7	Cdkn1c
Hic16	2.28538e-57	0.652407	0.88	0.375	3.78985e-53	7	Hic1
Igf23	4.24228e-57	0.738841	0.914	0.671	7.03498e-53	7	Igf2
Col5a1	4.79664e-57	0.588834	0.512	0.134	7.95427e-53	7	Col5a1
Malat13	1.14085e-56	0.697067	1	0.976	1.89187e-52	7	Malat1
Tgfb31	2.74879e-56	0.445068	0.498	0.121	4.55831e-52	7	Tgfb3
Cdc42ep35	4.37898e-56	0.648861	0.684	0.239	7.26166e-52	7	Cdc42ep3
Plod2	1.08983e-55	0.485116	0.474	0.118	1.80727e-51	7	Plod2
Spats2l	1.17946e-55	0.563833	0.589	0.184	1.95591e-51	7	Spats2l
Parm1	3.45858e-55	0.39865	0.359	0.063	5.73537e-51	7	Parm1
Mirg	4.38427e-55	0.289683	0.292	0.041	7.27044e-51	7	Mirg
Prickle1	4.73485e-55	0.401503	0.383	0.074	7.8518e-51	7	Prickle1
Jun	5.15483e-55	0.58946	0.67	0.243	8.54825e-51	7	Jun
Kcnq1ot1	6.69029e-55	0.707124	0.952	0.805	1.10945e-50	7	Kcnq1ot1
Cdon	1.0721e-54	0.395565	0.349	0.063	1.77787e-50	7	Cdon
AW551984	7.19631e-54	0.446897	0.469	0.112	1.19336e-49	7	AW551984
Pcolce1	9.15562e-53	0.626282	0.555	0.164	1.51828e-48	7	Pcolce
Rhoj	1.23276e-52	0.538544	0.493	0.131	2.04428e-48	7	Rhoj
Lama4	2.09502e-52	0.480393	0.44	0.106	3.47417e-48	7	Lama4
Emp37	6.83786e-52	0.732174	0.919	0.518	1.13392e-47	7	Emp3
Chd34	1.33093e-51	0.651597	0.938	0.711	2.20708e-47	7	Chd3
Cd248	2.17598e-51	0.497429	0.502	0.136	3.60843e-47	7	Cd248
Rarres25	6.67293e-51	0.584915	0.694	0.262	1.10657e-46	7	Rarres2
Tmsb10	1.24104e-50	0.403274	1	0.96	2.05802e-46	7	Tmsb10
Sertad4	1.94431e-50	0.424232	0.421	0.099	3.22425e-46	7	Sertad4
Tmsb4x5	2.2708e-50	0.393048	1	0.938	3.76566e-46	7	Tmsb4x
Tgfb2	3.22766e-50	0.498916	0.445	0.108	5.35244e-46	7	Tgfb2
Nid1	3.58281e-50	0.511729	0.555	0.168	5.94138e-46	7	Nid1
Fxyd1	7.10921e-50	0.495405	0.555	0.17	1.17892e-45	7	Fxyd1
Ptprd2	7.68312e-50	0.647958	0.742	0.365	1.27409e-45	7	Ptprd
Gpr27	4.64613e-49	0.330816	0.349	0.068	7.70468e-45	7	Gpr27
Anxa27	5.05154e-49	0.726296	0.904	0.475	8.37697e-45	7	Anxa2
Kctd12	1.18407e-48	0.450878	0.373	0.078	1.96354e-44	7	Kctd12
Lpar13	2.00903e-48	0.512402	0.622	0.226	3.33158e-44	7	Lpar1
Slc16a1	2.28276e-47	0.452933	0.411	0.102	3.7855e-43	7	Slc16a1
Nfia6	5.96334e-46	0.525366	0.684	0.275	9.889e-42	7	Nfia
6330403K07Rik3	6.41932e-46	0.66121	0.938	0.713	1.06452e-41	7	6330403K07Rik
Mme	1.99149e-45	0.436512	0.478	0.138	3.3025e-41	7	Mme
Lpl	7.0229e-45	0.339497	0.392	0.091	1.16461e-40	7	Lpl
Svil	1.01376e-44	0.546096	0.608	0.237	1.68112e-40	7	Svil
Col16a1	1.21276e-44	0.395101	0.316	0.061	2.01111e-40	7	Col16a1
Cfh6	1.82758e-44	0.561384	0.622	0.234	3.03068e-40	7	Cfh
Nenf2	5.05696e-44	0.580848	0.938	0.727	8.38596e-40	7	Nenf
Cox6b21	1.15212e-43	0.68104	0.789	0.471	1.91056e-39	7	Cox6b2
Cd815	4.39457e-43	0.619742	0.981	0.809	7.28751e-39	7	Cd81
Olfml37	7.04995e-43	0.597612	0.708	0.289	1.16909e-38	7	Olfml3
Itm2a	1.11577e-42	0.800123	0.445	0.125	1.85028e-38	7	Itm2a
Agtr2	1.35934e-42	0.531098	0.411	0.105	2.25419e-38	7	Agtr2
Myl97	2.26935e-42	0.586258	0.789	0.367	3.76326e-38	7	Myl9
Dact1	3.30506e-42	0.489922	0.541	0.186	5.48079e-38	7	Dact1
Gsn	8.00098e-42	0.525181	0.459	0.135	1.3268e-37	7	Gsn
Ldb27	1.65348e-41	0.513432	0.66	0.261	2.74197e-37	7	Ldb2
Rab32	6.44023e-41	0.333376	0.34	0.075	1.06798e-36	7	Rab32
2610001J05Rik	7.13577e-41	0.670652	0.818	0.591	1.18332e-36	7	2610001J05Rik
Epb41l3	9.76327e-41	0.354942	0.354	0.084	1.61904e-36	7	Epb41l3
Tm4sf11	1.28968e-40	0.474971	0.522	0.167	2.13868e-36	7	Tm4sf1
Pdgfra6	2.41798e-40	0.486936	0.627	0.242	4.00973e-36	7	Pdgfra
Adgrl24	6.30125e-40	0.602348	0.746	0.442	1.04494e-35	7	Adgrl2
Hs6st2	6.32293e-40	0.535358	0.56	0.221	1.04853e-35	7	Hs6st2
Sepw1	1.01691e-39	0.433705	1	0.96	1.68635e-35	7	Sepw1
Mest5	1.27858e-39	0.520814	1	0.891	2.12027e-35	7	Mest
Col14a1	2.0185e-39	0.619128	0.292	0.059	3.34727e-35	7	Col14a1
Peg34	2.40814e-39	0.607768	0.943	0.783	3.99342e-35	7	Peg3
Sptbn1	6.45672e-39	0.533333	0.775	0.481	1.07072e-34	7	Sptbn1
Sema3c1	7.45377e-39	0.441366	0.55	0.195	1.23606e-34	7	Sema3c
Fbn1	1.25462e-38	0.484826	0.498	0.176	2.08053e-34	7	Fbn1
Maged27	1.36649e-38	0.610472	0.981	0.717	2.26605e-34	7	Maged2
Ptrf	1.67152e-38	0.29829	0.301	0.062	2.77189e-34	7	Ptrf
H191	3.58988e-38	0.475548	1	0.919	5.95311e-34	7	H19
Plac85	1.26141e-37	0.633096	0.761	0.359	2.09179e-33	7	Plac8
Slc38a4	1.95545e-37	0.414328	0.498	0.174	3.24272e-33	7	Slc38a4
Fn17	2.14603e-37	0.648923	0.823	0.508	3.55876e-33	7	Fn1
Islr1	1.08169e-36	0.475862	0.483	0.162	1.79377e-32	7	Islr
Dock111	1.22815e-36	0.371777	0.45	0.142	2.03664e-32	7	Dock11
Rrbp12	1.2844e-36	0.655305	0.861	0.635	2.12992e-32	7	Rrbp1
Axl	1.32273e-36	0.489808	0.55	0.222	2.19348e-32	7	Axl
Tpm14	2.20367e-36	0.564326	0.89	0.664	3.65434e-32	7	Tpm1
Nr2f15	2.44101e-36	0.638287	0.746	0.418	4.04793e-32	7	Nr2f1
Arpc1b7	7.76423e-36	0.562889	0.871	0.555	1.28754e-31	7	Arpc1b
Mmp144	9.78755e-36	0.569769	0.775	0.454	1.62307e-31	7	Mmp14
Prkcdbp	2.26873e-35	0.460556	0.44	0.141	3.76223e-31	7	Prkcdbp
Lrp1	3.70789e-35	0.403791	0.565	0.224	6.1488e-31	7	Lrp1
Creb3l11	7.38539e-35	0.447019	0.44	0.143	1.22472e-30	7	Creb3l1
Efnb3	9.0554e-35	0.397729	0.445	0.146	1.50166e-30	7	Efnb3
Gas7	1.22152e-34	0.256388	0.254	0.049	2.02565e-30	7	Gas7
Rbms14	1.35658e-34	0.530231	0.809	0.528	2.24962e-30	7	Rbms1
Ltbp11	1.79942e-34	0.525187	0.574	0.248	2.98399e-30	7	Ltbp1
Rbms3	3.11348e-34	0.529918	0.636	0.327	5.16308e-30	7	Rbms3
Aff3	4.67773e-34	0.354173	0.373	0.107	7.75707e-30	7	Aff3
Tgm2	5.17523e-34	0.275437	0.292	0.064	8.58209e-30	7	Tgm2
Klf2	7.1827e-34	0.450275	0.254	0.05	1.19111e-29	7	Klf2
Heg1	7.62354e-34	0.40005	0.349	0.095	1.26421e-29	7	Heg1
Nbl1	1.80107e-33	0.411516	0.402	0.124	2.98672e-29	7	Nbl1
Rarg	1.91115e-33	0.308033	0.33	0.085	3.16926e-29	7	Rarg
Celf2	2.36185e-33	0.469449	0.541	0.222	3.91666e-29	7	Celf2
Map1lc3a	2.45684e-33	0.485886	0.89	0.649	4.07418e-29	7	Map1lc3a
Igfbp42	5.03957e-33	0.577577	0.909	0.741	8.35712e-29	7	Igfbp4
Pmepa1	5.09781e-33	0.30933	0.287	0.066	8.4537e-29	7	Pmepa1
F11r	6.34835e-33	0.432034	0.565	0.236	1.05275e-28	7	F11r
Zbtb7c	1.15014e-32	0.282805	0.321	0.08	1.90727e-28	7	Zbtb7c
Ddr2	1.38157e-32	0.289866	0.368	0.104	2.29105e-28	7	Ddr2
Cdc42ep2	1.64537e-32	0.339306	0.325	0.086	2.72852e-28	7	Cdc42ep2
Pde5a	1.82984e-32	0.260729	0.263	0.057	3.03442e-28	7	Pde5a
Mfap44	2.11043e-32	0.580733	0.914	0.654	3.49973e-28	7	Mfap4
Slit3	2.62281e-32	0.287159	0.268	0.059	4.3494e-28	7	Slit3
Ntng1	2.64504e-32	0.282715	0.311	0.076	4.38628e-28	7	Ntng1
Il6st	9.27644e-32	0.419376	0.483	0.186	1.53831e-27	7	Il6st
Serf2	1.43291e-31	0.321632	1	0.97	2.37619e-27	7	Serf2
Anxa62	1.4898e-31	0.437434	0.646	0.315	2.47054e-27	7	Anxa6
Dab2	3.03694e-31	0.324297	0.445	0.154	5.03616e-27	7	Dab2
Tubb2b	3.1907e-31	0.487051	0.727	0.404	5.29114e-27	7	Tubb2b
Ntm1	4.49451e-31	0.456235	0.474	0.175	7.45324e-27	7	Ntm
Pik3r12	6.62259e-31	0.484823	0.646	0.33	1.09822e-26	7	Pik3r1
Tgfbi3	1.24932e-30	0.551145	0.718	0.426	2.07175e-26	7	Tgfbi
Ankrd12	1.76978e-30	0.453118	0.574	0.276	2.93483e-26	7	Ankrd12
Gas15	2.91565e-30	0.522976	0.9	0.61	4.83502e-26	7	Gas1
Efnb11	3.31471e-30	0.459076	0.813	0.539	5.49678e-26	7	Efnb1
Bicc1	1.13041e-29	0.46364	0.56	0.261	1.87457e-25	7	Bicc1
Cst31	1.30435e-29	0.465937	0.933	0.807	2.16301e-25	7	Cst3
S100a66	1.31526e-29	0.59617	0.632	0.291	2.1811e-25	7	S100a6
Creb5	2.16284e-29	0.343013	0.254	0.057	3.58663e-25	7	Creb5
Pbx17	3.42614e-29	0.535825	0.962	0.82	5.68156e-25	7	Pbx1
Rcn34	4.72974e-29	0.551808	0.828	0.589	7.84332e-25	7	Rcn3
Eln	9.01111e-29	0.348253	0.278	0.068	1.49431e-24	7	Eln
Timp2	9.63792e-29	0.536572	0.727	0.464	1.59826e-24	7	Timp2
mt-Co1	1.06003e-28	0.287151	1	0.982	1.75784e-24	7	mt-Co1
Tln2	1.5602e-28	0.382154	0.469	0.191	2.58729e-24	7	Tln2
Sparcl11	3.91571e-28	0.394527	0.397	0.134	6.49342e-24	7	Sparcl1
Serpinh14	6.98012e-28	0.490083	0.99	0.904	1.15751e-23	7	Serpinh1
Boc	1.39967e-27	0.303206	0.349	0.11	2.32107e-23	7	Boc
Pkdcc3	1.79579e-27	0.513615	0.732	0.505	2.97796e-23	7	Pkdcc
Npc23	2.36279e-27	0.406175	0.957	0.819	3.91822e-23	7	Npc2
Adamts5	3.52555e-27	0.268101	0.297	0.079	5.84641e-23	7	Adamts5
Rassf8	3.83889e-27	0.290659	0.349	0.112	6.36604e-23	7	Rassf8
Crabp24	4.4348e-27	0.444995	0.823	0.534	7.35423e-23	7	Crabp2
Dhrs36	7.97957e-27	0.385614	0.699	0.368	1.32325e-22	7	Dhrs3
Oaf6	3.68465e-26	0.490209	0.751	0.461	6.11026e-22	7	Oaf
Zfp7031	3.71186e-26	0.389098	0.522	0.237	6.15538e-22	7	Zfp703
Mmp21	4.79851e-26	0.401114	0.536	0.252	7.95736e-22	7	Mmp2
Vat1	5.72957e-26	0.310626	0.33	0.105	9.50134e-22	7	Vat1
Fcgrt	6.59979e-26	0.350797	0.469	0.192	1.09444e-21	7	Fcgrt
Sema3a	7.36983e-26	0.289367	0.344	0.108	1.22214e-21	7	Sema3a
Ank2	3.1393e-25	0.273142	0.297	0.087	5.20591e-21	7	Ank2
Mxra8	3.58596e-25	0.36265	0.407	0.153	5.94659e-21	7	Mxra8
Ralgps2	4.36575e-25	0.41135	0.55	0.285	7.23972e-21	7	Ralgps2
Bgn3	4.94518e-25	0.34708	0.512	0.211	8.20059e-21	7	Bgn
Scd2	2.41255e-24	0.477085	0.823	0.68	4.00073e-20	7	Scd2
Ncam12	2.42473e-24	0.366029	0.732	0.454	4.02093e-20	7	Ncam1
Cxcl126	5.69427e-24	0.604805	0.579	0.289	9.44281e-20	7	Cxcl12
Loxl11	9.07023e-24	0.363597	0.44	0.182	1.50412e-19	7	Loxl1
Nhs	1.38919e-23	0.335718	0.407	0.161	2.3037e-19	7	Nhs
Penk1	1.95531e-23	0.273065	0.297	0.085	3.2425e-19	7	Penk
Wnt5b	2.04688e-23	0.255222	0.301	0.091	3.39434e-19	7	Wnt5b
Tmem9	2.75687e-23	0.439734	0.718	0.499	4.57172e-19	7	Tmem9
Lhfpl2	4.44294e-23	0.481487	0.565	0.312	7.36773e-19	7	Lhfpl2
Nrk	6.17133e-23	0.360355	0.33	0.111	1.02339e-18	7	Nrk
Rnase4	7.2104e-23	0.333133	0.335	0.114	1.1957e-18	7	Rnase4
Mrc2	1.28913e-22	0.254837	0.325	0.109	2.13776e-18	7	Mrc2
Calu	1.55741e-22	0.391892	0.718	0.501	2.58265e-18	7	Calu
Add3	1.87024e-22	0.34841	0.488	0.229	3.10142e-18	7	Add3
Ebf15	2.16268e-22	0.454151	0.608	0.3	3.58637e-18	7	Ebf1
Nfic	2.17582e-22	0.376344	0.55	0.291	3.60816e-18	7	Nfic
Arhgef25	2.55751e-22	0.354994	0.474	0.224	4.24112e-18	7	Arhgef25
Fzd7	3.75528e-22	0.31201	0.416	0.178	6.22738e-18	7	Fzd7
Cd635	3.97824e-22	0.595294	0.943	0.8	6.59712e-18	7	Cd63
Smarca1	4.02914e-22	0.287035	0.378	0.143	6.68152e-18	7	Smarca1
Npdc1	4.65509e-22	0.373925	0.388	0.156	7.71953e-18	7	Npdc1
Calr3	6.00563e-22	0.365542	0.971	0.838	9.95914e-18	7	Calr
Gpx83	6.66697e-22	0.383575	0.833	0.601	1.10558e-17	7	Gpx8
Gpm6b	9.43286e-22	0.324079	0.373	0.141	1.56425e-17	7	Gpm6b
Mdk3	1.61967e-21	0.2955	1	0.932	2.6859e-17	7	Mdk
Tmed3	2.17378e-21	0.438634	0.636	0.386	3.60479e-17	7	Tmed3
Tfpi	2.38885e-21	0.352366	0.483	0.225	3.96144e-17	7	Tfpi
Cald17	3.66706e-21	0.369153	0.904	0.618	6.08109e-17	7	Cald1
Il11ra11	6.36795e-21	0.412465	0.574	0.314	1.056e-16	7	Il11ra1
Meis24	6.73846e-21	0.362414	0.933	0.772	1.11744e-16	7	Meis2
Cdh112	1.91072e-20	0.399649	0.727	0.48	3.16854e-16	7	Cdh11
Aprt3	2.55273e-20	0.370558	0.947	0.843	4.23318e-16	7	Aprt
Clmp2	3.72872e-20	0.392792	0.732	0.5	6.18334e-16	7	Clmp
BC029214	3.9546e-20	0.26947	0.321	0.116	6.55792e-16	7	BC029214
Ptgr1	4.15014e-20	0.270742	0.368	0.145	6.88218e-16	7	Ptgr1
Psap	5.30009e-20	0.39339	0.665	0.432	8.78914e-16	7	Psap
Eid1	9.2594e-20	0.390237	0.833	0.677	1.53549e-15	7	Eid1
Mmp11	9.70079e-20	0.290509	0.402	0.174	1.60868e-15	7	Mmp11
Cmtm31	1.73562e-19	0.333143	0.775	0.534	2.87817e-15	7	Cmtm3
P4ha1	1.7357e-19	0.323252	0.416	0.187	2.87831e-15	7	P4ha1
Aldh22	3.6507e-19	0.361793	0.732	0.519	6.05396e-15	7	Aldh2
Adamts9	5.38716e-19	0.359979	0.478	0.246	8.93352e-15	7	Adamts9
Hspb1	6.20516e-19	0.32972	0.335	0.125	1.029e-14	7	Hspb1
Cdc42ep5	7.17354e-19	0.310067	0.474	0.238	1.18959e-14	7	Cdc42ep5
Sulf2	7.22293e-19	0.345903	0.56	0.322	1.19778e-14	7	Sulf2
Gab1	7.45951e-19	0.267978	0.368	0.154	1.23701e-14	7	Gab1
Ctsl1	9.23283e-19	0.409541	0.679	0.463	1.53108e-14	7	Ctsl
Rnd3	1.11153e-18	0.280066	0.397	0.176	1.84326e-14	7	Rnd3
Parva	1.28453e-18	0.303353	0.584	0.353	2.13014e-14	7	Parva
Hspa54	1.35246e-18	0.427873	0.919	0.773	2.24278e-14	7	Hspa5
Capn61	1.37839e-18	0.366823	0.416	0.192	2.28578e-14	7	Capn6
Laptm4a	1.74147e-18	0.460585	0.88	0.753	2.88788e-14	7	Laptm4a
Clic1	3.49883e-18	0.3594	0.938	0.793	5.80211e-14	7	Clic1
Nrep	4.89217e-18	0.399457	0.785	0.698	8.11269e-14	7	Nrep
Myh103	5.96284e-18	0.357525	0.732	0.564	9.88818e-14	7	Myh10
Anxa53	7.46865e-18	0.351132	0.684	0.442	1.23853e-13	7	Anxa5
Loxl2	8.65556e-18	0.271479	0.378	0.164	1.43535e-13	7	Loxl2
Tubb65	9.75196e-18	0.383143	0.526	0.267	1.61717e-13	7	Tubb6
Ptn4	1.49939e-17	0.774886	0.871	0.677	2.48645e-13	7	Ptn
Copz21	1.76055e-17	0.401719	0.589	0.372	2.91952e-13	7	Copz2
Flna1	2.23839e-17	0.334943	0.722	0.542	3.71192e-13	7	Flna
Rgma	2.26906e-17	0.261098	0.368	0.157	3.76278e-13	7	Rgma
P3h3	2.55903e-17	0.314726	0.459	0.227	4.24364e-13	7	P3h3
Sdc2	2.84805e-17	0.34023	0.455	0.228	4.72292e-13	7	Sdc2
Tpd52l12	2.8518e-17	0.364046	0.517	0.298	4.72914e-13	7	Tpd52l1
Fkbp7	4.88761e-17	0.309168	0.455	0.226	8.10513e-13	7	Fkbp7
Tshz23	4.95378e-17	0.377461	0.904	0.723	8.21485e-13	7	Tshz2
Ddah2	6.58406e-17	0.330558	0.89	0.787	1.09183e-12	7	Ddah2
Fkbp9	1.03926e-16	0.357273	0.507	0.296	1.7234e-12	7	Fkbp9
Efna5	1.32167e-16	0.282563	0.488	0.261	2.19173e-12	7	Efna5
Cnn26	1.38637e-16	0.305457	0.718	0.445	2.29903e-12	7	Cnn2
Map1b1	1.67004e-16	0.298568	0.45	0.229	2.76942e-12	7	Map1b
Jund1	2.07621e-16	0.36756	0.962	0.879	3.44297e-12	7	Jund
Wwtr1	3.74049e-16	0.269509	0.402	0.193	6.20285e-12	7	Wwtr1
Cdh21	4.30718e-16	0.370072	0.507	0.299	7.14259e-12	7	Cdh2
Myl65	5.5522e-16	0.281828	0.99	0.932	9.20721e-12	7	Myl6
Fndc3a	8.93172e-16	0.314948	0.569	0.353	1.48115e-11	7	Fndc3a
Cask	9.38051e-16	0.324361	0.507	0.291	1.55557e-11	7	Cask
Gypc	9.4887e-16	0.252182	0.392	0.185	1.57351e-11	7	Gypc
Ube2e2	1.05737e-15	0.34505	0.541	0.348	1.75344e-11	7	Ube2e2
Cped14	1.19157e-15	0.322859	0.579	0.354	1.97599e-11	7	Cped1
C1qtnf4	1.28919e-15	0.27287	0.445	0.226	2.13787e-11	7	C1qtnf4
Sh3bgrl33	1.40689e-15	0.354402	0.928	0.806	2.33305e-11	7	Sh3bgrl3
Leprot	1.57706e-15	0.34686	0.555	0.362	2.61524e-11	7	Leprot
Sh3pxd2a	3.05499e-15	0.253246	0.364	0.173	5.06609e-11	7	Sh3pxd2a
Lmo4	4.39329e-15	0.382798	0.67	0.514	7.2854e-11	7	Lmo4
Ppic	4.81283e-15	0.426188	0.789	0.619	7.98112e-11	7	Ppic
App	4.97685e-15	0.3919	0.622	0.434	8.2531e-11	7	App
Maged11	5.47399e-15	0.349465	0.828	0.709	9.07752e-11	7	Maged1
Lsp14	7.39927e-15	0.378214	0.871	0.643	1.22702e-10	7	Lsp1
Kdelr31	1.03746e-14	0.278652	0.349	0.157	1.72042e-10	7	Kdelr3
Tbc1d24	1.94219e-14	0.276069	0.426	0.224	3.22073e-10	7	Tbc1d24
Ikbip	2.00246e-14	0.282201	0.397	0.202	3.32068e-10	7	Ikbip
Gadd45g	2.13722e-14	0.252772	0.354	0.161	3.54414e-10	7	Gadd45g
Oxct1	2.2384e-14	0.296041	0.722	0.559	3.71195e-10	7	Oxct1
Lmna	2.45396e-14	0.280726	0.316	0.141	4.0694e-10	7	Lmna
Grn	2.65632e-14	0.282469	0.478	0.273	4.40498e-10	7	Grn
Eif4a21	3.27249e-14	0.290547	0.823	0.694	5.42677e-10	7	Eif4a2
Mdfi1	3.33163e-14	0.272027	0.55	0.339	5.52485e-10	7	Mdfi
P4hb	3.34078e-14	0.296474	0.813	0.701	5.54001e-10	7	P4hb
Rhoc2	4.06303e-14	0.287302	0.761	0.565	6.73773e-10	7	Rhoc
Tuba1a3	6.33101e-14	0.648148	0.895	0.844	1.04987e-09	7	Tuba1a
Flywch21	6.65428e-14	0.336015	0.651	0.48	1.10348e-09	7	Flywch2
Ctsz	9.57608e-14	0.30203	0.56	0.357	1.588e-09	7	Ctsz
Itgb1	1.04783e-13	0.303847	0.684	0.513	1.73761e-09	7	Itgb1
Mpzl1	1.06747e-13	0.310076	0.766	0.597	1.77019e-09	7	Mpzl1
Sec62	1.21244e-13	0.317975	0.866	0.747	2.01059e-09	7	Sec62
Frmd4a	1.56077e-13	0.284831	0.517	0.321	2.58822e-09	7	Frmd4a
Ptms1	1.76226e-13	0.282196	0.933	0.862	2.92236e-09	7	Ptms
Aebp1	1.91794e-13	0.259337	0.282	0.121	3.18052e-09	7	Aebp1
Capns11	2.34903e-13	0.343094	0.852	0.713	3.8954e-09	7	Capns1
Ssbp23	2.46623e-13	0.28309	0.78	0.633	4.08975e-09	7	Ssbp2
Gabarap	3.00676e-13	0.269645	0.981	0.936	4.98611e-09	7	Gabarap
Cuedc1	3.44018e-13	0.276279	0.502	0.311	5.70486e-09	7	Cuedc1
Gpx7	4.08299e-13	0.311243	0.56	0.366	6.77082e-09	7	Gpx7
Pdia31	4.68446e-13	0.373212	0.78	0.661	7.76823e-09	7	Pdia3
Ghr1	5.68245e-13	0.28474	0.478	0.293	9.42321e-09	7	Ghr
Rab34	6.09468e-13	0.26385	0.775	0.629	1.01068e-08	7	Rab34
Klf7	6.10771e-13	0.289674	0.368	0.192	1.01284e-08	7	Klf7
Vamp82	6.69095e-13	0.302296	0.656	0.476	1.10956e-08	7	Vamp8
Anapc111	6.80045e-13	0.266764	0.928	0.839	1.12772e-08	7	Anapc11
Pgrmc1	8.10059e-13	0.317164	0.823	0.738	1.34332e-08	7	Pgrmc1
Txndc5	8.317e-13	0.301448	0.732	0.574	1.37921e-08	7	Txndc5
Arf41	9.67503e-13	0.287981	0.943	0.83	1.60441e-08	7	Arf4
Ddit41	9.74389e-13	0.277297	0.498	0.296	1.61583e-08	7	Ddit4
Mpc21	1.06937e-12	0.280138	0.818	0.728	1.77334e-08	7	Mpc2
Nfe2l2	1.3423e-12	0.261998	0.464	0.282	2.22593e-08	7	Nfe2l2
Eif3e2	1.4696e-12	0.270654	0.967	0.883	2.43705e-08	7	Eif3e
Acat1	1.4833e-12	0.328335	0.589	0.421	2.45975e-08	7	Acat1
Nagk	1.49486e-12	0.260407	0.397	0.215	2.47893e-08	7	Nagk
Dpm3	1.57064e-12	0.275432	0.809	0.697	2.60459e-08	7	Dpm3
Smdt1	1.74588e-12	0.261504	0.957	0.876	2.89519e-08	7	Smdt1
Shisa4	1.88305e-12	0.305901	0.507	0.325	3.12267e-08	7	Shisa4
Ubc	2.07046e-12	0.302158	0.818	0.671	3.43345e-08	7	Ubc
Rabac1	2.13461e-12	0.332481	0.612	0.455	3.53983e-08	7	Rabac1
Inafm11	3.04601e-12	0.273053	0.526	0.337	5.0512e-08	7	Inafm1
Nr2f22	4.53812e-12	0.301212	0.909	0.809	7.52556e-08	7	Nr2f2
Klf6	5.31898e-12	0.257127	0.306	0.146	8.82046e-08	7	Klf6
Slc9a3r2	6.04837e-12	0.255121	0.378	0.204	1.003e-07	7	Slc9a3r2
Ckap4	6.35729e-12	0.3262	0.651	0.5	1.05423e-07	7	Ckap4
Ybx31	6.61005e-12	0.274915	0.77	0.645	1.09614e-07	7	Ybx3
Ptgis	9.2179e-12	0.255365	0.335	0.17	1.5286e-07	7	Ptgis
Erp29	9.67413e-12	0.283682	0.813	0.707	1.60426e-07	7	Erp29
Rhoq	1.17026e-11	0.261401	0.354	0.188	1.94064e-07	7	Rhoq
Lrp6	1.19688e-11	0.274192	0.56	0.399	1.98479e-07	7	Lrp6
Rhob	1.77782e-11	0.252147	0.349	0.178	2.94816e-07	7	Rhob
Ptprs	2.24661e-11	0.251786	0.627	0.479	3.72556e-07	7	Ptprs
Use1	2.24927e-11	0.274726	0.77	0.651	3.72997e-07	7	Use1
Pkp4	2.81527e-11	0.256411	0.33	0.174	4.66856e-07	7	Pkp4
Svbp	3.06325e-11	0.269225	0.866	0.791	5.07979e-07	7	Svbp
Nsg13	3.35828e-11	0.291385	0.665	0.484	5.56904e-07	7	Nsg1
Arpc53	3.53899e-11	0.26617	0.823	0.742	5.86871e-07	7	Arpc5
1700025G04Rik1	3.87294e-11	0.260562	0.469	0.296	6.4225e-07	7	1700025G04Rik
Rab18	4.0784e-11	0.305498	0.766	0.663	6.76321e-07	7	Rab18
Efemp22	5.92005e-11	0.333047	0.632	0.47	9.81722e-07	7	Efemp2
Ccnd26	6.17137e-11	0.26044	0.923	0.77	1.0234e-06	7	Ccnd2
Nid2	8.46769e-11	0.256828	0.321	0.163	1.4042e-06	7	Nid2
Mllt4	9.05793e-11	0.286345	0.455	0.294	1.50208e-06	7	Mllt4
[truncated: 2,116 more rows]

## Sheet: Markers_E14TSC
GeneId	p_val	avg_logFC	pct.1	pct.2	p_val_adj	cluster	gene
Crym	7.11766e-300	1.51546	0.989	0.168	1.16416e-295	0	Crym
Rspo1	8.98306e-284	1.08004	0.943	0.132	1.46927e-279	0	Rspo1
Six3	7.46551e-268	1.02175	0.903	0.119	1.22106e-263	0	Six3
Uncx	4.80718e-234	0.943596	0.876	0.134	7.86263e-230	0	Uncx
Robo2	2.23677e-219	1.06317	0.97	0.254	3.65846e-215	0	Robo2
Six2	6.26761e-217	0.707842	0.784	0.107	1.02513e-212	0	Six2
Eya1	2.97591e-210	0.715621	0.752	0.106	4.8674e-206	0	Eya1
Hs3st6	2.1553e-207	0.689658	0.714	0.097	3.52521e-203	0	Hs3st6
Shisa2	8.48212e-195	0.744023	0.779	0.132	1.38734e-190	0	Shisa2
Eef2	1.44554e-188	1.21489	1	0.786	2.36432e-184	0	Eef2
Fxyd6	2.95108e-186	1.32426	0.997	0.448	4.82679e-182	0	Fxyd6
Eef1a1	7.41467e-184	1.01662	1	0.951	1.21274e-179	0	Eef1a1
Tsc22d1	8.93132e-181	1.41915	1	0.685	1.46081e-176	0	Tsc22d1
Tpm2	3.11626e-179	1.01801	0.96	0.323	5.09695e-175	0	Tpm2
Ramp2	9.95801e-176	0.97626	0.943	0.297	1.62873e-171	0	Ramp2
Ppp1r1a	2.93616e-174	0.806158	0.771	0.154	4.80238e-170	0	Ppp1r1a
Vcan	6.46288e-174	0.887239	0.943	0.278	1.05707e-169	0	Vcan
Hsp90ab1	4.37877e-169	1.07341	1	0.766	7.16192e-165	0	Hsp90ab1
Hoxd12	2.35196e-165	0.525381	0.561	0.069	3.84687e-161	0	Hoxd12
Rpl3	3.02979e-163	0.861034	1	0.817	4.95553e-159	0	Rpl3
Rpl7	5.45096e-160	0.801486	1	0.919	8.91559e-156	0	Rpl7
Rps9	1.44561e-158	0.807302	1	0.928	2.36445e-154	0	Rps9
Hnrnpa1	7.21568e-158	0.966722	1	0.707	1.1802e-153	0	Hnrnpa1
Rplp0	2.71625e-157	0.775936	1	0.983	4.4427e-153	0	Rplp0
Spock2	1.03743e-156	0.609439	0.674	0.119	1.69683e-152	0	Spock2
Npm1	2.05497e-154	0.946528	1	0.736	3.36111e-150	0	Npm1
Rpl10a	5.70967e-154	0.826701	1	0.888	9.33874e-150	0	Rpl10a
Ocm	6.44835e-152	0.534445	0.439	0.037	1.05469e-147	0	Ocm
Gm266	1.36406e-149	0.692194	0.857	0.24	2.23106e-145	0	Gm266
Zfos1	3.02984e-149	1.01494	0.997	0.56	4.9556e-145	0	Zfos1
Des	1.62172e-148	0.566786	0.704	0.134	2.65249e-144	0	Des
Rpl4	2.89718e-147	0.779572	1	0.863	4.73863e-143	0	Rpl4
Osr1	2.78696e-144	0.733436	0.787	0.186	4.55835e-140	0	Osr1
Rps3	6.41606e-144	0.751049	1	0.871	1.04941e-139	0	Rps3
Gas1	9.34909e-143	1.01332	0.989	0.476	1.52914e-138	0	Gas1
Fam213a	9.48221e-141	0.774424	0.879	0.322	1.55091e-136	0	Fam213a
Eef1g	1.08794e-140	0.810997	1	0.742	1.77943e-136	0	Eef1g
Bcl2	1.16785e-140	0.765965	0.868	0.282	1.91013e-136	0	Bcl2
Wdr66	2.4636e-139	0.400802	0.461	0.052	4.02946e-135	0	Wdr66
Rps4x	1.67265e-138	0.731293	1	0.885	2.73579e-134	0	Rps4x
Bmp7	2.56448e-138	0.600753	0.72	0.161	4.19446e-134	0	Bmp7
Gnb2l1	1.01733e-137	0.806317	1	0.752	1.66395e-133	0	Gnb2l1
Rps18	1.06068e-137	0.745403	1	0.864	1.73485e-133	0	Rps18
Eif3m	1.54216e-137	0.84161	0.995	0.559	2.52236e-133	0	Eif3m
Rpl23a	2.96835e-137	0.717787	1	0.928	4.85503e-133	0	Rpl23a
Cited1	3.7754e-137	0.778852	0.606	0.109	6.17504e-133	0	Cited1
Rpl13a	6.93073e-135	0.749588	1	0.903	1.13359e-130	0	Rpl13a
Meox1	5.64663e-133	0.538643	0.507	0.07	9.23562e-129	0	Meox1
H3f3a	6.82596e-133	0.697221	1	0.914	1.11645e-128	0	H3f3a
Rpl7a	1.57691e-132	0.793626	1	0.777	2.57919e-128	0	Rpl7a
Dst	7.22543e-132	0.554638	0.733	0.175	1.18179e-127	0	Dst
Rpl23	5.85086e-131	0.698451	1	0.895	9.56967e-127	0	Rpl23
Btg1	8.93059e-131	0.788535	0.935	0.376	1.46069e-126	0	Btg1
Rpl9	2.392e-129	0.712522	1	0.851	3.91236e-125	0	Rpl9
Cited2	4.22028e-128	0.845468	0.906	0.332	6.9027e-124	0	Cited2
Rpl18a	3.64293e-125	0.700665	1	0.95	5.95838e-121	0	Rpl18a
Slc12a2	1.15599e-124	0.536044	0.69	0.165	1.89073e-120	0	Slc12a2
Rpsa	3.98137e-124	0.685851	1	0.959	6.51193e-120	0	Rpsa
Slc9a3r1	1.45836e-123	0.551008	0.714	0.182	2.38529e-119	0	Slc9a3r1
Slc25a3	1.09299e-122	0.868748	0.995	0.617	1.78769e-118	0	Slc25a3
Rpl15	7.27127e-122	0.732199	1	0.758	1.18929e-117	0	Rpl15
Rem1	9.6262e-122	0.545751	0.668	0.153	1.57446e-117	0	Rem1
Naca	5.08368e-119	0.713338	1	0.787	8.31487e-115	0	Naca
Rpl6	3.22343e-118	0.681154	1	0.849	5.27223e-114	0	Rpl6
Pcbp4	5.83512e-117	0.714647	0.949	0.422	9.54392e-113	0	Pcbp4
Rpl5	8.07421e-117	0.722085	1	0.73	1.32062e-112	0	Rpl5
Cct4	1.27509e-116	0.768625	0.978	0.548	2.08553e-112	0	Cct4
Sobp	5.09887e-116	0.354739	0.456	0.064	8.33971e-112	0	Sobp
Moxd1	1.10379e-115	0.403651	0.48	0.077	1.80535e-111	0	Moxd1
Rspo3	5.11033e-115	0.735593	0.69	0.177	8.35846e-111	0	Rspo3
Cldn9	5.68679e-115	0.417508	0.542	0.102	9.30132e-111	0	Cldn9
Rps2	9.1262e-115	0.648834	1	0.993	1.49268e-110	0	Rps2
Nr2f6	2.62465e-114	0.632627	0.898	0.362	4.29288e-110	0	Nr2f6
Rpl27a	2.98634e-114	0.681	1	0.882	4.88446e-110	0	Rpl27a
Rps6	1.59324e-113	0.669013	1	0.875	2.6059e-109	0	Rps6
Cct2	2.26998e-113	0.728659	0.976	0.526	3.71278e-109	0	Cct2
Rpl18	2.39658e-113	0.690239	1	0.816	3.91984e-109	0	Rpl18
Rpl10	4.28937e-113	0.674326	1	0.91	7.01569e-109	0	Rpl10
Hes6	4.80078e-113	0.580819	0.792	0.265	7.85216e-109	0	Hes6
Hspa8	4.15697e-112	0.840613	1	0.719	6.79914e-108	0	Hspa8
Pgf	4.24531e-112	0.441052	0.504	0.083	6.94363e-108	0	Pgf
Impdh2	7.72715e-112	0.744707	0.968	0.545	1.26385e-107	0	Impdh2
Tcf4	8.10462e-111	0.644167	0.863	0.326	1.32559e-106	0	Tcf4
Rps27a	1.19035e-110	0.656293	1	0.904	1.94693e-106	0	Rps27a
Rpl19	2.25873e-110	0.655481	1	0.891	3.69438e-106	0	Rpl19
Hist3h2ba	3.28352e-110	0.651273	0.776	0.25	5.37053e-106	0	Hist3h2ba
Sgip1	1.29737e-109	0.343075	0.412	0.055	2.12197e-105	0	Sgip1
Wt1	3.15328e-109	0.612887	0.873	0.303	5.15751e-105	0	Wt1
Tpbg	6.66824e-109	0.544057	0.647	0.165	1.09066e-104	0	Tpbg
Rplp2	7.93826e-109	0.66451	1	0.94	1.29838e-104	0	Rplp2
Rpl12	2.42473e-108	0.692075	1	0.852	3.9659e-104	0	Rpl12
Eif3e	4.78049e-108	0.738845	1	0.625	7.81896e-104	0	Eif3e
Gapdh	1.12706e-107	0.754914	1	0.84	1.84342e-103	0	Gapdh
Rpl22	7.99535e-107	0.687869	1	0.769	1.30772e-102	0	Rpl22
Tpt1	8.87052e-107	0.577509	1	0.992	1.45086e-102	0	Tpt1
Rpl32	7.92772e-106	0.659804	1	0.94	1.29666e-101	0	Rpl32
Rps20	7.50801e-105	0.660103	1	0.883	1.22801e-100	0	Rps20
Rps14	1.01079e-104	0.636851	1	0.957	1.65325e-100	0	Rps14
Ptov1	1.39483e-104	0.74436	0.987	0.632	2.28138e-100	0	Ptov1
Nnat	1.76767e-104	0.811581	0.922	0.443	2.89121e-100	0	Nnat
Btf3	1.79129e-104	0.676284	1	0.759	2.92983e-100	0	Btf3
Pabpc1	5.15016e-104	0.645355	1	0.864	8.42359e-100	0	Pabpc1
Rps8	1.02563e-103	0.624002	1	0.915	1.67752e-99	0	Rps8
Rpl14	6.90781e-103	0.6287	1	0.858	1.12984e-98	0	Rpl14
Rpl17	9.92974e-103	0.631961	1	0.926	1.62411e-98	0	Rpl17
Rps10	1.5873e-102	0.656589	1	0.827	2.59618e-98	0	Rps10
Rps12	1.77332e-102	0.677523	1	0.843	2.90044e-98	0	Rps12
Rps15a	5.67976e-102	0.63586	1	0.89	9.28981e-98	0	Rps15a
Hoxd11	2.02059e-101	0.545492	0.838	0.282	3.30487e-97	0	Hoxd11
Mrpl23	4.13119e-100	0.644176	0.965	0.475	6.75698e-96	0	Mrpl23
Sox4	2.59049e-99	0.753686	0.984	0.55	4.237e-95	0	Sox4
Rpl26	3.18651e-99	0.618269	1	0.907	5.21186e-95	0	Rpl26
Rps5	6.24019e-99	0.618613	1	0.926	1.02065e-94	0	Rps5
Fabp5	9.61137e-99	0.734066	0.933	0.45	1.57204e-94	0	Fabp5
Rps25	5.08352e-98	0.664523	1	0.768	8.3146e-94	0	Rps25
Rps23	7.01868e-98	0.631252	1	0.925	1.14797e-93	0	Rps23
Foxp1	1.70868e-96	0.544874	0.744	0.245	2.79473e-92	0	Foxp1
Rps11	1.93315e-96	0.632627	1	0.864	3.16185e-92	0	Rps11
Foxd2	8.49079e-96	0.339523	0.482	0.094	1.38875e-91	0	Foxd2
Fbl	8.49158e-96	0.617043	0.978	0.523	1.38888e-91	0	Fbl
Tcp1	1.23494e-95	0.640574	0.989	0.595	2.01987e-91	0	Tcp1
Cox7a2l	3.23866e-95	0.677318	0.997	0.696	5.29715e-91	0	Cox7a2l
Cntfr	1.29902e-94	0.541333	0.749	0.249	2.12468e-90	0	Cntfr
Dhx34	1.59472e-94	0.378899	0.412	0.066	2.60833e-90	0	Dhx34
Hoxc10	5.15742e-94	0.613906	0.954	0.403	8.43548e-90	0	Hoxc10
Gltscr2	5.33325e-94	0.663664	0.978	0.586	8.72306e-90	0	Gltscr2
Rps13	1.56031e-93	0.619011	1	0.855	2.55204e-89	0	Rps13
Pkig	1.95478e-93	0.613533	0.938	0.487	3.19724e-89	0	Pkig
Rpl11	7.10336e-93	0.610778	1	0.884	1.16183e-88	0	Rpl11
Psma5	1.09328e-92	0.616617	0.992	0.585	1.78816e-88	0	Psma5
Atp1a2	1.85284e-92	0.293714	0.356	0.046	3.0305e-88	0	Atp1a2
Eif2a	2.07997e-92	0.533001	0.798	0.319	3.402e-88	0	Eif2a
Rpl39	1.10913e-91	0.6106	1	0.914	1.81409e-87	0	Rpl39
Rps7	4.90083e-91	0.606132	1	0.898	8.0158e-87	0	Rps7
Hsd11b2	5.81832e-91	0.357887	0.488	0.099	9.51644e-87	0	Hsd11b2
Rpl37	1.67017e-90	0.624292	1	0.865	2.73173e-86	0	Rpl37
Trp53i11	2.12803e-90	0.416894	0.509	0.116	3.48061e-86	0	Trp53i11
Rps24	8.81824e-90	0.588158	1	0.893	1.44231e-85	0	Rps24
Eif3l	1.1165e-89	0.602003	0.916	0.481	1.82614e-85	0	Eif3l
Rpl8	1.53656e-89	0.60293	1	0.865	2.51319e-85	0	Rpl8
Rps3a1	3.85987e-88	0.610321	1	0.842	6.3132e-84	0	Rps3a1
Zbtb20	1.68988e-87	0.583563	0.814	0.329	2.76397e-83	0	Zbtb20
Igbp1	2.49596e-86	0.530908	0.836	0.352	4.0824e-82	0	Igbp1
Pabpn1	4.99011e-86	0.538014	0.881	0.385	8.16182e-82	0	Pabpn1
Ckb	9.10251e-86	0.460656	0.631	0.185	1.48881e-81	0	Ckb
Grb10	1.03666e-85	0.576103	0.951	0.506	1.69556e-81	0	Grb10
Pax2	2.35423e-85	0.405278	0.682	0.191	3.85058e-81	0	Pax2
Rdh10	3.31573e-85	0.530337	0.695	0.242	5.42321e-81	0	Rdh10
Hoxa10	8.13031e-85	0.589646	0.889	0.398	1.32979e-80	0	Hoxa10
Nt5dc2	4.55437e-84	0.610541	0.965	0.493	7.44912e-80	0	Nt5dc2
Rps28	4.59909e-84	0.610769	1	0.772	7.52228e-80	0	Rps28
Uqcrfs1	4.67006e-84	0.588421	0.978	0.568	7.63835e-80	0	Uqcrfs1
Slc25a4	6.5066e-84	0.637351	1	0.685	1.06422e-79	0	Slc25a4
Rps21	1.16965e-83	0.607011	1	0.821	1.91308e-79	0	Rps21
Eif4a1	1.61361e-83	0.652672	0.997	0.703	2.63921e-79	0	Eif4a1
Eif3h	2.08322e-83	0.602382	0.997	0.692	3.40731e-79	0	Eif3h
Hoxb5os	2.4165e-83	0.40222	0.501	0.122	3.95243e-79	0	Hoxb5os
2700060E02Rik	4.51348e-83	0.594163	0.997	0.637	7.38224e-79	0	2700060E02Rik
Clta	6.55383e-83	0.575599	1	0.643	1.07194e-78	0	Clta
Phgdh	9.37521e-83	0.576106	0.811	0.349	1.53341e-78	0	Phgdh
Eif2b2	1.06217e-82	0.491236	0.693	0.256	1.73729e-78	0	Eif2b2
Etv4	1.09486e-82	0.380516	0.658	0.196	1.79076e-78	0	Etv4
Eif3f	1.32636e-82	0.623914	1	0.692	2.1694e-78	0	Eif3f
Cct5	1.83767e-82	0.604106	0.995	0.618	3.0057e-78	0	Cct5
Enho	4.09112e-82	0.389908	0.553	0.146	6.69144e-78	0	Enho
Eef1b2	4.18867e-82	0.619232	1	0.737	6.851e-78	0	Eef1b2
Rps17	4.74393e-82	0.603632	1	0.883	7.75916e-78	0	Rps17
Fau	6.12088e-82	0.594841	1	0.833	1.00113e-77	0	Fau
Kif26b	1.57617e-81	0.331376	0.45	0.095	2.57798e-77	0	Kif26b
Ppp1r14b	1.65702e-81	0.630105	0.957	0.501	2.71022e-77	0	Ppp1r14b
Saraf	1.87805e-81	0.481974	0.846	0.381	3.07174e-77	0	Saraf
Igfbp2	5.1043e-81	0.522746	0.817	0.318	8.3486e-77	0	Igfbp2
Rplp1	5.25864e-81	0.578831	1	0.955	8.60103e-77	0	Rplp1
Ngfr	7.6851e-81	0.306672	0.367	0.06	1.25697e-76	0	Ngfr
Eif3k	8.31887e-81	0.585094	1	0.779	1.36063e-76	0	Eif3k
Gm10260	1.27663e-80	0.604327	0.997	0.62	2.08806e-76	0	Gm10260
Mapk8ip1	1.45224e-80	0.407685	0.623	0.194	2.37529e-76	0	Mapk8ip1
Fam189b	2.19733e-80	0.377271	0.606	0.181	3.59396e-76	0	Fam189b
Gm8730	3.8511e-80	0.570032	0.978	0.655	6.29885e-76	0	Gm8730
Hoxc6	3.8835e-80	0.467927	0.722	0.251	6.35186e-76	0	Hoxc6
Rpl37a	1.40643e-79	0.581112	1	0.91	2.30036e-75	0	Rpl37a
Rpl21	1.61527e-79	0.572098	1	0.943	2.64193e-75	0	Rpl21
Rpl36a	2.48333e-79	0.599022	1	0.83	4.06173e-75	0	Rpl36a
Vdac1	1.06977e-78	0.565096	0.978	0.563	1.74971e-74	0	Vdac1
Rpl27	1.07237e-78	0.587406	1	0.765	1.75396e-74	0	Rpl27
Rps16	1.07271e-78	0.599723	1	0.875	1.75453e-74	0	Rps16
Fgfr1	1.88047e-78	0.561016	0.836	0.388	3.07569e-74	0	Fgfr1
Cped1	2.83402e-78	0.444484	0.704	0.237	4.63532e-74	0	Cped1
Tgfbi	5.62466e-78	0.573255	0.86	0.376	9.19969e-74	0	Tgfbi
Atp5c1	8.89482e-78	0.597886	0.995	0.673	1.45484e-73	0	Atp5c1
Rpl38	1.23343e-77	0.56764	1	0.884	2.01741e-73	0	Rpl38
Cd24a	5.70639e-77	0.55324	1	0.807	9.33337e-73	0	Cd24a
Slc1a3	9.2459e-77	0.459241	0.555	0.16	1.51226e-72	0	Slc1a3
Npm3	2.16052e-76	0.558072	0.951	0.528	3.53374e-72	0	Npm3
Eif3i	3.31778e-76	0.557159	0.984	0.62	5.42656e-72	0	Eif3i
Shisa3	1.322e-75	0.509539	0.898	0.37	2.16226e-71	0	Shisa3
Tead2	2.76114e-75	0.554312	0.943	0.51	4.51612e-71	0	Tead2
Nono	3.08446e-75	0.569596	0.981	0.589	5.04495e-71	0	Nono
Rpl36	4.3974e-75	0.587366	1	0.838	7.19238e-71	0	Rpl36
Col2a1	5.33121e-75	0.266408	0.375	0.069	8.71972e-71	0	Col2a1
Sncaip	8.3146e-75	0.307224	0.453	0.103	1.35994e-70	0	Sncaip
Prmt1	1.08758e-74	0.575886	0.992	0.598	1.77884e-70	0	Prmt1
Slc25a5	1.45876e-74	0.623872	0.987	0.596	2.38595e-70	0	Slc25a5
Oxa1l	1.49314e-74	0.471771	0.817	0.359	2.44219e-70	0	Oxa1l
Imp3	2.88587e-74	0.503624	0.873	0.424	4.72012e-70	0	Imp3
Aimp1	3.69543e-74	0.478479	0.935	0.485	6.04424e-70	0	Aimp1
Rps27	3.91194e-74	0.582692	1	0.826	6.39838e-70	0	Rps27
Rpl34	4.24776e-74	0.570299	1	0.857	6.94763e-70	0	Rpl34
Fscn1	4.7947e-74	0.553972	0.949	0.532	7.84221e-70	0	Fscn1
Paip2	6.37441e-74	0.558662	0.981	0.657	1.0426e-69	0	Paip2
Rps15	1.25471e-73	0.566991	1	0.877	2.0522e-69	0	Rps15
Tubb2b	1.28333e-73	0.469587	0.776	0.31	2.09902e-69	0	Tubb2b
Rpl30	1.86936e-73	0.567571	1	0.759	3.05752e-69	0	Rpl30
Atp5g2	2.03529e-73	0.612946	1	0.669	3.32892e-69	0	Atp5g2
Rpl24	4.68375e-73	0.553659	1	0.88	7.66074e-69	0	Rpl24
Cox4i1	7.17279e-73	0.552072	1	0.835	1.17318e-68	0	Cox4i1
Ndufs2	1.02035e-72	0.521574	0.927	0.522	1.66888e-68	0	Ndufs2
Zfp385a	3.2672e-71	0.364042	0.571	0.179	5.34384e-67	0	Zfp385a
Snhg6	2.11572e-70	0.475451	0.841	0.392	3.46046e-66	0	Snhg6
C1qbp	2.185e-70	0.530301	0.951	0.525	3.57378e-66	0	C1qbp
Hoxc9	2.21941e-70	0.452545	0.749	0.29	3.63007e-66	0	Hoxc9
Rpl35a	2.66958e-70	0.561855	1	0.833	4.36636e-66	0	Rpl35a
Apex1	1.05848e-69	0.506084	0.916	0.471	1.73125e-65	0	Apex1
Bbx	1.16033e-69	0.519688	0.714	0.312	1.89784e-65	0	Bbx
Hmga2	1.65471e-69	0.478627	0.838	0.372	2.70645e-65	0	Hmga2
Tomm20	2.42349e-69	0.565775	0.995	0.64	3.96386e-65	0	Tomm20
Foxc1	3.5049e-69	0.389106	0.625	0.205	5.73262e-65	0	Foxc1
Chchd2	6.40101e-69	0.579383	1	0.761	1.04695e-64	0	Chchd2
Atp5a1	6.53694e-69	0.55767	0.997	0.684	1.06918e-64	0	Atp5a1
Rpl31	2.89383e-68	0.554297	1	0.869	4.73315e-64	0	Rpl31
Rpl28	3.29666e-68	0.554586	1	0.921	5.39201e-64	0	Rpl28
Prdx6	8.7313e-68	0.53437	0.962	0.549	1.42809e-63	0	Prdx6
Rpl13	1.06423e-67	0.557713	1	0.948	1.74065e-63	0	Rpl13
Hmcn1	1.36735e-67	0.434642	0.749	0.303	2.23644e-63	0	Hmcn1
Cdo1	1.62354e-67	0.2967	0.445	0.108	2.65547e-63	0	Cdo1
Cxxc5	7.72964e-67	0.441301	0.747	0.312	1.26426e-62	0	Cxxc5
Bcl2l11	1.28183e-66	0.340524	0.485	0.136	2.09657e-62	0	Bcl2l11
Pax8	1.66649e-66	0.365105	0.526	0.152	2.7257e-62	0	Pax8
Col26a1	4.6243e-66	0.453822	0.765	0.334	7.56351e-62	0	Col26a1
H13	5.00098e-66	0.427784	0.771	0.339	8.17961e-62	0	H13
Eif4b	6.54848e-66	0.479355	0.898	0.472	1.07107e-61	0	Eif4b
Supt4a	1.16914e-65	0.447215	0.938	0.53	1.91224e-61	0	Supt4a
Pla2g7	1.45289e-65	0.297054	0.364	0.075	2.37635e-61	0	Pla2g7
Polr1c	1.86041e-65	0.464515	0.827	0.409	3.04288e-61	0	Polr1c
Pcbp2	2.07308e-65	0.534193	0.992	0.666	3.39073e-61	0	Pcbp2
Fzd2	2.44295e-65	0.452581	0.768	0.341	3.99569e-61	0	Fzd2
Myc	3.02455e-65	0.309802	0.399	0.092	4.94695e-61	0	Myc
Nradd	3.08877e-65	0.341685	0.62	0.217	5.052e-61	0	Nradd
Actg1	9.02952e-65	0.602745	1	0.765	1.47687e-60	0	Actg1
Hes1	1.20306e-64	0.57812	0.792	0.366	1.96772e-60	0	Hes1
Atp6v1g1	2.54484e-64	0.505285	0.992	0.736	4.16233e-60	0	Atp6v1g1
Ubtd1	2.60648e-64	0.320811	0.48	0.135	4.26316e-60	0	Ubtd1
Hoxc8	2.83766e-64	0.366407	0.72	0.267	4.64127e-60	0	Hoxc8
Ctxn1	3.61987e-64	0.475405	0.825	0.389	5.92066e-60	0	Ctxn1
Acvr2b	3.96163e-64	0.329334	0.52	0.163	6.47965e-60	0	Acvr2b
Ndufa6	4.89019e-64	0.510634	0.989	0.654	7.9984e-60	0	Ndufa6
Rpl23a-ps3	6.89872e-64	0.468518	0.954	0.559	1.12835e-59	0	Rpl23a-ps3
Fam110b	8.84883e-64	0.419043	0.593	0.206	1.44732e-59	0	Fam110b
Gpi1	1.41421e-63	0.468545	0.887	0.474	2.31308e-59	0	Gpi1
Eno1	2.65773e-63	0.555194	0.981	0.617	4.34699e-59	0	Eno1
Marcksl1	6.94278e-63	0.561789	1	0.725	1.13556e-58	0	Marcksl1
Ttc28	1.93807e-62	0.447803	0.701	0.298	3.16991e-58	0	Ttc28
Tshz2	3.21254e-62	0.455283	0.946	0.49	5.25442e-58	0	Tshz2
Espn	3.29587e-62	0.349689	0.447	0.121	5.39072e-58	0	Espn
Qars	3.7958e-62	0.419835	0.706	0.304	6.20841e-58	0	Qars
Hspd1	3.80505e-62	0.512429	0.946	0.562	6.22353e-58	0	Hspd1
Ntf3	5.38117e-62	0.313524	0.412	0.105	8.80145e-58	0	Ntf3
Psmb1	3.13688e-61	0.503544	0.997	0.656	5.13069e-57	0	Psmb1
Mfap4	7.05924e-61	0.343512	0.97	0.502	1.15461e-56	0	Mfap4
Ctnnbip1	2.38582e-60	0.473181	0.906	0.5	3.90225e-56	0	Ctnnbip1
Akap13	2.42135e-60	0.409495	0.658	0.266	3.96036e-56	0	Akap13
Wbp1	3.11189e-60	0.442387	0.881	0.457	5.0898e-56	0	Wbp1
Oxnad1	3.25125e-60	0.335022	0.48	0.147	5.31774e-56	0	Oxnad1
Ndufb5	3.54499e-60	0.492397	0.987	0.629	5.79819e-56	0	Ndufb5
Atp6v1f	4.59062e-60	0.457957	0.962	0.595	7.50842e-56	0	Atp6v1f
Rps26	5.88597e-60	0.541829	1	0.883	9.62709e-56	0	Rps26
Ola1	6.20394e-60	0.394887	0.768	0.358	1.01472e-55	0	Ola1
Acot1	7.83412e-60	0.407518	0.685	0.283	1.28135e-55	0	Acot1
Eno3	8.5863e-60	0.285262	0.38	0.09	1.40437e-55	0	Eno3
Wdr89	2.0318e-59	0.486722	0.992	0.684	3.32321e-55	0	Wdr89
Paics	2.5172e-59	0.471082	0.884	0.478	4.11714e-55	0	Paics
Gfra1	2.86157e-59	0.271321	0.48	0.135	4.68038e-55	0	Gfra1
Eef1d	9.98729e-59	0.462559	0.997	0.793	1.63352e-54	0	Eef1d
Nap1l1	1.69686e-58	0.499413	0.997	0.617	2.77538e-54	0	Nap1l1
Rpl10-ps3	2.03234e-58	0.458146	0.968	0.597	3.3241e-54	0	Rpl10-ps3
Nr2f2	2.68115e-58	0.508798	0.978	0.536	4.38529e-54	0	Nr2f2
Sipa1l1	4.46662e-58	0.314317	0.501	0.162	7.3056e-54	0	Sipa1l1
Frat2	4.81657e-58	0.252329	0.38	0.093	7.87799e-54	0	Frat2
Got2	2.91676e-57	0.378924	0.792	0.366	4.77065e-53	0	Got2
Slit2	4.57679e-57	0.351766	0.612	0.221	7.48579e-53	0	Slit2
Hnrnpc	5.14854e-57	0.476694	0.981	0.614	8.42095e-53	0	Hnrnpc
Phlda1	5.99262e-57	0.436285	0.685	0.278	9.80153e-53	0	Phlda1
Acyp1	8.64126e-57	0.367017	0.652	0.271	1.41336e-52	0	Acyp1
Pebp1	1.17704e-56	0.522841	1	0.683	1.92517e-52	0	Pebp1
Adh5	1.32305e-56	0.423251	0.86	0.448	2.16397e-52	0	Adh5
Cdc37	1.72546e-56	0.444166	0.946	0.564	2.82216e-52	0	Cdc37
Nrp1	2.25241e-56	0.42705	0.795	0.363	3.68404e-52	0	Nrp1
Ubxn1	2.87711e-56	0.433238	0.93	0.543	4.70581e-52	0	Ubxn1
Mrpl24	3.27267e-56	0.405311	0.841	0.427	5.35277e-52	0	Mrpl24
Uqcrh	4.58757e-56	0.473134	1	0.834	7.50343e-52	0	Uqcrh
Akr1a1	5.63855e-56	0.469874	0.997	0.658	9.22241e-52	0	Akr1a1
Rps19	7.83409e-56	0.514857	1	0.924	1.28134e-51	0	Rps19
mt-Nd2	1.2061e-55	0.529513	1	0.706	1.97269e-51	0	mt-Nd2
Atat1	1.58344e-55	0.371181	0.695	0.307	2.58988e-51	0	Atat1
Mrpl34	2.0036e-55	0.422903	0.927	0.51	3.2771e-51	0	Mrpl34
Smim4	3.01718e-55	0.348525	0.617	0.252	4.9349e-51	0	Smim4
Ssbp4	4.27043e-55	0.427724	0.854	0.461	6.98471e-51	0	Ssbp4
Tia1	4.28295e-55	0.42442	0.925	0.487	7.00519e-51	0	Tia1
Isyna1	2.59324e-54	0.418478	0.779	0.385	4.24151e-50	0	Isyna1
Snrpa	9.17906e-54	0.424577	0.914	0.526	1.50133e-49	0	Snrpa
Metap2	1.11685e-53	0.426989	0.927	0.539	1.82672e-49	0	Metap2
Atp5f1	1.73515e-53	0.465467	0.978	0.674	2.838e-49	0	Atp5f1
Tspan13	2.4474e-53	0.344808	0.577	0.213	4.00297e-49	0	Tspan13
Cenpw	2.44792e-53	0.42597	0.771	0.363	4.00381e-49	0	Cenpw
Psmd5	3.1644e-53	0.311654	0.604	0.234	5.17569e-49	0	Psmd5
Zfp207	4.73364e-53	0.403775	0.906	0.493	7.74234e-49	0	Zfp207
Tril	7.9809e-53	0.403032	0.741	0.337	1.30536e-48	0	Tril
Bag2	2.23664e-52	0.36997	0.582	0.231	3.65825e-48	0	Bag2
Lyar	2.89562e-52	0.403325	0.857	0.442	4.73607e-48	0	Lyar
Phb2	2.92953e-52	0.448255	0.987	0.604	4.79154e-48	0	Phb2
Vdac2	3.15362e-52	0.419059	0.965	0.568	5.15806e-48	0	Vdac2
Cct8	1.34444e-51	0.409016	0.914	0.547	2.19896e-47	0	Cct8
Lrrc42	1.92607e-51	0.328449	0.588	0.231	3.15029e-47	0	Lrrc42
Fubp1	2.22614e-51	0.439312	0.951	0.551	3.64108e-47	0	Fubp1
Rab26os	4.3557e-51	0.338086	0.617	0.258	7.12419e-47	0	Rab26os
Nsa2	6.02453e-51	0.433358	0.93	0.544	9.85373e-47	0	Nsa2
Tbca	8.09546e-51	0.467447	1	0.658	1.32409e-46	0	Tbca
H2afy	8.28164e-51	0.440925	0.957	0.568	1.35454e-46	0	H2afy
Higd2a	8.81373e-51	0.402294	0.954	0.611	1.44157e-46	0	Higd2a
Nob1	1.00241e-50	0.360548	0.628	0.272	1.63954e-46	0	Nob1
Cdk4	1.11664e-50	0.497865	1	0.666	1.82638e-46	0	Cdk4
Cct7	2.02247e-50	0.42547	0.919	0.553	3.30795e-46	0	Cct7
Glrx3	2.03761e-50	0.421444	0.954	0.583	3.33271e-46	0	Glrx3
Scx	2.39861e-50	0.32487	0.45	0.147	3.92317e-46	0	Scx
Uqcrc2	2.5154e-50	0.375158	0.857	0.469	4.11419e-46	0	Uqcrc2
Plpp3	2.60859e-50	0.31539	0.566	0.212	4.26661e-46	0	Plpp3
Dut	3.94939e-50	0.37564	0.96	0.527	6.45962e-46	0	Dut
Mad2l2	5.88016e-50	0.335585	0.55	0.219	9.6176e-46	0	Mad2l2
Mif	7.34525e-50	0.51192	1	0.72	1.20139e-45	0	Mif
Sf3b2	8.3957e-50	0.42579	0.965	0.566	1.3732e-45	0	Sf3b2
Fxr1	9.10692e-50	0.341767	0.682	0.31	1.48953e-45	0	Fxr1
Pabpc4	1.1237e-49	0.399193	0.757	0.431	1.83793e-45	0	Pabpc4
Nxf1	1.36445e-49	0.424937	0.93	0.538	2.23169e-45	0	Nxf1
Mdh2	1.45734e-49	0.427242	0.951	0.619	2.38362e-45	0	Mdh2
Acads	1.85291e-49	0.322579	0.566	0.227	3.03062e-45	0	Acads
Srp14	1.93252e-49	0.411893	0.976	0.619	3.16082e-45	0	Srp14
Myo10	1.94632e-49	0.280406	0.485	0.167	3.18341e-45	0	Myo10
Rps18-ps3	2.50655e-49	0.412974	0.879	0.496	4.09972e-45	0	Rps18-ps3
Use1	2.70081e-49	0.408508	0.898	0.527	4.41745e-45	0	Use1
Unc5c	3.11544e-49	0.304072	0.523	0.186	5.09561e-45	0	Unc5c
Polr2g	3.27444e-49	0.378881	0.83	0.452	5.35567e-45	0	Polr2g
Mrfap1	1.00199e-48	0.48571	1	0.694	1.63885e-44	0	Mrfap1
Ddx39b	1.36025e-48	0.398739	0.951	0.557	2.22483e-44	0	Ddx39b
Ucp2	2.17583e-48	0.387081	0.787	0.435	3.55879e-44	0	Ucp2
Ergic3	2.82508e-48	0.366346	0.868	0.478	4.62069e-44	0	Ergic3
Snrpb2	3.70622e-48	0.397135	0.914	0.527	6.06189e-44	0	Snrpb2
Rpl35	3.80789e-48	0.48	1	0.865	6.22819e-44	0	Rpl35
Eif4a2	3.94662e-48	0.413745	0.903	0.545	6.45509e-44	0	Eif4a2
Tubb5	4.11156e-48	0.463535	1	0.76	6.72487e-44	0	Tubb5
Tcf7l1	4.28751e-48	0.309409	0.526	0.202	7.01266e-44	0	Tcf7l1
Psma7	4.3794e-48	0.456354	0.987	0.645	7.16295e-44	0	Psma7
Enc1	5.65746e-48	0.262813	0.415	0.13	9.25334e-44	0	Enc1
Trmt112	7.04578e-48	0.401971	0.973	0.595	1.15241e-43	0	Trmt112
Zfp503	7.92428e-48	0.385531	0.698	0.316	1.2961e-43	0	Zfp503
Zfp219	8.57442e-48	0.277952	0.485	0.176	1.40243e-43	0	Zfp219
Ywhae	1.14037e-47	0.477274	1	0.671	1.86519e-43	0	Ywhae
Tmem159	1.21218e-47	0.280623	0.485	0.17	1.98264e-43	0	Tmem159
Pbx2	1.92164e-47	0.293797	0.582	0.238	3.14303e-43	0	Pbx2
Sox11	3.84733e-47	0.345313	0.876	0.428	6.2927e-43	0	Sox11
Trp53	4.21648e-47	0.398045	0.892	0.486	6.89647e-43	0	Trp53
Chd7	4.41893e-47	0.281634	0.442	0.147	7.2276e-43	0	Chd7
Epb41l4aos	4.59531e-47	0.321292	0.55	0.227	7.51609e-43	0	Epb41l4aos
Ndufa10	4.59612e-47	0.387301	0.895	0.508	7.51742e-43	0	Ndufa10
Rpl22l1	4.81997e-47	0.494016	1	0.737	7.88354e-43	0	Rpl22l1
Aes	5.27444e-47	0.429502	0.965	0.595	8.62687e-43	0	Aes
Rsl1d1	1.6953e-46	0.379063	0.827	0.455	2.77284e-42	0	Rsl1d1
Csnk2b	2.47842e-46	0.371675	0.9	0.513	4.05371e-42	0	Csnk2b
Eif2s2	2.62395e-46	0.428117	0.984	0.613	4.29173e-42	0	Eif2s2
Gpc6	2.64442e-46	0.482957	0.755	0.411	4.32521e-42	0	Gpc6
Phldb2	2.9499e-46	0.334558	0.606	0.264	4.82485e-42	0	Phldb2
Psmb7	3.20888e-46	0.396237	0.941	0.568	5.24844e-42	0	Psmb7
Gm9843	4.22915e-46	0.384678	0.946	0.575	6.91721e-42	0	Gm9843
Cfl1	6.42116e-46	0.483346	1	0.711	1.05024e-41	0	Cfl1
Ttc3	7.83032e-46	0.425619	0.968	0.579	1.28073e-41	0	Ttc3
Eif3d	8.41347e-46	0.367344	0.803	0.43	1.37611e-41	0	Eif3d
Hoxd10	1.18434e-45	0.26551	0.52	0.195	1.93711e-41	0	Hoxd10
Nedd4	1.35617e-45	0.42968	0.997	0.624	2.21814e-41	0	Nedd4
Eif3g	1.6055e-45	0.383053	0.919	0.536	2.62596e-41	0	Eif3g
Slc22a17	2.24424e-45	0.252255	0.472	0.169	3.67068e-41	0	Slc22a17
Timm8b	2.82168e-45	0.408345	0.962	0.62	4.61514e-41	0	Timm8b
Btf3l4	2.92594e-45	0.360996	0.879	0.488	4.78567e-41	0	Btf3l4
Atp5b	2.99661e-45	0.397331	0.989	0.865	4.90125e-41	0	Atp5b
Ncl	3.24587e-45	0.428078	0.992	0.643	5.30895e-41	0	Ncl
Rps27rt	4.54023e-45	0.379728	0.954	0.605	7.42599e-41	0	Rps27rt
Mthfd2l	7.06108e-45	0.345694	0.652	0.305	1.15491e-40	0	Mthfd2l
Sall1	7.06243e-45	0.289509	0.561	0.217	1.15513e-40	0	Sall1
Tmeff1	7.69733e-45	0.31304	0.625	0.272	1.25897e-40	0	Tmeff1
Idh3b	8.78226e-45	0.365361	0.733	0.393	1.43643e-40	0	Idh3b
Ing4	9.45145e-45	0.363742	0.747	0.396	1.54588e-40	0	Ing4
Dnajc7	1.07314e-44	0.369554	0.755	0.404	1.75523e-40	0	Dnajc7
mt-Cytb	1.10211e-44	0.483155	1	0.865	1.80261e-40	0	mt-Cytb
Sall2	1.33551e-44	0.253023	0.439	0.151	2.18436e-40	0	Sall2
Bri3	1.35997e-44	0.396014	0.973	0.595	2.22437e-40	0	Bri3
Ypel3	1.45409e-44	0.376158	0.798	0.471	2.37831e-40	0	Ypel3
Fam132a	1.7284e-44	0.26637	0.574	0.238	2.82697e-40	0	Fam132a
Mllt11	1.95709e-44	0.252178	0.445	0.152	3.20102e-40	0	Mllt11
Zmiz1	1.97643e-44	0.352576	0.677	0.321	3.23264e-40	0	Zmiz1
Rps12-ps3	2.08464e-44	0.376576	0.857	0.472	3.40964e-40	0	Rps12-ps3
Hspe1	2.12891e-44	0.467401	1	0.706	3.48204e-40	0	Hspe1
Grcc10	2.65115e-44	0.353358	0.852	0.455	4.33622e-40	0	Grcc10
Meis2	3.26071e-44	0.395977	0.962	0.513	5.33322e-40	0	Meis2
Pfdn5	3.65226e-44	0.435599	1	0.734	5.97364e-40	0	Pfdn5
Taf1d	4.15306e-44	0.342362	0.72	0.356	6.79274e-40	0	Taf1d
Wdr6	4.37137e-44	0.310622	0.642	0.299	7.14981e-40	0	Wdr6
Chd4	4.51086e-44	0.390512	0.857	0.475	7.37796e-40	0	Chd4
Ogt	5.14656e-44	0.406585	0.849	0.491	8.41771e-40	0	Ogt
Ndufc2	5.2809e-44	0.407652	0.973	0.613	8.63744e-40	0	Ndufc2
Pgls	5.49133e-44	0.393313	0.957	0.588	8.98162e-40	0	Pgls
Ilf2	8.77139e-44	0.352396	0.895	0.492	1.43465e-39	0	Ilf2
Ccz1	1.95475e-43	0.29129	0.633	0.291	3.1972e-39	0	Ccz1
Klhdc2	2.06678e-43	0.358871	0.779	0.422	3.38043e-39	0	Klhdc2
Ino80b	2.34047e-43	0.298239	0.596	0.269	3.82807e-39	0	Ino80b
B230118H07Rik	3.29397e-43	0.313849	0.677	0.329	5.38761e-39	0	B230118H07Rik
Tmem167	3.56345e-43	0.39246	0.965	0.614	5.82838e-39	0	Tmem167
Skp1a	3.66072e-43	0.358036	0.943	0.575	5.98748e-39	0	Skp1a
Ruvbl1	4.64198e-43	0.309415	0.69	0.326	7.59242e-39	0	Ruvbl1
BC031181	5.53224e-43	0.34033	0.811	0.449	9.04853e-39	0	BC031181
Aamp	5.54592e-43	0.361565	0.857	0.499	9.0709e-39	0	Aamp
Hdgf	6.45783e-43	0.423865	0.973	0.579	1.05624e-38	0	Hdgf
Cbx1	8.88557e-43	0.411931	0.984	0.589	1.45332e-38	0	Cbx1
Srsf9	1.40846e-42	0.334699	0.849	0.458	2.30367e-38	0	Srsf9
Luc7l3	1.73418e-42	0.381607	0.876	0.513	2.83643e-38	0	Luc7l3
Pafah1b3	1.99528e-42	0.362929	0.906	0.538	3.26349e-38	0	Pafah1b3
Tomm7	2.25938e-42	0.402379	0.976	0.624	3.69543e-38	0	Tomm7
Copz1	2.43375e-42	0.36093	0.819	0.484	3.98063e-38	0	Copz1
Serbp1	3.62533e-42	0.43469	1	0.663	5.92959e-38	0	Serbp1
Ccdc8	4.1287e-42	0.285653	0.615	0.27	6.75291e-38	0	Ccdc8
Top1	4.22974e-42	0.384959	0.987	0.604	6.91816e-38	0	Top1
Uqcc3	4.35617e-42	0.350389	0.827	0.456	7.12495e-38	0	Uqcc3
Fibp	5.21547e-42	0.265443	0.574	0.248	8.53042e-38	0	Fibp
Psmc6	5.60381e-42	0.354359	0.747	0.401	9.16558e-38	0	Psmc6
Pomp	6.07949e-42	0.402888	0.984	0.644	9.94361e-38	0	Pomp
Ier2	6.46117e-42	0.314591	0.677	0.311	1.05679e-37	0	Ier2
Mat2a	6.51343e-42	0.361844	0.86	0.48	1.06534e-37	0	Mat2a
Rpl9-ps6	7.42703e-42	0.365858	0.795	0.449	1.21477e-37	0	Rpl9-ps6
Akr7a5	1.03667e-41	0.324772	0.768	0.403	1.69557e-37	0	Akr7a5
Brk1	1.04196e-41	0.369545	0.965	0.601	1.70423e-37	0	Brk1
Trim28	1.33145e-41	0.371228	0.911	0.541	2.17771e-37	0	Trim28
Ndufs8	1.3401e-41	0.347825	0.927	0.538	2.19187e-37	0	Ndufs8
mt-Nd3	1.4036e-41	0.388702	0.987	0.583	2.29572e-37	0	mt-Nd3
Ssbp1	1.47875e-41	0.353407	0.852	0.482	2.41865e-37	0	Ssbp1
Pnrc1	1.78745e-41	0.321917	0.771	0.412	2.92355e-37	0	Pnrc1
Nhp2l1	1.87991e-41	0.394224	0.984	0.614	3.07478e-37	0	Nhp2l1
Srp72	2.47604e-41	0.33148	0.679	0.333	4.0498e-37	0	Srp72
Acin1	3.81017e-41	0.334791	0.814	0.439	6.23192e-37	0	Acin1
Ip6k2	3.97725e-41	0.339447	0.714	0.374	6.50518e-37	0	Ip6k2
Nipsnap1	4.11383e-41	0.272541	0.59	0.264	6.72858e-37	0	Nipsnap1
Zfp428	4.29916e-41	0.332568	0.776	0.409	7.0317e-37	0	Zfp428
Ap3s1	5.261e-41	0.320145	0.833	0.462	8.60489e-37	0	Ap3s1
Smim10l1	5.26659e-41	0.324288	0.722	0.371	8.61404e-37	0	Smim10l1
Shfm1	5.48774e-41	0.451776	1	0.725	8.97575e-37	0	Shfm1
Me2	5.68669e-41	0.265533	0.431	0.158	9.30114e-37	0	Me2
Bzw2	5.94423e-41	0.345724	0.779	0.419	9.72237e-37	0	Bzw2
Hnrnpk	7.01122e-41	0.419699	0.997	0.682	1.14675e-36	0	Hnrnpk
Psma2	7.29593e-41	0.37062	0.965	0.603	1.19332e-36	0	Psma2
Rbm39	7.51429e-41	0.435739	1	0.644	1.22904e-36	0	Rbm39
Cct3	1.4267e-40	0.362575	0.895	0.525	2.3335e-36	0	Cct3
Ik	2.30147e-40	0.316292	0.666	0.331	3.76428e-36	0	Ik
Ubald2	2.32006e-40	0.286712	0.822	0.412	3.79469e-36	0	Ubald2
Hist3h2a	3.41901e-40	0.338963	0.628	0.298	5.59214e-36	0	Hist3h2a
Psmb4	3.46939e-40	0.356205	0.949	0.582	5.67454e-36	0	Psmb4
Gm10020	3.5663e-40	0.294957	0.706	0.357	5.83303e-36	0	Gm10020
Snrpe	4.64972e-40	0.429866	1	0.671	7.60508e-36	0	Snrpe
Tcf3	5.1553e-40	0.34179	0.865	0.504	8.43201e-36	0	Tcf3
Mrps33	5.43928e-40	0.368342	0.978	0.611	8.89649e-36	0	Mrps33
Kdm5b	6.49485e-40	0.319468	0.693	0.344	1.0623e-35	0	Kdm5b
Zfp322a	6.51723e-40	0.303033	0.596	0.269	1.06596e-35	0	Zfp322a
mt-Nd4	7.93895e-40	0.472106	1	0.801	1.29849e-35	0	mt-Nd4
Clip3	8.65406e-40	0.258161	0.577	0.251	1.41546e-35	0	Clip3
Fkbp4	1.08499e-39	0.357616	0.935	0.539	1.77461e-35	0	Fkbp4
Capzb	1.11765e-39	0.335812	0.943	0.575	1.82803e-35	0	Capzb
Pnisr	1.51855e-39	0.360353	0.916	0.538	2.48374e-35	0	Pnisr
Uhrf2	1.8467e-39	0.367638	0.736	0.392	3.02047e-35	0	Uhrf2
Mrpl11	2.59657e-39	0.324322	0.844	0.473	4.24695e-35	0	Mrpl11
Tshz1	3.07033e-39	0.260804	0.464	0.177	5.02184e-35	0	Tshz1
Prdx3	3.11996e-39	0.299917	0.666	0.34	5.10301e-35	0	Prdx3
Rnf187	4.12267e-39	0.355018	0.951	0.596	6.74304e-35	0	Rnf187
Rpl41	4.87521e-39	0.407806	1	0.998	7.97389e-35	0	Rpl41
Cox14	5.01352e-39	0.357803	0.935	0.574	8.20011e-35	0	Cox14
Maf1	5.51324e-39	0.321183	0.73	0.393	9.01746e-35	0	Maf1
Csnk1a1	5.89718e-39	0.370658	0.965	0.572	9.64543e-35	0	Csnk1a1
Psmd4	6.74196e-39	0.351187	0.906	0.616	1.10272e-34	0	Psmd4
Tpcn1	7.61064e-39	0.265713	0.485	0.191	1.2448e-34	0	Tpcn1
Kdm6b	7.80747e-39	0.296356	0.501	0.208	1.27699e-34	0	Kdm6b
Ebna1bp2	8.07319e-39	0.338027	0.811	0.446	1.32045e-34	0	Ebna1bp2
Scand1	8.65009e-39	0.367929	0.943	0.585	1.41481e-34	0	Scand1
Pmpcb	9.16138e-39	0.258192	0.547	0.233	1.49844e-34	0	Pmpcb
Mrto4	9.65228e-39	0.28746	0.728	0.368	1.57873e-34	0	Mrto4
Timm44	1.07338e-38	0.258171	0.588	0.267	1.75563e-34	0	Timm44
Ndufb10	1.08042e-38	0.331773	0.938	0.585	1.76713e-34	0	Ndufb10
Aldoa	1.2287e-38	0.374735	0.965	0.644	2.00966e-34	0	Aldoa
Trim8	1.35509e-38	0.265766	0.526	0.226	2.21638e-34	0	Trim8
Pkm	1.42811e-38	0.39353	0.989	0.648	2.33581e-34	0	Pkm
Ktn1	1.46851e-38	0.337094	0.736	0.387	2.4019e-34	0	Ktn1
Uqcrc1	1.66291e-38	0.332048	0.908	0.544	2.71985e-34	0	Uqcrc1
Psma6	1.89208e-38	0.335595	0.938	0.577	3.09469e-34	0	Psma6
Rbm4b	2.28424e-38	0.301564	0.628	0.307	3.73611e-34	0	Rbm4b
Mxd4	4.05267e-38	0.273296	0.749	0.375	6.62855e-34	0	Mxd4
Psmd8	4.24191e-38	0.354269	0.868	0.536	6.93807e-34	0	Psmd8
Zfp422	4.57381e-38	0.335097	0.879	0.507	7.48092e-34	0	Zfp422
Midn	5.59394e-38	0.280465	0.617	0.287	9.14945e-34	0	Midn
Psmg4	6.48197e-38	0.326865	0.803	0.433	1.06019e-33	0	Psmg4
Pdcd6	6.60511e-38	0.321039	0.857	0.49	1.08033e-33	0	Pdcd6
Ubxn6	6.71239e-38	0.286474	0.623	0.304	1.09788e-33	0	Ubxn6
Ogfr	7.99005e-38	0.299287	0.706	0.375	1.30685e-33	0	Ogfr
Kxd1	9.7887e-38	0.288774	0.679	0.341	1.60104e-33	0	Kxd1
Tmem258	1.02163e-37	0.355838	0.949	0.609	1.67097e-33	0	Tmem258
Vps72	1.02172e-37	0.320643	0.741	0.403	1.67112e-33	0	Vps72
Ube2b	1.28631e-37	0.34625	0.898	0.568	2.10388e-33	0	Ube2b
Gm10076	1.34731e-37	0.36962	0.997	0.814	2.20366e-33	0	Gm10076
mt-Co1	1.68992e-37	0.409815	1	0.936	2.76403e-33	0	mt-Co1
Tra2a	1.89642e-37	0.319423	0.857	0.462	3.10179e-33	0	Tra2a
mt-Co3	2.3098e-37	0.459728	1	0.944	3.77791e-33	0	mt-Co3
Rtcb	2.41314e-37	0.295481	0.79	0.435	3.94693e-33	0	Rtcb
St13	2.55118e-37	0.333542	0.925	0.53	4.17272e-33	0	St13
Arl3	3.10605e-37	0.313522	0.779	0.422	5.08026e-33	0	Arl3
Ccni	3.54856e-37	0.309429	0.765	0.422	5.80402e-33	0	Ccni
Mrpl30	3.71005e-37	0.356236	0.927	0.599	6.06816e-33	0	Mrpl30
Ppia	7.1653e-37	0.480901	1	0.84	1.17196e-32	0	Ppia
Eif3c	7.19759e-37	0.359633	0.836	0.485	1.17724e-32	0	Eif3c
Nisch	8.13022e-37	0.323287	0.933	0.564	1.32978e-32	0	Nisch
Ube2e1	9.2462e-37	0.345874	0.806	0.447	1.51231e-32	0	Ube2e1
Ndufb11	9.48315e-37	0.357087	0.989	0.75	1.55106e-32	0	Ndufb11
Snrpf	1.23759e-36	0.394841	0.992	0.641	2.02421e-32	0	Snrpf
Pdha1	1.34127e-36	0.278382	0.639	0.317	2.19379e-32	0	Pdha1
Morf4l2	1.46098e-36	0.338727	0.984	0.618	2.38957e-32	0	Morf4l2
Ubl5	1.5498e-36	0.363132	0.989	0.712	2.53485e-32	0	Ubl5
Sfpq	1.59341e-36	0.339551	0.946	0.552	2.60618e-32	0	Sfpq
Cdk2ap1	1.64849e-36	0.340352	0.817	0.44	2.69627e-32	0	Cdk2ap1
Pnn	1.95155e-36	0.333466	0.854	0.483	3.19196e-32	0	Pnn
Psmb5	2.16392e-36	0.321849	0.96	0.609	3.53931e-32	0	Psmb5
Arpc3	2.2505e-36	0.274677	0.865	0.527	3.68092e-32	0	Arpc3
Smarca4	2.29483e-36	0.31355	0.747	0.394	3.75343e-32	0	Smarca4
Dctn3	2.64342e-36	0.293959	0.79	0.451	4.32358e-32	0	Dctn3
Gtpbp4	2.74579e-36	0.272326	0.59	0.281	4.49101e-32	0	Gtpbp4
Rsl24d1	2.9153e-36	0.290338	0.739	0.394	4.76827e-32	0	Rsl24d1
Capn6	3.34747e-36	0.257793	0.501	0.205	5.47512e-32	0	Capn6
Uba52	3.48804e-36	0.344588	0.984	0.77	5.70503e-32	0	Uba52
Ndufb3	3.81379e-36	0.316194	0.925	0.532	6.23784e-32	0	Ndufb3
Ppp3ca	4.00118e-36	0.30016	0.76	0.397	6.54433e-32	0	Ppp3ca
Ndufs5	6.28053e-36	0.344163	0.97	0.631	1.02724e-31	0	Ndufs5
Swi5	7.32957e-36	0.385679	1	0.677	1.19882e-31	0	Swi5
Vgll4	7.85778e-36	0.294278	0.698	0.362	1.28522e-31	0	Vgll4
Nudt21	7.96031e-36	0.315424	0.911	0.53	1.30199e-31	0	Nudt21
Map2k2	1.00609e-35	0.32133	0.922	0.598	1.64555e-31	0	Map2k2
Srsf11	1.04343e-35	0.349488	0.925	0.575	1.70664e-31	0	Srsf11
Akt1s1	1.06189e-35	0.293821	0.792	0.449	1.73682e-31	0	Akt1s1
Commd3	1.09778e-35	0.311546	0.868	0.494	1.79552e-31	0	Commd3
Dctn2	1.12105e-35	0.278917	0.776	0.436	1.83358e-31	0	Dctn2
Hadh	1.19344e-35	0.289001	0.728	0.388	1.95198e-31	0	Hadh
Uqcr11	1.23123e-35	0.362778	0.992	0.723	2.0138e-31	0	Uqcr11
Polr2e	1.30045e-35	0.326106	0.919	0.55	2.12702e-31	0	Polr2e
Sugt1	1.42748e-35	0.298612	0.674	0.352	2.33479e-31	0	Sugt1
Unc119	1.65263e-35	0.284701	0.623	0.305	2.70304e-31	0	Unc119
Polr1d	2.33945e-35	0.354163	0.997	0.614	3.8264e-31	0	Polr1d
0610011F06Rik	2.80503e-35	0.272556	0.631	0.314	4.58791e-31	0	0610011F06Rik
Trmt1	2.96732e-35	0.255267	0.526	0.236	4.85335e-31	0	Trmt1
Upf3b	3.32637e-35	0.28818	0.593	0.282	5.44061e-31	0	Upf3b
Mrpl15	3.37932e-35	0.289853	0.733	0.392	5.52722e-31	0	Mrpl15
Emg1	3.86581e-35	0.316043	0.949	0.566	6.32291e-31	0	Emg1
Gm10073	4.59174e-35	0.322435	0.836	0.507	7.51026e-31	0	Gm10073
Cox19	4.61847e-35	0.291107	0.701	0.376	7.55397e-31	0	Cox19
mt-Nd5	4.63955e-35	0.335992	0.925	0.568	7.58845e-31	0	mt-Nd5
Bax	4.75776e-35	0.34571	0.889	0.532	7.78179e-31	0	Bax
Mpnd	5.23244e-35	0.289109	0.768	0.417	8.55818e-31	0	Mpnd
Dcakd	6.78133e-35	0.314146	0.873	0.49	1.10915e-30	0	Dcakd
Hmgb3	7.41568e-35	0.360284	0.951	0.557	1.21291e-30	0	Hmgb3
Sgta	8.47054e-35	0.277151	0.698	0.376	1.38544e-30	0	Sgta
Ywhaq	8.74312e-35	0.355373	0.987	0.634	1.43003e-30	0	Ywhaq
Mbtd1	8.82766e-35	0.264152	0.598	0.29	1.44385e-30	0	Mbtd1
Tcf25	1.03015e-34	0.290088	0.801	0.464	1.68491e-30	0	Tcf25
Gdi2	1.06132e-34	0.33263	0.911	0.556	1.7359e-30	0	Gdi2
Rrp1	1.11483e-34	0.297872	0.776	0.428	1.82341e-30	0	Rrp1
Snrpd2	1.14809e-34	0.393254	0.995	0.707	1.87782e-30	0	Snrpd2
Oaz2	1.2139e-34	0.302119	0.892	0.56	1.98545e-30	0	Oaz2
Mien1	1.22456e-34	0.274379	0.655	0.324	2.00288e-30	0	Mien1
Zbtb12	1.28988e-34	0.25271	0.509	0.226	2.10973e-30	0	Zbtb12
Rpl6l	1.29263e-34	0.298561	0.695	0.376	2.11423e-30	0	Rpl6l
Rsrp1	1.54455e-34	0.33672	0.943	0.601	2.52626e-30	0	Rsrp1
Rpl29	1.90618e-34	0.585206	0.911	0.679	3.11775e-30	0	Rpl29
Rbm17	1.98049e-34	0.298574	0.838	0.464	3.23929e-30	0	Rbm17
Hnrnpm	2.20266e-34	0.327559	0.895	0.556	3.60267e-30	0	Hnrnpm
Eif5a	2.80314e-34	0.416271	0.997	0.736	4.58482e-30	0	Eif5a
Esd	3.14997e-34	0.300666	0.965	0.6	5.15209e-30	0	Esd
Snrpg	3.21334e-34	0.404164	0.997	0.685	5.25573e-30	0	Snrpg
Mrpl21	3.27647e-34	0.311199	0.803	0.456	5.359e-30	0	Mrpl21
Timm13	3.52334e-34	0.35675	0.987	0.642	5.76278e-30	0	Timm13
Zfp580	3.54327e-34	0.276269	0.633	0.322	5.79538e-30	0	Zfp580
Srrm2	3.62649e-34	0.339022	0.978	0.605	5.93149e-30	0	Srrm2
Polr2k	4.23561e-34	0.304252	0.844	0.484	6.92776e-30	0	Polr2k
Dap3	4.57675e-34	0.259968	0.639	0.317	7.48573e-30	0	Dap3
Psma1	7.51872e-34	0.318813	0.941	0.576	1.22976e-29	0	Psma1
Pin1	9.75467e-34	0.320321	0.898	0.537	1.59547e-29	0	Pin1
Cyth2	9.85747e-34	0.278391	0.625	0.315	1.61229e-29	0	Cyth2
Ndufs4	1.24055e-33	0.289323	0.919	0.57	2.02905e-29	0	Ndufs4
Gm10709	1.36973e-33	0.520179	0.852	0.573	2.24033e-29	0	Gm10709
Ldha	1.39278e-33	0.345132	0.981	0.638	2.27802e-29	0	Ldha
Pgam1	1.52525e-33	0.332999	0.968	0.619	2.4947e-29	0	Pgam1
Fam60a	1.6364e-33	0.25967	0.563	0.257	2.6765e-29	0	Fam60a
Ppp1ca	1.6843e-33	0.357419	0.989	0.647	2.75483e-29	0	Ppp1ca
Asap1	1.75749e-33	0.282566	0.62	0.319	2.87455e-29	0	Asap1
Atp6v1e1	1.93308e-33	0.308138	0.668	0.371	3.16174e-29	0	Atp6v1e1
Fam216a	1.96818e-33	0.271771	0.615	0.303	3.21915e-29	0	Fam216a
Ubb	2.12042e-33	0.324518	1	0.97	3.46816e-29	0	Ubb
Phax	2.28245e-33	0.301262	0.76	0.434	3.73317e-29	0	Phax
Rbp1	2.30019e-33	0.286036	0.981	0.634	3.76219e-29	0	Rbp1
Ndufv1	2.48095e-33	0.274725	0.733	0.406	4.05785e-29	0	Ndufv1
Golgb1	2.48977e-33	0.290564	0.765	0.411	4.07226e-29	0	Golgb1
Fkbp3	3.14317e-33	0.338803	0.951	0.591	5.14096e-29	0	Fkbp3
Tomm5	3.26832e-33	0.312502	0.941	0.571	5.34566e-29	0	Tomm5
Rest	3.26854e-33	0.281867	0.722	0.392	5.34602e-29	0	Rest
Mrpl52	3.52788e-33	0.331007	0.954	0.592	5.7702e-29	0	Mrpl52
Ten1	3.87615e-33	0.269026	0.612	0.309	6.33983e-29	0	Ten1
Sf3b6	6.83742e-33	0.331594	0.933	0.576	1.11833e-28	0	Sf3b6
Spg21	7.76032e-33	0.27511	0.704	0.372	1.26928e-28	0	Spg21
Atp5h	8.09475e-33	0.343935	1	0.855	1.32398e-28	0	Atp5h
Zmat2	1.05286e-32	0.299512	0.809	0.504	1.72206e-28	0	Zmat2
Idh3g	1.18006e-32	0.306401	0.693	0.394	1.9301e-28	0	Idh3g
Slc25a17	1.43744e-32	0.255605	0.574	0.276	2.35108e-28	0	Slc25a17
Pfdn2	1.51521e-32	0.318261	0.941	0.576	2.47828e-28	0	Pfdn2
Nav2	1.57115e-32	0.26015	0.547	0.251	2.56978e-28	0	Nav2
Rbm25	2.04995e-32	0.304949	0.916	0.531	3.3529e-28	0	Rbm25
Ppp1cc	2.07121e-32	0.305033	0.933	0.545	3.38767e-28	0	Ppp1cc
Phb	2.96839e-32	0.281735	0.782	0.446	4.8551e-28	0	Phb
Senp6	2.99404e-32	0.294113	0.744	0.411	4.89706e-28	0	Senp6
Rbm22	3.38729e-32	0.257966	0.561	0.273	5.54026e-28	0	Rbm22
Sh3bgrl	4.51836e-32	0.306424	0.768	0.447	7.39023e-28	0	Sh3bgrl
Rbbp6	5.29367e-32	0.279119	0.784	0.44	8.65833e-28	0	Rbbp6
Mrps21	5.3165e-32	0.31303	0.938	0.617	8.69566e-28	0	Mrps21
Arpc1a	5.62314e-32	0.286829	0.925	0.58	9.19721e-28	0	Arpc1a
Snrpb	7.95013e-32	0.360522	0.997	0.654	1.30032e-27	0	Snrpb
Tomm22	8.83409e-32	0.293389	0.906	0.535	1.4449e-27	0	Tomm22
Rbmx	9.01536e-32	0.265266	0.749	0.4	1.47455e-27	0	Rbmx
Ddx5	1.43796e-31	0.348405	0.957	0.613	2.35192e-27	0	Ddx5
Myeov2	1.52119e-31	0.302668	0.946	0.604	2.48806e-27	0	Myeov2
Atp5d	1.6007e-31	0.375752	0.997	0.688	2.61811e-27	0	Atp5d
Emc6	1.75257e-31	0.313582	0.86	0.514	2.8665e-27	0	Emc6
Cnbp	1.99986e-31	0.350895	0.992	0.715	3.27097e-27	0	Cnbp
Atp6v0b	2.03663e-31	0.260256	0.76	0.439	3.33111e-27	0	Atp6v0b
Rps29	2.17784e-31	0.419927	1	0.95	3.56208e-27	0	Rps29
Pdcd4	2.35907e-31	0.27877	0.682	0.349	3.8585e-27	0	Pdcd4
Sdhb	2.55267e-31	0.290511	0.925	0.561	4.17514e-27	0	Sdhb
Lpin2	2.61175e-31	0.268749	0.493	0.233	4.27178e-27	0	Lpin2
Snx5	2.79238e-31	0.282465	0.792	0.459	4.56722e-27	0	Snx5
Hint2	2.98179e-31	0.252429	0.623	0.319	4.87702e-27	0	Hint2
Trappc1	3.01258e-31	0.280719	0.803	0.468	4.92738e-27	0	Trappc1
Gm1673	3.02573e-31	0.300363	0.838	0.491	4.94888e-27	0	Gm1673
Prkra	3.33334e-31	0.265225	0.674	0.357	5.452e-27	0	Prkra
Llph	4.53414e-31	0.300854	0.836	0.488	7.41604e-27	0	Llph
Smarcc1	4.54058e-31	0.295057	0.782	0.439	7.42658e-27	0	Smarcc1
Atxn10	5.08014e-31	0.261218	0.73	0.405	8.30908e-27	0	Atxn10
Smarcb1	5.09066e-31	0.274884	0.757	0.435	8.32628e-27	0	Smarcb1
Smarce1	5.74459e-31	0.297053	0.819	0.478	9.39585e-27	0	Smarce1
Cox5a	6.49733e-31	0.344084	0.992	0.632	1.0627e-26	0	Cox5a
Sars	6.94594e-31	0.256009	0.593	0.302	1.13608e-26	0	Sars
Ncor1	7.28449e-31	0.294199	0.86	0.501	1.19145e-26	0	Ncor1
Camta1	7.37964e-31	0.254713	0.593	0.292	1.20701e-26	0	Camta1
Mrps34	7.92142e-31	0.288576	0.706	0.403	1.29563e-26	0	Mrps34
Ndufv2	8.08198e-31	0.290735	0.933	0.608	1.32189e-26	0	Ndufv2
Sltm	9.39579e-31	0.269813	0.652	0.349	1.53677e-26	0	Sltm
Ccdc58	1.21985e-30	0.276275	0.671	0.375	1.99518e-26	0	Ccdc58
Guf1	1.46196e-30	0.261694	0.544	0.265	2.39117e-26	0	Guf1
Poldip2	1.77772e-30	0.27676	0.725	0.405	2.90764e-26	0	Poldip2
Atp6v0d1	1.79471e-30	0.252751	0.62	0.34	2.93542e-26	0	Atp6v0d1
1810022K09Rik	1.80937e-30	0.273412	0.679	0.365	2.9594e-26	0	1810022K09Rik
Cirbp	1.93272e-30	0.300961	0.849	0.513	3.16116e-26	0	Cirbp
Acaa2	2.89989e-30	0.279622	0.728	0.417	4.74306e-26	0	Acaa2
Chmp5	2.90564e-30	0.259782	0.725	0.418	4.75246e-26	0	Chmp5
Stoml2	2.9117e-30	0.292881	0.784	0.468	4.76238e-26	0	Stoml2
Hagh	3.28447e-30	0.251131	0.461	0.214	5.37208e-26	0	Hagh
Mex3a	3.3991e-30	0.263807	0.639	0.325	5.55957e-26	0	Mex3a
Snrpc	3.56703e-30	0.289063	0.93	0.569	5.83424e-26	0	Snrpc
Cuedc2	5.53723e-30	0.268196	0.728	0.415	9.05669e-26	0	Cuedc2
Ptma	6.27017e-30	0.431091	1	0.849	1.02555e-25	0	Ptma
Hdac2	6.42252e-30	0.28328	0.771	0.449	1.05047e-25	0	Hdac2
Snw1	8.06863e-30	0.292168	0.722	0.423	1.3197e-25	0	Snw1
Mrpl49	8.66995e-30	0.267708	0.733	0.405	1.41806e-25	0	Mrpl49
Mrpl32	8.80477e-30	0.268548	0.747	0.439	1.44011e-25	0	Mrpl32
Polr2h	9.1598e-30	0.272891	0.776	0.451	1.49818e-25	0	Polr2h
Nme1	9.38076e-30	0.317708	0.989	0.646	1.53432e-25	0	Nme1
Gnl3	9.6961e-30	0.26718	0.617	0.323	1.58589e-25	0	Gnl3
Ndufs3	9.75493e-30	0.262537	0.814	0.482	1.59552e-25	0	Ndufs3
Jund	9.96234e-30	0.257101	0.949	0.653	1.62944e-25	0	Jund
Ociad1	1.1691e-29	0.265719	0.768	0.461	1.91218e-25	0	Ociad1
Nudc	1.41162e-29	0.267025	0.884	0.522	2.30884e-25	0	Nudc
Hsbp1	1.70294e-29	0.292582	0.968	0.626	2.78533e-25	0	Hsbp1
Psmb3	1.80349e-29	0.314211	0.96	0.61	2.94978e-25	0	Psmb3
Dbn1	2.01224e-29	0.251402	0.677	0.372	3.29121e-25	0	Dbn1
mt-Atp6	2.01886e-29	0.424549	1	0.922	3.30205e-25	0	mt-Atp6
Cyb5r3	2.08837e-29	0.269413	0.709	0.397	3.41573e-25	0	Cyb5r3
Anp32b	3.27403e-29	0.314218	0.976	0.644	5.355e-25	0	Anp32b
Ube2d2a	3.98921e-29	0.283907	0.927	0.57	6.52475e-25	0	Ube2d2a
Hypk	4.52756e-29	0.272794	0.9	0.574	7.40528e-25	0	Hypk
Tecr	5.95306e-29	0.269959	0.895	0.554	9.73683e-25	0	Tecr
Atrx	7.35521e-29	0.28528	0.822	0.481	1.20302e-24	0	Atrx
Ppa1	9.14779e-29	0.276177	0.717	0.409	1.49621e-24	0	Ppa1
Cox5b	9.56243e-29	0.324881	0.995	0.704	1.56403e-24	0	Cox5b
Blmh	1.01199e-28	0.263783	0.685	0.394	1.65522e-24	0	Blmh
2010107E04Rik	1.01739e-28	0.30415	0.992	0.771	1.66404e-24	0	2010107E04Rik
Atp5g3	1.03394e-28	0.326151	0.973	0.607	1.69111e-24	0	Atp5g3
Mrpl38	1.05205e-28	0.252279	0.612	0.322	1.72073e-24	0	Mrpl38
Mdh1	1.27788e-28	0.276024	0.898	0.556	2.0901e-24	0	Mdh1
Prpf40a	1.2943e-28	0.257858	0.792	0.456	2.11696e-24	0	Prpf40a
Txndc9	1.65588e-28	0.270144	0.774	0.465	2.70836e-24	0	Txndc9
Chtop	2.42144e-28	0.276913	0.819	0.483	3.96052e-24	0	Chtop
Cfdp1	2.47985e-28	0.288129	0.922	0.581	4.05604e-24	0	Cfdp1
Polr2j	2.50799e-28	0.274481	0.903	0.547	4.10208e-24	0	Polr2j
Serf1	2.6708e-28	0.278721	0.935	0.572	4.36836e-24	0	Serf1
Ddx24	2.9071e-28	0.251985	0.677	0.383	4.75486e-24	0	Ddx24
Srsf1	3.20082e-28	0.290745	0.916	0.546	5.23527e-24	0	Srsf1
Dynlrb1	3.26126e-28	0.287966	0.973	0.63	5.33411e-24	0	Dynlrb1
Smco4	3.26954e-28	0.270003	0.725	0.398	5.34767e-24	0	Smco4
Minos1	5.195e-28	0.332367	0.984	0.655	8.49694e-24	0	Minos1
Eif4h	6.15129e-28	0.271131	0.898	0.559	1.0061e-23	0	Eif4h
Pcbp1	6.35149e-28	0.305807	0.962	0.62	1.03885e-23	0	Pcbp1
Ybx1	7.22602e-28	0.391684	1	0.715	1.18189e-23	0	Ybx1
Clns1a	8.75543e-28	0.268353	0.728	0.424	1.43204e-23	0	Clns1a
Rbmxl1	8.79691e-28	0.280108	0.906	0.551	1.43882e-23	0	Rbmxl1
Gm11808	9.29629e-28	0.299689	0.927	0.65	1.5205e-23	0	Gm11808
Psmd7	1.11909e-27	0.263588	0.803	0.483	1.83038e-23	0	Psmd7
Slc25a11	1.13088e-27	0.259269	0.725	0.418	1.84967e-23	0	Slc25a11
Sf3b1	1.17983e-27	0.259923	0.879	0.533	1.92973e-23	0	Sf3b1
Echs1	1.18936e-27	0.252865	0.79	0.467	1.94532e-23	0	Echs1
Rpl36al	1.49429e-27	0.363965	1	0.713	2.44406e-23	0	Rpl36al
Psmb6	2.06913e-27	0.328114	0.989	0.661	3.38426e-23	0	Psmb6
Pa2g4	2.29233e-27	0.270518	0.849	0.501	3.74933e-23	0	Pa2g4
Sumo1	2.29784e-27	0.31511	0.995	0.653	3.75835e-23	0	Sumo1
Eif1ax	2.38103e-27	0.274244	0.873	0.536	3.89441e-23	0	Eif1ax
Strap	2.41104e-27	0.264578	0.795	0.484	3.9435e-23	0	Strap
Pnrc2	2.48302e-27	0.250515	0.66	0.363	4.06122e-23	0	Pnrc2
Ubap2l	2.58111e-27	0.263046	0.782	0.459	4.22166e-23	0	Ubap2l
Tmem234	2.84723e-27	0.279861	0.922	0.587	4.65694e-23	0	Tmem234
Slirp	3.08174e-27	0.270008	0.906	0.554	5.04049e-23	0	Slirp
Mlf2	4.59697e-27	0.301759	0.943	0.601	7.5188e-23	0	Mlf2
Lamtor2	4.81345e-27	0.253448	0.86	0.519	7.87288e-23	0	Lamtor2
Rsrc2	5.97593e-27	0.277257	0.827	0.496	9.77423e-23	0	Rsrc2
Cwc15	5.97829e-27	0.264983	0.827	0.492	9.77808e-23	0	Cwc15
Ndufb6	6.22433e-27	0.276185	0.946	0.609	1.01805e-22	0	Ndufb6
Eif1b	6.71883e-27	0.25368	0.868	0.526	1.09893e-22	0	Eif1b
Wdr83os	7.73023e-27	0.270835	0.806	0.487	1.26436e-22	0	Wdr83os
Map1lc3b	8.00388e-27	0.257366	0.943	0.771	1.30911e-22	0	Map1lc3b
Arl2bp	8.37424e-27	0.258909	0.787	0.474	1.36969e-22	0	Arl2bp
Rnf5	9.98494e-27	0.263318	0.693	0.418	1.63314e-22	0	Rnf5
Ndufa12	1.28349e-26	0.285309	0.96	0.637	2.09928e-22	0	Ndufa12
Cox7b	1.34173e-26	0.328706	0.997	0.86	2.19453e-22	0	Cox7b
Ap2s1	1.60524e-26	0.255803	0.922	0.583	2.62553e-22	0	Ap2s1
2410015M20Rik	1.60776e-26	0.262273	0.93	0.612	2.62964e-22	0	2410015M20Rik
Eif3a	1.76192e-26	0.281864	0.849	0.513	2.8818e-22	0	Eif3a
Ube2n	1.77012e-26	0.279815	0.943	0.586	2.89521e-22	0	Ube2n
Cox8a	1.9753e-26	0.340027	1	0.878	3.2308e-22	0	Cox8a
Atxn7l3b	2.0963e-26	0.307866	0.981	0.62	3.42872e-22	0	Atxn7l3b
Snrpd3	2.76472e-26	0.296791	0.957	0.608	4.52197e-22	0	Snrpd3
Mbd3	3.54825e-26	0.287713	0.906	0.56	5.80352e-22	0	Mbd3
Spag7	3.72282e-26	0.257425	0.755	0.459	6.08905e-22	0	Spag7
Ndufab1	4.02133e-26	0.287189	0.957	0.604	6.57729e-22	0	Ndufab1
Lsm7	5.00127e-26	0.258614	0.819	0.502	8.18008e-22	0	Lsm7
Caprin1	5.40163e-26	0.253801	0.771	0.459	8.83491e-22	0	Caprin1
Cuta	7.71463e-26	0.26776	0.846	0.508	1.26181e-21	0	Cuta
Chchd3	8.09853e-26	0.257802	0.722	0.436	1.3246e-21	0	Chchd3
Psmb2	9.56472e-26	0.283164	0.968	0.624	1.56441e-21	0	Psmb2
G3bp1	1.132e-25	0.275424	0.938	0.566	1.8515e-21	0	G3bp1
Rbm3	1.17251e-25	0.348572	0.997	0.715	1.91776e-21	0	Rbm3
Cpsf6	1.22257e-25	0.270603	0.712	0.406	1.99963e-21	0	Cpsf6
Ssb	1.23851e-25	0.255314	0.868	0.517	2.0257e-21	0	Ssb
Zfand6	1.84217e-25	0.253194	0.768	0.487	3.01305e-21	0	Zfand6
Atp5o	1.95724e-25	0.284951	0.997	0.721	3.20126e-21	0	Atp5o
Phf5a	2.10624e-25	0.272889	0.925	0.558	3.44497e-21	0	Phf5a
Acbd6	2.16218e-25	0.252991	0.741	0.431	3.53646e-21	0	Acbd6
Lsm4	2.24093e-25	0.309174	0.96	0.616	3.66526e-21	0	Lsm4
Gtf2h5	2.26564e-25	0.263068	0.9	0.561	3.70568e-21	0	Gtf2h5
Eif1a	2.55768e-25	0.26054	0.685	0.397	4.18335e-21	0	Eif1a
Mrpl20	3.17654e-25	0.252877	0.908	0.557	5.19555e-21	0	Mrpl20
Rps27l	3.54635e-25	0.355473	1	0.68	5.80041e-21	0	Rps27l
Magoh	7.01092e-25	0.277417	0.779	0.474	1.14671e-20	0	Magoh
Tsn	7.53375e-25	0.263143	0.852	0.516	1.23222e-20	0	Tsn
Anapc13	7.66576e-25	0.263714	0.906	0.592	1.25381e-20	0	Anapc13
Ndufa7	8.04462e-25	0.296558	0.987	0.687	1.31578e-20	0	Ndufa7
Rbm8a	8.4407e-25	0.26455	0.914	0.575	1.38056e-20	0	Rbm8a
Romo1	1.11514e-24	0.262534	0.927	0.606	1.82393e-20	0	Romo1
Khdrbs1	1.68226e-24	0.252195	0.844	0.502	2.75151e-20	0	Khdrbs1
Cox6a1	2.08547e-24	0.285568	0.995	0.826	3.411e-20	0	Cox6a1
Ngfrap1	2.09327e-24	0.316909	0.989	0.656	3.42376e-20	0	Ngfrap1
Krtcap2	2.27086e-24	0.281218	0.968	0.626	3.71422e-20	0	Krtcap2
Psma3	3.25033e-24	0.252523	0.97	0.624	5.31624e-20	0	Psma3
Srsf5	3.58752e-24	0.26421	0.906	0.572	5.86775e-20	0	Srsf5
Cetn3	4.77486e-24	0.26214	0.844	0.53	7.80977e-20	0	Cetn3
Ube2i	5.71865e-24	0.266394	0.981	0.612	9.35342e-20	0	Ube2i
Csde1	5.91619e-24	0.254524	0.833	0.514	9.67653e-20	0	Csde1
Ndufb9	7.80419e-24	0.266151	0.965	0.683	1.27645e-19	0	Ndufb9
2310036O22Rik	8.05422e-24	0.2538	0.96	0.644	1.31735e-19	0	2310036O22Rik
Pdap1	1.1901e-23	0.274961	0.957	0.602	1.94652e-19	0	Pdap1
Sumo2	1.21236e-23	0.344776	1	0.7	1.98293e-19	0	Sumo2
Mrps14	1.39282e-23	0.253111	0.927	0.601	2.27809e-19	0	Mrps14
Tra2b	1.48509e-23	0.253954	0.892	0.54	2.42901e-19	0	Tra2b
Atp5l	1.83744e-23	0.29459	1	0.848	3.00531e-19	0	Atp5l
Ran	1.9001e-23	0.297399	0.989	0.716	3.10781e-19	0	Ran
Cox7a2	2.38903e-23	0.293308	0.997	0.821	3.90749e-19	0	Cox7a2
Cdc42ep3	2.50996e-23	0.266212	0.474	0.233	4.1053e-19	0	Cdc42ep3
mt-Co2	4.68134e-23	0.392779	1	0.886	7.6568e-19	0	mt-Co2
Stmn1	1.96447e-22	0.277702	0.976	0.637	3.21309e-18	0	Stmn1
Set	2.15572e-22	0.259572	0.973	0.621	3.5259e-18	0	Set
D8Ertd738e	2.328e-22	0.277528	0.97	0.635	3.80768e-18	0	D8Ertd738e
Usmg5	2.52126e-22	0.255567	0.962	0.648	4.12378e-18	0	Usmg5
Hnrnpab	3.42925e-22	0.253705	0.973	0.636	5.60889e-18	0	Hnrnpab
Uqcrb	3.99853e-22	0.269903	0.978	0.705	6.54e-18	0	Uqcrb
Snrpd1	7.46464e-22	0.259277	0.984	0.642	1.22092e-17	0	Snrpd1
Srp9	2.12505e-21	0.253189	0.962	0.62	3.47574e-17	0	Srp9
Srsf3	6.42859e-21	0.273662	0.997	0.675	1.05146e-16	0	Srsf3
Cox6b1	1.56166e-20	0.295704	1	0.768	2.55425e-16	0	Cox6b1
Rbx1	2.07921e-20	0.275406	1	0.664	3.40076e-16	0	Rbx1
Cox7c	7.86818e-19	0.31189	1	0.744	1.28692e-14	0	Cox7c
Nedd8	8.29131e-18	0.282365	1	0.69	1.35613e-13	0	Nedd8
Gng5	8.4786e-17	0.266909	1	0.783	1.38676e-12	0	Gng5
mt-Nd1	2.14285e-16	0.374535	1	0.848	3.50485e-12	0	mt-Nd1
Xist	1.22326e-15	0.379772	0.687	0.448	2.00076e-11	0	Xist
Ndufa4	8.13115e-15	0.279854	1	0.753	1.32993e-10	0	Ndufa4
Atp5j	1.30828e-14	0.278476	1	0.741	2.13983e-10	0	Atp5j
Erh	2.83856e-14	0.268207	0.997	0.697	4.64276e-10	0	Erh
Hmgn1	8.95176e-12	0.270772	1	0.752	1.46415e-07	0	Hmgn1
Hist1h2bc	3.25973e-09	0.361331	0.377	0.263	5.33161e-05	0	Hist1h2bc
Hba-a11	3.8794e-162	1.43724	1	1	6.34515e-158	1	Hba-a1
Hbb-bs1	4.14695e-143	1.36125	1	1	6.78275e-139	1	Hbb-bs
Hba-a21	3.53737e-137	1.3854	1	0.993	5.78573e-133	1	Hba-a2
Hbb-bt1	2.99862e-61	0.875985	1	0.999	4.90455e-57	1	Hbb-bt
Alas21	1.09332e-59	0.643512	0.89	0.389	1.78824e-55	1	Alas2
Ftl11	7.46631e-40	0.29226	1	1	1.22119e-35	1	Ftl1
Mkrn11	1.06519e-35	0.382941	0.866	0.566	1.74223e-31	1	Mkrn1
Fam220a1	8.38851e-20	0.286533	0.78	0.628	1.37202e-15	1	Fam220a
Isca1	2.49134e-17	0.253028	0.461	0.285	4.07483e-13	1	Isca1
Fech1	1.93365e-15	0.302413	0.643	0.434	3.16267e-11	1	Fech
Ube2l61	2.50613e-13	0.316973	0.574	0.401	4.09902e-09	1	Ube2l6
Hic12	1.97786e-159	1.03624	0.955	0.265	3.23498e-155	2	Hic1
Ccnd22	1.01831e-145	1.26907	0.987	0.497	1.66554e-141	2	Ccnd2
Pbx11	5.52815e-142	1.33717	0.997	0.575	9.04184e-138	2	Pbx1
Ntn1	9.09039e-138	0.697231	0.699	0.127	1.48682e-133	2	Ntn1
Aldh1a21	5.45009e-136	1.04525	0.929	0.367	8.91416e-132	2	Aldh1a2
Maged21	1.03505e-115	1.03919	0.997	0.567	1.69293e-111	2	Maged2
Igfbp6	9.88898e-112	0.771077	0.709	0.168	1.61744e-107	2	Igfbp6
Mest1	1.70157e-111	1.07365	0.997	0.69	2.78308e-107	2	Mest
Fhl22	3.0976e-111	0.759469	0.731	0.191	5.06644e-107	2	Fhl2
Eva1b1	1.50063e-110	0.861409	0.981	0.499	2.45442e-106	2	Eva1b
Pdzd2	8.84941e-108	0.684047	0.676	0.163	1.44741e-103	2	Pdzd2
Fibin	1.73893e-102	0.615286	0.534	0.096	2.8442e-98	2	Fibin
Crabp21	8.56177e-100	0.775726	0.838	0.324	1.40036e-95	2	Crabp2
Sub11	1.48542e-98	0.780916	1	0.712	2.42955e-94	2	Sub1
Ldb2	4.06367e-95	0.534725	0.65	0.159	6.64654e-91	2	Ldb2
Fn12	1.31042e-92	0.708529	0.906	0.358	2.14332e-88	2	Fn1
Pdgfra2	2.27002e-92	0.556426	0.728	0.199	3.71284e-88	2	Pdgfra
Meis12	1.29585e-91	0.655442	0.845	0.286	2.11949e-87	2	Meis1
Polr2m1	3.75957e-91	0.762573	0.994	0.64	6.14915e-87	2	Polr2m
Mdk1	1.73303e-90	0.769832	1	0.733	2.83455e-86	2	Mdk
Cald11	2.67333e-90	0.746498	0.932	0.426	4.3725e-86	2	Cald1
Crabp12	4.17514e-89	0.439892	0.751	0.218	6.82886e-85	2	Crabp1
Foxd11	9.52828e-89	0.765257	0.822	0.313	1.55845e-84	2	Foxd1
Cadm11	3.16833e-88	0.61057	0.68	0.217	5.18212e-84	2	Cadm1
Emp32	3.42096e-87	0.670231	0.939	0.415	5.59532e-83	2	Emp3
Ebf12	9.16428e-87	0.583024	0.79	0.234	1.49891e-82	2	Ebf1
Ecm12	1.33209e-85	0.575081	0.67	0.181	2.17876e-81	2	Ecm1
Igfbp72	6.30117e-84	0.729942	0.793	0.293	1.03062e-79	2	Igfbp7
Anxa22	4.82745e-83	0.637572	0.955	0.414	7.89577e-79	2	Anxa2
Sepp12	1.00334e-82	0.544943	0.893	0.373	1.64106e-78	2	Sepp1
Emilin12	2.46101e-81	0.627117	0.809	0.292	4.02523e-77	2	Emilin1
Mfap21	6.79207e-81	0.679077	0.987	0.622	1.11091e-76	2	Mfap2
Meis22	2.00443e-80	0.751348	0.974	0.522	3.27845e-76	2	Meis2
Plagl12	3.44153e-80	0.54606	0.861	0.344	5.62897e-76	2	Plagl1
Gpc31	7.36655e-80	0.743565	0.935	0.509	1.20487e-75	2	Gpc3
Alcam1	3.5428e-78	0.726072	0.867	0.393	5.7946e-74	2	Alcam
Ifitm21	8.50029e-78	0.670137	1	0.683	1.39031e-73	2	Ifitm2
Dad11	3.76085e-77	0.671905	0.99	0.66	6.15124e-73	2	Dad1
Aprt1	7.05929e-75	0.689383	0.977	0.616	1.15462e-70	2	Aprt
Cdkn1c2	4.1973e-74	0.612513	1	0.678	6.8651e-70	2	Cdkn1c
Dhrs32	4.75355e-74	0.62177	0.735	0.281	7.7749e-70	2	Dhrs3
Myl92	6.52459e-72	0.445857	0.773	0.29	1.06716e-67	2	Myl9
Nfia2	3.06247e-71	0.55067	0.673	0.212	5.00898e-67	2	Nfia
Cxcl122	3.21577e-71	0.45634	0.793	0.303	5.25971e-67	2	Cxcl12
Cnn22	6.43042e-70	0.54179	0.816	0.329	1.05176e-65	2	Cnn2
Olfml32	5.91614e-69	0.524322	0.728	0.248	9.67643e-65	2	Olfml3
Cpa2	1.21129e-68	0.440358	0.405	0.082	1.98119e-64	2	Cpa2
Slc40a1	1.27965e-68	0.502396	0.54	0.149	2.09299e-64	2	Slc40a1
Mecom2	1.72782e-68	0.542452	0.647	0.217	2.82602e-64	2	Mecom
Camk2n11	4.91429e-68	0.574341	0.673	0.257	8.03781e-64	2	Camk2n1
Tpm41	6.90879e-68	0.614416	0.939	0.554	1.13e-63	2	Tpm4
Thy1	1.49703e-67	0.371572	0.369	0.067	2.44855e-63	2	Thy1
Igfbp52	3.31495e-67	0.729628	0.877	0.459	5.42194e-63	2	Igfbp5
Fam84a	1.03183e-66	0.302978	0.327	0.053	1.68766e-62	2	Fam84a
Ptms1	2.95679e-66	0.632858	0.971	0.632	4.83612e-62	2	Ptms
Selm2	6.87606e-66	0.434552	0.903	0.392	1.12465e-61	2	Selm
Rps262	1.73477e-65	0.591621	1	0.886	2.83739e-61	2	Rps26
Sfrp12	4.88564e-65	0.512871	0.77	0.294	7.99094e-61	2	Sfrp1
Shisa32	1.09071e-64	0.625684	0.838	0.388	1.78396e-60	2	Shisa3
Ifitm1	4.18218e-64	0.53916	0.573	0.183	6.84038e-60	2	Ifitm1
Nr2f12	1.06089e-63	0.531379	0.67	0.246	1.73519e-59	2	Nr2f1
Chd31	6.86814e-63	0.612473	0.896	0.496	1.12335e-58	2	Chd3
Cd811	1.1493e-62	0.562999	0.977	0.618	1.8798e-58	2	Cd81
Pik3r11	1.29635e-62	0.524164	0.647	0.245	2.12031e-58	2	Pik3r1
Actb1	2.89939e-62	0.66911	1	0.85	4.74225e-58	2	Actb
Tpi11	1.25326e-61	0.574067	0.997	0.651	2.04983e-57	2	Tpi1
Adamtsl1	1.44049e-61	0.411161	0.466	0.114	2.35607e-57	2	Adamtsl1
6030408B16Rik	1.80391e-61	0.447034	0.505	0.147	2.95047e-57	2	6030408B16Rik
Lgals12	6.91808e-61	0.475812	1	0.761	1.13152e-56	2	Lgals1
Mmp142	1.54079e-60	0.553087	0.777	0.368	2.52012e-56	2	Mmp14
Tmsb101	1.83535e-60	0.583788	1	0.845	3.0019e-56	2	Tmsb10
Naca2	3.75935e-60	0.57397	1	0.792	6.14879e-56	2	Naca
Gm29771	5.19414e-60	0.307551	0.288	0.044	8.49553e-56	2	Gm29771
Oaz11	7.9533e-59	0.362477	1	0.996	1.30084e-54	2	Oaz1
Rpl242	1.4925e-58	0.548292	1	0.883	2.44114e-54	2	Rpl24
Ifitm32	4.60307e-58	0.52994	0.744	0.305	7.52879e-54	2	Ifitm3
Ptgr1	1.1214e-57	0.403612	0.521	0.157	1.83416e-53	2	Ptgr1
Sepw11	3.09843e-57	0.542394	0.997	0.824	5.06779e-53	2	Sepw1
Hnrnpk2	5.91638e-57	0.581306	0.99	0.69	9.67683e-53	2	Hnrnpk
Actg12	1.47123e-56	0.621989	1	0.77	2.40635e-52	2	Actg1
Cfh	2.92876e-56	0.370963	0.511	0.145	4.79028e-52	2	Cfh
Gsta41	5.10729e-56	0.554876	0.751	0.369	8.35349e-52	2	Gsta4
6330403K07Rik1	1.75873e-55	0.497124	0.864	0.447	2.87658e-51	2	6330403K07Rik
Ndufa42	2.62252e-55	0.546283	1	0.759	4.2894e-51	2	Ndufa4
Ppdpf1	3.5845e-55	0.549405	0.981	0.644	5.86281e-51	2	Ppdpf
Pebp12	3.97628e-55	0.556618	0.994	0.691	6.5036e-51	2	Pebp1
Rbp12	4.55362e-55	0.571453	0.994	0.64	7.44791e-51	2	Rbp1
Ntm	4.58808e-55	0.406039	0.476	0.134	7.50427e-51	2	Ntm
Tgfb3	5.08115e-55	0.414426	0.528	0.167	8.31073e-51	2	Tgfb3
Nr2f22	8.02329e-55	0.576311	0.948	0.55	1.31229e-50	2	Nr2f2
Tnnt1	1.07569e-54	0.337732	0.447	0.12	1.75939e-50	2	Tnnt1
Sfr11	1.49236e-54	0.585916	0.964	0.633	2.4409e-50	2	Sfr1
Psma32	3.77584e-54	0.553355	0.951	0.634	6.17577e-50	2	Psma3
C1qtnf2	4.5125e-54	0.507849	0.55	0.174	7.38065e-50	2	C1qtnf2
Btg2	5.66819e-54	0.411546	0.463	0.138	9.27089e-50	2	Btg2
Rpl282	7.75364e-54	0.542999	1	0.923	1.26819e-49	2	Rpl28
Rpl182	1.13208e-53	0.559223	1	0.82	1.85163e-49	2	Rpl18
Il331	2.5536e-53	0.456213	0.576	0.194	4.17667e-49	2	Il33
Lhfp1	3.17171e-53	0.476521	0.696	0.29	5.18766e-49	2	Lhfp
Rps162	4.58914e-53	0.548262	1	0.878	7.506e-49	2	Rps16
Ubb2	6.1144e-53	0.474656	1	0.971	1.00007e-48	2	Ubb
Pkm2	9.27559e-53	0.567201	0.977	0.658	1.51712e-48	2	Pkm
Rbm32	9.96082e-53	0.562657	0.997	0.722	1.62919e-48	2	Rbm3
Npm12	1.37359e-52	0.57578	1	0.742	2.24665e-48	2	Npm1
Peg31	3.15652e-52	0.590626	0.883	0.551	5.1628e-48	2	Peg3
Atxn7l3b2	3.44373e-52	0.542928	0.977	0.629	5.63256e-48	2	Atxn7l3b
Gpx81	3.87579e-52	0.466044	0.845	0.457	6.33924e-48	2	Gpx8
Cd631	3.99883e-52	0.4843	0.968	0.621	6.54049e-48	2	Cd63
Uqcc21	6.29942e-52	0.528738	0.942	0.612	1.03033e-47	2	Uqcc2
Myl12a1	1.20297e-51	0.534388	0.968	0.656	1.96757e-47	2	Myl12a
Rpl132	1.54845e-51	0.52356	1	0.949	2.53264e-47	2	Rpl13
Myh101	2.838e-51	0.503571	0.751	0.395	4.64183e-47	2	Myh10
Rpl35a2	5.69141e-51	0.530416	1	0.837	9.30887e-47	2	Rpl35a
Btf32	7.98474e-51	0.537224	1	0.765	1.30598e-46	2	Btf3
Arpc1b2	1.8057e-50	0.430122	0.871	0.463	2.95341e-46	2	Arpc1b
Tceb21	1.82462e-50	0.475453	1	0.887	2.98435e-46	2	Tceb2
Snrpf2	2.4155e-50	0.544105	0.99	0.649	3.95079e-46	2	Snrpf
Rasgrp2	3.24902e-50	0.391091	0.45	0.135	5.31409e-46	2	Rasgrp2
Hnrnpa12	7.27409e-50	0.561537	0.997	0.714	1.18975e-45	2	Hnrnpa1
S100a111	7.71191e-50	0.45117	0.997	0.674	1.26136e-45	2	S100a11
Sep151	8.09021e-50	0.505386	0.997	0.671	1.32323e-45	2	2021-09-15
Rpl112	8.85146e-50	0.518944	1	0.887	1.44774e-45	2	Rpl11
Tceal81	9.33616e-50	0.500692	0.932	0.621	1.52702e-45	2	Tceal8
Cd83	1.13859e-49	0.375271	0.453	0.143	1.86228e-45	2	Cd83
Rpl302	2.21062e-49	0.519948	1	0.765	3.61569e-45	2	Rpl30
Pdlim22	2.29735e-49	0.427032	0.615	0.229	3.75755e-45	2	Pdlim2
Rgl1	2.51754e-49	0.356474	0.463	0.141	4.11769e-45	2	Rgl1
Rpl22l12	4.40141e-49	0.527657	1	0.743	7.19895e-45	2	Rpl22l1
Rpl212	5.93539e-49	0.515359	1	0.944	9.70792e-45	2	Rpl21
Rps62	6.46443e-49	0.524753	1	0.878	1.05732e-44	2	Rps6
Prdx11	7.17947e-49	0.52751	1	0.717	1.17427e-44	2	Prdx1
Lsp11	1.42479e-48	0.484401	0.848	0.432	2.33039e-44	2	Lsp1
Slc7a7	3.15055e-48	0.258028	0.282	0.054	5.15303e-44	2	Slc7a7
Marcksl12	3.16034e-48	0.545581	0.997	0.732	5.16905e-44	2	Marcksl1
Myl62	4.40342e-48	0.396118	1	0.85	7.20223e-44	2	Myl6
Rps27a2	5.15489e-48	0.522258	1	0.906	8.43133e-44	2	Rps27a
H191	1.33412e-47	0.47782	1	0.723	2.18209e-43	2	H19
Npc21	2.42403e-47	0.489548	0.942	0.614	3.96475e-43	2	Npc2
Maged11	4.63631e-47	0.504499	0.916	0.586	7.58315e-43	2	Maged1
Cnpy21	5.48476e-47	0.494226	0.968	0.606	8.97087e-43	2	Cnpy2
Rpl192	1.29906e-46	0.511814	1	0.893	2.12474e-42	2	Rpl19
Rnf1211	1.37511e-46	0.489037	0.605	0.268	2.24913e-42	2	Rnf121
Rpl18a2	2.43957e-46	0.513047	1	0.951	3.99017e-42	2	Rpl18a
Ptn2	2.64778e-46	0.436046	0.864	0.484	4.3307e-42	2	Ptn
Rpl62	5.96907e-46	0.521448	1	0.853	9.76302e-42	2	Rpl6
Vstm2b	7.73824e-46	0.330726	0.372	0.098	1.26567e-41	2	Vstm2b
Rpl272	7.82968e-46	0.506658	1	0.771	1.28062e-41	2	Rpl27
Rpl7a2	1.50619e-45	0.51823	1	0.782	2.46352e-41	2	Rpl7a
Idh21	3.69562e-45	0.453744	0.939	0.608	6.04455e-41	2	Idh2
Rarb	4.85945e-45	0.372735	0.472	0.164	7.94812e-41	2	Rarb
Vim2	4.88588e-45	0.284237	0.909	0.478	7.99135e-41	2	Vim
Hmgb11	4.98891e-45	0.593424	1	0.717	8.15986e-41	2	Hmgb1
Tbca2	7.11443e-45	0.49272	0.99	0.667	1.16364e-40	2	Tbca
Rpl82	7.32836e-45	0.50996	1	0.868	1.19863e-40	2	Rpl8
Itga9	1.23048e-44	0.374992	0.492	0.171	2.01257e-40	2	Itga9
Rpl172	1.84716e-44	0.502413	1	0.928	3.02122e-40	2	Rpl17
Rarres22	2.1619e-44	0.413965	0.644	0.267	3.536e-40	2	Rarres2
Rps15a2	2.47578e-44	0.505138	1	0.892	4.04939e-40	2	Rps15a
Sertad4	3.09763e-44	0.327025	0.401	0.118	5.06648e-40	2	Sertad4
Gdnf	3.34687e-44	0.341925	0.369	0.104	5.47413e-40	2	Gdnf
H3f3b1	4.72441e-44	0.506049	1	0.789	7.72724e-40	2	H3f3b
Rps82	6.42905e-44	0.503627	1	0.917	1.05154e-39	2	Rps8
Eif4a12	6.44889e-44	0.534802	0.994	0.71	1.05478e-39	2	Eif4a1
Aldh21	7.42124e-44	0.474998	0.754	0.415	1.21382e-39	2	Aldh2
Hoxc102	8.41961e-44	0.480896	0.835	0.429	1.37711e-39	2	Hoxc10
Ubc1	1.09882e-43	0.503093	0.955	0.633	1.79723e-39	2	Ubc
Mrfap12	1.14086e-43	0.507613	1	0.701	1.866e-39	2	Mrfap1
Pfn11	1.2502e-43	0.498734	1	0.793	2.04483e-39	2	Pfn1
Mxd42	1.31432e-43	0.45387	0.731	0.386	2.14971e-39	2	Mxd4
Rps172	1.42099e-43	0.511154	1	0.886	2.32418e-39	2	Rps17
Txn11	1.61377e-43	0.504831	0.997	0.706	2.63948e-39	2	Txn1
Ndufv31	2.46326e-43	0.459769	0.9	0.595	4.02891e-39	2	Ndufv3
Ssbp21	2.47034e-43	0.499124	0.786	0.463	4.04048e-39	2	Ssbp2
Ptgis	3.82157e-43	0.366871	0.505	0.188	6.25056e-39	2	Ptgis
Arpc51	1.00854e-42	0.455955	0.848	0.545	1.64957e-38	2	Arpc5
Dynlrb12	1.12412e-42	0.459644	0.964	0.639	1.83861e-38	2	Dynlrb1
Fam212a	1.24609e-42	0.327754	0.524	0.187	2.0381e-38	2	Fam212a
Dnaja11	1.64922e-42	0.47133	0.968	0.637	2.69746e-38	2	Dnaja1
Sumo12	2.48477e-42	0.459871	0.99	0.661	4.06409e-38	2	Sumo1
Rbbp71	2.71784e-42	0.447082	0.861	0.53	4.4453e-38	2	Rbbp7
Aldoa2	3.17382e-42	0.4655	0.961	0.652	5.1911e-38	2	Aldoa
Rps152	3.52688e-42	0.492096	1	0.88	5.76856e-38	2	Rps15
Plac82	4.11736e-42	0.437448	0.689	0.297	6.73436e-38	2	Plac8
Hnrnpdl1	8.10438e-42	0.497077	0.906	0.573	1.32555e-37	2	Hnrnpdl
Gltscr22	8.60028e-42	0.471802	0.942	0.599	1.40666e-37	2	Gltscr2
Cox7c2	1.17941e-41	0.480366	1	0.75	1.92904e-37	2	Cox7c
Morf4l22	1.36686e-41	0.486453	0.974	0.627	2.23564e-37	2	Morf4l2
Sfpq2	1.92589e-41	0.460911	0.909	0.565	3.14998e-37	2	Sfpq
Cfdp12	2.20131e-41	0.447497	0.929	0.588	3.60047e-37	2	Cfdp1
Rpl342	2.3078e-41	0.484942	1	0.861	3.77464e-37	2	Rpl34
Micu1	2.64548e-41	0.366949	0.489	0.188	4.32696e-37	2	Micu1
Sesn31	2.6637e-41	0.39521	0.618	0.298	4.35675e-37	2	Sesn3
Rpl13a2	3.13552e-41	0.510346	1	0.905	5.12846e-37	2	Rpl13a
Hmgn21	3.99059e-41	0.519415	0.994	0.712	6.52701e-37	2	Hmgn2
Uqcrh2	4.15985e-41	0.460623	1	0.838	6.80386e-37	2	Uqcrh
Oaz22	6.58001e-41	0.447688	0.874	0.57	1.07623e-36	2	Oaz2
Rpl372	1.26381e-40	0.491178	1	0.868	2.06709e-36	2	Rpl37
Basp11	1.32781e-40	0.449881	0.738	0.401	2.17177e-36	2	Basp1
Etl41	1.33002e-40	0.388379	0.553	0.245	2.17539e-36	2	Etl4
Ptma2	1.91772e-40	0.534918	1	0.853	3.13662e-36	2	Ptma
Sptssa1	2.06546e-40	0.446671	0.89	0.566	3.37827e-36	2	Sptssa
Acot12	2.33261e-40	0.415611	0.618	0.3	3.81522e-36	2	Acot1
Rab341	5.86203e-40	0.427272	0.786	0.471	9.58794e-36	2	Rab34
Atp5d2	6.65723e-40	0.461104	0.997	0.695	1.08886e-35	2	Atp5d
Adgrl21	8.38175e-40	0.439179	0.673	0.352	1.37092e-35	2	Adgrl2
Serpinh11	9.74582e-40	0.355223	1	0.666	1.59403e-35	2	Serpinh1
Rpl102	1.86128e-39	0.493175	1	0.912	3.0443e-35	2	Rpl10
Fam92a1	2.67762e-39	0.420196	0.803	0.482	4.37951e-35	2	Fam92a
Ptgfr	2.70377e-39	0.282265	0.256	0.053	4.42229e-35	2	Ptgfr
Psma22	2.72965e-39	0.43162	0.929	0.616	4.46461e-35	2	Psma2
Ostc1	5.82202e-39	0.457073	0.913	0.591	9.5225e-35	2	Ostc
Tm4sf1	6.04953e-39	0.311204	0.427	0.137	9.89461e-35	2	Tm4sf1
Ndufv22	6.1632e-39	0.431825	0.929	0.616	1.00805e-34	2	Ndufv2
Laptm4b1	6.85203e-39	0.371572	0.589	0.274	1.12072e-34	2	Laptm4b
Glrx32	8.92891e-39	0.41896	0.932	0.594	1.46041e-34	2	Glrx3
Tmem2561	1.13867e-38	0.391239	0.964	0.793	1.86242e-34	2	Tmem256
Erh2	1.16036e-38	0.483629	0.997	0.704	1.89788e-34	2	Erh
Nedd82	1.31397e-38	0.454149	1	0.697	2.14913e-34	2	Nedd8
Tspan32	1.38771e-38	0.439476	0.922	0.597	2.26973e-34	2	Tspan3
Rps252	1.91061e-38	0.496366	1	0.773	3.125e-34	2	Rps25
H2afv1	1.95278e-38	0.507259	0.997	0.7	3.19397e-34	2	H2afv
Nenf1	2.03808e-38	0.410485	0.909	0.585	3.33349e-34	2	Nenf
Cox4i12	2.9272e-38	0.454234	1	0.839	4.78774e-34	2	Cox4i1
Rpl362	3.21899e-38	0.482621	1	0.842	5.26498e-34	2	Rpl36
Rps142	3.67412e-38	0.486241	1	0.958	6.00939e-34	2	Rps14
Pianp	3.76403e-38	0.308124	0.434	0.155	6.15644e-34	2	Pianp
2700060E02Rik2	4.37764e-38	0.436307	0.977	0.648	7.16007e-34	2	2700060E02Rik
Trmt1122	4.61572e-38	0.43009	0.929	0.608	7.54948e-34	2	Trmt112
Rpl232	4.75069e-38	0.485213	1	0.898	7.77023e-34	2	Rpl23
Arf51	5.55999e-38	0.378151	0.99	0.827	9.09392e-34	2	Arf5
Rasl11b	6.02879e-38	0.34095	0.379	0.119	9.86069e-34	2	Rasl11b
Mfap42	6.61849e-38	0.329255	0.903	0.52	1.08252e-33	2	Mfap4
Psmb32	7.63763e-38	0.437777	0.932	0.621	1.24921e-33	2	Psmb3
Arf41	1.10059e-37	0.422953	0.913	0.601	1.80013e-33	2	Arf4
Cfl12	1.16528e-37	0.482996	1	0.718	1.90593e-33	2	Cfl1
Rpl262	1.66727e-37	0.480607	1	0.909	2.72699e-33	2	Rpl26
Cct52	1.75534e-37	0.448895	0.942	0.633	2.87103e-33	2	Cct5
Hnrnpc2	2.43837e-37	0.442154	0.955	0.625	3.9882e-33	2	Hnrnpc
Ndufa62	2.77333e-37	0.446202	0.964	0.665	4.53605e-33	2	Ndufa6
Snrpa3	3.11502e-37	0.429392	0.858	0.541	5.09492e-33	2	Snrpa
Esd2	3.28828e-37	0.416813	0.916	0.614	5.37831e-33	2	Esd
Cdc261	4.32719e-37	0.429928	0.874	0.58	7.07756e-33	2	Cdc26
Morf4l11	4.68665e-37	0.454235	0.987	0.687	7.66548e-33	2	Morf4l1
Akr1a12	4.86906e-37	0.42168	0.99	0.666	7.96383e-33	2	Akr1a1
Rps102	5.13929e-37	0.483616	1	0.831	8.40582e-33	2	Rps10
Eif2s22	6.5729e-37	0.459224	0.951	0.625	1.07506e-32	2	Eif2s2
Ppia2	6.94014e-37	0.488367	1	0.843	1.13513e-32	2	Ppia
Fstl12	1.10353e-36	0.323226	0.825	0.458	1.80494e-32	2	Fstl1
Rps182	1.24758e-36	0.48781	1	0.867	2.04054e-32	2	Rps18
Psmb62	1.27343e-36	0.438767	0.984	0.669	2.08282e-32	2	Psmb6
Gm16141	1.28147e-36	0.264822	0.385	0.118	2.09597e-32	2	Gm16141
Swi52	2.14636e-36	0.436004	0.997	0.685	3.51058e-32	2	Swi5
Rpl312	2.48506e-36	0.467206	1	0.872	4.06456e-32	2	Rpl31
Cdc421	2.69762e-36	0.417346	0.948	0.654	4.41223e-32	2	Cdc42
Atp5j3	2.93046e-36	0.457361	0.994	0.747	4.79305e-32	2	Atp5j
Marcks1	3.89735e-36	0.339033	0.948	0.601	6.37451e-32	2	Marcks
Thra1	4.85538e-36	0.3684	0.689	0.371	7.94146e-32	2	Thra
Cops61	5.24296e-36	0.439391	0.841	0.572	8.57538e-32	2	Cops6
Eif3e2	6.06883e-36	0.446862	0.974	0.637	9.92618e-32	2	Eif3e
Eef1g2	7.50207e-36	0.476726	1	0.748	1.22704e-31	2	Eef1g
Nme41	7.68792e-36	0.442762	0.728	0.436	1.25744e-31	2	Nme4
Ndufa21	9.49528e-36	0.427859	1	0.708	1.55305e-31	2	Ndufa2
Atp5j21	1.00722e-35	0.406169	1	0.863	1.64741e-31	2	Atp5j2
Limd21	1.01621e-35	0.402061	0.854	0.538	1.66211e-31	2	Limd2
Ndufb41	1.0933e-35	0.423695	0.883	0.607	1.78821e-31	2	Ndufb4
Ran2	1.09896e-35	0.510112	0.984	0.723	1.79745e-31	2	Ran
Ldhb1	1.32864e-35	0.308498	0.819	0.475	2.17312e-31	2	Ldhb
Hnrnpa31	1.6718e-35	0.440343	0.971	0.624	2.7344e-31	2	Hnrnpa3
Khdrbs12	1.67457e-35	0.427698	0.799	0.514	2.73893e-31	2	Khdrbs1
Col12a1	1.71918e-35	0.270808	0.398	0.127	2.81189e-31	2	Col12a1
Cnrip11	1.94016e-35	0.319458	0.521	0.214	3.17333e-31	2	Cnrip1
Phb22	2.63592e-35	0.419256	0.951	0.617	4.31131e-31	2	Phb2
Hnrnpa2b11	3.25548e-35	0.480835	0.977	0.672	5.32466e-31	2	Hnrnpa2b1
Eif4b2	4.43314e-35	0.393367	0.799	0.493	7.25084e-31	2	Eif4b
Park71	5.62093e-35	0.418814	0.974	0.656	9.1936e-31	2	Park7
Arap12	7.16924e-35	0.303698	0.505	0.199	1.1726e-30	2	Arap1
Rps132	9.05432e-35	0.464353	1	0.858	1.48093e-30	2	Rps13
Psma41	1.02269e-34	0.432424	0.896	0.593	1.67271e-30	2	Psma4
Dact1	1.02729e-34	0.260182	0.424	0.144	1.68023e-30	2	Dact1
Psma52	1.10109e-34	0.406111	0.919	0.603	1.80094e-30	2	Psma5
Shfm12	1.22134e-34	0.440384	0.997	0.732	1.99763e-30	2	Shfm1
Pfdn52	1.23061e-34	0.424608	0.994	0.74	2.01279e-30	2	Pfdn5
Pkdcc1	1.48698e-34	0.39154	0.686	0.374	2.4321e-30	2	Pkdcc
Rps72	1.93916e-34	0.47006	1	0.901	3.17169e-30	2	Rps7
Tgfbi2	2.182e-34	0.361251	0.754	0.399	3.56888e-30	2	Tgfbi
Cox7b2	2.37763e-34	0.44451	1	0.863	3.88885e-30	2	Cox7b
Hsd17b101	2.72714e-34	0.395764	0.903	0.573	4.46051e-30	2	Hsd17b10
Cdc42ep32	2.94336e-34	0.403615	0.537	0.231	4.81416e-30	2	Cdc42ep3
Loxl1	3.41513e-34	0.296439	0.476	0.181	5.58579e-30	2	Loxl1
Igf22	3.72013e-34	0.3597	0.832	0.509	6.08465e-30	2	Igf2
Rpl36a2	3.76271e-34	0.475276	1	0.834	6.1543e-30	2	Rpl36a
Hacd2	4.29999e-34	0.349196	0.472	0.201	7.03307e-30	2	Hacd2
Fubp12	4.55867e-34	0.431771	0.9	0.566	7.45615e-30	2	Fubp1
Cnn31	4.62045e-34	0.359504	0.871	0.57	7.5572e-30	2	Cnn3
C1d1	4.70869e-34	0.37174	0.887	0.567	7.70154e-30	2	C1d
Ndufa81	6.44002e-34	0.380826	0.906	0.585	1.05333e-29	2	Ndufa8
Snrpd32	8.13303e-34	0.397614	0.948	0.617	1.33024e-29	2	Snrpd3
Sf3b51	9.70234e-34	0.401882	0.951	0.621	1.58692e-29	2	Sf3b5
Scarf2	1.03671e-33	0.310032	0.395	0.139	1.69564e-29	2	Scarf2
Slc25a42	1.72505e-33	0.437163	0.997	0.693	2.8215e-29	2	Slc25a4
Smim71	1.82685e-33	0.367812	0.79	0.475	2.988e-29	2	Smim7
Srsf32	2.04065e-33	0.467504	0.994	0.683	3.33769e-29	2	Srsf3
Arf11	2.5872e-33	0.408674	0.971	0.644	4.23163e-29	2	Arf1
Hmgn12	3.10127e-33	0.468367	1	0.758	5.07244e-29	2	Hmgn1
Cdk42	3.99821e-33	0.44918	0.994	0.674	6.53946e-29	2	Cdk4
Oaf2	4.0735e-33	0.298581	0.663	0.332	6.66262e-29	2	Oaf
Hspa51	4.08003e-33	0.43639	0.861	0.58	6.6733e-29	2	Hspa5
Prelid11	4.14334e-33	0.40303	0.929	0.605	6.77684e-29	2	Prelid1
Atp5a12	4.22227e-33	0.425037	0.984	0.692	6.90594e-29	2	Atp5a1
Rps52	4.42585e-33	0.464294	1	0.928	7.23893e-29	2	Rps5
Ywhae2	5.12389e-33	0.434556	0.987	0.68	8.38064e-29	2	Ywhae
Rps3a12	5.43546e-33	0.463648	1	0.846	8.89023e-29	2	Rps3a1
Wbp51	6.25625e-33	0.402768	0.997	0.663	1.02327e-28	2	Wbp5
Tpd52l1	6.63278e-33	0.350099	0.447	0.181	1.08486e-28	2	Tpd52l1
Set2	6.83327e-33	0.447509	0.971	0.629	1.11765e-28	2	Set
Psma72	8.05952e-33	0.406458	0.951	0.657	1.31822e-28	2	Psma7
Rab181	9.04764e-33	0.373046	0.757	0.471	1.47983e-28	2	Rab18
Arxes1	9.05685e-33	0.2925	0.427	0.168	1.48134e-28	2	Arxes1
Mpc11	9.56177e-33	0.357343	0.796	0.477	1.56392e-28	2	Mpc1
Clta2	1.04493e-32	0.345611	0.977	0.653	1.70909e-28	2	Clta
Rpl310	1.09381e-32	0.461238	1	0.821	1.78903e-28	2	Rpl3
Psma12	1.13404e-32	0.392242	0.887	0.59	1.85484e-28	2	Psma1
Atp5c12	1.19382e-32	0.397216	0.984	0.682	1.95261e-28	2	Atp5c1
Ndufb81	1.26276e-32	0.380368	0.977	0.75	2.06536e-28	2	Ndufb8
Snrpb22	1.29439e-32	0.393039	0.874	0.541	2.1171e-28	2	Snrpb2
Lbh1	1.41843e-32	0.348571	0.518	0.224	2.31998e-28	2	Lbh
Skp1a2	1.54703e-32	0.411468	0.874	0.591	2.53032e-28	2	Skp1a
Ndufs82	1.58573e-32	0.353173	0.877	0.552	2.59363e-28	2	Ndufs8
Eif3m2	1.65371e-32	0.381205	0.919	0.577	2.70481e-28	2	Eif3m
Fxyd7	1.75692e-32	0.253337	0.337	0.1	2.87362e-28	2	Fxyd7
Echs12	2.00072e-32	0.354763	0.783	0.475	3.27238e-28	2	Echs1
Hnrnpr1	2.03359e-32	0.393445	0.887	0.575	3.32614e-28	2	Hnrnpr
Ewsr11	2.4375e-32	0.393691	0.896	0.574	3.98678e-28	2	Ewsr1
Psmb12	2.53987e-32	0.407881	0.984	0.665	4.15421e-28	2	Psmb1
Ndufa131	2.76416e-32	0.396259	0.968	0.763	4.52106e-28	2	Ndufa13
Ube2d31	2.76918e-32	0.423826	0.958	0.701	4.52927e-28	2	Ube2d3
Calm31	2.78462e-32	0.384961	0.922	0.693	4.55453e-28	2	Calm3
Fam32a1	3.04148e-32	0.395761	0.841	0.565	4.97464e-28	2	Fam32a
Cdc372	3.09382e-32	0.363272	0.913	0.577	5.06025e-28	2	Cdc37
Serbp12	3.50521e-32	0.412439	0.987	0.673	5.73312e-28	2	Serbp1
Ube2n2	3.64342e-32	0.389885	0.922	0.597	5.95917e-28	2	Ube2n
Ndufc11	3.65928e-32	0.372762	0.958	0.636	5.98512e-28	2	Ndufc1
Snrpb3	3.71441e-32	0.42793	0.984	0.664	6.07528e-28	2	Snrpb
Cox201	3.92139e-32	0.396789	0.744	0.457	6.41382e-28	2	Cox20
Lsm42	4.23489e-32	0.441975	0.951	0.624	6.92658e-28	2	Lsm4
Eci21	4.29258e-32	0.381637	0.712	0.431	7.02094e-28	2	Eci2
Ldha2	4.65833e-32	0.444091	0.951	0.649	7.61917e-28	2	Ldha
Usmg52	5.13494e-32	0.40431	0.942	0.658	8.39871e-28	2	Usmg5
Bccip1	5.17588e-32	0.394387	0.786	0.484	8.46566e-28	2	Bccip
Spcs11	5.18824e-32	0.389474	0.922	0.631	8.48588e-28	2	Spcs1
Srsf52	5.82211e-32	0.426229	0.854	0.585	9.52265e-28	2	Srsf5
Rpl52	5.97503e-32	0.452824	1	0.736	9.77276e-28	2	Rpl5
Mycn	6.97826e-32	0.348217	0.443	0.187	1.14136e-27	2	Mycn
Psmb22	7.01049e-32	0.39835	0.945	0.635	1.14664e-27	2	Psmb2
Tma71	7.34935e-32	0.396402	1	0.769	1.20206e-27	2	Tma7
1110004F10Rik1	7.55562e-32	0.390672	0.922	0.591	1.2358e-27	2	1110004F10Rik
Emg12	7.73641e-32	0.401951	0.909	0.579	1.26537e-27	2	Emg1
Nsg11	8.09807e-32	0.303832	0.592	0.286	1.32452e-27	2	Nsg1
Psmb72	8.61186e-32	0.378196	0.896	0.581	1.40856e-27	2	Psmb7
Rps92	8.85763e-32	0.448777	1	0.93	1.44875e-27	2	Rps9
Rpl322	1.05672e-31	0.461044	1	0.941	1.72837e-27	2	Rpl32
Ddit41	1.11346e-31	0.317181	0.472	0.203	1.82117e-27	2	Ddit4
Cox7a2l2	1.15491e-31	0.407319	1	0.702	1.88897e-27	2	Cox7a2l
Selk1	1.30172e-31	0.348637	0.922	0.655	2.1291e-27	2	Selk
Zfp7031	1.49167e-31	0.34282	0.46	0.198	2.43977e-27	2	Zfp703
Pgrmc11	1.90737e-31	0.417039	0.825	0.536	3.11969e-27	2	Pgrmc1
Gm103201	2.21577e-31	0.419814	0.922	0.628	3.62411e-27	2	Gm10320
Srsf71	2.32044e-31	0.425622	0.935	0.596	3.79531e-27	2	Srsf7
Rpl152	2.66155e-31	0.442636	1	0.763	4.35323e-27	2	Rpl15
Pgam12	2.96835e-31	0.397505	0.935	0.63	4.85503e-27	2	Pgam1
Ndufb62	3.43301e-31	0.373918	0.896	0.622	5.61502e-27	2	Ndufb6
Hist1h2bc2	3.65445e-31	0.40779	0.524	0.249	5.97721e-27	2	Hist1h2bc
Ccne11	3.74816e-31	0.316222	0.479	0.206	6.1305e-27	2	Ccne1
Rpl92	3.9908e-31	0.452466	1	0.854	6.52735e-27	2	Rpl9
Eef1a12	6.5148e-31	0.443516	1	0.952	1.06556e-26	2	Eef1a1
Mdfic	6.86196e-31	0.272666	0.337	0.11	1.12234e-26	2	Mdfic
Ap2s12	7.12381e-31	0.378828	0.893	0.594	1.16517e-26	2	Ap2s1
Atp5f12	8.12137e-31	0.392674	0.958	0.683	1.32833e-26	2	Atp5f1
Calm21	8.95433e-31	0.442266	0.99	0.673	1.46457e-26	2	Calm2
Eif4g21	9.43101e-31	0.388918	0.935	0.643	1.54254e-26	2	Eif4g2
Bcas21	1.00588e-30	0.385172	0.893	0.596	1.64522e-26	2	Bcas2
Rpl392	1.09457e-30	0.437525	1	0.916	1.79029e-26	2	Rpl39
Ndufc22	1.14194e-30	0.384143	0.951	0.624	1.86776e-26	2	Ndufc2
Ube2i2	1.30144e-30	0.398886	0.942	0.624	2.12864e-26	2	Ube2i
Eny21	1.49195e-30	0.388353	0.919	0.61	2.44023e-26	2	Eny2
Uqcrb2	1.52253e-30	0.384848	0.984	0.71	2.49025e-26	2	Uqcrb
Rps292	1.56373e-30	0.422331	1	0.951	2.55763e-26	2	Rps29
Atp5h2	1.72801e-30	0.352418	0.997	0.859	2.82633e-26	2	Atp5h
Atp5e1	1.75167e-30	0.378526	1	0.85	2.86504e-26	2	Atp5e
Sarnp1	1.79743e-30	0.375656	0.903	0.578	2.93988e-26	2	Sarnp
Pfdn11	2.41509e-30	0.353367	0.913	0.598	3.95011e-26	2	Pfdn1
Nme12	2.70887e-30	0.422821	0.958	0.657	4.43063e-26	2	Nme1
Prmt12	2.93752e-30	0.389863	0.922	0.614	4.80461e-26	2	Prmt1
Rab2a1	3.30641e-30	0.388927	0.854	0.573	5.40797e-26	2	Rab2a
Gnb21	3.32229e-30	0.359708	0.945	0.641	5.43394e-26	2	Gnb2
Rbfox21	3.40915e-30	0.342751	0.68	0.396	5.57601e-26	2	Rbfox2
Hint11	3.44028e-30	0.424996	0.997	0.767	5.62692e-26	2	Hint1
Mrpl541	3.97014e-30	0.375116	0.913	0.595	6.49357e-26	2	Mrpl54
Rpl43	4.74831e-30	0.445998	1	0.866	7.76633e-26	2	Rpl4
Eno12	4.81519e-30	0.385666	0.945	0.629	7.87573e-26	2	Eno1
Cacybp1	4.82664e-30	0.432788	0.773	0.494	7.89446e-26	2	Cacybp
Snrpe2	5.30941e-30	0.414475	0.997	0.678	8.68407e-26	2	Snrpe
Cnbp2	5.52154e-30	0.388598	0.977	0.723	9.03103e-26	2	Cnbp
Psmb52	5.61133e-30	0.368601	0.922	0.621	9.17789e-26	2	Psmb5
Rbm8a2	5.63893e-30	0.386316	0.916	0.582	9.22303e-26	2	Rbm8a
Ndufa72	6.06025e-30	0.386163	0.994	0.693	9.91214e-26	2	Ndufa7
Ndufb92	7.45695e-30	0.357662	0.951	0.691	1.21966e-25	2	Ndufb9
Rps27l2	7.86755e-30	0.397207	1	0.687	1.28682e-25	2	Rps27l
Cox6b12	8.00315e-30	0.397674	0.997	0.774	1.30899e-25	2	Cox6b1
Cox7a22	8.23936e-30	0.37637	0.997	0.825	1.34763e-25	2	Cox7a2
Tuba1b1	8.41078e-30	0.441123	0.987	0.741	1.37567e-25	2	Tuba1b
Atpif11	8.76208e-30	0.352701	1	0.874	1.43313e-25	2	Atpif1
Snrpd22	9.21531e-30	0.405475	0.997	0.713	1.50726e-25	2	Snrpd2
Timp3	9.70379e-30	0.261515	0.398	0.146	1.58715e-25	2	Timp3
Ralb1	1.16746e-29	0.328516	0.57	0.299	1.90951e-25	2	Ralb
Dynll11	1.28557e-29	0.49085	1	0.813	2.10267e-25	2	Dynll1
Pcbp12	1.28812e-29	0.388421	0.935	0.631	2.10686e-25	2	Pcbp1
Anp32a1	1.29963e-29	0.350981	0.9	0.587	2.12567e-25	2	Anp32a
Rbx12	1.33659e-29	0.399846	0.977	0.674	2.18613e-25	2	Rbx1
Tmem2611	1.39418e-29	0.355377	0.735	0.46	2.28031e-25	2	Tmem261
Paip22	1.39893e-29	0.357551	0.932	0.67	2.28809e-25	2	Paip2
Snrpg2	1.7524e-29	0.406545	0.997	0.692	2.86623e-25	2	Snrpg
Eif3f2	1.79322e-29	0.415681	0.997	0.7	2.93299e-25	2	Eif3f
Commd11	1.81316e-29	0.377796	0.835	0.568	2.9656e-25	2	Commd1
Spcs21	1.83497e-29	0.365992	0.883	0.583	3.00128e-25	2	Spcs2
Nit21	2.11819e-29	0.322225	0.531	0.271	3.46452e-25	2	Nit2
Mdfi1	2.66964e-29	0.289109	0.553	0.268	4.36646e-25	2	Mdfi
Srsf21	2.97815e-29	0.400384	0.942	0.624	4.87107e-25	2	Srsf2
Cox6b21	3.1193e-29	0.34942	0.78	0.53	5.10193e-25	2	Cox6b2
Suclg11	3.47444e-29	0.361727	0.777	0.491	5.6828e-25	2	Suclg1
Bak11	3.71063e-29	0.301274	0.55	0.28	6.06911e-25	2	Bak1
Eef1b22	3.89793e-29	0.433733	1	0.743	6.37546e-25	2	Eef1b2
Hibadh1	4.27764e-29	0.345949	0.57	0.314	6.99651e-25	2	Hibadh
Arpc1a2	5.93811e-29	0.346582	0.861	0.595	9.71237e-25	2	Arpc1a
Fkbp1a1	6.98212e-29	0.366217	0.987	0.668	1.142e-24	2	Fkbp1a
Pdia31	7.07212e-29	0.32197	0.806	0.516	1.15672e-24	2	Pdia3
Eif5a2	7.38616e-29	0.421576	0.99	0.743	1.20808e-24	2	Eif5a
Tomm202	7.9074e-29	0.391906	0.984	0.649	1.29333e-24	2	Tomm20
Atp5l2	8.41132e-29	0.365784	0.997	0.852	1.37576e-24	2	Atp5l
Cox6c1	8.45057e-29	0.334929	0.997	0.937	1.38218e-24	2	Cox6c
Mdh12	8.99441e-29	0.359457	0.874	0.567	1.47112e-24	2	Mdh1
Sec61b1	1.0266e-28	0.365836	0.955	0.656	1.67911e-24	2	Sec61b
Sox42	1.1202e-28	0.397323	0.903	0.569	1.8322e-24	2	Sox4
Pdcd51	1.23107e-28	0.359876	0.955	0.631	2.01353e-24	2	Pdcd5
Rnf71	1.31579e-28	0.372393	0.929	0.636	2.1521e-24	2	Rnf7
Calr1	1.37357e-28	0.393216	0.896	0.631	2.24661e-24	2	Calr
Zfp2072	1.45697e-28	0.341607	0.803	0.514	2.38301e-24	2	Zfp207
Ube2l31	1.60803e-28	0.368639	0.861	0.573	2.6301e-24	2	Ube2l3
Efemp21	1.92448e-28	0.335208	0.66	0.383	3.14768e-24	2	Efemp2
Ndufs61	1.95804e-28	0.343889	0.929	0.648	3.20257e-24	2	Ndufs6
Cct32	2.02363e-28	0.355306	0.832	0.541	3.30984e-24	2	Cct3
A830082K12Rik	2.53586e-28	0.280379	0.337	0.12	4.14765e-24	2	A830082K12Rik
Rpl7l11	2.93587e-28	0.368706	0.751	0.476	4.80191e-24	2	Rpl7l1
Vcp1	3.00942e-28	0.360972	0.773	0.516	4.92221e-24	2	Vcp
Fxyd12	3.50738e-28	0.269418	0.528	0.238	5.73668e-24	2	Fxyd1
Rpl10a2	3.69868e-28	0.429659	1	0.891	6.04956e-24	2	Rpl10a
Tcp12	3.72976e-28	0.355107	0.935	0.61	6.10039e-24	2	Tcp1
Rpl72	4.11224e-28	0.425117	1	0.92	6.72597e-24	2	Rpl7
Ndufa111	4.14948e-28	0.348868	0.968	0.679	6.78689e-24	2	Ndufa11
Hsp90ab12	4.18045e-28	0.398035	1	0.771	6.83754e-24	2	Hsp90ab1
Vdac31	4.39568e-28	0.351646	0.871	0.579	7.18957e-24	2	Vdac3
Zfp4222	4.685e-28	0.323379	0.828	0.521	7.66278e-24	2	Zfp422
Gnb2l12	5.26363e-28	0.418553	0.997	0.758	8.60919e-24	2	Gnb2l1
Rps32	5.37142e-28	0.434121	1	0.874	8.7855e-24	2	Rps3
Txndc51	5.43282e-28	0.282026	0.764	0.46	8.88592e-24	2	Txndc5
Sumo22	5.64882e-28	0.411397	1	0.706	9.23921e-24	2	Sumo2
Ppib1	6.30497e-28	0.329391	0.974	0.662	1.03124e-23	2	Ppib
Srsf112	6.55996e-28	0.348105	0.906	0.585	1.07295e-23	2	Srsf11
Tomm72	6.64275e-28	0.364168	0.948	0.635	1.08649e-23	2	Tomm7
2210013O21Rik1	6.70316e-28	0.342929	0.735	0.464	1.09637e-23	2	2210013O21Rik
Isoc1	6.89371e-28	0.266393	0.434	0.191	1.12753e-23	2	Isoc1
Rsu11	7.487e-28	0.315528	0.615	0.349	1.22457e-23	2	Rsu1
Eif4h2	8.03037e-28	0.359857	0.883	0.568	1.31345e-23	2	Eif4h
Snrpd12	8.40146e-28	0.383908	0.974	0.651	1.37414e-23	2	Snrpd1
Ywhaq2	9.42782e-28	0.375937	0.961	0.645	1.54201e-23	2	Ywhaq
Gsto11	9.65958e-28	0.289526	0.557	0.283	1.57992e-23	2	Gsto1
Phf5a2	1.08266e-27	0.35653	0.877	0.571	1.77081e-23	2	Phf5a
Arxes2	1.12311e-27	0.291088	0.405	0.176	1.83696e-23	2	Arxes2
Igfbp41	1.2948e-27	0.256858	0.858	0.552	2.11778e-23	2	Igfbp4
Chchd11	1.56465e-27	0.370951	0.867	0.556	2.55913e-23	2	Chchd1
2010107E04Rik2	1.66128e-27	0.357212	0.981	0.777	2.71719e-23	2	2010107E04Rik
Hnrnpm2	1.75512e-27	0.351325	0.89	0.564	2.87067e-23	2	Hnrnpm
Fau2	2.44412e-27	0.429731	1	0.837	3.99761e-23	2	Fau
2700094K13Rik1	2.44941e-27	0.40747	0.951	0.651	4.00626e-23	2	2700094K13Rik
Pdia61	2.49987e-27	0.296046	0.854	0.552	4.08878e-23	2	Pdia6
Smim141	2.62906e-27	0.307475	0.693	0.415	4.30009e-23	2	Smim14
Rpl122	2.96417e-27	0.430121	1	0.855	4.84819e-23	2	Rpl12
Eif3h2	4.34476e-27	0.369952	0.994	0.699	7.10629e-23	2	Eif3h
Myl12b1	4.89015e-27	0.338073	0.796	0.501	7.99833e-23	2	Myl12b
Ndufa122	5.24097e-27	0.35644	0.942	0.647	8.57214e-23	2	Ndufa12
Tgif21	5.31743e-27	0.30173	0.518	0.268	8.69718e-23	2	Tgif2
Oxct11	5.60996e-27	0.310124	0.728	0.444	9.17566e-23	2	Oxct1
Gm102602	7.75115e-27	0.365146	0.964	0.632	1.26778e-22	2	Gm10260
Stub11	8.20215e-27	0.321847	0.906	0.605	1.34154e-22	2	Stub1
Hdgf2	8.52026e-27	0.371697	0.932	0.592	1.39357e-22	2	Hdgf
Atp5b2	1.11094e-26	0.343794	0.99	0.868	1.81706e-22	2	Atp5b
Atp5g32	1.2161e-26	0.359211	0.958	0.617	1.98905e-22	2	Atp5g3
Traf41	1.31926e-26	0.327113	0.631	0.38	2.15778e-22	2	Traf4
Polr2h2	1.52053e-26	0.325592	0.744	0.461	2.48699e-22	2	Polr2h
Rbmxl12	1.5598e-26	0.37034	0.848	0.566	2.55121e-22	2	Rbmxl1
Kcnq1ot11	1.57679e-26	0.341783	0.88	0.583	2.57901e-22	2	Kcnq1ot1
Etfb1	1.69751e-26	0.324816	0.877	0.602	2.77645e-22	2	Etfb
Cox5a2	1.76974e-26	0.351449	0.977	0.642	2.89458e-22	2	Cox5a
Ssr31	1.78043e-26	0.326597	0.783	0.496	2.91207e-22	2	Ssr3
Srp92	1.81145e-26	0.347777	0.935	0.631	2.9628e-22	2	Srp9
Wdr892	1.96179e-26	0.360839	0.958	0.695	3.20871e-22	2	Wdr89
Slirp2	2.162e-26	0.340328	0.871	0.566	3.53616e-22	2	Slirp
Rpl23a2	2.28952e-26	0.423268	1	0.93	3.74474e-22	2	Rpl23a
Plat1	2.65604e-26	0.265521	0.485	0.225	4.34422e-22	2	Plat
Eef1d2	3.14278e-26	0.337407	0.974	0.8	5.14033e-22	2	Eef1d
Polr1d2	3.17725e-26	0.360291	0.939	0.63	5.1967e-22	2	Polr1d
Mlf22	3.71369e-26	0.33922	0.939	0.609	6.07411e-22	2	Mlf2
Rbms12	3.82841e-26	0.328878	0.65	0.381	6.26175e-22	2	Rbms1
Pdcd62	3.97584e-26	0.319269	0.796	0.505	6.50289e-22	2	Pdcd6
Ndufb52	4.74663e-26	0.351338	0.968	0.64	7.76359e-22	2	Ndufb5
Cox5b2	4.97968e-26	0.358363	0.971	0.713	8.14476e-22	2	Cox5b
Ndufa51	4.99961e-26	0.341516	0.893	0.632	8.17736e-22	2	Ndufa5
Car11	5.42194e-26	0.260625	0.294	0.099	8.86813e-22	2	Car11
Rpl10-ps32	5.6404e-26	0.334651	0.896	0.614	9.22544e-22	2	Rpl10-ps3
Zcchc31	7.00641e-26	0.305073	0.641	0.378	1.14597e-21	2	Zcchc3
Rps192	7.82993e-26	0.434719	1	0.926	1.28066e-21	2	Rps19
Psmd82	8.0142e-26	0.332859	0.812	0.55	1.3108e-21	2	Psmd8
Fam69b1	8.0752e-26	0.285606	0.485	0.241	1.32078e-21	2	Fam69b
Timm132	8.37677e-26	0.341279	0.958	0.653	1.37011e-21	2	Timm13
Atp5g11	8.97908e-26	0.391565	0.997	0.707	1.46862e-21	2	Atp5g1
Srsf61	9.78409e-26	0.354503	0.871	0.576	1.60029e-21	2	Srsf6
Ptprd1	9.78495e-26	0.332343	0.521	0.269	1.60043e-21	2	Ptprd
Hsbp12	1.01868e-25	0.325759	0.955	0.636	1.66615e-21	2	Hsbp1
Bud311	1.28825e-25	0.352352	0.796	0.522	2.10706e-21	2	Bud31
Svbp1	1.46087e-25	0.308135	0.838	0.602	2.3894e-21	2	Svbp
Tmtc4	1.49929e-25	0.305687	0.382	0.161	2.45223e-21	2	Tmtc4
Fam195b1	1.55895e-25	0.32427	0.835	0.57	2.54981e-21	2	Fam195b
Top12	1.61087e-25	0.350854	0.929	0.619	2.63474e-21	2	Top1
Rab11b1	1.68791e-25	0.308725	0.803	0.531	2.76074e-21	2	Rab11b
Smim111	1.80559e-25	0.322025	0.738	0.474	2.95323e-21	2	Smim11
H1f01	1.87032e-25	0.33473	0.906	0.591	3.0591e-21	2	H1f0
Ube2e31	2.25915e-25	0.321693	0.939	0.759	3.69506e-21	2	Ube2e3
Rplp22	2.30834e-25	0.422274	1	0.941	3.77553e-21	2	Rplp2
Rpl222	2.46138e-25	0.400493	1	0.774	4.02583e-21	2	Rpl22
Mrpl421	2.69283e-25	0.363474	0.9	0.596	4.4044e-21	2	Mrpl42
Hspe12	2.72235e-25	0.384	0.997	0.713	4.45268e-21	2	Hspe1
Atp5k1	2.79305e-25	0.34267	0.948	0.72	4.56831e-21	2	Atp5k
Fam162a1	3.16548e-25	0.325672	0.858	0.553	5.17746e-21	2	Fam162a
Arhgdia1	3.26002e-25	0.339257	0.903	0.584	5.3321e-21	2	Arhgdia
Tead22	3.28216e-25	0.320218	0.864	0.529	5.3683e-21	2	Tead2
Serpine21	3.78295e-25	0.251462	0.447	0.203	6.18739e-21	2	Serpine2
Mrpl302	4.07412e-25	0.332232	0.896	0.61	6.66362e-21	2	Mrpl30
Fkbp32	4.29413e-25	0.345199	0.935	0.601	7.02349e-21	2	Fkbp3
Coa31	4.34994e-25	0.302005	0.887	0.597	7.11476e-21	2	Coa3
Trappc31	4.76583e-25	0.29656	0.628	0.382	7.79499e-21	2	Trappc3
Sec621	4.79187e-25	0.307637	0.816	0.547	7.83759e-21	2	Sec62
Nono2	5.01621e-25	0.329591	0.922	0.604	8.20451e-21	2	Nono
Hnrnph11	5.12583e-25	0.350306	0.809	0.543	8.38381e-21	2	Hnrnph1
Rpl37a2	5.1451e-25	0.419432	1	0.912	8.41532e-21	2	Rpl37a
Atrx2	5.58316e-25	0.334163	0.761	0.496	9.13181e-21	2	Atrx
Cmtm31	6.09013e-25	0.26218	0.702	0.415	9.96102e-21	2	Cmtm3
Map1lc3a1	6.36769e-25	0.308887	0.773	0.519	1.0415e-20	2	Map1lc3a
Lpar11	6.48252e-25	0.250029	0.45	0.198	1.06028e-20	2	Lpar1
Mrps332	6.77535e-25	0.339787	0.9	0.628	1.10818e-20	2	Mrps33
Atp5o2	7.20986e-25	0.346861	0.981	0.729	1.17924e-20	2	Atp5o
mt-Nd12	7.47659e-25	0.427141	1	0.851	1.22287e-20	2	mt-Nd1
Rpl23a-ps32	8.06398e-25	0.323364	0.877	0.576	1.31895e-20	2	Rpl23a-ps3
Cetn21	8.29611e-25	0.300682	0.615	0.371	1.35691e-20	2	Cetn2
U2af11	9.77176e-25	0.330185	0.926	0.622	1.59827e-20	2	U2af1
Nxf12	1.05509e-24	0.321474	0.832	0.558	1.72571e-20	2	Nxf1
Nrep1	1.07372e-24	0.319532	0.761	0.485	1.75618e-20	2	Nrep
Ddx52	1.21088e-24	0.356111	0.919	0.625	1.98051e-20	2	Ddx5
Pdap12	1.22282e-24	0.345853	0.945	0.612	2.00004e-20	2	Pdap1
Tmed101	1.25303e-24	0.289108	0.893	0.595	2.04945e-20	2	Tmed10
Dbp	1.46165e-24	0.25452	0.362	0.152	2.39067e-20	2	Dbp
Immp1l1	1.49536e-24	0.322384	0.754	0.499	2.44581e-20	2	Immp1l
Tmed91	1.5357e-24	0.280842	0.896	0.59	2.51179e-20	2	Tmed9
Rpl412	1.60304e-24	0.371169	1	0.998	2.62194e-20	2	Rpl41
Psma62	1.62688e-24	0.333214	0.864	0.593	2.66092e-20	2	Psma6
Cyb5a1	1.68492e-24	0.304122	0.877	0.569	2.75585e-20	2	Cyb5a
1971-09-01	1.71693e-24	0.307915	0.767	0.52	2.80821e-20	2	2021-09-07
Tspan41	1.80845e-24	0.277925	0.489	0.238	2.9579e-20	2	Tspan4
Raly1	1.98303e-24	0.329716	0.958	0.681	3.24344e-20	2	Raly
Aamp2	2.12953e-24	0.310641	0.786	0.515	3.48307e-20	2	Aamp
Pid1	2.18753e-24	0.320028	0.35	0.137	3.57793e-20	2	Pid1
Cct22	2.22988e-24	0.311283	0.877	0.547	3.6472e-20	2	Cct2
Lamtor51	2.37146e-24	0.302031	0.835	0.558	3.87876e-20	2	Lamtor5
mt-Nd22	2.44133e-24	0.401565	0.994	0.713	3.99303e-20	2	mt-Nd2
Apoa1bp1	2.59388e-24	0.31137	0.676	0.43	4.24255e-20	2	Apoa1bp
Eif3k2	2.80451e-24	0.336541	0.994	0.785	4.58705e-20	2	Eif3k
Rheb1	3.2803e-24	0.3403	0.809	0.532	5.36525e-20	2	Rheb
Mdh22	3.32325e-24	0.318958	0.919	0.631	5.43551e-20	2	Mdh2
Luc7l32	3.35912e-24	0.309592	0.845	0.525	5.49417e-20	2	Luc7l3
Psmb42	3.36223e-24	0.317649	0.88	0.598	5.49926e-20	2	Psmb4
Ndufb112	4.41481e-24	0.307473	0.987	0.755	7.22086e-20	2	Ndufb11
Chchd22	4.60341e-24	0.397001	1	0.766	7.52933e-20	2	Chchd2
Ntan11	4.72757e-24	0.322639	0.709	0.459	7.73241e-20	2	Ntan1
Comt1	5.53488e-24	0.2691	0.57	0.317	9.05284e-20	2	Comt
Fis11	5.7585e-24	0.295545	0.961	0.808	9.41861e-20	2	Fis1
Galk11	5.91105e-24	0.320103	0.712	0.456	9.66812e-20	2	Galk1
Cyc11	6.06193e-24	0.3288	0.841	0.559	9.9149e-20	2	Cyc1
Tbcb1	6.28371e-24	0.326961	0.741	0.487	1.02776e-19	2	Tbcb
Srp191	6.55139e-24	0.32907	0.78	0.513	1.07154e-19	2	Srp19
Guk11	7.30319e-24	0.289346	0.77	0.489	1.19451e-19	2	Guk1
Lsm61	8.30431e-24	0.337645	0.89	0.606	1.35825e-19	2	Lsm6
C1qbp2	8.42026e-24	0.298742	0.854	0.545	1.37722e-19	2	C1qbp
Ndufb32	9.07669e-24	0.330971	0.816	0.553	1.48458e-19	2	Ndufb3
Eif1b2	9.0824e-24	0.331932	0.796	0.541	1.48552e-19	2	Eif1b
G3bp12	1.02594e-23	0.342859	0.887	0.581	1.67802e-19	2	G3bp1
Btf3l42	1.03122e-23	0.314457	0.773	0.509	1.68666e-19	2	Btf3l4
Hnrnpu1	1.04287e-23	0.326073	0.864	0.572	1.70571e-19	2	Hnrnpu
Sh3bgrl2	1.21228e-23	0.322009	0.702	0.461	1.9828e-19	2	Sh3bgrl
Polr2e2	1.25235e-23	0.318903	0.871	0.564	2.04834e-19	2	Polr2e
Flna1	1.28391e-23	0.265832	0.676	0.426	2.09997e-19	2	Flna
Rhoa1	1.30023e-23	0.297155	0.906	0.632	2.12666e-19	2	Rhoa
Cetn32	1.41166e-23	0.348239	0.786	0.543	2.30891e-19	2	Cetn3
Ptov12	1.51582e-23	0.302411	0.971	0.642	2.47928e-19	2	Ptov1
Wdr83os2	1.51583e-23	0.319301	0.764	0.499	2.4793e-19	2	Wdr83os
Gm100762	1.5394e-23	0.32582	0.987	0.819	2.51784e-19	2	Gm10076
Gnas1	1.58132e-23	0.252804	0.997	0.914	2.5864e-19	2	Gnas
H1fx1	1.70593e-23	0.294366	0.854	0.528	2.79021e-19	2	H1fx
Hddc21	1.72668e-23	0.335484	0.602	0.362	2.82416e-19	2	Hddc2
Laptm4a1	1.89197e-23	0.265343	0.874	0.606	3.0945e-19	2	Laptm4a
Tsn2	2.30684e-23	0.308882	0.786	0.531	3.77306e-19	2	Tsn
Sf3b62	2.36554e-23	0.311532	0.903	0.587	3.86907e-19	2	Sf3b6
P3h41	2.51454e-23	0.283935	0.544	0.307	4.11279e-19	2	P3h4
Txndc171	2.54034e-23	0.311289	0.887	0.6	4.15497e-19	2	Txndc17
Sumo31	2.58634e-23	0.308268	0.874	0.586	4.23022e-19	2	Sumo3
Rpsa2	3.03373e-23	0.379401	1	0.959	4.96197e-19	2	Rpsa
Rpl142	3.35696e-23	0.426763	1	0.862	5.49065e-19	2	Rpl14
Rps282	3.53478e-23	0.400197	1	0.777	5.78149e-19	2	Rps28
Smarce12	3.62571e-23	0.292766	0.78	0.49	5.93021e-19	2	Smarce1
Inafm11	3.76555e-23	0.314114	0.531	0.297	6.15894e-19	2	Inafm1
Glo11	3.93792e-23	0.29151	0.79	0.556	6.44087e-19	2	Glo1
Ttc32	4.09728e-23	0.318905	0.919	0.593	6.70152e-19	2	Ttc3
Edf11	4.11698e-23	0.321026	0.961	0.691	6.73373e-19	2	Edf1
Rpl352	4.46605e-23	0.391923	1	0.868	7.30467e-19	2	Rpl35
Pnrc12	4.46888e-23	0.350769	0.68	0.431	7.30929e-19	2	Pnrc1
Ccnd31	4.72382e-23	0.269832	0.806	0.556	7.72628e-19	2	Ccnd3
Capza21	4.7255e-23	0.29856	0.77	0.52	7.72904e-19	2	Capza2
Efnb11	4.80287e-23	0.287887	0.638	0.389	7.85557e-19	2	Efnb1
Hadh2	5.22228e-23	0.328941	0.638	0.406	8.54156e-19	2	Hadh
Mpg1	5.43378e-23	0.306825	0.498	0.274	8.88749e-19	2	Mpg
Zrsr21	5.72984e-23	0.302257	0.638	0.395	9.37173e-19	2	Zrsr2
Gdi22	5.81691e-23	0.305405	0.848	0.571	9.51414e-19	2	Gdi2
Actn11	5.859e-23	0.268418	0.489	0.258	9.58299e-19	2	Actn1
Ddx39b2	7.01837e-23	0.342054	0.848	0.578	1.14792e-18	2	Ddx39b
Vimp1	7.35e-23	0.321162	0.667	0.432	1.20217e-18	2	Vimp
Ngfrap12	7.40399e-23	0.353416	0.964	0.666	1.211e-18	2	Ngfrap1
Pole41	7.56226e-23	0.346404	0.735	0.487	1.23688e-18	2	Pole4
Psmc31	8.61973e-23	0.327595	0.757	0.519	1.40984e-18	2	Psmc3
Rsl24d12	8.81545e-23	0.315214	0.654	0.411	1.44186e-18	2	Rsl24d1
Uqcr112	1.05356e-22	0.327729	0.99	0.729	1.7232e-18	2	Uqcr11
Sar1a1	1.07053e-22	0.275158	0.744	0.507	1.75096e-18	2	Sar1a
Hnrnpf1	1.1191e-22	0.330411	0.903	0.612	1.8304e-18	2	Hnrnpf
Fip1l11	1.16123e-22	0.309694	0.612	0.382	1.89931e-18	2	Fip1l1
Ssr21	1.35515e-22	0.257181	0.955	0.619	2.21648e-18	2	Ssr2
Thoc71	1.37418e-22	0.332979	0.816	0.548	2.2476e-18	2	Thoc7
Yaf21	1.39104e-22	0.297606	0.663	0.414	2.27519e-18	2	Yaf2
Ctnnb11	1.51689e-22	0.28665	0.825	0.543	2.48102e-18	2	Ctnnb1
Ndufs42	1.57225e-22	0.314439	0.828	0.588	2.57157e-18	2	Ndufs4
Mrps142	1.72014e-22	0.321081	0.883	0.614	2.81346e-18	2	Mrps14
Dnaja21	1.92837e-22	0.3337	0.68	0.445	3.15404e-18	2	Dnaja2
Hdac22	1.95978e-22	0.282121	0.725	0.461	3.20542e-18	2	Hdac2
Litaf1	2.03569e-22	0.278346	0.586	0.343	3.32958e-18	2	Litaf
Dazap11	2.35714e-22	0.313234	0.77	0.511	3.85534e-18	2	Dazap1
Rbmx2	2.42066e-22	0.332208	0.65	0.419	3.95924e-18	2	Rbmx
Dap1	2.47704e-22	0.269258	0.744	0.483	4.05144e-18	2	Dap
Commd32	2.5925e-22	0.310558	0.764	0.514	4.24029e-18	2	Commd3
Rcn21	2.59442e-22	0.284584	0.718	0.463	4.24343e-18	2	Rcn2
Wbp13	2.97606e-22	0.330826	0.738	0.483	4.86764e-18	2	Wbp1
Anp32b2	3.49299e-22	0.356315	0.945	0.655	5.71313e-18	2	Anp32b
Rps112	3.84291e-22	0.418016	1	0.867	6.28546e-18	2	Rps11
Tcea11	3.86339e-22	0.292733	0.612	0.38	6.31897e-18	2	Tcea1
Akt1s12	4.31857e-22	0.305084	0.696	0.468	7.06346e-18	2	Akt1s1
Cope1	4.64021e-22	0.290518	0.793	0.558	7.58952e-18	2	Cope
Tsen341	4.72851e-22	0.298625	0.825	0.556	7.73395e-18	2	Tsen34
Grcc102	4.90281e-22	0.301047	0.722	0.479	8.01904e-18	2	Grcc10
Cox8a2	5.31957e-22	0.332162	0.99	0.882	8.70069e-18	2	Cox8a
Ap2m11	5.41681e-22	0.280204	0.841	0.629	8.85973e-18	2	Ap2m1
Minos12	5.5398e-22	0.325888	0.964	0.664	9.06089e-18	2	Minos1
Elavl11	5.60163e-22	0.321236	0.767	0.504	9.16202e-18	2	Elavl1
Zfp36l11	5.83841e-22	0.284989	0.819	0.553	9.5493e-18	2	Zfp36l1
Nsa22	6.18153e-22	0.302697	0.828	0.564	1.01105e-17	2	Nsa2
Vasp1	6.35538e-22	0.264437	0.573	0.333	1.03949e-17	2	Vasp
0610012G03Rik1	6.44433e-22	0.272959	0.861	0.579	1.05403e-17	2	0610012G03Rik
Rpp25l1	6.84196e-22	0.28483	0.65	0.418	1.11907e-17	2	Rpp25l
Id21	6.96216e-22	0.431834	0.68	0.432	1.13873e-17	2	Id2
Srsf13	7.15051e-22	0.302308	0.861	0.561	1.16954e-17	2	Srsf1
Polr2c1	7.4202e-22	0.303462	0.744	0.521	1.21365e-17	2	Polr2c
Gstm51	8.21148e-22	0.30132	0.738	0.535	1.34307e-17	2	Gstm5
Eif5b1	8.53028e-22	0.322263	0.851	0.568	1.39521e-17	2	Eif5b
Nudt212	9.80272e-22	0.327189	0.822	0.549	1.60333e-17	2	Nudt21
St132	1.08695e-21	0.339788	0.816	0.551	1.77781e-17	2	St13
Pja11	1.11962e-21	0.270068	0.595	0.359	1.83125e-17	2	Pja1
Rpl27a2	1.12165e-21	0.405839	1	0.885	1.83457e-17	2	Rpl27a
Mrps241	1.27564e-21	0.297441	0.858	0.57	2.08644e-17	2	Mrps24
Mbd32	1.37948e-21	0.321788	0.874	0.572	2.25628e-17	2	Mbd3
Arpc21	1.41503e-21	0.271246	0.858	0.564	2.31443e-17	2	Arpc2
Rpl36al2	1.50507e-21	0.363278	0.997	0.72	2.4617e-17	2	Rpl36al
Trim282	1.57622e-21	0.29919	0.822	0.559	2.57807e-17	2	Trim28
Hsp90b11	1.73386e-21	0.297748	0.796	0.541	2.83591e-17	2	Hsp90b1
Tra2b2	1.81112e-21	0.320762	0.828	0.555	2.96227e-17	2	Tra2b
Snrpc2	2.01474e-21	0.288812	0.88	0.582	3.29531e-17	2	Snrpc
Cfap201	2.10729e-21	0.286026	0.676	0.438	3.44669e-17	2	Cfap20
Uba522	2.33056e-21	0.283934	0.971	0.776	3.81187e-17	2	Uba52
Snrpa11	2.66777e-21	0.296221	0.731	0.487	4.36341e-17	2	Snrpa1
Ncl2	3.04605e-21	0.327017	0.961	0.654	4.98212e-17	2	Ncl
Rps212	3.09585e-21	0.368516	1	0.825	5.06357e-17	2	Rps21
Dnajc81	3.11882e-21	0.290813	0.835	0.556	5.10114e-17	2	Dnajc8
1110008F13Rik1	3.23705e-21	0.293632	0.812	0.543	5.29451e-17	2	1110008F13Rik
Ilf22	3.72782e-21	0.337167	0.751	0.517	6.09722e-17	2	Ilf2
Tecr2	3.73835e-21	0.281625	0.845	0.567	6.11444e-17	2	Tecr
Hddc31	4.22215e-21	0.304947	0.57	0.356	6.90575e-17	2	Hddc3
Smdt11	4.28931e-21	0.286237	0.919	0.632	7.01559e-17	2	Smdt1
Ubl52	4.62226e-21	0.291685	0.955	0.722	7.56017e-17	2	Ubl5
Uqcr101	4.78906e-21	0.309311	0.964	0.705	7.83299e-17	2	Uqcr10
Cdca71	4.82364e-21	0.32939	0.55	0.331	7.88955e-17	2	Cdca7
Rac11	5.47692e-21	0.298357	0.858	0.606	8.95805e-17	2	Rac1
Tspan311	5.70643e-21	0.293559	0.634	0.398	9.33343e-17	2	Tspan31
Ghr	5.76755e-21	0.258803	0.395	0.189	9.43341e-17	2	Ghr
Eif4a22	5.85465e-21	0.29516	0.819	0.562	9.57587e-17	2	Eif4a2
Cops81	6.53013e-21	0.305735	0.641	0.428	1.06807e-16	2	Cops8
Fundc21	6.76355e-21	0.297527	0.786	0.56	1.10625e-16	2	Fundc2
Sri1	7.13607e-21	0.282577	0.761	0.518	1.16717e-16	2	Sri
Nap1l41	7.35578e-21	0.290195	0.68	0.458	1.20311e-16	2	Nap1l4
Cbx12	7.48947e-21	0.307497	0.932	0.604	1.22498e-16	2	Cbx1
Dynll21	7.78523e-21	0.291604	0.738	0.485	1.27335e-16	2	Dynll2
Ndufa31	7.82603e-21	0.284204	0.926	0.72	1.28002e-16	2	Ndufa3
Ppp1cc2	8.25202e-21	0.321771	0.845	0.564	1.3497e-16	2	Ppp1cc
Trip61	9.06956e-21	0.283516	0.595	0.372	1.48342e-16	2	Trip6
Ywhah1	9.54393e-21	0.29134	0.809	0.553	1.56101e-16	2	Ywhah
Nfic1	9.87653e-21	0.255335	0.521	0.283	1.61541e-16	2	Nfic
Pyurf1	1.0175e-20	0.28459	0.631	0.402	1.66423e-16	2	Pyurf
Stk161	1.042e-20	0.296547	0.657	0.433	1.7043e-16	2	Stk16
Ssbp31	1.08112e-20	0.281665	0.628	0.404	1.76827e-16	2	Ssbp3
Mettl91	1.08292e-20	0.288415	0.887	0.579	1.77123e-16	2	Mettl9
mt-Nd32	1.1064e-20	0.304523	0.932	0.599	1.80963e-16	2	mt-Nd3
Pfdn22	1.13578e-20	0.29578	0.864	0.593	1.85768e-16	2	Pfdn2
Ptbp11	1.17297e-20	0.302349	0.731	0.482	1.91851e-16	2	Ptbp1
Rangrf1	1.2857e-20	0.287438	0.566	0.338	2.1029e-16	2	Rangrf
Rps18-ps32	1.32618e-20	0.294395	0.78	0.516	2.16909e-16	2	Rps18-ps3
Rps210	1.4032e-20	0.316913	1	0.993	2.29508e-16	2	Rps2
Metap22	1.60742e-20	0.277421	0.841	0.557	2.62909e-16	2	Metap2
Ing42	1.65628e-20	0.251959	0.657	0.414	2.709e-16	2	Ing4
Cuedc22	1.80595e-20	0.305888	0.65	0.431	2.95382e-16	2	Cuedc2
Sec11a1	1.81053e-20	0.260409	0.77	0.525	2.96131e-16	2	Sec11a
Hmgb32	2.02308e-20	0.320336	0.9	0.572	3.30894e-16	2	Hmgb3
Calm11	2.09714e-20	0.279319	0.968	0.671	3.43008e-16	2	Calm1
Ube3a1	2.14203e-20	0.260493	0.761	0.483	3.50351e-16	2	Ube3a
Mrpl202	2.28237e-20	0.287694	0.864	0.57	3.73304e-16	2	Mrpl20
Mtdh1	2.42273e-20	0.295063	0.803	0.524	3.96261e-16	2	Mtdh
Fus1	2.47341e-20	0.281544	0.922	0.606	4.04551e-16	2	Fus
Tmem91	2.51776e-20	0.262836	0.657	0.436	4.11805e-16	2	Tmem9
Serp11	2.60491e-20	0.292143	0.735	0.519	4.26058e-16	2	Serp1
Ndufs22	2.64739e-20	0.300304	0.786	0.547	4.33007e-16	2	Ndufs2
Rps4x2	2.65101e-20	0.405937	1	0.887	4.33599e-16	2	Rps4x
Nap1l12	2.66959e-20	0.314239	0.951	0.631	4.36637e-16	2	Nap1l1
Rwdd11	2.71351e-20	0.303241	0.786	0.533	4.43822e-16	2	Rwdd1
Mif2	2.81983e-20	0.312751	1	0.726	4.61211e-16	2	Mif
Tmed21	3.128e-20	0.29212	0.877	0.603	5.11616e-16	2	Tmed2
Gcsh1	3.28295e-20	0.291887	0.673	0.438	5.36959e-16	2	Gcsh
Rbm252	3.40303e-20	0.30696	0.838	0.549	5.566e-16	2	Rbm25
Sf3b12	3.56639e-20	0.299642	0.819	0.548	5.83318e-16	2	Sf3b1
Pfn21	4.21468e-20	0.274586	0.712	0.461	6.89354e-16	2	Pfn2
Polr2i1	4.27134e-20	0.282025	0.751	0.52	6.98621e-16	2	Polr2i
Ube2e12	4.58745e-20	0.297782	0.715	0.465	7.50324e-16	2	Ube2e1
Mcrs11	4.62692e-20	0.302873	0.644	0.427	7.5678e-16	2	Mcrs1
Csnk1a12	4.87818e-20	0.302635	0.887	0.59	7.97875e-16	2	Csnk1a1
Jagn11	5.14049e-20	0.263005	0.534	0.318	8.40778e-16	2	Jagn1
Cct82	5.25572e-20	0.324024	0.803	0.567	8.59626e-16	2	Cct8
Isyna12	5.35381e-20	0.289762	0.641	0.41	8.75669e-16	2	Isyna1
Cct42	5.88297e-20	0.298556	0.838	0.574	9.62218e-16	2	Cct4
Arl11	5.89575e-20	0.287188	0.728	0.486	9.64309e-16	2	Arl1
Fkbp81	5.99261e-20	0.282642	0.838	0.595	9.80152e-16	2	Fkbp8
Pomp2	6.17407e-20	0.294857	0.964	0.654	1.00983e-15	2	Pomp
Zfp4282	6.44324e-20	0.255994	0.693	0.426	1.05386e-15	2	Zfp428
Stmn12	6.45294e-20	0.322434	0.958	0.647	1.05544e-15	2	Stmn1
Eif2s11	6.9197e-20	0.284812	0.67	0.443	1.13179e-15	2	Eif2s1
Ufc11	6.95452e-20	0.283503	0.744	0.497	1.13748e-15	2	Ufc1
Rsl1d12	7.96492e-20	0.29686	0.709	0.477	1.30274e-15	2	Rsl1d1
Tln11	8.03968e-20	0.277553	0.573	0.36	1.31497e-15	2	Tln1
Sec131	9.03528e-20	0.268112	0.686	0.448	1.47781e-15	2	Sec13
Klhdc101	9.67161e-20	0.263284	0.482	0.268	1.58189e-15	2	Klhdc10
Nol71	9.74399e-20	0.278592	0.728	0.487	1.59373e-15	2	Nol7
1810058I24Rik1	1.06746e-19	0.252632	0.932	0.818	1.74594e-15	2	1810058I24Rik
Capzb2	1.21535e-19	0.276804	0.864	0.593	1.98782e-15	2	Capzb
Psmd91	1.21954e-19	0.257365	0.625	0.398	1.99468e-15	2	Psmd9
Romo12	1.31295e-19	0.278276	0.861	0.62	2.14745e-15	2	Romo1
Mrpl121	1.32419e-19	0.281035	0.845	0.546	2.16584e-15	2	Mrpl12
Gm107092	1.38912e-19	0.402692	0.851	0.579	2.27205e-15	2	Gm10709
Ssu721	1.42095e-19	0.306575	0.735	0.496	2.3241e-15	2	Ssu72
Acat11	1.49063e-19	0.272163	0.599	0.376	2.43807e-15	2	Acat1
Ddah21	1.58323e-19	0.30108	0.874	0.598	2.58953e-15	2	Ddah2
Ybx12	1.69119e-19	0.337507	1	0.722	2.7661e-15	2	Ybx1
Rab141	1.73005e-19	0.294075	0.806	0.543	2.82967e-15	2	Rab14
Eif3a2	1.74041e-19	0.28991	0.799	0.526	2.84661e-15	2	Eif3a
Mrpl331	1.80226e-19	0.26577	0.845	0.555	2.94777e-15	2	Mrpl33
Pycrl1	1.80429e-19	0.280569	0.566	0.358	2.95109e-15	2	Pycrl
Brk12	1.83179e-19	0.271596	0.893	0.618	2.99608e-15	2	Brk1
Gm98432	1.8767e-19	0.29659	0.848	0.594	3.06954e-15	2	Gm9843
Cbfb1	1.90696e-19	0.287929	0.608	0.375	3.11902e-15	2	Cbfb
Dhrs41	1.93374e-19	0.294418	0.54	0.338	3.16283e-15	2	Dhrs4
Parva1	1.94542e-19	0.25519	0.557	0.34	3.18193e-15	2	Parva
Gnai21	2.00436e-19	0.280277	0.828	0.552	3.27833e-15	2	Gnai2
Rps272	2.05628e-19	0.385507	1	0.83	3.36325e-15	2	Rps27
Dcakd2	2.70494e-19	0.275294	0.783	0.509	4.4242e-15	2	Dcakd
Rab1a1	2.72628e-19	0.26097	0.696	0.455	4.45911e-15	2	Rab1a
Sap181	2.99271e-19	0.292812	0.735	0.505	4.89488e-15	2	Sap18
2310022B05Rik1	3.03532e-19	0.252666	0.469	0.261	4.96458e-15	2	2310022B05Rik
Ppp2r1a1	3.26545e-19	0.284805	0.621	0.415	5.34096e-15	2	Ppp2r1a
Timm221	3.60076e-19	0.27054	0.647	0.426	5.8894e-15	2	Timm22
Smarcb12	3.85701e-19	0.252475	0.68	0.451	6.30852e-15	2	Smarcb1
Tomm52	4.21847e-19	0.285167	0.877	0.587	6.89973e-15	2	Tomm5
Ddx411	4.37361e-19	0.279208	0.46	0.264	7.15348e-15	2	Ddx41
Rpl382	4.40496e-19	0.349111	1	0.886	7.20475e-15	2	Rpl38
Tceb11	4.42069e-19	0.288608	0.877	0.625	7.23047e-15	2	Tceb1
Ywhab1	4.48632e-19	0.298984	0.832	0.582	7.33782e-15	2	Ywhab
Psmd72	4.73555e-19	0.302546	0.718	0.499	7.74547e-15	2	Psmd7
Tpm3-rs71	4.84437e-19	0.264044	0.722	0.474	7.92344e-15	2	Tpm3-rs7
Nedd42	5.32696e-19	0.302002	0.945	0.639	8.71278e-15	2	Nedd4
Fkbp42	5.3437e-19	0.286496	0.858	0.557	8.74016e-15	2	Fkbp4
Sdhc1	5.40527e-19	0.278382	0.683	0.465	8.84086e-15	2	Sdhc
Phpt11	5.43676e-19	0.284781	0.605	0.396	8.89237e-15	2	Phpt1
Nhp21	5.70475e-19	0.277816	0.851	0.555	9.33069e-15	2	Nhp2
Cks1b1	5.73594e-19	0.294902	0.932	0.616	9.3817e-15	2	Cks1b
Phb3	5.73895e-19	0.256555	0.693	0.464	9.38662e-15	2	Phb
Rbm392	7.25629e-19	0.326392	0.994	0.653	1.18684e-14	2	Rbm39
Eif4e1	7.93874e-19	0.291977	0.731	0.503	1.29846e-14	2	Eif4e
Rps27rt2	8.1114e-19	0.273077	0.893	0.62	1.3267e-14	2	Rps27rt
Hnrnpab2	8.35254e-19	0.281831	0.958	0.645	1.36614e-14	2	Hnrnpab
Rap1b1	8.9741e-19	0.271497	0.673	0.464	1.4678e-14	2	Rap1b
Tcf121	9.25774e-19	0.295809	0.583	0.386	1.5142e-14	2	Tcf12
Myeov22	9.65627e-19	0.274542	0.893	0.617	1.57938e-14	2	Myeov2
Lsm72	9.8339e-19	0.274603	0.754	0.517	1.60843e-14	2	Lsm7
Dpm31	1.02956e-18	0.253463	0.751	0.519	1.68394e-14	2	Dpm3
Ei241	1.12193e-18	0.285437	0.634	0.413	1.83502e-14	2	Ei24
9530068E07Rik1	1.36842e-18	0.264214	0.631	0.413	2.23818e-14	2	9530068E07Rik
Ppp1r111	1.37099e-18	0.290059	0.754	0.516	2.2424e-14	2	Ppp1r11
Ndufab12	1.44665e-18	0.276545	0.919	0.616	2.36614e-14	2	Ndufab1
Dnajb61	1.47795e-18	0.279241	0.773	0.609	2.41733e-14	2	Dnajb6
Gm20001	1.56384e-18	0.263649	0.822	0.58	2.55782e-14	2	Gm2000
Scand12	1.64391e-18	0.269507	0.864	0.602	2.68878e-14	2	Scand1
Eif4e21	1.68978e-18	0.260329	0.78	0.54	2.76381e-14	2	Eif4e2
Znrd11	1.91608e-18	0.25267	0.638	0.421	3.13393e-14	2	Znrd1
Vbp11	1.94557e-18	0.291109	0.641	0.437	3.18218e-14	2	Vbp1
Ociad12	1.97463e-18	0.252307	0.715	0.474	3.22971e-14	2	Ociad1
Oxa1l2	2.30864e-18	0.294733	0.605	0.394	3.77602e-14	2	Oxa1l
Trp532	2.4118e-18	0.28614	0.754	0.511	3.94475e-14	2	Trp53
Timm17b1	2.43882e-18	0.262007	0.744	0.525	3.98893e-14	2	Timm17b
Lamtor11	2.49452e-18	0.271826	0.761	0.519	4.08004e-14	2	Lamtor1
Samm501	2.512e-18	0.278046	0.583	0.377	4.10863e-14	2	Samm50
Rps232	2.54028e-18	0.393505	1	0.926	4.15488e-14	2	Rps23
Ier3ip11	2.65083e-18	0.25377	0.841	0.555	4.33569e-14	2	Ier3ip1
Sys11	2.6879e-18	0.25705	0.728	0.497	4.39633e-14	2	Sys1
Banf11	2.75323e-18	0.298756	0.864	0.583	4.50319e-14	2	Banf1
Snrnp701	2.84717e-18	0.261058	0.757	0.51	4.65683e-14	2	Snrnp70
Flywch21	2.97765e-18	0.25521	0.521	0.305	4.87024e-14	2	Flywch2
Rps12-ps32	3.06798e-18	0.268734	0.754	0.492	5.01799e-14	2	Rps12-ps3
Mrps212	3.09502e-18	0.285796	0.896	0.629	5.06222e-14	2	Mrps21
Dgcr61	3.17716e-18	0.26413	0.686	0.453	5.19656e-14	2	Dgcr6
Sf3b22	3.21403e-18	0.264801	0.887	0.584	5.25687e-14	2	Sf3b2
Arl2bp2	3.26651e-18	0.252197	0.722	0.488	5.34271e-14	2	Arl2bp
Txn21	3.45651e-18	0.282318	0.773	0.545	5.65347e-14	2	Txn2
Clns1a2	3.75822e-18	0.299477	0.647	0.44	6.14694e-14	2	Clns1a
Uqcrq1	3.77563e-18	0.270984	0.955	0.75	6.17542e-14	2	Uqcrq
Eif3i2	4.4077e-18	0.274972	0.906	0.637	7.20924e-14	2	Eif3i
Snx31	4.40813e-18	0.250915	0.858	0.687	7.20993e-14	2	Snx3
Ndufb21	5.28466e-18	0.269561	0.851	0.605	8.64358e-14	2	Ndufb2
Pddc11	5.50944e-18	0.275713	0.508	0.312	9.01124e-14	2	Pddc1
Rab71	5.83771e-18	0.252782	0.67	0.457	9.54816e-14	2	Rab7
Polr2d1	6.01771e-18	0.255577	0.625	0.417	9.84257e-14	2	Polr2d
Map2k22	6.07443e-18	0.274404	0.832	0.616	9.93534e-14	2	Map2k2
Prkar1a1	6.27403e-18	0.260777	0.693	0.473	1.02618e-13	2	Prkar1a
Rpl13-ps31	6.34825e-18	0.268266	0.628	0.429	1.03832e-13	2	Rpl13-ps3
Polr2f1	6.48954e-18	0.271565	0.906	0.608	1.06143e-13	2	Polr2f
mt-Nd52	6.50516e-18	0.277217	0.832	0.586	1.06398e-13	2	mt-Nd5
Zfp6371	7.04628e-18	0.278062	0.615	0.411	1.15249e-13	2	Zfp637
Rps242	8.69629e-18	0.385894	1	0.896	1.42237e-13	2	Rps24
Ndufs52	9.03808e-18	0.278791	0.877	0.649	1.47827e-13	2	Ndufs5
Pigp1	9.22378e-18	0.286605	0.595	0.389	1.50864e-13	2	Pigp
Tax1bp31	1.08614e-17	0.262918	0.612	0.413	1.77649e-13	2	Tax1bp3
Prdx62	1.18599e-17	0.262063	0.858	0.571	1.9398e-13	2	Prdx6
Lmnb11	1.38587e-17	0.335433	0.65	0.426	2.26673e-13	2	Lmnb1
Ahsa11	1.5503e-17	0.280625	0.696	0.5	2.53567e-13	2	Ahsa1
Ube2k1	1.63693e-17	0.271058	0.741	0.514	2.67736e-13	2	Ube2k
Ndufs71	1.72128e-17	0.273609	0.819	0.574	2.81532e-13	2	Ndufs7
Hmgn31	1.78119e-17	0.268537	0.738	0.513	2.91332e-13	2	Hmgn3
Fnta1	1.85101e-17	0.275256	0.547	0.36	3.02751e-13	2	Fnta
Rbm172	2.1123e-17	0.263411	0.735	0.484	3.45487e-13	2	Rbm17
H2afz1	2.35161e-17	0.265881	1	0.794	3.84629e-13	2	H2afz
Pnisr2	2.57683e-17	0.287947	0.803	0.559	4.21467e-13	2	Pnisr
Krcc11	2.95027e-17	0.266264	0.589	0.391	4.82547e-13	2	Krcc1
Tpt12	2.95827e-17	0.304015	1	0.992	4.83854e-13	2	Tpt1
Ppp1ca2	3.06191e-17	0.287601	0.968	0.657	5.00807e-13	2	Ppp1ca
Manf1	3.33294e-17	0.259815	0.816	0.573	5.45135e-13	2	Manf
Gtf2h52	3.54253e-17	0.258841	0.845	0.575	5.79417e-13	2	Gtf2h5
Fam136a1	4.15954e-17	0.291594	0.66	0.467	6.80335e-13	2	Fam136a
Emc101	5.05851e-17	0.263032	0.709	0.495	8.2737e-13	2	Emc10
1700123O20Rik1	5.22705e-17	0.268426	0.615	0.429	8.54937e-13	2	1700123O20Rik
Tmem50a1	6.02033e-17	0.255705	0.689	0.478	9.84685e-13	2	Tmem50a
Mrpl522	6.30484e-17	0.282233	0.88	0.609	1.03122e-12	2	Mrpl52
Rnf1872	6.68098e-17	0.2603	0.864	0.614	1.09274e-12	2	Rnf187
Adprh1	6.79092e-17	0.25807	0.534	0.332	1.11072e-12	2	Adprh
Naa101	6.98396e-17	0.263982	0.618	0.42	1.1423e-12	2	Naa10
Dcun1d51	7.63986e-17	0.255792	0.722	0.498	1.24957e-12	2	Dcun1d5
Rp91	7.80438e-17	0.272905	0.654	0.436	1.27649e-12	2	Rp9
Clpp1	8.4401e-17	0.262601	0.628	0.435	1.38046e-12	2	Clpp
Ctbp11	8.92372e-17	0.255542	0.845	0.588	1.45956e-12	2	Ctbp1
Rraga1	8.98983e-17	0.276864	0.531	0.351	1.47038e-12	2	Rraga
Arl21	9.18351e-17	0.265172	0.615	0.414	1.50206e-12	2	Arl2
Smo1	9.27263e-17	0.279839	0.55	0.366	1.51663e-12	2	Smo
2810428I15Rik1	1.00126e-16	0.274209	0.731	0.549	1.63766e-12	2	2810428I15Rik
Txnrd11	1.02315e-16	0.258618	0.45	0.267	1.67346e-12	2	Txnrd1
Lsm51	1.0341e-16	0.273259	0.864	0.575	1.69137e-12	2	Lsm5
Eif11	1.2258e-16	0.2737	1	0.923	2.00491e-12	2	Eif1
Slc25a53	1.23963e-16	0.250618	0.919	0.612	2.02753e-12	2	Slc25a5
H2afx1	1.2574e-16	0.31324	0.764	0.521	2.0566e-12	2	H2afx
Tnrc6c1	1.31007e-16	0.256705	0.46	0.277	2.14276e-12	2	Tnrc6c
Wtap1	1.50265e-16	0.256773	0.618	0.409	2.45773e-12	2	Wtap
Rps202	1.85767e-16	0.373858	1	0.886	3.0384e-12	2	Rps20
Hp1bp31	2.51035e-16	0.255726	0.602	0.413	4.10593e-12	2	Hp1bp3
H3f3a2	2.52019e-16	0.259762	1	0.916	4.12203e-12	2	H3f3a
Id11	2.74513e-16	0.256751	0.612	0.382	4.48994e-12	2	Id1
Rpl292	2.79379e-16	0.433721	0.841	0.693	4.56952e-12	2	Rpl29
Rplp12	2.88111e-16	0.355665	1	0.956	4.71234e-12	2	Rplp1
Ccdc1241	2.89776e-16	0.260792	0.628	0.422	4.73958e-12	2	Ccdc124
Rps122	3.07092e-16	0.364561	1	0.847	5.0228e-12	2	Rps12
Psmc11	3.35316e-16	0.268391	0.612	0.416	5.48442e-12	2	Psmc1
mt-Nd42	3.45925e-16	0.358486	1	0.805	5.65794e-12	2	mt-Nd4
Zranb21	3.6555e-16	0.261511	0.663	0.457	5.97893e-12	2	Zranb2
Pdcd42	5.44377e-16	0.254475	0.576	0.369	8.90384e-12	2	Pdcd4
Hmcn12	6.07901e-16	0.255874	0.537	0.337	9.94283e-12	2	Hmcn1
Ppp4c1	1.01379e-15	0.260876	0.757	0.528	1.65816e-11	2	Ppp4c
Tomm222	1.07406e-15	0.25471	0.777	0.558	1.75673e-11	2	Tomm22
Denr1	1.09201e-15	0.257642	0.799	0.55	1.7861e-11	2	Denr
Hspd12	1.22365e-15	0.263858	0.851	0.581	2.0014e-11	2	Hspd1
Znhit11	1.28365e-15	0.252053	0.638	0.451	2.09954e-11	2	Znhit1
Chic21	1.54299e-15	0.253887	0.628	0.44	2.52372e-11	2	Chic2
Nsfl1c1	1.62629e-15	0.254002	0.621	0.426	2.65996e-11	2	Nsfl1c
Nisch2	1.70066e-15	0.27255	0.812	0.586	2.7816e-11	2	Nisch
Atp5g22	1.73197e-15	0.280999	0.99	0.677	2.83281e-11	2	Atp5g2
Hist3h2a2	2.09588e-15	0.257051	0.508	0.319	3.42802e-11	2	Hist3h2a
Hnrnph31	2.14924e-15	0.255345	0.608	0.418	3.51529e-11	2	Hnrnph3
Plekhj11	2.47194e-15	0.258648	0.725	0.519	4.0431e-11	2	Plekhj1
Med211	2.52189e-15	0.27433	0.608	0.422	4.12481e-11	2	Med21
Gtf3c61	2.87654e-15	0.254654	0.573	0.38	4.70486e-11	2	Gtf3c6
Pttg12	3.00926e-15	0.555629	0.595	0.442	4.92194e-11	2	Pttg1
Vgll42	3.13984e-15	0.2584	0.573	0.384	5.13552e-11	2	Vgll4
Prpf40a2	3.46829e-15	0.261081	0.663	0.478	5.67274e-11	2	Prpf40a
Lsm81	3.71671e-15	0.253752	0.819	0.543	6.07906e-11	2	Lsm8
Phf141	5.64592e-15	0.272361	0.56	0.38	9.23447e-11	2	Phf14
Rrp12	6.48318e-15	0.256047	0.628	0.453	1.06039e-10	2	Rrp1
Ndufb71	6.58819e-15	0.253841	0.939	0.712	1.07756e-10	2	Ndufb7
Ssbp12	6.63961e-15	0.252622	0.735	0.504	1.08597e-10	2	Ssbp1
mt-Co32	8.21814e-15	0.35905	1	0.946	1.34416e-10	2	mt-Co3
Hnrnpl1	1.07523e-14	0.257671	0.628	0.458	1.75864e-10	2	Hnrnpl
Fam96a1	1.29324e-14	0.255362	0.725	0.521	2.11522e-10	2	Fam96a
Ssb2	3.02865e-14	0.27874	0.744	0.539	4.95365e-10	2	Ssb
Llph2	3.44634e-14	0.258157	0.735	0.507	5.63684e-10	2	Llph
Ube2v21	4.28794e-14	0.252531	0.628	0.457	7.01335e-10	2	Ube2v2
Snhg62	4.30987e-14	0.25204	0.602	0.429	7.04922e-10	2	Snhg6
Srrm22	6.69304e-14	0.25406	0.89	0.623	1.09471e-09	2	Srrm2
Rtcb2	6.98531e-14	0.263297	0.628	0.461	1.14252e-09	2	Rtcb
Mob41	2.49275e-13	0.256636	0.586	0.411	4.07714e-09	2	Mob4
Akt11	2.86922e-13	0.251663	0.511	0.353	4.6929e-09	2	Akt1
Ddx391	1.69252e-12	0.252578	0.515	0.364	2.76829e-08	2	Ddx39
mt-Cytb2	2.73851e-12	0.340619	1	0.868	4.47911e-08	2	mt-Cytb
Bex21	6.2723e-12	0.285366	0.476	0.295	1.0259e-07	2	Bex2
mt-Atp62	1.1167e-11	0.334889	1	0.924	1.82647e-07	2	mt-Atp6
mt-Co22	1.01373e-10	0.311503	1	0.889	1.65806e-06	2	mt-Co2
Rplp02	2.88564e-09	0.285701	1	0.983	4.71975e-05	2	Rplp0
Cenpa1	3.69613e-09	0.567365	0.453	0.334	6.04539e-05	2	Cenpa
Ccnb21	1.73607e-08	0.381577	0.346	0.237	0.000283952	2	Ccnb2
Gm87971	8.99477e-07	0.252418	0.55	0.448	0.0147118	2	Gm8797
Tubb4b1	2.11094e-06	0.350349	0.553	0.448	0.0345265	2	Tubb4b
Birc52	3.86593e-05	0.254886	0.508	0.401	0.632311	2	Birc5
Gypa	7.85816e-203	0.844999	0.84	0.113	1.28528e-198	3	Gypa
Snca2	1.31386e-175	1.38617	0.984	0.284	2.14895e-171	3	Snca
Bpgm3	3.34893e-159	1.31984	0.997	0.42	5.47752e-155	3	Bpgm
Alas23	2.66767e-143	1.33268	1	0.382	4.36323e-139	3	Alas2
Hbb-bt3	4.41972e-130	1.51298	1	0.999	7.22889e-126	3	Hbb-bt
Fech3	5.17465e-128	1.00354	0.971	0.4	8.46366e-124	3	Fech
Mkrn13	1.73292e-127	1.23187	0.993	0.555	2.83436e-123	3	Mkrn1
2021-03-22	4.72363e-108	0.762823	0.967	0.513	7.72598e-104	3	2021-03-02
Fam210b	1.24254e-106	0.494784	0.664	0.147	2.03231e-102	3	Fam210b
Hbb-bs3	4.09007e-94	1.29586	1	1	6.68973e-90	3	Hbb-bs
Hba-a23	8.47733e-87	1.26673	1	0.993	1.38655e-82	3	Hba-a2
Ube2l63	4.41001e-82	0.6683	0.866	0.37	7.21301e-78	3	Ube2l6
Fam220a3	1.63115e-79	0.704128	0.938	0.612	2.6679e-75	3	Fam220a
Hbq1a	7.77826e-77	0.304049	0.463	0.089	1.27221e-72	3	Hbq1a
Slc25a37	5.0931e-75	0.444095	0.661	0.205	8.33027e-71	3	Slc25a37
Hba-a13	1.46395e-73	1.23574	1	1	2.39444e-69	3	Hba-a1
Tspo2	1.60886e-70	0.292146	0.459	0.095	2.63145e-66	3	Tspo2
Fam46c	1.69145e-66	0.296012	0.466	0.105	2.76654e-62	3	Fam46c
Gabarapl21	7.61187e-63	0.530979	0.938	0.703	1.245e-58	3	Gabarapl2
Bnip3l1	1.79636e-62	0.520685	0.987	0.87	2.93813e-58	3	Bnip3l
Cdr2	8.696e-59	0.2942	0.531	0.151	1.42232e-54	3	Cdr2
Ghitm1	5.33235e-58	0.499149	0.811	0.437	8.72159e-54	3	Ghitm
Ptp4a3	4.7076e-55	0.476897	0.785	0.397	7.69976e-51	3	Ptp4a3
Riok3	2.6141e-49	0.351865	0.713	0.299	4.27561e-45	3	Riok3
Blvrb2	7.3619e-48	0.418792	0.87	0.503	1.20411e-43	3	Blvrb
Adipor1	1.68321e-42	0.410939	0.896	0.659	2.75305e-38	3	Adipor1
Prdx2	2.99091e-39	0.322362	1	0.993	4.89193e-35	3	Prdx2
Gpx12	1.49093e-37	0.586617	0.925	0.817	2.43856e-33	3	Gpx1
Grina	1.9929e-31	0.318397	0.648	0.338	3.25958e-27	3	Grina
Pnpo	2.21701e-29	0.297485	0.267	0.076	3.62614e-25	3	Pnpo
Slc48a1	6.8994e-28	0.278174	0.661	0.355	1.12847e-23	3	Slc48a1
Cdc25b	1.20904e-27	0.276342	0.567	0.273	1.9775e-23	3	Cdc25b
Cd24a3	2.40099e-15	0.26535	0.987	0.813	3.92705e-11	3	Cd24a
Fhl24	3.43418e-143	0.827422	0.872	0.187	5.61694e-139	4	Fhl2
Spc253	1.04222e-128	0.925429	0.899	0.251	1.70465e-124	4	Spc25
Tk13	2.13888e-124	0.758469	0.826	0.2	3.49835e-120	4	Tk1
2810417H13Rik3	1.0987e-122	1.30027	0.992	0.404	1.79704e-118	4	2810417H13Rik
Ecm14	2.03838e-122	0.723284	0.814	0.177	3.33397e-118	4	Ecm1
Top2a4	2.78266e-121	1.04422	0.895	0.239	4.55131e-117	4	Top2a
Aurkb	1.65568e-118	0.647846	0.709	0.146	2.70803e-114	4	Aurkb
Fibin1	2.84662e-118	0.548615	0.624	0.096	4.65593e-114	4	Fibin
Pbk	4.89432e-116	0.605073	0.748	0.161	8.00514e-112	4	Pbk
Pbx13	7.29452e-114	1.24647	0.992	0.584	1.19309e-109	4	Pbx1
Smc23	5.76155e-112	0.784702	0.938	0.312	9.42359e-108	4	Smc2
Cdk14	1.18713e-111	0.824269	0.841	0.242	1.94166e-107	4	Cdk1
Cenpm3	2.71076e-110	0.763469	0.919	0.314	4.43372e-106	4	Cenpm
Itga91	3.87765e-108	0.538264	0.721	0.156	6.34228e-104	4	Itga9
Cks1b3	9.37642e-107	1.00443	0.992	0.616	1.53361e-102	4	Cks1b
Hist1h2ap4	8.20932e-106	1.15374	0.826	0.232	1.34272e-101	4	Hist1h2ap
Aldh1a23	4.72868e-105	0.890485	0.942	0.376	7.73423e-101	4	Aldh1a2
Mxd3	5.12302e-105	0.443943	0.589	0.103	8.37921e-101	4	Mxd3
Spc243	2.76154e-104	0.802032	0.868	0.294	4.51677e-100	4	Spc24
Hmgb22	3.72681e-104	1.26722	0.996	0.587	6.09557e-100	4	Hmgb2
Emilin14	8.67899e-103	0.766906	0.919	0.291	1.41954e-98	4	Emilin1
Slc40a11	9.43173e-103	0.553033	0.686	0.142	1.54265e-98	4	Slc40a1
Ntm1	2.87498e-102	0.448024	0.655	0.124	4.70232e-98	4	Ntm
Hic14	2.37407e-101	0.733378	0.934	0.28	3.88302e-97	4	Hic1
Pdzd21	1.18064e-100	0.516776	0.74	0.166	1.93106e-96	4	Pdzd2
Nfia4	2.00545e-98	0.598336	0.822	0.207	3.28011e-94	4	Nfia
Ebf14	1.33404e-97	0.607986	0.884	0.236	2.18196e-93	4	Ebf1
Tyms2	4.59528e-97	0.864445	0.915	0.378	7.51605e-93	4	Tyms
Syce22	5.19278e-97	0.714698	0.876	0.313	8.49331e-93	4	Syce2
Dek2	8.31824e-96	0.900936	0.988	0.529	1.36053e-91	4	Dek
Smc43	3.30288e-94	0.70555	0.922	0.324	5.40219e-90	4	Smc4
Mki673	1.13607e-93	0.711704	0.775	0.227	1.85816e-89	4	Mki67
Lbh3	7.12329e-93	0.609858	0.756	0.207	1.16509e-88	4	Lbh
Vstm2b1	9.56477e-93	0.394473	0.535	0.088	1.56441e-88	4	Vstm2b
Lsm22	1.59946e-92	0.819335	0.981	0.535	2.61608e-88	4	Lsm2
Incenp	2.82256e-92	0.464107	0.663	0.153	4.61659e-88	4	Incenp
6030408B16Rik1	4.88007e-92	0.528108	0.636	0.141	7.98185e-88	4	6030408B16Rik
Ldb21	6.21503e-92	0.458436	0.725	0.161	1.01653e-87	4	Ldb2
Birc54	1.38938e-91	0.969757	0.911	0.366	2.27247e-87	4	Birc5
H2afx3	3.37349e-91	1.10721	0.973	0.506	5.51769e-87	4	H2afx
Gdnf1	3.56052e-91	0.400479	0.535	0.094	5.82358e-87	4	Gdnf
Meis14	4.0866e-89	0.629531	0.899	0.291	6.68405e-85	4	Meis1
St8sia1	1.96819e-88	0.253616	0.376	0.042	3.21917e-84	4	St8sia1
Eva1b3	5.70896e-87	0.791453	0.973	0.509	9.33757e-83	4	Eva1b
Hist1h1b	1.40994e-86	0.482162	0.539	0.103	2.3061e-82	4	Hist1h1b
Ran4	1.8574e-86	0.840993	1	0.726	3.03796e-82	4	Ran
Cald13	1.88964e-86	0.749853	0.961	0.433	3.09069e-82	4	Cald1
Pmf12	2.84177e-86	0.640228	0.922	0.392	4.648e-82	4	Pmf1
Cks22	3.28487e-86	1.05855	0.919	0.416	5.37273e-82	4	Cks2
Ska1	1.99405e-85	0.380499	0.566	0.117	3.26147e-81	4	Ska1
Fbxo5	2.05399e-85	0.503541	0.64	0.154	3.3595e-81	4	Fbxo5
Cenpe2	4.56596e-85	0.644919	0.74	0.215	7.46809e-81	4	Cenpe
Ranbp12	7.86757e-85	0.834446	1	0.674	1.28682e-80	4	Ranbp1
H2afz3	3.8534e-84	0.964483	1	0.797	6.30263e-80	4	H2afz
Gm297711	1.10293e-83	0.292442	0.364	0.042	1.80396e-79	4	Gm29771
Igfbp74	1.25779e-83	0.696516	0.864	0.295	2.05724e-79	4	Igfbp7
Ccna23	1.37743e-83	0.566222	0.752	0.218	2.25293e-79	4	Ccna2
Snrpd14	2.16603e-83	0.750724	0.996	0.655	3.54276e-79	4	Snrpd1
Ntn11	2.56445e-81	0.542498	0.632	0.143	4.19442e-77	4	Ntn1
Scarf21	2.80002e-81	0.363679	0.597	0.125	4.57971e-77	4	Scarf2
Snai2	6.06461e-81	0.46428	0.632	0.145	9.91928e-77	4	Snai2
Gmnn2	1.03179e-80	0.545305	0.81	0.26	1.68759e-76	4	Gmnn
Camk2n13	1.1044e-80	0.623464	0.775	0.255	1.80635e-76	4	Camk2n1
Basp13	7.2982e-80	0.611572	0.919	0.391	1.19369e-75	4	Basp1
Lig13	1.46951e-79	0.659781	0.822	0.281	2.40354e-75	4	Lig1
Nsg13	4.7701e-79	0.571391	0.806	0.271	7.80198e-75	4	Nsg1
Serpine23	9.58934e-79	0.4323	0.702	0.184	1.56843e-74	4	Serpine2
Lmnb13	1.30672e-78	0.608652	0.938	0.403	2.13728e-74	4	Lmnb1
Mis18bp1	1.46417e-78	0.458519	0.57	0.128	2.3948e-74	4	Mis18bp1
Tubb62	3.26092e-78	0.437585	0.717	0.182	5.33357e-74	4	Tubb6
Cdca83	5.68192e-78	0.709114	0.76	0.247	9.29335e-74	4	Cdca8
Sumo24	6.51494e-78	0.698107	1	0.712	1.06558e-73	4	Sumo2
Dhfr2	8.87099e-78	0.564662	0.729	0.228	1.45094e-73	4	Dhfr
Dkk1	1.96681e-77	0.514556	0.314	0.034	3.21692e-73	4	Dkk1
Rasgrp21	2.16424e-77	0.420848	0.578	0.129	3.53983e-73	4	Rasgrp2
Dhrs34	2.33053e-77	0.52676	0.841	0.279	3.81182e-73	4	Dhrs3
Polr2m3	3.22542e-77	0.737025	1	0.646	5.27549e-73	4	Polr2m
Dtymk2	5.75865e-77	0.7026	0.981	0.544	9.41884e-73	4	Dtymk
Aurka	6.22086e-77	0.530478	0.558	0.129	1.01748e-72	4	Aurka
Cdca2	8.2653e-77	0.434664	0.547	0.124	1.35187e-72	4	Cdca2
Atad2	1.20984e-76	0.450873	0.636	0.163	1.97882e-72	4	Atad2
Fam111a	1.32159e-76	0.457132	0.616	0.153	2.16159e-72	4	Fam111a
Fli1	1.50794e-76	0.262231	0.372	0.048	2.46639e-72	4	Fli1
Prc1	1.80807e-76	0.506125	0.593	0.139	2.95728e-72	4	Prc1
Lhfp3	2.33456e-76	0.571581	0.837	0.285	3.8184e-72	4	Lhfp
Mad2l1	6.52223e-76	0.415869	0.655	0.174	1.06678e-71	4	Mad2l1
Meis24	1.54692e-75	0.768461	0.992	0.528	2.53014e-71	4	Meis2
Hmgb13	1.61446e-75	0.800301	1	0.723	2.64061e-71	4	Hmgb1
Rbm34	2.33395e-75	0.723064	1	0.727	3.81742e-71	4	Rbm3
Tuba1b3	4.13828e-75	0.905968	1	0.744	6.76858e-71	4	Tuba1b
Tmpo2	5.52832e-75	0.632691	0.969	0.479	9.04211e-71	4	Tmpo
Hmgn23	5.60394e-75	0.769986	1	0.716	9.16581e-71	4	Hmgn2
Pid11	8.90748e-75	0.425697	0.562	0.121	1.45691e-70	4	Pid1
Tpm43	9.08379e-75	0.666489	0.977	0.557	1.48574e-70	4	Tpm4
Ccnd24	1.20587e-74	0.755418	0.984	0.506	1.97232e-70	4	Ccnd2
Rbm46	4.80006e-74	0.283428	0.5	0.093	7.85098e-70	4	Rbm46
2700094K13Rik3	5.31074e-74	0.757516	0.996	0.653	8.68624e-70	4	2700094K13Rik
Hjurp2	9.93339e-74	0.46825	0.674	0.194	1.62471e-69	4	Hjurp
Cenpq	1.32522e-73	0.379235	0.581	0.141	2.16754e-69	4	Cenpq
Thy11	2.29963e-73	0.296124	0.426	0.067	3.76127e-69	4	Thy1
Alcam3	4.89959e-73	0.688209	0.919	0.397	8.01377e-69	4	Alcam
Racgap1	1.87e-72	0.444135	0.643	0.174	3.05858e-68	4	Racgap1
Cmc22	2.225e-72	0.593443	0.853	0.352	3.6392e-68	4	Cmc2
Erh4	3.05275e-72	0.6717	1	0.709	4.99308e-68	4	Erh
Casc5	6.45211e-72	0.339827	0.473	0.094	1.05531e-67	4	Casc5
Ifitm34	6.53327e-72	0.544343	0.853	0.303	1.06858e-67	4	Ifitm3
Tipin2	1.18989e-71	0.605294	0.911	0.406	1.94619e-67	4	Tipin
Rrm23	1.93713e-71	0.572189	0.663	0.192	3.16837e-67	4	Rrm2
Mest3	2.11658e-71	0.847028	0.996	0.696	3.46187e-67	4	Mest
Sgol1	4.33745e-71	0.368521	0.543	0.128	7.09434e-67	4	Sgol1
Ptn4	4.98093e-71	0.636756	0.961	0.482	8.14681e-67	4	Ptn
Fn14	8.03648e-71	0.571293	0.926	0.366	1.31445e-66	4	Fn1
Ube2s2	3.21682e-70	0.813196	0.996	0.824	5.26144e-66	4	Ube2s
Dbf4	4.14832e-70	0.411028	0.593	0.158	6.78499e-66	4	Dbf4
Ptma4	4.34559e-70	0.729388	1	0.856	7.10764e-66	4	Ptma
Gins22	9.90843e-70	0.596434	0.829	0.332	1.62062e-65	4	Gins2
Cnn24	1.19835e-69	0.532166	0.876	0.332	1.96002e-65	4	Cnn2
Ifitm11	4.26071e-69	0.36823	0.678	0.18	6.96882e-65	4	Ifitm1
Pdgfra4	1.32735e-68	0.418045	0.744	0.208	2.17102e-64	4	Pdgfra
Asf1b	2.15223e-68	0.36284	0.566	0.139	3.52018e-64	4	Asf1b
Fam64a	2.87973e-68	0.595986	0.593	0.158	4.71009e-64	4	Fam64a
Dnajc92	3.71221e-68	0.577479	0.864	0.365	6.07168e-64	4	Dnajc9
Lsm63	3.76301e-68	0.667674	0.981	0.603	6.15478e-64	4	Lsm6
Nucks12	4.37172e-68	0.667175	0.981	0.556	7.15039e-64	4	Nucks1
Lsm83	2.20237e-67	0.624357	0.965	0.534	3.6022e-63	4	Lsm8
Srsf34	3.91181e-67	0.692393	1	0.688	6.39815e-63	4	Srsf3
Arpc1b4	9.41978e-67	0.573992	0.95	0.463	1.5407e-62	4	Arpc1b
Mecom4	1.33046e-66	0.448346	0.729	0.218	2.1761e-62	4	Mecom
Tpx23	1.93647e-66	0.533322	0.655	0.196	3.16729e-62	4	Tpx2
Hint13	6.1726e-66	0.62642	1	0.771	1.00959e-61	4	Hint1
Etl43	6.29998e-66	0.440824	0.705	0.237	1.03043e-61	4	Etl4
Siva12	6.56425e-66	0.667192	0.996	0.629	1.07365e-61	4	Siva1
Uqcc23	7.44746e-66	0.645999	0.973	0.615	1.21811e-61	4	Uqcc2
Hnrnpd2	2.67088e-65	0.577304	0.938	0.484	4.36849e-61	4	Hnrnpd
Usp12	3.27551e-65	0.545108	0.818	0.321	5.35743e-61	4	Usp1
Rfc52	5.8718e-65	0.439073	0.698	0.235	9.60391e-61	4	Rfc5
Set4	1.06371e-64	0.662848	0.996	0.633	1.7398e-60	4	Set
Srsf23	1.20308e-64	0.679256	0.992	0.625	1.96776e-60	4	Srsf2
Dnph1	1.30775e-64	0.397584	0.663	0.211	2.13895e-60	4	Dnph1
Pole43	1.31623e-64	0.557772	0.934	0.473	2.15283e-60	4	Pole4
Fign	2.30467e-64	0.319115	0.481	0.104	3.76952e-60	4	Fign
U2af13	5.01984e-64	0.628269	0.988	0.622	8.21045e-60	4	U2af1
Gpc33	6.03844e-64	0.58931	0.969	0.513	9.87647e-60	4	Gpc3
Srsf73	6.42455e-64	0.652636	0.988	0.597	1.0508e-59	4	Srsf7
Psip12	8.48691e-64	0.579482	0.926	0.477	1.38812e-59	4	Psip1
Cadm13	8.69563e-64	0.532232	0.678	0.226	1.42226e-59	4	Cadm1
Bub32	1.06687e-63	0.654976	0.872	0.423	1.74498e-59	4	Bub3
Mrpl423	5.51108e-63	0.573775	0.988	0.594	9.01391e-59	4	Mrpl42
Ccne13	1.06354e-62	0.43749	0.651	0.195	1.73953e-58	4	Ccne1
Lsp13	2.32249e-62	0.561306	0.938	0.432	3.79867e-58	4	Lsp1
Maged23	4.12837e-62	0.668233	0.992	0.576	6.75236e-58	4	Maged2
Sub13	5.25348e-62	0.630927	1	0.718	8.59259e-58	4	Sub1
Cdk44	5.86404e-62	0.652386	1	0.679	9.59122e-58	4	Cdk4
[truncated: 12,467 more rows]

## Sheet: Markers_E14KI
Gene	p_val	avg_logFC	pct.1	pct.2	p_val_adj	cluster	gene
Cited1	0	1.29769	0.842	0.27	0	0	Cited1
Crym	0	1.11509	0.885	0.223	0	0	Crym
Fxyd6	0	1.05153	0.989	0.637	0	0	Fxyd6
Robo2	0	0.819776	0.894	0.343	0	0	Robo2
Fam213a	0	0.817407	0.866	0.386	0	0	Fam213a
Gas1	0	0.812329	0.958	0.558	0	0	Gas1
Osr1	0	0.80037	0.729	0.17	0	0	Osr1
Tsc22d1	0	0.771089	0.999	0.892	0	0	Tsc22d1
Rspo1	0	0.770155	0.842	0.272	0	0	Rspo1
Hsp90ab1	0	0.749295	1	0.952	0	0	Hsp90ab1
Eef2	0	0.744125	1	0.949	0	0	Eef2
Eef1a1	0	0.576693	1	0.991	0	0	Eef1a1
Npm1	0	0.512435	1	0.957	0	0	Npm1
Rpl3	0	0.446313	1	0.973	0	0	Rpl3
Rpl10a	0	0.438386	1	0.978	0	0	Rpl10a
Rps9	0	0.405678	1	0.986	0	0	Rps9
Rps4x	0	0.401378	1	0.98	0	0	Rps4x
Eya1	6.90359e-308	0.6331	0.704	0.2	1.21048e-303	0	Eya1
Rpl4	7.01737e-305	0.380737	1	0.976	1.23043e-300	0	Rpl4
Tpm2	3.414e-291	0.789773	0.931	0.521	5.98611e-287	0	Tpm2
Rplp0	7.82677e-286	0.356355	1	0.995	1.37235e-281	0	Rplp0
Capn6	4.54442e-285	0.656314	0.767	0.286	7.96819e-281	0	Capn6
Spock2	1.11042e-282	0.570069	0.706	0.219	1.94701e-278	0	Spock2
Rps3	5.85543e-277	0.323506	1	0.977	1.02669e-272	0	Rps3
Rpl13a	9.20872e-277	0.307921	1	0.989	1.61466e-272	0	Rpl13a
Rpl18a	1.26024e-256	0.318024	1	0.99	2.20971e-252	0	Rpl18a
Six2	5.80437e-246	0.487306	0.596	0.166	1.01774e-241	0	Six2
Rpl7	1.11714e-244	0.323869	1	0.982	1.95879e-240	0	Rpl7
Rpl23	1.40725e-242	0.289839	1	0.986	2.46746e-238	0	Rpl23
Des	3.82162e-242	0.619139	0.68	0.239	6.70084e-238	0	Des
Rpl9	3.3408e-239	0.310107	1	0.974	5.85775e-235	0	Rpl9
Hnrnpa1	1.22301e-237	0.412022	1	0.946	2.14442e-233	0	Hnrnpa1
Nnat	1.39707e-237	0.860338	0.927	0.597	2.44963e-233	0	Nnat
Rpl6	2.2031e-236	0.297088	1	0.977	3.86292e-232	0	Rpl6
Rps27a	6.79443e-233	0.281875	1	0.986	1.19134e-228	0	Rps27a
Ramp2	1.37781e-232	0.655609	0.902	0.521	2.41586e-228	0	Ramp2
Rpl10	8.44265e-226	0.309027	1	0.983	1.48033e-221	0	Rpl10
Rps5	1.14398e-225	0.367581	1	0.993	2.00585e-221	0	Rps5
Uncx	2.99e-220	0.545574	0.814	0.32	5.24267e-216	0	Uncx
Hist3h2ba	3.05145e-218	0.694453	0.859	0.498	5.35041e-214	0	Hist3h2ba
H3f3a	9.28879e-215	0.327563	1	0.994	1.6287e-210	0	H3f3a
Eef1g	7.56546e-214	0.360124	1	0.954	1.32653e-209	0	Eef1g
Traf1	3.03017e-209	0.351733	0.373	0.069	5.3131e-205	0	Traf1
Rpl23a	7.71353e-209	0.296607	1	0.984	1.35249e-204	0	Rpl23a
Vcan	2.54911e-204	0.573534	0.785	0.381	4.46961e-200	0	Vcan
Gnb2l1	6.67397e-202	0.349232	1	0.955	1.17021e-197	0	Gnb2l1
Eif3m	1.27595e-201	0.497707	0.99	0.841	2.23725e-197	0	Eif3m
Shisa2	4.5238e-199	0.501963	0.545	0.174	7.93203e-195	0	Shisa2
Rpl27a	6.69447e-196	0.279065	1	0.981	1.17381e-191	0	Rpl27a
Espn	1.44053e-194	0.506621	0.636	0.244	2.52582e-190	0	Espn
Rpl32	3.03745e-194	0.264928	1	0.992	5.32587e-190	0	Rpl32
Gapdh	3.97755e-194	0.426342	1	0.954	6.97424e-190	0	Gapdh
Rpl15	1.0912e-193	0.315086	1	0.956	1.91331e-189	0	Rpl15
Rpl7a	5.05061e-190	0.331231	1	0.957	8.85574e-186	0	Rpl7a
Eif3e	2.68991e-187	0.462783	0.997	0.89	4.71649e-183	0	Eif3e
Bcl2	2.94586e-185	0.546509	0.777	0.412	5.16527e-181	0	Bcl2
Rps3a1	1.51939e-183	0.263891	1	0.983	2.66411e-179	0	Rps3a1
Ttc28	4.34664e-183	0.502359	0.765	0.366	7.6214e-179	0	Ttc28
Slc25a4	1.00435e-181	0.389986	0.999	0.935	1.76103e-177	0	Slc25a4
Cldn9	1.36808e-181	0.459993	0.531	0.181	2.39879e-177	0	Cldn9
Rps7	1.85945e-179	0.262921	1	0.985	3.26037e-175	0	Rps7
Zfos1	2.33548e-179	0.556101	0.967	0.78	4.09503e-175	0	Zfos1
Slc25a3	2.25952e-176	0.423289	0.996	0.905	3.96184e-172	0	Slc25a3
Rps18	6.19287e-176	0.308176	1	0.979	1.08586e-171	0	Rps18
Hs3st6	4.62234e-175	0.483582	0.569	0.204	8.10481e-171	0	Hs3st6
Rspo3	6.33168e-173	0.545083	0.475	0.141	1.1102e-168	0	Rspo3
Impdh2	1.06705e-172	0.482729	0.97	0.787	1.87097e-168	0	Impdh2
Rpl17	2.36847e-172	0.257097	1	0.984	4.15288e-168	0	Rpl17
Gm14964	5.87327e-172	0.415119	0.484	0.152	1.02982e-167	0	Gm14964
Tpbg	6.63528e-172	0.495312	0.643	0.278	1.16343e-167	0	Tpbg
Gm266	4.04587e-169	0.437622	0.81	0.392	7.09404e-165	0	Gm266
Rps20	1.00512e-167	0.265304	1	0.979	1.76238e-163	0	Rps20
Wt1	1.39329e-167	0.494105	0.854	0.449	2.443e-163	0	Wt1
Meox2	1.59257e-166	0.387291	0.459	0.138	2.79242e-162	0	Meox2
Naca	5.00201e-165	0.278259	1	0.966	8.77053e-161	0	Naca
Cct4	6.40816e-162	0.4615	0.97	0.822	1.12361e-157	0	Cct4
Rpl12	4.39594e-160	0.280858	1	0.972	7.70784e-156	0	Rpl12
Rpl5	8.79173e-158	0.305945	1	0.953	1.54154e-153	0	Rpl5
Rpsa	5.44861e-155	0.262103	1	0.989	9.5536e-151	0	Rpsa
Phgdh	2.0502e-154	0.508351	0.908	0.644	3.59482e-150	0	Phgdh
Btf3	1.45116e-153	0.29622	1	0.955	2.54447e-149	0	Btf3
Ptov1	8.94756e-152	0.419389	0.989	0.884	1.56887e-147	0	Ptov1
Grb10	2.08349e-148	0.467012	0.922	0.728	3.65318e-144	0	Grb10
Gltscr2	1.78586e-146	0.438908	0.988	0.865	3.13132e-142	0	Gltscr2
Eif3h	2.43638e-145	0.36968	0.997	0.92	4.27196e-141	0	Eif3h
Cd24a	1.09362e-140	0.434463	0.997	0.852	1.91756e-136	0	Cd24a
Foxp1	5.08565e-138	0.466214	0.654	0.331	8.91719e-134	0	Foxp1
Rps2	4.32611e-137	0.253143	1	0.996	7.58539e-133	0	Rps2
Rps10	2.64825e-134	0.25019	1	0.965	4.64344e-130	0	Rps10
Cox7a2l	8.32038e-133	0.351144	0.998	0.922	1.4589e-128	0	Cox7a2l
Eif3k	1.94685e-132	0.343269	0.997	0.937	3.4136e-128	0	Eif3k
Gm10260	1.10227e-131	0.35702	1	0.935	1.93271e-127	0	Gm10260
Zbtb20	3.10058e-131	0.472999	0.742	0.418	5.43656e-127	0	Zbtb20
Eno3	2.4968e-129	0.369355	0.432	0.15	4.37788e-125	0	Eno3
Pgf	1.90521e-127	0.307664	0.313	0.077	3.3406e-123	0	Pgf
Meox1	1.38638e-126	0.344968	0.378	0.113	2.43087e-122	0	Meox1
Mfap4	1.273e-125	0.390148	0.914	0.599	2.23207e-121	0	Mfap4
Cct2	1.85229e-125	0.40579	0.94	0.776	3.2478e-121	0	Cct2
Rpl22	5.0721e-125	0.270569	1	0.956	8.89341e-121	0	Rpl22
Tshz2	4.19187e-123	0.407946	0.925	0.663	7.35003e-119	0	Tshz2
Pabpc1	1.30059e-122	0.327978	0.996	0.959	2.28046e-118	0	Pabpc1
Tgfbi	7.15527e-120	0.435356	0.751	0.423	1.25461e-115	0	Tgfbi
Eno1	2.59948e-119	0.366811	0.997	0.922	4.55793e-115	0	Eno1
Bcl2l11	1.16692e-117	0.350423	0.46	0.184	2.04607e-113	0	Bcl2l11
Rps28	1.14019e-113	0.258799	1	0.963	1.99922e-109	0	Rps28
Sncaip	1.15378e-109	0.305062	0.482	0.199	2.02304e-105	0	Sncaip
Hes6	2.00307e-108	0.385715	0.664	0.377	3.51218e-104	0	Hes6
Gm8730	1.11066e-106	0.346516	0.977	0.916	1.94744e-102	0	Gm8730
Fam189b	1.88593e-106	0.335853	0.513	0.235	3.30679e-102	0	Fam189b
Acot1	5.04122e-105	0.40492	0.685	0.414	8.83927e-101	0	Acot1
Rem1	5.13937e-105	0.357476	0.628	0.321	9.01137e-101	0	Rem1
Ckb	7.8415e-105	0.364793	0.534	0.248	1.37493e-100	0	Ckb
Cdo1	3.28295e-104	0.322404	0.391	0.142	5.75633e-100	0	Cdo1
Eif3f	4.25756e-103	0.276888	1	0.936	7.4652e-99	0	Eif3f
Bbx	2.05379e-102	0.4199	0.673	0.41	3.60112e-98	0	Bbx
Oxnad1	1.87728e-101	0.339829	0.489	0.225	3.29162e-97	0	Oxnad1
Eif2a	5.40242e-100	0.382101	0.75	0.515	9.47261e-96	0	Eif2a
Phlda1	6.08238e-99	0.409556	0.634	0.345	1.06649e-94	0	Phlda1
Hoxb9	2.4054e-98	0.310933	0.64	0.335	4.21763e-94	0	Hoxb9
Bnip3l	3.05385e-98	0.300663	0.98	0.883	5.35462e-94	0	Bnip3l
Hspa8	4.46376e-98	0.324177	1	0.951	7.82676e-94	0	Hspa8
Eef1b2	4.21866e-97	0.251195	1	0.952	7.397e-93	0	Eef1b2
Cntfr	1.07574e-96	0.373917	0.589	0.308	1.8862e-92	0	Cntfr
Ppp1r14a	1.12995e-95	0.341095	0.482	0.211	1.98125e-91	0	Ppp1r14a
Enho	1.54071e-95	0.303505	0.431	0.179	2.70148e-91	0	Enho
Cped1	3.80989e-94	0.319037	0.501	0.23	6.68026e-90	0	Cped1
Pcbp4	1.58184e-92	0.361443	0.845	0.62	2.77359e-88	0	Pcbp4
Eif3l	8.39077e-92	0.365809	0.86	0.692	1.47124e-87	0	Eif3l
Mrpl23	9.84745e-92	0.343651	0.933	0.723	1.72665e-87	0	Mrpl23
Dhx34	2.4963e-91	0.259478	0.302	0.096	4.377e-87	0	Dhx34
Bbc3	3.40619e-91	0.299156	0.399	0.164	5.97241e-87	0	Bbc3
Psma5	9.27623e-91	0.319554	0.957	0.837	1.62649e-86	0	Psma5
Kif26b	1.43421e-90	0.301669	0.436	0.187	2.51475e-86	0	Kif26b
Tcp1	4.0333e-89	0.311112	0.968	0.857	7.07199e-85	0	Tcp1
Npm3	6.07208e-89	0.349074	0.969	0.822	1.06468e-84	0	Npm3
Meis2	2.58074e-88	0.344063	0.977	0.733	4.52507e-84	0	Meis2
Cct5	4.47547e-87	0.298242	0.976	0.873	7.8473e-83	0	Cct5
Mest	9.04176e-87	0.330741	0.998	0.897	1.58538e-82	0	Mest
Serpinf1	2.80379e-84	0.284405	0.447	0.204	4.91617e-80	0	Serpinf1
Qars	3.09105e-83	0.326706	0.63	0.388	5.41985e-79	0	Qars
Scx	1.69448e-82	0.274165	0.444	0.196	2.97109e-78	0	Scx
Bmp7	3.74157e-82	0.299523	0.514	0.259	6.56047e-78	0	Bmp7
Agl	3.84871e-82	0.302394	0.436	0.2	6.74832e-78	0	Agl
Dst	1.00127e-80	0.286805	0.461	0.224	1.75562e-76	0	Dst
Slc9a3r1	1.37185e-80	0.307778	0.502	0.256	2.4054e-76	0	Slc9a3r1
Tob1	3.34733e-80	0.275851	0.405	0.177	5.86921e-76	0	Tob1
Myc	1.81774e-77	0.284961	0.433	0.204	3.18722e-73	0	Myc
Atp5c1	2.97614e-77	0.265383	0.992	0.913	5.21837e-73	0	Atp5c1
Prdx6	3.3877e-77	0.305691	0.971	0.843	5.93999e-73	0	Prdx6
Slc1a3	5.46281e-75	0.282122	0.359	0.149	9.57848e-71	0	Slc1a3
Fscn1	1.35531e-74	0.312732	0.919	0.753	2.37639e-70	0	Fscn1
Fbl	7.03484e-73	0.291255	0.942	0.799	1.23349e-68	0	Fbl
Fgfr1	1.90488e-72	0.324967	0.773	0.544	3.34002e-68	0	Fgfr1
Trp53i11	2.97387e-72	0.277582	0.374	0.167	5.21439e-68	0	Trp53i11
Vdac1	1.13163e-71	0.292249	0.953	0.828	1.98419e-67	0	Vdac1
Pax2	1.73102e-71	0.274798	0.664	0.367	3.03516e-67	0	Pax2
Clmp	6.30887e-71	0.287684	0.665	0.399	1.1062e-66	0	Clmp
Isyna1	4.44437e-69	0.317563	0.795	0.603	7.79275e-65	0	Isyna1
Imp3	7.25663e-69	0.316235	0.806	0.622	1.27238e-64	0	Imp3
Sox4	1.56345e-68	0.325192	0.924	0.777	2.74136e-64	0	Sox4
Igbp1	1.58816e-68	0.301597	0.702	0.499	2.78468e-64	0	Igbp1
Tubb2b	5.6794e-68	0.317656	0.596	0.36	9.95827e-64	0	Tubb2b
Clta	1.74207e-66	0.250563	0.97	0.881	3.05455e-62	0	Clta
Ucp2	1.04059e-65	0.29109	0.722	0.495	1.82457e-61	0	Ucp2
Eif2b2	2.15677e-65	0.286887	0.595	0.384	3.78168e-61	0	Eif2b2
Tril	2.19453e-65	0.312331	0.694	0.454	3.84789e-61	0	Tril
Uqcrfs1	8.91703e-64	0.264116	0.953	0.828	1.56351e-59	0	Uqcrfs1
Pdgfc	2.95078e-63	0.275433	0.44	0.231	5.1739e-59	0	Pdgfc
Ppp1r14b	9.41217e-62	0.294415	0.937	0.769	1.65033e-57	0	Ppp1r14b
Hoxb8	9.98664e-62	0.26939	0.586	0.344	1.75106e-57	0	Hoxb8
Mapk8ip1	4.54784e-61	0.258362	0.434	0.231	7.97418e-57	0	Mapk8ip1
Aimp1	1.59124e-60	0.284633	0.824	0.653	2.79008e-56	0	Aimp1
Hoxa10	6.83954e-60	0.294624	0.803	0.59	1.19925e-55	0	Hoxa10
Eif3i	7.79769e-59	0.250565	0.962	0.858	1.36725e-54	0	Eif3i
Ppp1r1a	4.03293e-58	0.263543	0.412	0.213	7.07133e-54	0	Ppp1r1a
Paics	4.49007e-57	0.272916	0.856	0.681	7.87289e-53	0	Paics
Ndufs2	1.49554e-54	0.25655	0.872	0.745	2.62228e-50	0	Ndufs2
Pabpn1	5.63577e-54	0.269421	0.711	0.519	9.88175e-50	0	Pabpn1
Oxa1l	9.5292e-54	0.260952	0.688	0.504	1.67085e-49	0	Oxa1l
Peg3	3.70376e-53	0.261609	0.879	0.713	6.49418e-49	0	Peg3
Acyp1	1.08827e-52	0.259961	0.571	0.382	1.90816e-48	0	Acyp1
Gpi1	4.54058e-52	0.265985	0.81	0.642	7.96146e-48	0	Gpi1
Eif4a2	1.88276e-51	0.253418	0.83	0.672	3.30124e-47	0	Eif4a2
Kdm5b	2.2857e-50	0.264641	0.595	0.408	4.00775e-46	0	Kdm5b
Hist3h2a	1.26803e-45	0.261494	0.564	0.384	2.22336e-41	0	Hist3h2a
Ypel3	1.73991e-44	0.26697	0.663	0.5	3.05075e-40	0	Ypel3
Cited2	6.18438e-36	0.260547	0.687	0.519	1.08437e-31	0	Cited2
Ifitm1	6.11942e-32	0.30518	0.549	0.398	1.07298e-27	0	Ifitm1
Hist1h2bc	5.82319e-31	0.468394	0.44	0.32	1.02104e-26	0	Hist1h2bc
Gm10709	4.279e-15	0.283967	0.585	0.518	7.50279e-11	0	Gm10709
Cited11	0	1.12974	0.914	0.291	0	1	Cited1
Crym1	8.72129e-304	0.714625	0.907	0.254	1.52919e-299	1	Crym
Six21	4.7159e-297	0.548484	0.747	0.17	8.26886e-293	1	Six2
Spock21	7.25953e-265	0.571183	0.812	0.231	1.27289e-260	1	Spock2
Eya11	2.30229e-256	0.571138	0.786	0.216	4.03684e-252	1	Eya1
Robo21	9.96384e-256	0.675773	0.939	0.365	1.74706e-251	1	Robo2
Fxyd61	6.3025e-245	0.805801	0.995	0.654	1.10508e-240	1	Fxyd6
Uncx1	1.00051e-230	0.643208	0.914	0.333	1.7543e-226	1	Uncx
Rspo11	1.58473e-214	0.530417	0.871	0.298	2.77867e-210	1	Rspo1
Osr11	1.62996e-189	0.455675	0.703	0.202	2.85798e-185	1	Osr1
Gas11	2.86925e-185	0.63743	0.975	0.576	5.03094e-181	1	Gas1
Stmn1	2.53215e-184	0.503371	1	0.954	4.43987e-180	1	Stmn1
Meox21	3.06883e-176	0.347738	0.563	0.142	5.38088e-172	1	Meox2
Cenpw	6.11547e-176	0.684414	0.93	0.586	1.07229e-171	1	Cenpw
Gm149641	8.03e-176	0.348379	0.596	0.156	1.40798e-171	1	Gm14964
Hs3st61	7.80849e-175	0.411748	0.683	0.209	1.36914e-170	1	Hs3st6
Ttc281	2.24542e-171	0.511946	0.851	0.376	3.93711e-167	1	Ttc28
Dut	1.08409e-169	0.558238	0.995	0.837	1.90085e-165	1	Dut
Kif26b1	6.2734e-168	0.356495	0.623	0.177	1.09998e-163	1	Kif26b
Capn61	3.4568e-162	0.433973	0.801	0.306	6.06116e-158	1	Capn6
Vcan1	4.08728e-161	0.492222	0.877	0.39	7.16664e-157	1	Vcan
Bcl21	2.39358e-152	0.479091	0.865	0.42	4.1969e-148	1	Bcl2
Fabp5	8.20252e-148	0.46579	0.986	0.679	1.43823e-143	1	Fabp5
Gm2661	1.48669e-147	0.448246	0.889	0.404	2.60676e-143	1	Gm266
Ppp1r1a1	1.11861e-141	0.350567	0.612	0.199	1.96137e-137	1	Ppp1r1a
H3f3a1	3.38166e-140	0.28863	1	0.994	5.9294e-136	1	H3f3a
Tpbg1	3.03788e-138	0.411794	0.74	0.285	5.32662e-134	1	Tpbg
Rem11	7.92573e-138	0.417796	0.778	0.319	1.3897e-133	1	Rem1
Rplp01	3.99502e-135	0.28174	1	0.996	7.00486e-131	1	Rplp0
Pax21	2.96962e-134	0.43364	0.841	0.361	5.20693e-130	1	Pax2
Hist1h2ap1	2.41769e-132	0.832193	0.926	0.572	4.23917e-128	1	Hist1h2ap
Tsc22d11	1.5855e-131	0.518561	1	0.898	2.78002e-127	1	Tsc22d1
Dst1	1.26552e-130	0.312668	0.631	0.216	2.21896e-126	1	Dst
Cped11	3.24401e-127	0.323879	0.647	0.226	5.68805e-123	1	Cped1
Des1	1.1996e-125	0.368469	0.698	0.259	2.10338e-121	1	Des
Fam213a1	5.23687e-124	0.393928	0.857	0.412	9.18232e-120	1	Fam213a
Sncaip1	8.61823e-123	0.292337	0.602	0.2	1.51112e-118	1	Sncaip
Zbtb201	2.76082e-121	0.411365	0.854	0.422	4.84082e-117	1	Zbtb20
Top2a1	7.4003e-121	0.5321	0.895	0.473	1.29757e-116	1	Top2a
Pdgfc1	5.45921e-120	0.324205	0.615	0.221	9.57219e-116	1	Pdgfc
Espn1	1.14243e-119	0.33128	0.68	0.259	2.00314e-115	1	Espn
Itga8	2.11862e-116	0.28011	0.521	0.162	3.71479e-112	1	Itga8
Foxp11	5.51613e-116	0.352627	0.763	0.334	9.67198e-112	1	Foxp1
Wt11	1.09555e-111	0.350375	0.906	0.464	1.92094e-107	1	Wt1
2810417H13Rik1	1.32825e-111	0.548515	0.975	0.726	2.32895e-107	1	2810417H13Rik
Tpm21	3.15302e-111	0.416323	0.924	0.542	5.5285e-107	1	Tpm2
Hoxb91	2.09368e-110	0.333555	0.763	0.336	3.67105e-106	1	Hoxb9
Bmp71	3.40992e-109	0.319724	0.653	0.255	5.97895e-105	1	Bmp7
Mif	2.89873e-107	0.358231	1	0.958	5.08263e-103	1	Mif
Shisa21	5.00726e-105	0.282646	0.553	0.192	8.77973e-101	1	Shisa2
Cldn91	1.84216e-103	0.269322	0.553	0.196	3.23004e-99	1	Cldn9
Hmga2	9.00108e-100	0.404793	0.88	0.518	1.57825e-95	1	Hmga2
Spc251	2.46413e-98	0.436971	0.86	0.506	4.32061e-94	1	Spc25
Phgdh1	7.95328e-96	0.426735	0.945	0.653	1.39453e-91	1	Phgdh
Pkig	2.85844e-95	0.374153	0.954	0.708	5.01198e-91	1	Pkig
Rps51	3.69022e-95	0.26996	1	0.994	6.47043e-91	1	Rps5
Oxnad11	3.83391e-92	0.271684	0.578	0.228	6.72239e-88	1	Oxnad1
Nt5dc2	1.2763e-91	0.369937	0.974	0.749	2.23786e-87	1	Nt5dc2
Bbx1	2.72463e-89	0.359391	0.78	0.41	4.77737e-85	1	Bbx
Pcbp41	2.21128e-86	0.345581	0.925	0.622	3.87726e-82	1	Pcbp4
Grb101	5.68167e-86	0.363786	0.962	0.733	9.96223e-82	1	Grb10
Nnat1	3.39194e-85	0.468126	0.917	0.615	5.94743e-81	1	Nnat
Aes	5.71502e-85	0.355905	0.975	0.781	1.00207e-80	1	Aes
Hoxa101	7.16634e-85	0.36346	0.922	0.587	1.25655e-80	1	Hoxa10
Dctpp1	5.41651e-84	0.355248	0.99	0.827	9.49732e-80	1	Dctpp1
Ptma	7.09772e-84	0.259637	1	0.986	1.24451e-79	1	Ptma
Tshz21	1.9633e-82	0.353978	0.96	0.672	3.44244e-78	1	Tshz2
Lig11	8.31267e-81	0.383908	0.877	0.534	1.45754e-76	1	Lig1
Lpin2	2.05265e-80	0.272094	0.622	0.276	3.59912e-76	1	Lpin2
Eef1a11	2.97513e-80	0.270496	1	0.991	5.21659e-76	1	Eef1a1
Hoxb5os	5.65911e-78	0.300071	0.566	0.244	9.92268e-74	1	Hoxb5os
Ranbp1	2.7679e-77	0.311362	1	0.934	4.85323e-73	1	Ranbp1
Hoxd11	7.39442e-77	0.314229	0.83	0.467	1.29654e-72	1	Hoxd11
Ramp21	1.39447e-75	0.307929	0.894	0.542	2.44507e-71	1	Ramp2
Ppp1r14b1	4.96196e-74	0.346247	0.961	0.774	8.7003e-70	1	Ppp1r14b
Npm31	5.35355e-74	0.342998	0.979	0.828	9.38691e-70	1	Npm3
Clspn1	2.47743e-73	0.263995	0.532	0.227	4.34392e-69	1	Clspn
Tril1	7.02109e-72	0.32682	0.805	0.453	1.23108e-67	1	Tril
Fbxo51	7.46772e-72	0.260829	0.61	0.281	1.30939e-67	1	Fbxo5
Rrm21	2.61867e-71	0.343029	0.745	0.409	4.59158e-67	1	Rrm2
Smc41	2.32913e-70	0.343227	0.849	0.529	4.0839e-66	1	Smc4
Siva1	6.40938e-70	0.294108	0.999	0.88	1.12382e-65	1	Siva1
Uhrf1	1.83969e-69	0.3129	0.721	0.39	3.22572e-65	1	Uhrf1
Paics1	5.87782e-68	0.303649	0.945	0.68	1.03062e-63	1	Paics
Sox11	4.74151e-66	0.25026	0.95	0.639	8.31377e-62	1	Sox11
Tubb5	6.12606e-66	0.334977	1	0.959	1.07414e-61	1	Tubb5
Gpc6	7.40789e-66	0.281526	0.844	0.5	1.2989e-61	1	Gpc6
Ezh2	4.85363e-65	0.300224	0.856	0.554	8.51036e-61	1	Ezh2
Rnaseh2a	3.42204e-63	0.290991	0.743	0.425	6.0002e-59	1	Rnaseh2a
Ncam1	4.98548e-63	0.275773	0.851	0.506	8.74155e-59	1	Ncam1
Nhp2l1	1.14655e-61	0.262694	0.997	0.901	2.01036e-57	1	Nhp2l1
Cenpf1	4.71584e-61	0.388399	0.678	0.373	8.26875e-57	1	Cenpf
Hmgb21	1.82927e-60	0.373889	0.996	0.873	3.20745e-56	1	Hmgb2
Eef21	2.56739e-60	0.26963	1	0.951	4.50166e-56	1	Eef2
H2afx1	9.48823e-60	0.375611	0.956	0.775	1.66367e-55	1	H2afx
Hist3h2ba1	2.0137e-59	0.260539	0.841	0.518	3.53082e-55	1	Hist3h2ba
Mki671	3.45287e-58	0.290128	0.673	0.375	6.05425e-54	1	Mki67
Tyms1	3.78667e-58	0.274992	0.912	0.604	6.63954e-54	1	Tyms
Spc241	9.62971e-58	0.274026	0.849	0.535	1.68847e-53	1	Spc24
Nop10	8.57242e-57	0.267061	0.997	0.915	1.50309e-52	1	Nop10
Lyar	9.98043e-57	0.289841	0.929	0.687	1.74997e-52	1	Lyar
H2afz1	6.42177e-56	0.291544	1	0.977	1.12599e-51	1	H2afz
Lsm8	8.93435e-56	0.27	0.969	0.787	1.56655e-51	1	Lsm8
H2afy	1.04626e-55	0.265711	0.987	0.827	1.83451e-51	1	H2afy
Cbx5	1.11162e-55	0.278891	0.922	0.656	1.94912e-51	1	Cbx5
Nr2f6	1.96467e-55	0.26924	0.806	0.521	3.44485e-51	1	Nr2f6
Gmnn1	2.92305e-54	0.258235	0.806	0.486	5.12528e-50	1	Gmnn
Ybx3	5.57119e-54	0.257123	0.765	0.468	9.76853e-50	1	Ybx3
Dhfr1	1.13861e-53	0.266361	0.705	0.394	1.99644e-49	1	Dhfr
Nmral1	1.21115e-53	0.271169	0.768	0.463	2.12363e-49	1	Nmral1
Tipin1	1.22172e-53	0.297832	0.94	0.698	2.14217e-49	1	Tipin
Gm1673	1.50904e-52	0.284763	0.914	0.652	2.64596e-48	1	Gm1673
Dek1	5.23616e-52	0.276893	0.985	0.798	9.18108e-48	1	Dek
Ncl	1.17721e-51	0.263254	0.999	0.913	2.06412e-47	1	Ncl
Pfdn6	1.76843e-51	0.256107	0.956	0.748	3.10076e-47	1	Pfdn6
Hmgb3	5.13772e-51	0.261594	0.992	0.855	9.00847e-47	1	Hmgb3
Cd24a1	1.02748e-50	0.254385	0.999	0.86	1.80159e-46	1	Cd24a
Mrpl231	7.5743e-50	0.258262	0.956	0.731	1.32808e-45	1	Mrpl23
Hn1	7.87882e-50	0.306673	0.972	0.828	1.38147e-45	1	Hn1
Cks1b1	9.95862e-50	0.259311	0.994	0.867	1.74614e-45	1	Cks1b
Gm87301	1.27702e-49	0.255935	0.985	0.918	2.23912e-45	1	Gm8730
Dnajc9	6.89158e-49	0.250603	0.91	0.626	1.20837e-44	1	Dnajc9
Sms	4.37894e-46	0.255435	0.907	0.658	7.67803e-42	1	Sms
Nasp1	1.47846e-44	0.259947	0.94	0.695	2.59232e-40	1	Nasp
Pcna1	1.49489e-44	0.260178	0.7	0.438	2.62114e-40	1	Pcna
Cks21	1.02327e-42	0.267393	0.92	0.685	1.79421e-38	1	Cks2
Meis21	1.46143e-41	0.254825	0.989	0.744	2.56248e-37	1	Meis2
Ube2s1	3.41696e-39	0.252438	0.991	0.915	5.99129e-35	1	Ube2s
Erdr1	1.02862e-36	0.250192	0.737	0.479	1.80359e-32	1	Erdr1
Ube2c1	8.29134e-35	0.372417	0.804	0.593	1.4538e-30	1	Ube2c
Ung	7.31824e-24	0.252009	0.518	0.345	1.28318e-19	1	Ung
Gm107091	1.36034e-15	0.268784	0.643	0.514	2.38521e-11	1	Gm10709
Tmsb4x2	0	1.67444	1	0.915	0	2	Tmsb4x
Col1a22	0	1.32554	0.971	0.32	0	2	Col1a2
Col3a12	0	1.30025	0.982	0.352	0	2	Col3a1
Zeb22	0	1.18511	0.88	0.172	0	2	Zeb2
Bgn2	0	1.09018	0.84	0.172	0	2	Bgn
Ecm12	0	1.05099	0.827	0.229	0	2	Ecm1
Gucy1a3	0	1.02547	0.801	0.089	0	2	Gucy1a3
Ace2	0	0.945774	0.605	0.043	0	2	Ace2
Snai22	0	0.936332	0.782	0.207	0	2	Snai2
Lbh2	0	0.867214	0.801	0.209	0	2	Lbh
Alx1	0	0.839206	0.514	0.024	0	2	Alx1
Nkain4	0	0.788909	0.658	0.104	0	2	Nkain4
Col14a1	0	0.563333	0.403	0.028	0	2	Col14a1
Cldn11	3.14085e-299	0.753094	0.436	0.048	5.50716e-295	2	Cldn11
Lgals12	2.51764e-291	1.17878	1	0.828	4.41443e-287	2	Lgals1
Pid1	7.90744e-291	0.82289	0.614	0.121	1.38649e-286	2	Pid1
Cnn22	2.18463e-273	1.05384	0.915	0.393	3.83053e-269	2	Cnn2
Gata6	3.17308e-272	0.470166	0.404	0.043	5.56368e-268	2	Gata6
Emilin12	1.14057e-271	0.905647	0.913	0.371	1.99988e-267	2	Emilin1
S100a102	1.8885e-271	1.06286	0.979	0.628	3.3113e-267	2	S100a10
S100a62	2.39994e-263	0.822175	0.811	0.25	4.20806e-259	2	S100a6
Pcolce	5.56024e-263	0.697319	0.672	0.161	9.74933e-259	2	Pcolce
Tcf21	8.40377e-255	0.635997	0.606	0.139	1.47352e-250	2	Tcf21
Vstm4	1.72414e-254	0.522787	0.49	0.078	3.02311e-250	2	Vstm4
Lhfp2	5.18742e-247	0.823766	0.875	0.352	9.09562e-243	2	Lhfp
Csrp12	1.3648e-241	0.879427	0.827	0.354	2.39304e-237	2	Csrp1
Cald12	3.94608e-241	0.920972	0.959	0.547	6.91906e-237	2	Cald1
S1pr3	3.09835e-240	0.498692	0.514	0.093	5.43265e-236	2	S1pr3
Cfh	2.10996e-234	0.672233	0.631	0.153	3.69961e-230	2	Cfh
Pdlim22	1.93985e-223	0.775179	0.827	0.309	3.40134e-219	2	Pdlim2
Glipr2	2.51952e-223	0.601155	0.592	0.141	4.41772e-219	2	Glipr2
Plac82	2.99375e-219	0.959235	0.818	0.325	5.24924e-215	2	Plac8
Tgfb1i1	1.47899e-218	0.560554	0.527	0.109	2.59326e-214	2	Tgfb1i1
Creb3l1	1.17816e-217	0.442512	0.444	0.073	2.06579e-213	2	Creb3l1
Tagln22	6.15889e-213	0.727961	0.853	0.389	1.0799e-208	2	Tagln2
Fbln5	9.67433e-213	0.589459	0.457	0.079	1.6963e-208	2	Fbln5
Anxa22	4.80668e-210	0.853727	0.946	0.461	8.42804e-206	2	Anxa2
Myl92	1.31671e-208	1.09162	0.845	0.364	2.30871e-204	2	Myl9
Tpm42	3.41498e-206	0.71941	0.983	0.812	5.98782e-202	2	Tpm4
Tubb62	4.53683e-205	0.706386	0.732	0.25	7.95487e-201	2	Tubb6
Olfml32	3.0872e-201	0.67078	0.716	0.224	5.41309e-197	2	Olfml3
Vim2	5.77103e-200	0.78052	0.952	0.532	1.01189e-195	2	Vim
Ebf12	1.26417e-197	0.655717	0.733	0.234	2.21659e-193	2	Ebf1
Akap122	4.14447e-196	0.61838	0.705	0.234	7.26691e-192	2	Akap12
Col1a12	2.05113e-195	0.847621	0.913	0.383	3.59646e-191	2	Col1a1
Dcn	3.39238e-194	0.952536	0.417	0.074	5.94819e-190	2	Dcn
Eva1b2	1.13286e-188	0.725876	0.968	0.667	1.98636e-184	2	Eva1b
Fbln11	1.92709e-188	0.707814	0.797	0.387	3.37896e-184	2	Fbln1
Meg32	4.77666e-186	0.733344	0.917	0.402	8.37539e-182	2	Meg3
Marcks2	2.63193e-183	0.698894	0.971	0.783	4.61483e-179	2	Marcks
Serpine22	9.59406e-181	0.704785	0.769	0.322	1.68222e-176	2	Serpine2
Serpinh11	4.73667e-180	0.589068	0.996	0.912	8.30529e-176	2	Serpinh1
Col6a2	1.51032e-177	0.391479	0.384	0.064	2.6482e-173	2	Col6a2
Acta2	5.64676e-177	0.800678	0.513	0.13	9.90104e-173	2	Acta2
Ccdc80	4.21448e-175	0.541634	0.534	0.137	7.38968e-171	2	Ccdc80
Figf	3.40748e-171	0.4796	0.375	0.065	5.97468e-167	2	Figf
Fblim1	7.71993e-162	0.538706	0.564	0.18	1.35361e-157	2	Fblim1
Ptn2	9.27136e-162	1.04019	0.931	0.771	1.62564e-157	2	Ptn
Snhg182	1.68233e-160	0.731083	0.719	0.324	2.9498e-156	2	Snhg18
Col6a1	7.1445e-158	0.382784	0.391	0.076	1.25272e-153	2	Col6a1
Rasgrp22	9.16179e-158	0.692742	0.65	0.248	1.60643e-153	2	Rasgrp2
Fn12	4.02293e-155	0.721337	0.819	0.404	7.05381e-151	2	Fn1
Vcam1	1.3196e-154	0.373645	0.285	0.04	2.31379e-150	2	Vcam1
Gng112	2.33892e-154	0.456991	0.662	0.231	4.10105e-150	2	Gng11
Fzd1	1.85545e-153	0.484457	0.531	0.159	3.25335e-149	2	Fzd1
Selm2	1.30536e-152	0.63618	0.877	0.482	2.28882e-148	2	Selm
Snai1	4.1703e-152	0.376963	0.384	0.078	7.3122e-148	2	Snai1
Tuba1a1	1.47211e-151	0.717382	0.987	0.814	2.5812e-147	2	Tuba1a
Maged22	5.09872e-151	0.636075	0.975	0.703	8.9401e-147	2	Maged2
Cygb	3.81422e-150	0.380813	0.398	0.083	6.68785e-146	2	Cygb
Myl62	5.42217e-150	0.51594	0.999	0.957	9.50723e-146	2	Myl6
Anxa52	6.61726e-148	0.58235	0.861	0.477	1.16027e-143	2	Anxa5
Gpc32	9.31853e-148	0.670753	0.962	0.751	1.63391e-143	2	Gpc3
Oaf	2.23086e-147	0.581967	0.783	0.405	3.9116e-143	2	Oaf
Actb2	4.0686e-147	0.582933	1	0.974	7.13388e-143	2	Actb
G0s2	8.20238e-147	0.451283	0.42	0.098	1.4382e-142	2	G0s2
Flrt2	1.49761e-145	0.515949	0.478	0.136	2.6259e-141	2	Flrt2
Mmp22	1.62112e-145	0.497892	0.624	0.223	2.84248e-141	2	Mmp2
Emp32	9.06608e-145	0.597894	0.904	0.517	1.58965e-140	2	Emp3
Ldb21	3.63135e-141	0.455632	0.575	0.18	6.36721e-137	2	Ldb2
Ifitm32	9.33858e-140	0.54034	0.856	0.421	1.63743e-135	2	Ifitm3
Kdelr3	1.09629e-139	0.448335	0.489	0.141	1.92223e-135	2	Kdelr3
Penk	2.96303e-138	1.24203	0.473	0.142	5.19538e-134	2	Penk
Pmp22	3.0567e-138	0.487977	0.454	0.119	5.35962e-134	2	Pmp22
Ndufa4l2	2.42206e-137	0.331037	0.313	0.053	4.24684e-133	2	Ndufa4l2
Mfap22	3.99847e-135	0.533166	0.985	0.82	7.01093e-131	2	Mfap2
1972-09-01	7.8189e-135	0.649162	0.905	0.693	1.37097e-130	2	2021-09-07
Gpx81	8.8332e-135	0.566926	0.877	0.566	1.54881e-130	2	Gpx8
Anxa62	1.39172e-134	0.52567	0.717	0.326	2.44024e-130	2	Anxa6
Sema3a	8.3855e-134	0.327326	0.329	0.063	1.47031e-129	2	Sema3a
Basp12	3.34061e-133	0.620981	0.785	0.453	5.85742e-129	2	Basp1
Tmsb10	1.09062e-131	0.374055	1	0.982	1.9123e-127	2	Tmsb10
Myl12a2	7.34088e-130	0.521759	0.992	0.902	1.28715e-125	2	Myl12a
Cd812	7.26745e-129	0.530888	0.989	0.848	1.27427e-124	2	Cd81
Ppp1r14a1	8.32626e-128	0.522907	0.573	0.216	1.45993e-123	2	Ppp1r14a
Fkbp1a	9.81591e-128	0.417846	0.992	0.925	1.72112e-123	2	Fkbp1a
Hmgn31	2.3926e-126	0.620416	0.89	0.652	4.19518e-122	2	Hmgn3
Tmem119	3.2138e-126	0.341058	0.337	0.069	5.63507e-122	2	Tmem119
Pbx12	4.5918e-125	0.52833	0.967	0.74	8.05126e-121	2	Pbx1
Efemp2	5.22774e-125	0.551628	0.787	0.439	9.16632e-121	2	Efemp2
Nid1	1.30572e-124	0.405489	0.483	0.149	2.28945e-120	2	Nid1
Rarres2	1.46142e-124	0.48984	0.544	0.179	2.56245e-120	2	Rarres2
Pdgfrb	2.16923e-123	0.429686	0.48	0.14	3.80353e-119	2	Pdgfrb
Pth1r	3.61139e-122	0.398563	0.46	0.14	6.33221e-118	2	Pth1r
Rhoj	1.28473e-121	0.343838	0.395	0.101	2.25264e-117	2	Rhoj
Nfia2	1.08345e-120	0.446902	0.584	0.205	1.89972e-116	2	Nfia
Gucy1b3	2.19347e-120	0.31539	0.317	0.066	3.84603e-116	2	Gucy1b3
Sfrp12	1.21938e-118	0.423235	0.749	0.334	2.13807e-114	2	Sfrp1
Plcb1	2.34611e-118	0.336931	0.293	0.059	4.11367e-114	2	Plcb1
Fhl22	1.4501e-117	0.520386	0.719	0.305	2.5426e-113	2	Fhl2
Col6a3	6.77251e-116	0.345114	0.349	0.08	1.18749e-111	2	Col6a3
Lrrc17	1.07695e-115	0.336612	0.413	0.113	1.88833e-111	2	Lrrc17
Rbp1	7.54079e-115	0.494143	0.989	0.861	1.3222e-110	2	Rbp1
Igfbp72	6.77699e-113	0.571953	0.823	0.432	1.18828e-108	2	Igfbp7
Bok1	1.27128e-111	0.563696	0.642	0.316	2.22907e-107	2	Bok
Id32	7.62736e-108	0.553854	0.984	0.874	1.33738e-103	2	Id3
Cdh11	1.50372e-106	0.519887	0.76	0.424	2.63663e-102	2	Cdh11
Rcn12	4.02358e-106	0.490466	0.852	0.557	7.05494e-102	2	Rcn1
Cd632	4.33148e-104	0.456203	0.993	0.876	7.59482e-100	2	Cd63
Cnrip1	5.96162e-104	0.375425	0.531	0.196	1.04531e-99	2	Cnrip1
Lrp1	2.88245e-103	0.374187	0.464	0.158	5.05408e-99	2	Lrp1
Timp3	1.32137e-102	0.400717	0.514	0.182	2.3169e-98	2	Timp3
Sdc2	2.37565e-102	0.559646	0.478	0.182	4.16547e-98	2	Sdc2
Calm12	7.95953e-102	0.400371	0.995	0.913	1.39562e-97	2	Calm1
Rcn31	2.50461e-100	0.493015	0.877	0.634	4.39158e-96	2	Rcn3
Acyp2	2.51973e-100	0.339005	0.417	0.132	4.41809e-96	2	Acyp2
Dse	5.08634e-99	0.273329	0.299	0.07	8.91838e-95	2	Dse
Pja1	1.06922e-98	0.485107	0.738	0.451	1.87477e-94	2	Pja1
Actg11	6.0818e-98	0.404818	1	0.956	1.06638e-93	2	Actg1
Arl4a	8.92653e-98	0.653907	0.489	0.198	1.56518e-93	2	Arl4a
Col5a1	1.54988e-97	0.316091	0.345	0.093	2.71755e-93	2	Col5a1
Emp1	1.44392e-96	0.336631	0.46	0.154	2.53177e-92	2	Emp1
S100a112	1.51662e-96	0.49465	0.996	0.87	2.65924e-92	2	S100a11
Pla2g4a	1.33068e-95	0.3224	0.318	0.082	2.33322e-91	2	Pla2g4a
Cdc421	2.73834e-95	0.406248	0.98	0.889	4.8014e-91	2	Cdc42
Frem1	6.5672e-95	0.333469	0.41	0.136	1.15149e-90	2	Frem1
Peak1	5.2859e-93	0.349676	0.439	0.155	9.26829e-89	2	Peak1
Ostc	2.50102e-92	0.446395	0.945	0.84	4.38529e-88	2	Ostc
Serping1	5.83441e-92	0.352705	0.407	0.132	1.02301e-87	2	Serping1
Pcdh18	3.05726e-91	0.319846	0.376	0.117	5.3606e-87	2	Pcdh18
Epb41l2	3.0771e-91	0.39717	0.44	0.16	5.39539e-87	2	Epb41l2
Mdfi2	4.04083e-91	0.374303	0.551	0.23	7.08519e-87	2	Mdfi
Col5a2	1.3038e-90	0.330322	0.425	0.139	2.28608e-86	2	Col5a2
Flna2	1.95518e-90	0.508241	0.779	0.519	3.42821e-86	2	Flna
Tspan41	2.75132e-90	0.455612	0.642	0.336	4.82416e-86	2	Tspan4
Rgs5	2.80946e-90	0.422323	0.457	0.161	4.92611e-86	2	Rgs5
Rsu1	4.08329e-89	0.467034	0.712	0.417	7.15964e-85	2	Rsu1
Tmem45a	4.29632e-88	0.25872	0.316	0.082	7.53317e-84	2	Tmem45a
Gabarap	1.1789e-87	0.392917	0.989	0.932	2.06708e-83	2	Gabarap
Pdia62	1.50155e-87	0.436387	0.948	0.817	2.63281e-83	2	Pdia6
6030408B16Rik	1.23344e-86	0.42706	0.538	0.238	2.16272e-82	2	6030408B16Rik
Arap1	3.31546e-86	0.293638	0.416	0.137	5.81332e-82	2	Arap1
Cfl1	4.36718e-86	0.308835	1	0.95	7.65741e-82	2	Cfl1
Nkd1	1.41385e-85	0.589673	0.54	0.259	2.47905e-81	2	Nkd1
Snx18	3.62969e-83	0.382125	0.435	0.173	6.36431e-79	2	Snx18
Pfn11	4.40479e-83	0.303857	1	0.967	7.72335e-79	2	Pfn1
Cdc42ep5	1.69082e-81	0.351656	0.449	0.172	2.96469e-77	2	Cdc42ep5
Tax1bp31	4.84583e-81	0.433987	0.764	0.519	8.49668e-77	2	Tax1bp3
Fam212a2	4.96304e-80	0.358037	0.565	0.246	8.7022e-76	2	Fam212a
Dlc1	2.89331e-79	0.391724	0.556	0.269	5.07314e-75	2	Dlc1
Lsp1	8.73249e-79	0.445479	0.892	0.629	1.53115e-74	2	Lsp1
Hic12	1.26656e-78	0.308772	0.664	0.295	2.22079e-74	2	Hic1
Gpx7	1.78035e-78	0.446971	0.617	0.343	3.12167e-74	2	Gpx7
Fbn1	4.26131e-78	0.339371	0.411	0.155	7.47178e-74	2	Fbn1
Kcne1l	7.92677e-78	0.257805	0.266	0.069	1.38988e-73	2	Kcne1l
Cmtm3	1.38812e-77	0.407433	0.752	0.487	2.43394e-73	2	Cmtm3
Cd248	1.88203e-77	0.28694	0.351	0.111	3.29996e-73	2	Cd248
Abracl	3.01778e-77	0.438779	0.878	0.721	5.29137e-73	2	Abracl
Vasp1	3.6375e-77	0.423334	0.76	0.51	6.37799e-73	2	Vasp
Rhoc1	1.98908e-76	0.392721	0.793	0.537	3.48765e-72	2	Rhoc
2021-09-11	8.65242e-76	0.43403	0.7	0.453	1.51712e-71	2	2021-09-11
Gnas	1.96052e-75	0.291645	0.999	0.974	3.43758e-71	2	Gnas
Copz2	2.76913e-75	0.380007	0.671	0.393	4.85539e-71	2	Copz2
Fstl12	9.70325e-75	0.381344	0.864	0.592	1.70137e-70	2	Fstl1
Nid2	2.73379e-74	0.265866	0.304	0.091	4.79343e-70	2	Nid2
Wdr86	1.10772e-73	0.29077	0.382	0.139	1.94227e-69	2	Wdr86
Alcam2	3.40664e-73	0.47047	0.786	0.511	5.9732e-69	2	Alcam
Thy1	4.2219e-72	0.344205	0.297	0.089	7.40268e-68	2	Thy1
Sepw1	6.12498e-71	0.308227	1	0.971	1.07395e-66	2	Sepw1
Ppic2	7.25036e-71	0.410428	0.845	0.63	1.27128e-66	2	Ppic
Meis12	1.01017e-70	0.360226	0.724	0.411	1.77122e-66	2	Meis1
Fermt2	1.19547e-69	0.417885	0.629	0.378	2.09614e-65	2	Fermt2
Msrb2	1.3183e-69	0.307003	0.399	0.16	2.3115e-65	2	Msrb2
S100a13	2.72788e-69	0.313961	0.4	0.155	4.78306e-65	2	S100a13
Atp2b11	4.12988e-69	0.515194	0.686	0.458	7.24134e-65	2	Atp2b1
Igfbp42	5.0223e-69	0.369522	0.896	0.719	8.80609e-65	2	Igfbp4
Ilk	5.77356e-69	0.402077	0.709	0.467	1.01234e-64	2	Ilk
Dhrs32	8.50863e-69	0.392771	0.612	0.323	1.4919e-64	2	Dhrs3
Mylk	2.13914e-68	0.320506	0.415	0.173	3.75076e-64	2	Mylk
2021-09-15	4.20489e-68	0.316282	0.974	0.908	7.37286e-64	2	2021-09-15
Pdgfra	4.8128e-68	0.284235	0.458	0.179	8.43877e-64	2	Pdgfra
Capns11	7.62524e-68	0.378864	0.897	0.723	1.33701e-63	2	Capns1
Arf4	1.94172e-67	0.365217	0.926	0.819	3.40461e-63	2	Arf4
Calm3	4.00916e-67	0.36062	0.954	0.873	7.02966e-63	2	Calm3
Tpm12	5.3184e-67	0.569856	0.807	0.63	9.32528e-63	2	Tpm1
Calr2	1.5112e-66	0.337828	0.964	0.847	2.64974e-62	2	Calr
Uqcc22	4.90455e-66	0.331164	0.946	0.806	8.59963e-62	2	Uqcc2
Limd21	1.05351e-64	0.350603	0.885	0.73	1.84723e-60	2	Limd2
Rrbp12	9.80416e-64	0.393751	0.773	0.568	1.71906e-59	2	Rrbp1
Morf4l1	1.57121e-62	0.304169	0.982	0.913	2.75496e-58	2	Morf4l1
Rem12	2.47937e-62	0.333903	0.613	0.34	4.34733e-58	2	Rem1
Gpx3	2.97611e-62	0.399334	0.458	0.219	5.21832e-58	2	Gpx3
Actn11	3.08559e-62	0.38179	0.633	0.394	5.41027e-58	2	Actn1
Laptm4a	1.82993e-61	0.367317	0.91	0.808	3.2086e-57	2	Laptm4a
Ugdh	2.66832e-61	0.309401	0.48	0.234	4.67863e-57	2	Ugdh
Gpm6b	5.91415e-61	0.265013	0.314	0.109	1.03699e-56	2	Gpm6b
P3h3	2.53251e-60	0.316995	0.481	0.229	4.4405e-56	2	P3h3
Ccnd22	3.11282e-60	0.378653	0.909	0.728	5.45802e-56	2	Ccnd2
Ifitm22	7.56683e-60	0.265154	0.997	0.932	1.32677e-55	2	Ifitm2
B2m2	1.05024e-59	0.280332	0.61	0.356	1.84148e-55	2	B2m
Ywhah1	2.10028e-59	0.340047	0.923	0.777	3.68264e-55	2	Ywhah
Leprot	1.11454e-58	0.336255	0.571	0.329	1.95424e-54	2	Leprot
Hacd1	1.77288e-58	0.349032	0.666	0.439	3.10857e-54	2	Hacd1
Xbp12	3.79694e-58	0.361638	0.638	0.392	6.65756e-54	2	Xbp1
Nr2f2	9.84609e-58	0.360792	0.918	0.755	1.72641e-53	2	Nr2f2
Arf5	5.0753e-57	0.284082	0.976	0.937	8.89903e-53	2	Arf5
1810058I24Rik	6.91579e-57	0.32659	0.927	0.846	1.21262e-52	2	1810058I24Rik
Id22	4.36313e-56	0.414728	0.851	0.661	7.65031e-52	2	Id2
Cnn3	2.5232e-55	0.313366	0.929	0.818	4.42418e-51	2	Cnn3
Hspa52	9.35092e-55	0.373086	0.906	0.782	1.63959e-50	2	Hspa5
Islr	1.19318e-54	0.257705	0.415	0.174	2.09212e-50	2	Islr
Map1lc3a	4.31333e-54	0.357719	0.807	0.637	7.56299e-50	2	Map1lc3a
Ptms	1.22564e-53	0.315352	0.97	0.875	2.14904e-49	2	Ptms
Rbms11	6.62996e-53	0.337004	0.672	0.461	1.1625e-48	2	Rbms1
Fign	8.76926e-53	0.252353	0.33	0.132	1.5376e-48	2	Fign
Ppib	1.73763e-52	0.293001	0.983	0.906	3.04677e-48	2	Ppib
Oat	1.83304e-52	0.345029	0.639	0.421	3.21405e-48	2	Oat
Nenf	1.88794e-52	0.308382	0.893	0.773	3.31032e-48	2	Nenf
Cyth3	4.09693e-52	0.281652	0.435	0.217	7.18356e-48	2	Cyth3
Npc21	1.31744e-51	0.315036	0.935	0.816	2.31001e-47	2	Npc2
Reep5	3.64873e-51	0.335568	0.758	0.574	6.39768e-47	2	Reep5
Svil	1.03819e-50	0.286574	0.404	0.194	1.82036e-46	2	Svil
Sparc	1.21569e-50	0.434401	0.943	0.78	2.1316e-46	2	Sparc
Tmem256	1.52521e-50	0.284921	0.941	0.9	2.6743e-46	2	Tmem256
Tril2	5.68302e-50	0.324354	0.711	0.466	9.9646e-46	2	Tril
Tln1	7.42304e-50	0.337064	0.654	0.457	1.30156e-45	2	Tln1
Hmgn2	1.28864e-49	0.276951	1	0.948	2.2595e-45	2	Hmgn2
Tceal8	1.63908e-49	0.291277	0.909	0.811	2.87396e-45	2	Tceal8
Sh3bgrl32	6.04059e-49	0.271962	0.929	0.802	1.05916e-44	2	Sh3bgrl3
Palld	1.47695e-47	0.428387	0.292	0.122	2.58968e-43	2	Palld
Sema5a	1.5789e-47	0.254124	0.254	0.093	2.76844e-43	2	Sema5a
Prdx5	2.8895e-47	0.326372	0.868	0.75	5.06645e-43	2	Prdx5
Cdkn1c1	6.75931e-47	0.942962	0.96	0.826	1.18518e-42	2	Cdkn1c
Tenm42	7.81613e-47	0.271492	0.441	0.223	1.37048e-42	2	Tenm4
Rhod	1.26192e-46	0.25095	0.396	0.191	2.21265e-42	2	Rhod
Tcf12	2.68421e-46	0.330062	0.649	0.464	4.7065e-42	2	Tcf12
Sec61b	3.01665e-46	0.260312	0.984	0.935	5.2894e-42	2	Sec61b
Clic1	1.16418e-45	0.265573	0.943	0.83	2.04128e-41	2	Clic1
Fundc2	2.22359e-45	0.310106	0.823	0.692	3.89884e-41	2	Fundc2
Chd31	2.41379e-44	0.288027	0.803	0.621	4.23233e-40	2	Chd3
Pdlim7	5.25288e-44	0.304577	0.614	0.41	9.2104e-40	2	Pdlim7
Hsp90b12	6.10557e-44	0.33382	0.88	0.757	1.07055e-39	2	Hsp90b1
Neto2	8.78639e-44	0.302548	0.338	0.159	1.54061e-39	2	Neto2
Ralb1	2.50471e-43	0.289458	0.58	0.364	4.39176e-39	2	Ralb
Actr3	1.12553e-42	0.29406	0.748	0.581	1.97351e-38	2	Actr3
Ifitm11	3.47164e-42	0.294684	0.63	0.398	6.08717e-38	2	Ifitm1
Pofut2	8.59628e-42	0.302163	0.571	0.386	1.50727e-37	2	Pofut2
Txndc5	8.672e-42	0.333187	0.754	0.607	1.52055e-37	2	Txndc5
Itm2b1	9.27041e-42	0.278759	0.929	0.813	1.62547e-37	2	Itm2b
Arf1	1.18089e-41	0.259063	0.975	0.895	2.07057e-37	2	Arf1
Rbms3	1.55611e-41	0.307034	0.468	0.273	2.72848e-37	2	Rbms3
Tubb2a	2.29563e-41	0.260744	0.317	0.141	4.02516e-37	2	Tubb2a
Sri	3.68771e-41	0.279321	0.832	0.697	6.46604e-37	2	Sri
Maged11	7.90443e-41	0.273202	0.915	0.79	1.38596e-36	2	Maged1
Ech1	1.42244e-40	0.313831	0.616	0.433	2.4941e-36	2	Ech1
Fkbp10	4.00556e-40	0.287361	0.515	0.312	7.02336e-36	2	Fkbp10
Tspan7	5.08946e-40	0.288302	0.448	0.259	8.92386e-36	2	Tspan7
Yipf5	8.31932e-39	0.264725	0.626	0.436	1.45871e-34	2	Yipf5
Selk	1.76985e-38	0.255376	0.915	0.844	3.10325e-34	2	Selk
Etfb	2.99059e-38	0.257158	0.886	0.788	5.24371e-34	2	Etfb
Tmed9	3.07156e-38	0.272942	0.933	0.832	5.38567e-34	2	Tmed9
Rab13	6.186e-38	0.298744	0.552	0.369	1.08465e-33	2	Rab13
Golga7	1.51441e-37	0.315082	0.729	0.601	2.65537e-33	2	Golga7
1500009L16Rik	2.57077e-37	0.300158	0.506	0.326	4.50759e-33	2	1500009L16Rik
Fkbp9	2.8496e-37	0.274984	0.485	0.304	4.99649e-33	2	Fkbp9
Itgb1	2.87629e-37	0.288025	0.696	0.532	5.04328e-33	2	Itgb1
Adprh	1.37924e-36	0.259652	0.61	0.422	2.41836e-32	2	Adprh
H2afy2	2.56538e-36	0.280069	0.822	0.699	4.49813e-32	2	H2afy2
Cotl1	2.77521e-36	0.262785	0.748	0.6	4.86605e-32	2	Cotl1
Oaz2	5.36457e-36	0.270039	0.865	0.761	9.40624e-32	2	Oaz2
Ap1s1	1.93776e-35	0.275308	0.731	0.6	3.39767e-31	2	Ap1s1
Zfp36l1	6.89369e-35	0.306517	0.807	0.69	1.20874e-30	2	Zfp36l1
Nfat5	9.70067e-35	0.364338	0.476	0.304	1.70092e-30	2	Nfat5
Rab18	1.04945e-34	0.255898	0.754	0.61	1.8401e-30	2	Rab18
Kdelr2	1.12181e-34	0.284665	0.736	0.59	1.96699e-30	2	Kdelr2
Col4a1	1.91206e-34	0.319036	0.524	0.349	3.35261e-30	2	Col4a1
Yaf2	2.26845e-34	0.262694	0.733	0.586	3.9775e-30	2	Yaf2
Ssr3	2.33807e-34	0.269246	0.785	0.67	4.09957e-30	2	Ssr3
Ctbp2	6.52321e-34	0.305087	0.571	0.421	1.14378e-29	2	Ctbp2
Rbpms	8.20694e-34	0.255397	0.523	0.345	1.439e-29	2	Rbpms
H2afz2	8.81448e-34	0.279684	1	0.977	1.54553e-29	2	H2afz
Apoa1bp	5.94623e-33	0.258337	0.771	0.636	1.04261e-28	2	Apoa1bp
Camk2n12	7.22055e-33	0.333679	0.647	0.501	1.26605e-28	2	Camk2n1
Ddost	7.48109e-33	0.254123	0.801	0.687	1.31173e-28	2	Ddost
Prkar1a	1.26761e-32	0.258337	0.771	0.663	2.22262e-28	2	Prkar1a
Arl1	3.48362e-32	0.277652	0.791	0.677	6.10818e-28	2	Arl1
Rap1b	3.60716e-32	0.262512	0.713	0.585	6.32479e-28	2	Rap1b
Sar1a	9.33064e-32	0.276691	0.748	0.636	1.63603e-27	2	Sar1a
Sh3bgrl	1.22033e-31	0.256498	0.684	0.546	2.13973e-27	2	Sh3bgrl
Smim7	1.23329e-31	0.25886	0.781	0.673	2.16246e-27	2	Smim7
Rtn4	1.32851e-31	0.272241	0.774	0.665	2.32941e-27	2	Rtn4
Pdia31	2.45805e-31	0.259283	0.832	0.725	4.30995e-27	2	Pdia3
Tns3	2.76189e-31	0.251398	0.361	0.204	4.84269e-27	2	Tns3
Ssr1	7.55242e-30	0.254137	0.715	0.596	1.32424e-25	2	Ssr1
2310022B05Rik	1.46708e-29	0.253974	0.441	0.282	2.57238e-25	2	2310022B05Rik
P4hb	3.18979e-29	0.250784	0.804	0.7	5.59298e-25	2	P4hb
Dkk1	3.89896e-29	0.393432	0.32	0.161	6.83644e-25	2	Dkk1
Ckap4	9.0348e-29	0.268784	0.646	0.507	1.58416e-24	2	Ckap4
Cox20	2.37101e-28	0.257221	0.705	0.587	4.15732e-24	2	Cox20
Col4a2	2.40345e-28	0.315251	0.536	0.389	4.2142e-24	2	Col4a2
Igf22	5.18389e-28	0.317297	0.7	0.56	9.08944e-24	2	Igf2
Rasl11a2	1.33744e-27	0.270957	0.39	0.228	2.34506e-23	2	Rasl11a
Prdx4	2.1492e-27	0.255995	0.793	0.696	3.76841e-23	2	Prdx4
Nrep	8.99717e-27	0.255295	0.709	0.582	1.57756e-22	2	Nrep
Thra	1.93464e-25	0.254059	0.526	0.375	3.3922e-21	2	Thra
Vimp	1.83109e-23	0.258748	0.683	0.575	3.21064e-19	2	Vimp
Zfp503	2.41043e-23	0.263147	0.596	0.459	4.22644e-19	2	Zfp503
Mxd4	2.46122e-23	0.264617	0.572	0.437	4.3155e-19	2	Mxd4
H192	1.31036e-19	0.287883	0.978	0.907	2.29758e-15	2	H19
Sema3c	1.5168e-17	0.302358	0.271	0.162	2.65955e-13	2	Sema3c
Birc51	5.91276e-12	0.285463	0.697	0.645	1.03674e-07	2	Birc5
Aldh1a23	9.22958e-270	0.898985	0.94	0.431	1.61831e-265	3	Aldh1a2
Fibin	5.39156e-256	0.664899	0.659	0.148	9.45356e-252	3	Fibin
Pbx13	2.49145e-243	0.898103	0.991	0.738	4.36851e-239	3	Pbx1
Hic13	2.67308e-237	0.710342	0.848	0.276	4.68698e-233	3	Hic1
Fhl23	1.52153e-205	0.709128	0.823	0.295	2.66784e-201	3	Fhl2
Foxd11	1.4704e-202	0.621907	0.672	0.194	2.5782e-198	3	Foxd1
Col1a13	3.17519e-199	0.476746	0.935	0.382	5.56738e-195	3	Col1a1
Meis13	3.90598e-198	0.664411	0.875	0.395	6.84874e-194	3	Meis1
Tk11	6.06603e-193	0.739532	0.816	0.373	1.06362e-188	3	Tk1
Arpc1b2	5.83375e-183	0.679081	0.958	0.578	1.02289e-178	3	Arpc1b
Meg33	4.02994e-177	0.673693	0.902	0.404	7.06609e-173	3	Meg3
Eva1b3	8.18192e-176	0.665206	0.98	0.667	1.43462e-171	3	Eva1b
Alcam3	6.64179e-174	0.722592	0.906	0.499	1.16457e-169	3	Alcam
Nfia3	1.13478e-169	0.536168	0.649	0.198	1.98972e-165	3	Nfia
Mest1	5.37084e-168	0.655273	1	0.903	9.41724e-164	3	Mest
Maged23	1.0924e-167	0.68825	0.988	0.702	1.91541e-163	3	Maged2
2810417H13Rik2	5.67206e-166	0.737572	0.988	0.727	9.94538e-162	3	2810417H13Rik
Fn13	6.76342e-163	0.586735	0.856	0.401	1.1859e-158	3	Fn1
Top2a2	4.25325e-159	0.709476	0.911	0.474	7.45765e-155	3	Top2a
Emilin13	7.10139e-157	0.580661	0.852	0.379	1.24516e-152	3	Emilin1
Polr2m	4.3074e-155	0.508144	0.989	0.902	7.5526e-151	3	Polr2m
Gm29771	3.36556e-152	0.324565	0.317	0.049	5.90117e-148	3	Gm29771
Sfrp13	2.1378e-151	0.587083	0.792	0.33	3.74842e-147	3	Sfrp1
Col3a13	6.2368e-151	0.320305	0.898	0.362	1.09356e-146	3	Col3a1
Igfbp52	2.32767e-149	0.928776	0.806	0.419	4.08134e-145	3	Igfbp5
Ptn3	1.1549e-148	0.627371	0.978	0.767	2.02501e-144	3	Ptn
Sepp12	6.27863e-148	0.528068	0.801	0.359	1.1009e-143	3	Sepp1
Cdkn1c2	2.31488e-147	0.471138	0.993	0.823	4.05892e-143	3	Cdkn1c
Plagl12	2.45739e-144	0.530576	0.751	0.323	4.30878e-140	3	Plagl1
Anxa23	2.58491e-144	0.579034	0.919	0.465	4.53238e-140	3	Anxa2
Cks1b2	1.76167e-143	0.546609	0.996	0.868	3.0889e-139	3	Cks1b
Nfib2	3.17939e-143	0.487991	0.737	0.283	5.57474e-139	3	Nfib
C1qtnf2	3.64997e-143	0.452686	0.452	0.108	6.39986e-139	3	C1qtnf2
Piezo2	2.12823e-142	0.352752	0.431	0.099	3.73164e-138	3	Piezo2
Lgals13	1.13735e-141	0.583715	1	0.829	1.99424e-137	3	Lgals1
Ntn1	4.95927e-141	0.428218	0.429	0.1	8.69558e-137	3	Ntn1
Cxcl122	1.34009e-140	0.705215	0.642	0.249	2.34971e-136	3	Cxcl12
Spc252	6.75195e-140	0.659743	0.86	0.509	1.18389e-135	3	Spc25
Tyms2	7.31708e-140	0.627469	0.918	0.606	1.28298e-135	3	Tyms
Emp33	5.07264e-139	0.558056	0.911	0.517	8.89437e-135	3	Emp3
Cdk11	5.14535e-139	0.628228	0.824	0.449	9.02185e-135	3	Cdk1
Nsg1	3.55895e-136	0.564272	0.778	0.396	6.24027e-132	3	Nsg1
Slc40a1	3.59371e-136	0.418768	0.532	0.16	6.30121e-132	3	Slc40a1
Dlk12	4.83741e-134	0.509691	0.62	0.212	8.48192e-130	3	Dlk1
Mfap23	3.57735e-130	0.526858	0.984	0.82	6.27252e-126	3	Mfap2
Pdgfra1	8.3825e-129	0.409041	0.551	0.169	1.46979e-124	3	Pdgfra
Cenpm1	1.17509e-127	0.539847	0.858	0.504	2.0604e-123	3	Cenpm
Spc242	7.32302e-126	0.589756	0.853	0.537	1.28402e-121	3	Spc24
Crabp12	1.79549e-124	0.590641	0.628	0.244	3.14821e-120	3	Crabp1
Aurkb1	5.79612e-124	0.538612	0.664	0.299	1.01629e-119	3	Aurkb
Smc21	7.96537e-124	0.536783	0.875	0.532	1.39665e-119	3	Smc2
Ldb22	1.67875e-123	0.397908	0.563	0.182	2.94352e-119	3	Ldb2
Hist1h2ap2	7.73296e-122	0.859693	0.907	0.577	1.3559e-117	3	Hist1h2ap
Mxd3	9.74402e-122	0.474207	0.505	0.175	1.70852e-117	3	Mxd3
Ifitm23	5.3754e-121	0.423651	0.996	0.933	9.42522e-117	3	Ifitm2
Ifitm33	8.53614e-121	0.444474	0.859	0.421	1.49673e-116	3	Ifitm3
A230065H16Rik	2.66549e-119	0.352234	0.348	0.079	4.67367e-115	3	A230065H16Rik
Mecom3	6.41424e-119	0.405137	0.633	0.228	1.12467e-114	3	Mecom
Shisa3	7.934e-119	0.570305	0.802	0.434	1.39115e-114	3	Shisa3
Hmgb22	6.28264e-115	0.580744	1	0.873	1.1016e-110	3	Hmgb2
Loxl1	8.68822e-113	0.375906	0.516	0.17	1.52339e-108	3	Loxl1
H2afx2	1.14396e-112	0.70884	0.958	0.776	2.00583e-108	3	H2afx
Cald13	1.29152e-112	0.466527	0.915	0.552	2.26455e-108	3	Cald1
Myl93	1.73398e-111	0.291315	0.79	0.371	3.04036e-107	3	Myl9
H3f3b1	1.62912e-109	0.376921	1	0.965	2.8565e-105	3	H3f3b
Gpc33	1.84817e-109	0.542951	0.957	0.752	3.24058e-105	3	Gpc3
Ebf13	4.36059e-109	0.383508	0.649	0.244	7.64586e-105	3	Ebf1
Pfn12	4.927e-109	0.338998	1	0.967	8.63901e-105	3	Pfn1
Dek2	2.40829e-107	0.483637	0.973	0.801	4.22269e-103	3	Dek
Rgs51	1.16254e-104	0.344107	0.489	0.158	2.0384e-100	3	Rgs5
Mdfic	3.73746e-104	0.285785	0.36	0.091	6.55327e-100	3	Mdfic
Cnn23	1.64587e-102	0.386686	0.819	0.404	2.88586e-98	3	Cnn2
Lsm21	3.96244e-102	0.452156	0.97	0.794	6.94774e-98	3	Lsm2
Pdlim23	3.19572e-99	0.381012	0.716	0.322	5.60337e-95	3	Pdlim2
Uqcc23	4.34355e-99	0.43062	0.949	0.806	7.61598e-95	3	Uqcc2
Camk2n13	5.03253e-99	0.562319	0.786	0.486	8.82404e-95	3	Camk2n1
Selm3	5.3362e-99	0.414396	0.847	0.486	9.35649e-95	3	Selm
Hjurp1	4.17709e-98	0.464897	0.685	0.368	7.32411e-94	3	Hjurp
Tpm43	1.43141e-97	0.398365	0.969	0.814	2.50983e-93	3	Tpm4
Olfml33	1.50755e-97	0.337293	0.617	0.236	2.64334e-93	3	Olfml3
Birc52	5.05613e-97	0.577945	0.888	0.625	8.86541e-93	3	Birc5
Sertad4	4.56976e-96	0.280197	0.347	0.09	8.01261e-92	3	Sertad4
Adamts5	6.52778e-96	0.268924	0.293	0.066	1.14458e-91	3	Adamts5
Batf3	1.58762e-95	0.335643	0.413	0.131	2.78374e-91	3	Batf3
Myh10	3.8341e-95	0.454166	0.78	0.492	6.7227e-91	3	Myh10
Ecm13	7.664e-95	0.412838	0.621	0.253	1.34381e-90	3	Ecm1
Ywhah2	3.71507e-94	0.429472	0.94	0.776	6.514e-90	3	Ywhah
Ccnd23	1.23644e-93	0.481608	0.948	0.724	2.16797e-89	3	Ccnd2
Ntm	1.50785e-93	0.315719	0.43	0.138	2.64386e-89	3	Ntm
Tnnt1	3.48867e-93	0.305178	0.402	0.123	6.11704e-89	3	Tnnt1
Igfbp3	8.61505e-93	0.348893	0.379	0.109	1.51056e-88	3	Igfbp3
Fam212a3	3.20147e-92	0.357724	0.601	0.243	5.61346e-88	3	Fam212a
Scarf2	1.58119e-91	0.303952	0.417	0.132	2.77246e-87	3	Scarf2
Pbk1	8.40129e-91	0.46639	0.652	0.33	1.47308e-86	3	Pbk
Fbxo52	1.34438e-90	0.401822	0.597	0.285	2.35724e-86	3	Fbxo5
Tcf15	1.60347e-90	0.250646	0.341	0.09	2.81152e-86	3	Tcf15
Dtymk1	1.75704e-90	0.427256	0.968	0.804	3.08079e-86	3	Dtymk
Chd32	5.16526e-90	0.423965	0.878	0.613	9.05676e-86	3	Chd3
Serpine23	1.05943e-88	0.395451	0.685	0.332	1.8576e-84	3	Serpine2
Tubb63	2.3555e-88	0.377061	0.617	0.263	4.13014e-84	3	Tubb6
Mki672	4.39434e-88	0.486525	0.695	0.375	7.70503e-84	3	Mki67
Dhrs33	6.66166e-88	0.440424	0.655	0.319	1.16806e-83	3	Dhrs3
Reln	5.01647e-87	0.266294	0.333	0.091	8.79588e-83	3	Reln
Lhfp3	1.84804e-86	0.390344	0.727	0.369	3.24036e-82	3	Lhfp
Pdzd22	4.5392e-86	0.36607	0.542	0.222	7.95903e-82	3	Pdzd2
Dad1	8.26457e-86	0.357374	0.992	0.915	1.44911e-81	3	Dad1
Snrpd1	1.20535e-85	0.345307	0.997	0.917	2.11345e-81	3	Snrpd1
Sub1	4.49324e-85	0.310504	1	0.953	7.87844e-81	3	Sub1
Crabp21	2.45139e-84	0.416519	0.692	0.366	4.29827e-80	3	Crabp2
Cfh1	1.03172e-83	0.290119	0.484	0.17	1.80902e-79	3	Cfh
Syce21	5.50563e-82	0.459596	0.793	0.536	9.65357e-78	3	Syce2
Gdnf	1.15932e-81	0.323034	0.433	0.16	2.03274e-77	3	Gdnf
Rad51ap11	7.38997e-81	0.377681	0.513	0.231	1.29576e-76	3	Rad51ap1
Stub1	1.3119e-80	0.369729	0.968	0.836	2.30029e-76	3	Stub1
Meis22	1.50959e-80	0.419696	0.978	0.747	2.64692e-76	3	Meis2
Pik3r12	1.98612e-80	0.360873	0.556	0.246	3.48246e-76	3	Pik3r1
Itga9	5.80034e-80	0.324114	0.483	0.193	1.01703e-75	3	Itga9
Malat1	7.24758e-80	0.419663	0.996	0.971	1.27079e-75	3	Malat1
Ssbp2	7.27685e-80	0.407195	0.802	0.542	1.27592e-75	3	Ssbp2
H1f01	7.71267e-79	0.622385	0.923	0.803	1.35234e-74	3	H1f0
Timp31	2.45196e-78	0.316215	0.489	0.185	4.29926e-74	3	Timp3
Igfbp73	3.87142e-78	0.342621	0.793	0.436	6.78814e-74	3	Igfbp7
Rgl1	5.39373e-78	0.261371	0.379	0.124	9.45737e-74	3	Rgl1
Cd813	1.44079e-77	0.349757	0.969	0.851	2.52628e-73	3	Cd81
Islr1	1.38597e-76	0.288323	0.462	0.169	2.43015e-72	3	Islr
Gm16141	2.5334e-76	0.286442	0.397	0.136	4.44207e-72	3	Gm16141
2700094K13Rik1	1.4046e-75	0.345576	0.995	0.916	2.46282e-71	3	2700094K13Rik
Cmc21	9.14704e-75	0.404033	0.786	0.537	1.60384e-70	3	Cmc2
Fam111a1	1.2128e-74	0.356567	0.503	0.227	2.12653e-70	3	Fam111a
Tuba1b1	8.76561e-74	0.40208	1	0.941	1.53696e-69	3	Tuba1b
Cpa2	2.33122e-73	0.381481	0.449	0.178	4.08756e-69	3	Cpa2
Cks22	2.58718e-73	0.541988	0.905	0.689	4.53636e-69	3	Cks2
Idh2	7.29556e-73	0.371856	0.97	0.844	1.2792e-68	3	Idh2
Ccna21	1.22605e-72	0.396253	0.683	0.39	2.14975e-68	3	Ccna2
Rarres21	1.65096e-71	0.301226	0.478	0.187	2.8948e-67	3	Rarres2
Calm21	2.37133e-71	0.340772	1	0.932	4.15789e-67	3	Calm2
Ranbp11	8.38422e-71	0.320254	1	0.934	1.47009e-66	3	Ranbp1
Bub31	1.04366e-70	0.428	0.864	0.658	1.82995e-66	3	Bub3
Ube2s2	2.17359e-70	0.397367	0.991	0.916	3.81118e-66	3	Ube2s
Rbm3	7.50625e-70	0.286071	0.999	0.95	1.31615e-65	3	Rbm3
Lsp11	1.13567e-69	0.365918	0.914	0.627	1.99129e-65	3	Lsp1
Adamtsl1	4.97242e-69	0.251749	0.315	0.094	8.71864e-65	3	Adamtsl1
Tcf191	6.57134e-69	0.373184	0.492	0.233	1.15222e-64	3	Tcf19
Cdc42ep3	7.7152e-69	0.349528	0.559	0.258	1.35278e-64	3	Cdc42ep3
Lpar1	8.99893e-69	0.294108	0.407	0.156	1.57787e-64	3	Lpar1
Asf1b1	2.13666e-67	0.349241	0.538	0.276	3.74642e-63	3	Asf1b
Cd633	2.79141e-67	0.328336	0.978	0.878	4.89446e-63	3	Cd63
Tmpo1	3.65278e-67	0.360195	0.913	0.718	6.40479e-63	3	Tmpo
Lig12	9.02288e-67	0.467231	0.802	0.545	1.58207e-62	3	Lig1
Slbp1	9.44276e-67	0.448852	0.853	0.673	1.65569e-62	3	Slbp
Incenp1	1.14661e-66	0.361146	0.531	0.268	2.01047e-62	3	Incenp
Ccne11	1.33491e-66	0.399706	0.574	0.309	2.34063e-62	3	Ccne1
Dkk11	2.47164e-66	0.50947	0.401	0.153	4.33377e-62	3	Dkk1
Dnajc91	5.94483e-66	0.377371	0.852	0.634	1.04237e-61	3	Dnajc9
Marcks3	2.15045e-65	0.310134	0.933	0.788	3.77061e-61	3	Marcks
Hmgn21	6.94145e-65	0.309627	1	0.948	1.21711e-60	3	Hmgn2
Rrm22	2.75367e-64	0.422672	0.695	0.417	4.82828e-60	3	Rrm2
Wbp51	6.27586e-64	0.306256	0.997	0.916	1.10041e-59	3	Wbp5
Etl4	8.35345e-64	0.330734	0.536	0.267	1.46469e-59	3	Etl4
U2af1	1.28984e-63	0.314197	0.984	0.893	2.26161e-59	3	U2af1
Cdkn2d	2.78517e-63	0.405985	0.586	0.348	4.88351e-59	3	Cdkn2d
Nr2f21	1.44092e-62	0.37566	0.941	0.753	2.52651e-58	3	Nr2f2
Slc43a3	5.211e-62	0.266998	0.387	0.158	9.13698e-58	3	Slc43a3
Tspan42	9.10553e-62	0.340767	0.605	0.341	1.59656e-57	3	Tspan4
Pmf1	8.51714e-61	0.33449	0.839	0.623	1.49339e-56	3	Pmf1
Smc42	8.54093e-61	0.384933	0.792	0.538	1.49757e-56	3	Smc4
Cbfb	1.57556e-60	0.338624	0.737	0.492	2.76258e-56	3	Cbfb
Mdk	4.38754e-60	0.27643	0.999	0.947	7.69312e-56	3	Mdk
Rbbp7	6.19604e-60	0.340569	0.909	0.769	1.08641e-55	3	Rbbp7
Ran	6.43204e-60	0.279455	1	0.949	1.12779e-55	3	Ran
Mfap41	7.35752e-60	0.334035	0.882	0.621	1.29007e-55	3	Mfap4
Micu1	8.03832e-60	0.341886	0.507	0.26	1.40944e-55	3	Micu1
Aurka1	8.49554e-60	0.411418	0.497	0.251	1.48961e-55	3	Aurka
Basp13	2.95032e-59	0.304117	0.73	0.46	5.17309e-55	3	Basp1
Gins21	3.19749e-59	0.41584	0.741	0.519	5.60647e-55	3	Gins2
Cdca81	5.78041e-59	0.38243	0.735	0.467	1.01354e-54	3	Cdca8
Tmem121	2.78135e-58	0.266533	0.39	0.162	4.87681e-54	3	Tmem121
Eny2	5.41974e-58	0.302399	0.965	0.854	9.50297e-54	3	Eny2
Prdx1	9.65618e-58	0.251878	1	0.954	1.69312e-53	3	Prdx1
Nab2	1.84309e-57	0.303651	0.532	0.277	3.23168e-53	3	Nab2
Pole4	6.31229e-57	0.358145	0.862	0.675	1.1068e-52	3	Pole4
Cenpq	1.5717e-56	0.338714	0.488	0.26	2.75581e-52	3	Cenpq
Rad511	6.84693e-56	0.332775	0.491	0.26	1.20054e-51	3	Rad51
Arpc52	8.59756e-56	0.301835	0.858	0.674	1.5075e-51	3	Arpc5
Id23	1.0172e-55	0.464269	0.845	0.662	1.78357e-51	3	Id2
Mmp142	1.06248e-55	0.327472	0.706	0.448	1.86296e-51	3	Mmp14
Rbms12	1.36696e-55	0.336491	0.706	0.458	2.39682e-51	3	Rbms1
Nr2f1	6.43862e-55	0.325593	0.593	0.339	1.12895e-50	3	Nr2f1
Rfc2	3.0452e-54	0.338634	0.808	0.61	5.33945e-50	3	Rfc2
Nfic	1.98764e-53	0.273559	0.5	0.255	3.48513e-49	3	Nfic
Ccdc34	2.22138e-53	0.341811	0.91	0.736	3.89496e-49	3	Ccdc34
Sf3b5	5.06717e-53	0.296736	0.968	0.862	8.88477e-49	3	Sf3b5
6330403K07Rik	5.43659e-53	0.329961	0.759	0.516	9.53253e-49	3	6330403K07Rik
2700029M09Rik	2.34864e-52	0.322465	0.776	0.583	4.1181e-48	3	2700029M09Rik
Lmnb11	3.28767e-52	0.336812	0.831	0.642	5.76461e-48	3	Lmnb1
Gmnn2	1.23344e-51	0.330729	0.745	0.496	2.16272e-47	3	Gmnn
Actb3	2.14554e-51	0.323871	0.999	0.974	3.76199e-47	3	Actb
Ska1	3.35748e-51	0.264311	0.441	0.217	5.88701e-47	3	Ska1
Tpi1	1.46209e-50	0.28346	0.991	0.9	2.56363e-46	3	Tpi1
Ccnf	1.92582e-50	0.282324	0.355	0.158	3.37673e-46	3	Ccnf
Prc11	1.93675e-50	0.348205	0.488	0.257	3.39589e-46	3	Prc1
Anapc111	2.59921e-50	0.304847	0.942	0.827	4.55746e-46	3	Anapc11
Mis18bp11	2.84041e-50	0.302458	0.465	0.241	4.98038e-46	3	Mis18bp1
Igfbp6	2.89355e-50	0.37946	0.363	0.152	5.07355e-46	3	Igfbp6
Atad21	1.27146e-49	0.316767	0.504	0.281	2.22938e-45	3	Atad2
Nusap11	4.13908e-48	0.410127	0.517	0.292	7.25747e-44	3	Nusap1
Zwint	4.61151e-48	0.305287	0.827	0.645	8.08583e-44	3	Zwint
Raly	4.98053e-48	0.260768	0.983	0.891	8.73285e-44	3	Raly
Tubb51	1.23921e-47	0.301218	1	0.96	2.17282e-43	3	Tubb5
Cdca2	1.88328e-47	0.264901	0.411	0.204	3.30214e-43	3	Cdca2
Gpx82	3.48998e-47	0.272309	0.801	0.575	6.11933e-43	3	Gpx8
Tipin2	4.75013e-47	0.349856	0.871	0.707	8.32888e-43	3	Tipin
Ube2c2	8.69848e-47	0.611329	0.777	0.598	1.52519e-42	3	Ube2c
Tgfbi1	2.31131e-46	0.27844	0.71	0.446	4.05266e-42	3	Tgfbi
Dhfr2	2.73739e-46	0.338786	0.624	0.405	4.79973e-42	3	Dhfr
Lsm6	3.21428e-46	0.274219	0.96	0.851	5.63592e-42	3	Lsm6
Cenpe	1.2138e-45	0.332732	0.543	0.323	2.12827e-41	3	Cenpe
Il11ra1	1.35794e-45	0.29052	0.562	0.337	2.381e-41	3	Il11ra1
1700025G04Rik	1.56977e-45	0.2693	0.488	0.271	2.75244e-41	3	1700025G04Rik
Lsm81	3.30691e-45	0.30402	0.937	0.792	5.79833e-41	3	Lsm8
Nenf1	1.41461e-44	0.274138	0.902	0.773	2.48037e-40	3	Nenf
Limd22	1.49548e-44	0.282427	0.88	0.731	2.62218e-40	3	Limd2
Cdca4	1.61659e-44	0.288313	0.562	0.35	2.83453e-40	3	Cdca4
Tpd52l1	2.11595e-44	0.283923	0.468	0.25	3.71011e-40	3	Tpd52l1
Usp11	2.12141e-44	0.279393	0.755	0.528	3.71968e-40	3	Usp1
Tmem2561	2.38906e-44	0.258473	0.958	0.898	4.18898e-40	3	Tmem256
Ldha	4.548e-44	0.304507	0.985	0.918	7.97446e-40	3	Ldha
Rrm1	5.38321e-44	0.308943	0.62	0.408	9.43891e-40	3	Rrm1
Lsm3	6.49401e-44	0.277787	0.949	0.801	1.13866e-39	3	Lsm3
Fam64a1	7.19764e-44	0.374929	0.524	0.303	1.26203e-39	3	Fam64a
Adprh1	8.12986e-44	0.27676	0.641	0.419	1.42549e-39	3	Adprh
Cox6b2	9.03565e-44	0.312972	0.671	0.454	1.58431e-39	3	Cox6b2
Psip1	1.1771e-43	0.31295	0.874	0.713	2.06393e-39	3	Psip1
Nuf2	1.64978e-43	0.262244	0.401	0.204	2.89273e-39	3	Nuf2
Flna3	2.96243e-43	0.265762	0.73	0.525	5.19433e-39	3	Flna
Efemp21	1.01523e-42	0.257713	0.676	0.452	1.7801e-38	3	Efemp2
Nsmce1	1.59975e-42	0.293266	0.778	0.607	2.805e-38	3	Nsmce1
Ska2	1.60789e-42	0.298328	0.583	0.383	2.81927e-38	3	Ska2
Cenpk	2.04704e-42	0.259232	0.45	0.247	3.58927e-38	3	Cenpk
Fen11	2.48747e-42	0.306322	0.594	0.391	4.36152e-38	3	Fen1
Sgol1	2.722e-42	0.269097	0.413	0.22	4.77276e-38	3	Sgol1
H2afv	3.49742e-42	0.28222	0.997	0.937	6.13238e-38	3	H2afv
Mrpl18	4.82223e-42	0.288758	0.945	0.815	8.45529e-38	3	Mrpl18
Ncapd2	6.11535e-41	0.2618	0.442	0.248	1.07227e-36	3	Ncapd2
Etfb1	1.12022e-40	0.265315	0.901	0.787	1.9642e-36	3	Etfb
Rnf26	2.0782e-40	0.297447	0.647	0.443	3.64391e-36	3	Rnf26
Yaf21	2.54136e-40	0.276933	0.753	0.584	4.45603e-36	3	Yaf2
Acat1	2.841e-40	0.290566	0.694	0.493	4.98142e-36	3	Acat1
Smc6	3.52483e-40	0.30906	0.802	0.633	6.18044e-36	3	Smc6
Rpa21	4.48812e-40	0.329865	0.691	0.502	7.86946e-36	3	Rpa2
Cadm11	8.8235e-40	0.317719	0.573	0.382	1.54711e-35	3	Cadm1
Adgrl21	1.00419e-39	0.301233	0.551	0.352	1.76075e-35	3	Adgrl2
Ptprd	2.67237e-39	0.284463	0.54	0.335	4.68573e-35	3	Ptprd
Peg31	3.25554e-39	0.324254	0.897	0.721	5.70826e-35	3	Peg3
Racgap1	9.25549e-39	0.276106	0.509	0.308	1.62286e-34	3	Racgap1
Galk1	1.19595e-38	0.265751	0.816	0.658	2.09698e-34	3	Galk1
Skp2	3.95539e-38	0.261534	0.543	0.346	6.93538e-34	3	Skp2
Kpna21	4.24159e-38	0.348233	0.44	0.253	7.4372e-34	3	Kpna2
Clspn2	1.67361e-37	0.252036	0.429	0.24	2.93451e-33	3	Clspn
Kif221	2.46015e-37	0.279362	0.484	0.289	4.31362e-33	3	Kif22
Actn12	3.79658e-37	0.250961	0.601	0.397	6.65692e-33	3	Actn1
Pgp	6.4987e-37	0.295217	0.618	0.44	1.13948e-32	3	Pgp
Siva11	1.41623e-36	0.252096	0.969	0.885	2.48321e-32	3	Siva1
Rpa1	3.43445e-36	0.266206	0.473	0.289	6.02196e-32	3	Rpa1
Prdx41	8.5732e-36	0.29732	0.823	0.693	1.50322e-31	3	Prdx4
Mrpl511	1.00967e-35	0.25241	0.884	0.738	1.77035e-31	3	Mrpl51
Plk11	2.68628e-35	0.267883	0.421	0.235	4.71013e-31	3	Plk1
Fbn2	2.86198e-35	0.282261	0.668	0.491	5.0182e-31	3	Fbn2
Id12	2.82994e-34	0.345785	0.722	0.547	4.96201e-30	3	Id1
H1fx	5.00271e-34	0.305874	0.794	0.633	8.77175e-30	3	H1fx
Ccnb11	1.46871e-33	0.435751	0.55	0.372	2.57523e-29	3	Ccnb1
Mcm51	2.09156e-33	0.279508	0.598	0.422	3.66735e-29	3	Mcm5
Sae1	3.9678e-32	0.254829	0.847	0.728	6.95715e-28	3	Sae1
Traf4	7.59284e-32	0.252199	0.648	0.472	1.33133e-27	3	Traf4
0610007P14Rik	2.02195e-31	0.258813	0.738	0.594	3.54528e-27	3	0610007P14Rik
Gpc61	2.04712e-31	0.255408	0.708	0.518	3.58941e-27	3	Gpc6
Actn4	2.87802e-29	0.260769	0.605	0.438	5.04632e-25	3	Actn4
Pcna2	2.69323e-28	0.29262	0.602	0.451	4.72231e-24	3	Pcna
Cenpf2	1.43417e-27	0.461043	0.559	0.388	2.51467e-23	3	Cenpf
Tpx21	1.48497e-27	0.280829	0.52	0.346	2.60375e-23	3	Tpx2
Lockd	7.80927e-27	0.353742	0.52	0.371	1.36928e-22	3	Lockd
Fzr1	3.07178e-23	0.262892	0.485	0.352	5.38605e-19	3	Fzr1
Arl6ip11	3.29209e-23	0.460888	0.745	0.636	5.77235e-19	3	Arl6ip1
Pttg1	1.38569e-22	0.284566	0.664	0.544	2.42967e-18	3	Pttg1
Hn11	7.27708e-16	0.272135	0.911	0.836	1.27596e-11	3	Hn1
Cdc201	4.13234e-14	0.271987	0.512	0.402	7.24564e-10	3	Cdc20
Cenpa1	7.38222e-08	0.25849	0.628	0.554	0.0012944	3	Cenpa
Aldh1a24	4.38705e-249	0.950519	0.941	0.436	7.69226e-245	4	Aldh1a2
Maged24	1.52802e-247	1.05168	0.994	0.704	2.67923e-243	4	Maged2
Hic14	3.9712e-233	0.840981	0.837	0.282	6.96311e-229	4	Hic1
Ccnd24	9.60404e-233	0.967879	0.991	0.722	1.68397e-228	4	Ccnd2
Fibin1	7.21251e-214	0.728949	0.626	0.156	1.26464e-209	4	Fibin
Fhl24	5.28397e-190	0.764482	0.808	0.301	9.26492e-186	4	Fhl2
Mest2	8.51502e-190	0.768884	0.999	0.904	1.49302e-185	4	Mest
Cdkn1c3	2.73812e-187	0.703958	0.999	0.824	4.80102e-183	4	Cdkn1c
Pbx14	5.61776e-185	0.811154	0.991	0.74	9.85017e-181	4	Pbx1
Anxa24	6.69533e-182	0.771657	0.942	0.467	1.17396e-177	4	Anxa2
Mfap24	3.82456e-164	0.668778	0.994	0.821	6.70598e-160	4	Mfap2
Col1a14	8.51309e-163	0.430298	0.908	0.39	1.49269e-158	4	Col1a1
Ifitm24	5.76093e-159	0.553565	1	0.933	1.01012e-154	4	Ifitm2
Arpc1b3	7.05196e-152	0.664582	0.939	0.584	1.23649e-147	4	Arpc1b
Ifitm34	2.25755e-144	0.623161	0.858	0.425	3.95839e-140	4	Ifitm3
Lgals14	1.99474e-141	0.630517	1	0.83	3.49757e-137	4	Lgals1
Emp34	5.26349e-139	0.630994	0.893	0.523	9.229e-135	4	Emp3
Cxcl123	1.16585e-138	0.745289	0.651	0.252	2.0442e-134	4	Cxcl12
Eva1b4	1.16424e-135	0.629294	0.945	0.673	2.04139e-131	4	Eva1b
Sub11	2.54936e-131	0.414368	1	0.954	4.47005e-127	4	Sub1
Cald14	1.98744e-130	0.592544	0.92	0.555	3.48477e-126	4	Cald1
Meis14	7.98951e-130	0.610764	0.79	0.408	1.40088e-125	4	Meis1
Crabp22	3.15096e-125	0.700199	0.726	0.366	5.5249e-121	4	Crabp2
Igfbp53	6.25276e-125	0.887665	0.775	0.426	1.09636e-120	4	Igfbp5
Myl94	8.57321e-125	0.398145	0.805	0.373	1.50323e-120	4	Myl9
Polr2m1	1.50646e-122	0.503909	0.99	0.903	2.64143e-118	4	Polr2m
Emilin14	2.14476e-120	0.599679	0.787	0.39	3.76062e-116	4	Emilin1
Pdgfra2	2.52568e-120	0.500138	0.531	0.175	4.42853e-116	4	Pdgfra
Crabp13	2.96983e-118	0.630503	0.624	0.248	5.2073e-114	4	Crabp1
Foxd12	8.4009e-117	0.505751	0.577	0.208	1.47301e-112	4	Foxd1
Dlk13	5.5345e-115	0.521716	0.593	0.219	9.70419e-111	4	Dlk1
Plagl13	5.87088e-115	0.560138	0.698	0.333	1.0294e-110	4	Plagl1
Sfrp14	1.84288e-114	0.52231	0.74	0.34	3.23131e-110	4	Sfrp1
Ptn4	4.26619e-114	0.598886	0.956	0.771	7.48034e-110	4	Ptn
Sepp13	3.29157e-111	0.502955	0.746	0.369	5.77144e-107	4	Sepp1
Gpc34	1.45306e-104	0.561529	0.941	0.755	2.5478e-100	4	Gpc3
Mdk1	1.99338e-99	0.38261	1	0.948	3.4952e-95	4	Mdk
Cd634	4.8309e-99	0.460362	0.984	0.878	8.4705e-95	4	Cd63
Selm4	6.76633e-99	0.514834	0.815	0.493	1.18641e-94	4	Selm
Islr2	1.63203e-97	0.409825	0.491	0.169	2.8616e-93	4	Islr
Cnn24	2.58409e-96	0.511506	0.781	0.412	4.53094e-92	4	Cnn2
Shisa31	1.18745e-95	0.568782	0.753	0.442	2.08208e-91	4	Shisa3
Meg34	4.77194e-92	0.383602	0.805	0.419	8.36712e-88	4	Meg3
Loxl11	2.76459e-91	0.417264	0.478	0.177	4.84742e-87	4	Loxl1
Actg12	2.79994e-90	0.387022	1	0.956	4.90942e-86	4	Actg1
Dad11	1.87264e-88	0.410026	0.988	0.916	3.28349e-84	4	Dad1
Cd814	2.03873e-87	0.429438	0.976	0.851	3.57471e-83	4	Cd81
Gm297711	1.18079e-85	0.309897	0.262	0.057	2.07039e-81	4	Gm29771
Dhrs34	5.83607e-84	0.499172	0.632	0.324	1.0233e-79	4	Dhrs3
Camk2n14	4.07812e-82	0.548743	0.746	0.493	7.15058e-78	4	Camk2n1
Pdlim24	3.20839e-80	0.474795	0.651	0.332	5.62558e-76	4	Pdlim2
Slc40a11	7.12362e-78	0.373974	0.447	0.172	1.24906e-73	4	Slc40a1
Alcam4	8.99942e-78	0.48899	0.79	0.514	1.57796e-73	4	Alcam
Ebf14	1.25152e-77	0.365986	0.596	0.253	2.19441e-73	4	Ebf1
Tm4sf12	3.08639e-77	0.381589	0.528	0.217	5.41168e-73	4	Tm4sf1
Serpinh12	5.78914e-77	0.368732	0.993	0.914	1.01507e-72	4	Serpinh1
Mmp143	7.53862e-77	0.468457	0.71	0.451	1.32182e-72	4	Mmp14
Sfr1	3.97032e-76	0.44249	0.956	0.87	6.96156e-72	4	Sfr1
Ptms1	5.39106e-75	0.407429	0.976	0.876	9.45268e-71	4	Ptms
Olfml34	3.2293e-74	0.434298	0.556	0.245	5.66225e-70	4	Olfml3
Tpm44	9.69595e-74	0.385499	0.947	0.818	1.70009e-69	4	Tpm4
Ecm14	4.8593e-73	0.429849	0.581	0.26	8.5203e-69	4	Ecm1
Uqcc24	6.87541e-73	0.410292	0.932	0.809	1.20553e-68	4	Uqcc2
Fam212a4	7.77154e-73	0.433044	0.543	0.252	1.36266e-68	4	Fam212a
Tpi11	1.31767e-71	0.409064	0.981	0.902	2.31041e-67	4	Tpi1
Pdzd23	1.12378e-70	0.454391	0.501	0.229	1.97044e-66	4	Pdzd2
Ntn11	1.76059e-70	0.365608	0.345	0.111	3.08702e-66	4	Ntn1
C1qtnf21	1.91708e-68	0.376354	0.359	0.12	3.36141e-64	4	C1qtnf2
6330403K07Rik1	1.95334e-68	0.477622	0.738	0.52	3.42498e-64	4	6330403K07Rik
Pfn13	5.8531e-68	0.28989	1	0.968	1.02628e-63	4	Pfn1
Actb4	1.68583e-67	0.30814	1	0.974	2.95593e-63	4	Actb
Gsta4	2.36219e-67	0.459634	0.719	0.492	4.14186e-63	4	Gsta4
Mfap42	1.6067e-66	0.419969	0.868	0.625	2.8172e-62	4	Mfap4
Maged12	2.71105e-66	0.421042	0.901	0.793	4.75356e-62	4	Maged1
S100a113	3.45208e-65	0.318182	0.97	0.874	6.05289e-61	4	S100a11
Tnnt11	7.19392e-65	0.333204	0.358	0.13	1.26138e-60	4	Tnnt1
A230065H16Rik1	1.67812e-64	0.32538	0.286	0.087	2.94242e-60	4	A230065H16Rik
Meis23	1.98252e-64	0.401028	0.967	0.751	3.47615e-60	4	Meis2
Fn14	2.17509e-63	0.40539	0.694	0.421	3.8138e-59	4	Fn1
Lhfp4	2.24572e-63	0.391047	0.664	0.378	3.93764e-59	4	Lhfp
Ldb23	4.32674e-63	0.356461	0.46	0.196	7.58651e-59	4	Ldb2
Lsp12	3.53359e-62	0.405975	0.871	0.634	6.19579e-58	4	Lsp1
Gpx83	4.17768e-62	0.389469	0.78	0.58	7.32515e-58	4	Gpx8
Arf41	1.44327e-61	0.370175	0.916	0.821	2.53062e-57	4	Arf4
Igfbp61	2.28659e-60	0.377627	0.386	0.152	4.0093e-56	4	Igfbp6
Mdfi3	7.04006e-60	0.366513	0.491	0.24	1.2344e-55	4	Mdfi
Hspb1	3.0478e-58	0.331361	0.367	0.142	5.344e-54	4	Hspb1
Ptgr1	1.29603e-57	0.335069	0.391	0.168	2.27246e-53	4	Ptgr1
Ostc1	2.2165e-57	0.337983	0.929	0.843	3.8864e-53	4	Ostc
Nfia4	1.89298e-56	0.314428	0.479	0.219	3.31915e-52	4	Nfia
Twist2	1.46187e-55	0.284675	0.294	0.099	2.56325e-51	4	Twist2
Rcn32	5.06699e-55	0.363946	0.797	0.644	8.88447e-51	4	Rcn3
Ppdpf	1.53555e-54	0.32609	0.966	0.887	2.69243e-50	4	Ppdpf
Prdx11	3.88498e-54	0.25453	0.999	0.955	6.81193e-50	4	Prdx1
Mecom4	4.32806e-54	0.36182	0.497	0.246	7.58882e-50	4	Mecom
Psma3	1.49054e-53	0.325775	0.966	0.895	2.61351e-49	4	Psma3
Chd33	9.3018e-53	0.396721	0.781	0.625	1.63098e-48	4	Chd3
Vim3	1.10866e-52	0.260721	0.812	0.551	1.94393e-48	4	Vim
Ptgis	1.36868e-52	0.323443	0.34	0.138	2.39985e-48	4	Ptgis
Ssbp21	1.55794e-52	0.395019	0.738	0.551	2.73169e-48	4	Ssbp2
Serpine24	1.85517e-52	0.369583	0.593	0.345	3.25286e-48	4	Serpine2
Dnaja1	2.07506e-52	0.338456	0.964	0.883	3.63842e-48	4	Dnaja1
Arpc53	2.16178e-52	0.359117	0.806	0.681	3.79046e-48	4	Arpc5
Myl12a3	3.38446e-52	0.299103	0.972	0.905	5.93431e-48	4	Myl12a
Morf4l11	4.15964e-52	0.303517	0.975	0.914	7.29352e-48	4	Morf4l1
Adamtsl11	2.28424e-51	0.295843	0.286	0.099	4.00518e-47	4	Adamtsl1
Sertad41	2.57301e-51	0.269064	0.283	0.099	4.51152e-47	4	Sertad4
Cd83	1.06342e-50	0.315112	0.359	0.153	1.86461e-46	4	Cd83
Hnrnpk	3.266e-50	0.279281	0.994	0.943	5.7266e-46	4	Hnrnpk
Pkm	7.21619e-50	0.300587	0.993	0.932	1.26529e-45	4	Pkm
Aprt	9.3544e-50	0.325707	0.947	0.856	1.6402e-45	4	Aprt
Rarres22	3.39993e-49	0.335163	0.422	0.195	5.96144e-45	4	Rarres2
H193	6.12172e-49	0.283601	0.996	0.906	1.07338e-44	4	H19
Ldha1	2.62825e-48	0.338076	0.984	0.919	4.60837e-44	4	Ldha
Cdc42ep31	6.77083e-48	0.387291	0.501	0.266	1.1872e-43	4	Cdc42ep3
Mmp23	2.01245e-47	0.320578	0.464	0.243	3.52863e-43	4	Mmp2
Ubc1	2.87424e-47	0.389004	0.929	0.837	5.0397e-43	4	Ubc
Cdc422	5.44261e-47	0.281545	0.967	0.891	9.54308e-43	4	Cdc42
Aldoa	7.86076e-47	0.323726	0.964	0.896	1.3783e-42	4	Aldoa
Myh101	1.51871e-45	0.368158	0.672	0.505	2.66291e-41	4	Myh10
Oaf1	6.42499e-45	0.33978	0.626	0.425	1.12656e-40	4	Oaf
Cpa21	1.14898e-44	0.37866	0.389	0.187	2.01463e-40	4	Cpa2
Tgfb3	1.49838e-44	0.25793	0.263	0.095	2.62727e-40	4	Tgfb3
Anxa63	5.82759e-43	0.317062	0.564	0.345	1.02181e-38	4	Anxa6
Tceal81	5.99333e-43	0.316265	0.88	0.814	1.05087e-38	4	Tceal8
Igfbp31	2.30017e-42	0.259289	0.303	0.12	4.03312e-38	4	Igfbp3
Hmgn32	4.0121e-42	0.319728	0.8	0.664	7.03482e-38	4	Hmgn3
Laptm4b1	1.20242e-41	0.344227	0.516	0.334	2.10833e-37	4	Laptm4b
Il11ra11	5.09181e-41	0.337062	0.528	0.342	8.92798e-37	4	Il11ra1
Gdnf1	5.25003e-41	0.303616	0.351	0.171	9.2054e-37	4	Gdnf
Ifitm12	8.00489e-41	0.298026	0.621	0.401	1.40358e-36	4	Ifitm1
Cnrip11	5.69282e-40	0.292091	0.408	0.212	9.98178e-36	4	Cnrip1
Ndufv3	9.19108e-40	0.330766	0.84	0.768	1.61156e-35	4	Ndufv3
Tgfbi2	1.50378e-39	0.340836	0.658	0.454	2.63673e-35	4	Tgfbi
Scarf21	2.1436e-39	0.255305	0.32	0.145	3.75859e-35	4	Scarf2
Lpar11	4.41137e-39	0.258839	0.348	0.164	7.73489e-35	4	Lpar1
Nenf2	5.42659e-39	0.304628	0.871	0.777	9.51498e-35	4	Nenf
P3h31	3.75921e-38	0.299006	0.428	0.237	6.59141e-34	4	P3h3
Peg32	5.04743e-38	0.338242	0.865	0.725	8.85016e-34	4	Peg3
Arap11	2.75868e-36	0.252035	0.324	0.149	4.83707e-32	4	Arap1
Mxd41	2.95662e-35	0.347506	0.592	0.437	5.18413e-31	4	Mxd4
Morf4l2	3.73615e-35	0.26588	0.97	0.895	6.55096e-31	4	Morf4l2
Pdia63	4.78378e-35	0.268317	0.916	0.822	8.38788e-31	4	Pdia6
Rbbp71	1.56845e-34	0.296713	0.846	0.777	2.75012e-30	4	Rbbp7
Hspa53	5.79234e-34	0.320039	0.873	0.786	1.01563e-29	4	Hspa5
Cnpy2	7.53171e-34	0.269704	0.92	0.849	1.32061e-29	4	Cnpy2
Cox6b21	2.85712e-33	0.30385	0.612	0.462	5.00968e-29	4	Cox6b2
Timp32	6.27217e-33	0.263325	0.385	0.199	1.09976e-28	4	Timp3
Dkk12	7.05529e-33	0.483983	0.331	0.162	1.23708e-28	4	Dkk1
Atxn7l3b	1.16469e-32	0.250552	0.966	0.89	2.04217e-28	4	Atxn7l3b
Cadm12	1.63171e-32	0.35199	0.533	0.388	2.86103e-28	4	Cadm1
Capns12	3.42534e-32	0.258032	0.822	0.732	6.006e-28	4	Capns1
Spcs1	6.78125e-32	0.253202	0.932	0.867	1.18902e-27	4	Spcs1
Rcn13	1.67577e-31	0.256825	0.72	0.573	2.9383e-27	4	Rcn1
Micu11	2.6041e-31	0.289975	0.429	0.271	4.56602e-27	4	Micu1
P3h4	2.66199e-31	0.304547	0.53	0.392	4.66754e-27	4	P3h4
Btg2	2.95838e-31	0.277485	0.311	0.16	5.18723e-27	4	Btg2
Cops6	5.75177e-31	0.265521	0.839	0.774	1.00852e-26	4	Cops6
Nab21	9.64996e-31	0.319203	0.447	0.287	1.69202e-26	4	Nab2
Oaz21	1.18348e-30	0.258625	0.837	0.765	2.07512e-26	4	Oaz2
Fkbp7	1.53069e-30	0.256129	0.425	0.256	2.68392e-26	4	Fkbp7
1973-09-01	4.17292e-30	0.259857	0.799	0.706	7.31681e-26	4	2021-09-07
Ddit4	4.20509e-30	0.287204	0.365	0.21	7.37321e-26	4	Ddit4
Ralb2	4.29417e-30	0.266397	0.525	0.371	7.52941e-26	4	Ralb
Galk11	1.81702e-29	0.263232	0.753	0.666	3.18597e-25	4	Galk1
Pdia32	6.47099e-29	0.255103	0.805	0.729	1.13462e-24	4	Pdia3
Basp14	7.5315e-29	0.25716	0.624	0.473	1.32057e-24	4	Basp1
Igf23	1.61501e-28	0.262341	0.697	0.562	2.83176e-24	4	Igf2
Adprh2	5.56047e-28	0.264578	0.568	0.429	9.74973e-24	4	Adprh
Acat11	1.41796e-27	0.266232	0.63	0.502	2.48624e-23	4	Acat1
Thra1	1.47504e-27	0.261486	0.527	0.377	2.58634e-23	4	Thra
Aldh2	9.62723e-27	0.278932	0.639	0.542	1.68804e-22	4	Aldh2
Vasp2	4.74295e-26	0.28134	0.63	0.526	8.31629e-22	4	Vasp
Hacd2	8.67637e-26	0.268959	0.408	0.273	1.52131e-21	4	Hacd2
Ccne12	6.91732e-24	0.271704	0.457	0.323	1.21288e-19	4	Ccne1
Rbfox2	2.54131e-23	0.252057	0.525	0.412	4.45593e-19	4	Rbfox2
Tspan43	1.61162e-20	0.259765	0.472	0.356	2.82581e-16	4	Tspan4
Nr2f11	2.0768e-20	0.250748	0.476	0.353	3.64145e-16	4	Nr2f1
Mgp	1.70047e-19	0.271181	0.339	0.213	2.9816e-15	4	Mgp
Hist1h2bc3	6.17633e-18	0.311624	0.447	0.327	1.08296e-13	4	Hist1h2bc
Id24	8.42522e-16	0.277935	0.747	0.673	1.47728e-11	4	Id2
Id13	9.85e-14	0.26493	0.636	0.557	1.7271e-09	4	Id1
Ccnb2	1.64886e-08	0.260414	0.436	0.394	0.000289111	4	Ccnb2
Pttg11	2.15538e-08	0.275631	0.565	0.554	0.000377925	4	Pttg1
Cenpa2	8.52325e-05	0.317769	0.544	0.563	1	4	Cenpa
Hba-a13	0	5.26641	1	0.989	0	5	Hba-a1
Hbb-bt3	0	5.24851	1	0.898	0	5	Hbb-bt
Hbb-bs3	0	5.10785	1	1	0	5	Hbb-bs
Hba-a22	0	5.09079	1	0.751	0	5	Hba-a2
Alas2	0	2.94365	0.996	0.05	0	5	Alas2
Snca	0	2.43626	0.97	0.041	0	5	Snca
Mkrn15	0	2.31893	0.994	0.385	0	5	Mkrn1
Gypa	0	2.11658	0.738	0.012	0	5	Gypa
Bpgm5	0	1.84306	0.893	0.297	0	5	Bpgm
Fech4	0	1.81896	0.957	0.195	0	5	Fech
Ube2l6	0	1.67427	0.919	0.102	0	5	Ube2l6
Tspo2	0	0.66092	0.423	0.007	0	5	Tspo2
Isg20	0	0.574029	0.331	0.004	0	5	Isg20
Trim10	0	0.479719	0.257	0.001	0	5	Trim10
Slc4a1	0	0.450145	0.258	0.003	0	5	Slc4a1
Fam46c	0	0.448465	0.333	0.015	0	5	Fam46c
Rhd	0	0.422636	0.258	0.003	0	5	Rhd
Slc25a37	6.75035e-302	0.78001	0.547	0.07	1.18361e-297	5	Slc25a37
2021-03-02	9.03119e-297	1.16807	0.884	0.31	1.58353e-292	5	2021-03-02
Fam210b	1.39052e-225	0.668413	0.479	0.072	2.43815e-221	5	Fam210b
Fam220a	1.08849e-197	1.0824	0.83	0.42	1.90855e-193	5	Fam220a
Car2	2.27432e-190	1.53548	0.449	0.075	3.9878e-186	5	Car2
Pnpo	9.09744e-187	0.930744	0.449	0.079	1.59515e-182	5	Pnpo
Fth1	4.46327e-130	0.571124	0.991	1	7.8259e-126	5	Fth1
Bnip3l4	1.38512e-125	0.727497	0.933	0.895	2.42866e-121	5	Bnip3l
Blvrb	1.38715e-109	0.955358	0.684	0.378	2.43222e-105	5	Blvrb
Slc48a11	1.78404e-85	0.58392	0.513	0.215	3.12814e-81	5	Slc48a1
Gabarapl2	1.15696e-79	0.60055	0.816	0.739	2.02861e-75	5	Gabarapl2
Ptp4a3	1.01701e-78	0.497936	0.573	0.277	1.78323e-74	5	Ptp4a3
Adipor1	3.3296e-74	0.572205	0.766	0.608	5.83812e-70	5	Adipor1
Riok3	6.87371e-64	0.469006	0.421	0.175	1.20524e-59	5	Riok3
Grina	3.07545e-58	0.460856	0.479	0.238	5.39249e-54	5	Grina
Ghitm	1.29022e-49	0.506063	0.607	0.439	2.26227e-45	5	Ghitm
Gclm	1.12998e-47	0.494506	0.463	0.257	1.9813e-43	5	Gclm
Isca1	6.68331e-43	0.38855	0.384	0.186	1.17185e-38	5	Isca1
Hebp12	3.40125e-36	0.405632	0.498	0.308	5.96376e-32	5	Hebp1
Mpp1	4.37639e-36	0.371564	0.348	0.168	7.67357e-32	5	Mpp1
Cdc25b	1.73485e-35	0.354567	0.352	0.173	3.04189e-31	5	Cdc25b
Hscb	2.05061e-35	0.354409	0.414	0.235	3.59555e-31	5	Hscb
Ccndbp1	1.98011e-33	0.352431	0.369	0.195	3.47193e-29	5	Ccndbp1
Prdx2	4.95901e-31	0.357125	0.963	0.994	8.69513e-27	5	Prdx2
Epb41	3.02162e-26	0.316375	0.348	0.201	5.29812e-22	5	Epb41
Gpx13	3.59317e-25	1.36204	0.732	0.892	6.30026e-21	5	Gpx1
Mt1	8.37569e-25	0.499485	0.328	0.176	1.46859e-20	5	Mt1
Creg1	1.5659e-19	0.322041	0.391	0.265	2.74565e-15	5	Creg1
St3gal5	2.50492e-17	0.260144	0.279	0.162	4.39213e-13	5	St3gal5
Sh3glb1	1.58748e-16	0.300329	0.605	0.582	2.7835e-12	5	Sh3glb1
Bcl2l1	1.49351e-14	0.287721	0.341	0.243	2.61872e-10	5	Bcl2l1
Cmas	2.0713e-14	0.461278	0.464	0.429	3.63182e-10	5	Cmas
Cd24a5	5.22626e-11	0.275099	0.876	0.874	9.16373e-07	5	Cd24a
Nt5c3	8.82796e-11	0.289963	0.354	0.284	1.5479e-06	5	Nt5c3
Tfdp2	2.75786e-06	0.284526	0.367	0.347	0.0483563	5	Tfdp2
Ctsb1	0.00126477	0.265042	0.519	0.608	1	5	Ctsb
Calb1	0	2.75064	0.979	0.097	0	6	Calb1
Rprm	0	2.45188	0.987	0.079	0	6	Rprm
Epcam	0	1.87162	0.989	0.156	0	6	Epcam
Wfdc25	0	1.86274	0.998	0.318	0	6	Wfdc2
Krt18	0	1.57535	0.943	0.098	0	6	Krt18
Gata3	0	1.42887	0.897	0.056	0	6	Gata3
Cldn3	0	1.37509	0.893	0.026	0	6	Cldn3
Spint24	0	1.35902	0.973	0.296	0	6	Spint2
Wfdc15b	0	1.32182	0.92	0.044	0	6	Wfdc15b
Bex14	0	1.24674	0.954	0.31	0	6	Bex1
Krt8	0	1.19323	0.842	0.042	0	6	Krt8
Cldn6	0	1.19294	0.905	0.095	0	6	Cldn6
Cldn7	0	1.18737	0.899	0.085	0	6	Cldn7
Bex44	0	1.18632	0.964	0.306	0	6	Bex4
Pdzk1ip1	0	1.08371	0.505	0.032	0	6	Pdzk1ip1
Fam149a	0	1.04605	0.855	0.122	0	6	Fam149a
Mal2	0	0.97259	0.758	0.02	0	6	Mal2
Sox9	0	0.951485	0.726	0.072	0	6	Sox9
Mpped2	0	0.948299	0.838	0.092	0	6	Mpped2
Cldn8	0	0.945095	0.709	0.018	0	6	Cldn8
Npnt	0	0.882387	0.762	0.077	0	6	Npnt
Gfra1	0	0.858177	0.796	0.15	0	6	Gfra1
Crlf1	0	0.842408	0.619	0.016	0	6	Crlf1
Emx2	0	0.809694	0.802	0.103	0	6	Emx2
Cited4	0	0.779861	0.63	0.02	0	6	Cited4
Crb3	0	0.767032	0.754	0.07	0	6	Crb3
Tacstd2	0	0.760988	0.507	0.011	0	6	Tacstd2
Ret	0	0.76092	0.629	0.012	0	6	Ret
1700011H14Rik	0	0.757843	0.714	0.067	0	6	1700011H14Rik
Cldn4	0	0.743558	0.674	0.015	0	6	Cldn4
Pantr1	0	0.741599	0.726	0.075	0	6	Pantr1
Krt23	0	0.736287	0.451	0.012	0	6	Krt23
Cdh16	0	0.72053	0.644	0.042	0	6	Cdh16
Mia	0	0.70874	0.646	0.012	0	6	Mia
Bspry	0	0.685761	0.68	0.024	0	6	Bspry
Aldh1a3	0	0.672278	0.621	0.035	0	6	Aldh1a3
Rab25	0	0.671275	0.669	0.016	0	6	Rab25
Vldlr	0	0.667418	0.684	0.087	0	6	Vldlr
Tbx3	0	0.665322	0.632	0.064	0	6	Tbx3
Tfcp2l1	0	0.648752	0.558	0.033	0	6	Tfcp2l1
Wnt11	0	0.634042	0.467	0.027	0	6	Wnt11
Grb7	0	0.631229	0.678	0.064	0	6	Grb7
Kcnk1	0	0.62499	0.651	0.04	0	6	Kcnk1
Krt7	0	0.613662	0.43	0.008	0	6	Krt7
Mapk13	0	0.613473	0.651	0.054	0	6	Mapk13
0610040J01Rik	0	0.60956	0.638	0.069	0	6	0610040J01Rik
Rassf10	0	0.608603	0.598	0.056	0	6	Rassf10
Ehf	0	0.597711	0.587	0.005	0	6	Ehf
Cxcl14	0	0.581002	0.562	0.056	0	6	Cxcl14
Apoc1	0	0.568066	0.516	0.03	0	6	Apoc1
Arg2	0	0.538051	0.472	0.017	0	6	Arg2
Mal	0	0.514778	0.474	0.019	0	6	Mal
Prss8	0	0.484782	0.512	0.05	0	6	Prss8
Rnf128	0	0.480637	0.509	0.019	0	6	Rnf128
Gstt3	0	0.402885	0.457	0.034	0	6	Gstt3
Gm16136	0	0.391641	0.427	0.011	0	6	Gm16136
Slco4c1	0	0.361075	0.392	0.002	0	6	Slco4c1
9230102O04Rik	0	0.348587	0.379	0.008	0	6	9230102O04Rik
Kdf1	0	0.338726	0.404	0.023	0	6	Kdf1
St14	0	0.314929	0.387	0.014	0	6	St14
Veph1	0	0.311931	0.381	0.016	0	6	Veph1
Esrp1	0	0.310806	0.381	0.015	0	6	Esrp1
Tfap2a	0	0.28637	0.343	0.012	0	6	Tfap2a
Tmem54	0	0.275881	0.333	0.008	0	6	Tmem54
Smim22	0	0.274823	0.318	0.012	0	6	Smim22
Emb	1.65535e-307	0.659431	0.699	0.112	2.90249e-303	6	Emb
Mgst13	3.01879e-306	1.094	0.945	0.306	5.29315e-302	6	Mgst1
Spint1	5.27499e-305	0.331344	0.387	0.024	9.24917e-301	6	Spint1
Col9a3	1.83757e-303	0.263085	0.295	0.01	3.222e-299	6	Col9a3
Cystm1	7.28936e-302	0.768863	0.642	0.092	1.27812e-297	6	Cystm1
Tspan15	2.80378e-292	0.637047	0.703	0.12	4.91614e-288	6	Tspan15
Pcbd14	3.17997e-285	0.944136	0.933	0.303	5.57577e-281	6	Pcbd1
Tmem229a	1.45299e-284	0.280628	0.333	0.017	2.54768e-280	6	Tmem229a
Ap1m2	6.5386e-271	0.286974	0.32	0.017	1.14648e-266	6	Ap1m2
Hoxb74	6.51916e-268	1.04679	0.916	0.347	1.14307e-263	6	Hoxb7
Plet1	2.29461e-267	0.38602	0.35	0.023	4.02336e-263	6	Plet1
Tmed6	2.08636e-265	0.301786	0.362	0.025	3.65823e-261	6	Tmed6
Tfap2b	1.45493e-262	0.284377	0.398	0.031	2.55108e-258	6	Tfap2b
Tesc	3.9298e-260	0.251969	0.274	0.011	6.89052e-256	6	Tesc
Frem2	4.8453e-258	0.550188	0.615	0.102	8.49575e-254	6	Frem2
Tmem238	5.86655e-257	0.712202	0.79	0.199	1.02864e-252	6	Tmem238
Ap1s3	1.92568e-256	0.299047	0.377	0.03	3.37649e-252	6	Ap1s3
Dact2	5.0681e-256	0.422181	0.503	0.061	8.88641e-252	6	Dact2
S100a165	4.66441e-253	0.949964	0.926	0.328	8.17858e-249	6	S100a16
Kitl	6.09173e-253	0.367528	0.438	0.043	1.06812e-248	6	Kitl
Fermt1	1.2324e-252	0.307645	0.379	0.03	2.16089e-248	6	Fermt1
Lamc2	7.69841e-252	0.379381	0.48	0.055	1.34984e-247	6	Lamc2
Cd92	1.57273e-246	0.793106	0.821	0.218	2.75763e-242	6	Cd9
Cdh1	2.18347e-246	0.368178	0.444	0.047	3.8285e-242	6	Cdh1
Elf3	6.85225e-246	0.293723	0.299	0.017	1.20147e-241	6	Elf3
Rab20	2.41619e-245	0.500037	0.535	0.075	4.23656e-241	6	Rab20
Pou3f3	5.83992e-238	0.364972	0.461	0.053	1.02397e-233	6	Pou3f3
Vav3	1.72857e-237	0.280086	0.358	0.028	3.03087e-233	6	Vav3
Spsb4	3.1757e-237	0.676832	0.737	0.18	5.56827e-233	6	Spsb4
Apobec3	4.3548e-237	0.310168	0.402	0.038	7.63571e-233	6	Apobec3
Scn8a	2.39924e-236	0.30509	0.411	0.041	4.20683e-232	6	Scn8a
Ldhb3	6.66185e-234	1.2302	0.983	0.655	1.16809e-229	6	Ldhb
Cdh3	3.65342e-232	0.405684	0.514	0.071	6.40591e-228	6	Cdh3
Mpzl2	9.44883e-228	0.289778	0.35	0.029	1.65676e-223	6	Mpzl2
Cndp21	3.43507e-226	0.727528	0.794	0.227	6.02305e-222	6	Cndp2
Dcdc2a	2.52002e-225	0.390712	0.459	0.056	4.4186e-221	6	Dcdc2a
Prr15l	2.60394e-224	0.312295	0.377	0.035	4.56574e-220	6	Prr15l
Lix1	8.33174e-224	0.38765	0.413	0.046	1.46089e-219	6	Lix1
Hacd4	6.75244e-220	0.41905	0.499	0.071	1.18397e-215	6	Hacd4
Psph1	5.19316e-219	0.720621	0.804	0.242	9.10568e-215	6	Psph
Atox11	1.33213e-216	0.842839	0.994	0.87	2.33576e-212	6	Atox1
Capg	6.30847e-214	0.481576	0.592	0.107	1.10613e-209	6	Capg
Arl4c5	1.47639e-213	0.641668	0.773	0.2	2.58871e-209	6	Arl4c
St6galnac2	1.96568e-213	0.289754	0.366	0.035	3.44663e-209	6	St6galnac2
Rrad	3.84632e-211	0.276881	0.286	0.019	6.74414e-207	6	Rrad
Rab3ip6	2.08959e-204	0.702593	0.815	0.25	3.66389e-200	6	Rab3ip
Mgll	2.28867e-202	0.292397	0.383	0.042	4.01295e-198	6	Mgll
Fhl1	2.62728e-198	0.400894	0.516	0.085	4.60668e-194	6	Fhl1
Fuca2	1.89358e-189	0.399977	0.518	0.09	3.32021e-185	6	Fuca2
Hoxd8	2.20093e-189	0.408848	0.524	0.093	3.85911e-185	6	Hoxd8
Mboat1	2.57967e-186	0.313396	0.421	0.058	4.52319e-182	6	Mboat1
Id4	6.54977e-185	0.513551	0.587	0.125	1.14844e-180	6	Id4
4930523C07Rik	9.39004e-185	0.424006	0.539	0.099	1.64645e-180	6	4930523C07Rik
S100a64	4.60552e-184	0.965269	0.815	0.268	8.07531e-180	6	S100a6
Lama5	4.87093e-177	0.329192	0.408	0.058	8.54068e-173	6	Lama5
Sct	2.09722e-176	0.787682	0.587	0.133	3.67727e-172	6	Sct
Hoxd91	3.63273e-175	0.666405	0.87	0.353	6.36962e-171	6	Hoxd9
Plac84	3.44015e-174	0.867499	0.897	0.336	6.03196e-170	6	Plac8
Sema3c1	4.10493e-172	0.4889	0.617	0.14	7.19758e-168	6	Sema3c
Cdkn1a	1.71198e-168	0.435235	0.358	0.047	3.00179e-164	6	Cdkn1a
Fras1	2.45235e-168	0.563518	0.686	0.199	4.29996e-164	6	Fras1
B4galt6	1.18118e-167	0.431115	0.545	0.118	2.07108e-163	6	B4galt6
Atp1b1	1.01057e-166	0.502732	0.549	0.112	1.77193e-162	6	Atp1b1
Stard10	5.85412e-164	0.43063	0.596	0.136	1.02646e-159	6	Stard10
Ly6e3	1.82875e-161	0.697265	0.851	0.351	3.20654e-157	6	Ly6e
Mt2	5.76791e-160	0.373985	0.518	0.105	1.01135e-155	6	Mt2
4931406C07Rik	8.26365e-159	0.491822	0.474	0.094	1.44895e-154	6	4931406C07Rik
Plpp2	6.64911e-158	0.475536	0.625	0.168	1.16586e-153	6	Plpp2
Hoxb85	9.19858e-158	0.699305	0.819	0.348	1.61288e-153	6	Hoxb8
Hoxb96	5.61107e-155	0.754973	0.8	0.35	9.83844e-151	6	Hoxb9
Wbp53	4.71409e-152	0.585124	1	0.918	8.26569e-148	6	Wbp5
Plscr1	7.4819e-152	0.482174	0.632	0.177	1.31188e-147	6	Plscr1
Bex22	3.39465e-150	0.797965	0.888	0.434	5.95217e-146	6	Bex2
Efnb2	1.5901e-147	0.307608	0.385	0.062	2.78808e-143	6	Efnb2
Crip23	3.17161e-146	0.755913	0.899	0.484	5.5611e-142	6	Crip2
Dbi3	3.7118e-146	0.601694	0.998	0.889	6.50828e-142	6	Dbi
Hoxb41	5.5204e-146	0.586058	0.783	0.31	9.67947e-142	6	Hoxb4
Cmtm8	5.0875e-145	0.336399	0.512	0.111	8.92042e-141	6	Cmtm8
Lsr	1.83387e-141	0.456254	0.636	0.185	3.2155e-137	6	Lsr
Tmc4	1.17938e-140	0.271923	0.335	0.048	2.06793e-136	6	Tmc4
Ethe11	1.89827e-140	0.642147	0.781	0.31	3.32843e-136	6	Ethe1
Hoxd41	3.80603e-140	0.554734	0.718	0.262	6.6735e-136	6	Hoxd4
Limch1	7.35135e-140	0.392784	0.533	0.129	1.28899e-135	6	Limch1
Ezr4	1.75737e-139	0.58774	0.737	0.272	3.08138e-135	6	Ezr
Ppfibp11	2.69566e-139	0.55838	0.665	0.225	4.72656e-135	6	Ppfibp1
Sema6a	8.11489e-139	0.353544	0.478	0.101	1.42286e-134	6	Sema6a
Emid15	1.21233e-138	0.489257	0.773	0.256	2.1257e-134	6	Emid1
Hs3st3b1	6.29165e-138	0.310726	0.32	0.045	1.10318e-133	6	Hs3st3b1
Cela1	9.70146e-137	0.252651	0.303	0.04	1.70105e-132	6	Cela1
Socs2	7.71656e-136	0.295913	0.35	0.054	1.35302e-131	6	Socs2
Bcam4	2.4869e-132	0.706819	0.768	0.313	4.36054e-128	6	Bcam
Tpd52l12	1.13075e-131	0.536288	0.695	0.24	1.98266e-127	6	Tpd52l1
Hebp13	1.36452e-129	0.595774	0.754	0.289	2.39254e-125	6	Hebp1
Camkk2	1.87603e-128	0.460242	0.623	0.196	3.28942e-124	6	Camkk2
Mecom6	1.27403e-127	0.463553	0.724	0.234	2.23388e-123	6	Mecom
Crip13	3.39219e-125	0.748245	0.796	0.379	5.94786e-121	6	Crip1
Arhgef28	3.73028e-125	0.267051	0.366	0.065	6.54068e-121	6	Arhgef28
Krtcap3	7.03632e-125	0.262503	0.314	0.048	1.23375e-120	6	Krtcap3
Asb4	3.98904e-124	0.28395	0.36	0.062	6.99438e-120	6	Asb4
Calm14	6.85046e-124	0.576286	0.998	0.915	1.20116e-119	6	Calm1
Myo18a	2.44784e-123	0.281897	0.434	0.091	4.29204e-119	6	Myo18a
Fam171a2	1.02862e-120	0.406974	0.573	0.17	1.80358e-116	6	Fam171a2
2810001G20Rik	3.66175e-118	0.543386	0.594	0.198	6.42051e-114	6	2810001G20Rik
Cdc42ep2	8.44541e-118	0.282779	0.423	0.088	1.48082e-113	6	Cdc42ep2
Arhgef5	1.14763e-117	0.256003	0.383	0.075	2.01225e-113	6	Arhgef5
Kif12	1.33612e-116	0.254304	0.331	0.056	2.34276e-112	6	Kif12
Rras21	2.03827e-116	0.531514	0.731	0.307	3.57391e-112	6	Rras2
Sh3yl1	2.16677e-116	0.267071	0.383	0.076	3.79922e-112	6	Sh3yl1
Nrtn	5.50794e-116	0.376422	0.518	0.14	9.65763e-112	6	Nrtn
Dstn1	6.51061e-115	0.540322	0.973	0.781	1.14157e-110	6	Dstn
Ly6h	4.7217e-114	0.33282	0.406	0.085	8.27902e-110	6	Ly6h
Myl12b2	7.58267e-113	0.573098	0.966	0.726	1.32955e-108	6	Myl12b
Pvrl3	9.43801e-113	0.398975	0.554	0.17	1.65486e-108	6	Pvrl3
Pycard	6.44473e-112	0.379202	0.436	0.102	1.13002e-107	6	Pycard
Dcbld1	7.48978e-112	0.286222	0.432	0.101	1.31326e-107	6	Dcbld1
Sorbs2	1.29906e-111	0.297867	0.429	0.1	2.27776e-107	6	Sorbs2
Nfib4	2.16686e-111	0.481681	0.76	0.295	3.79937e-107	6	Nfib
Tox3	4.78049e-111	0.353777	0.486	0.13	8.38211e-107	6	Tox3
Gclc	8.10784e-110	0.302087	0.402	0.09	1.42163e-105	6	Gclc
Prom1	2.60869e-108	0.298641	0.459	0.115	4.57407e-104	6	Prom1
Col18a1	3.83598e-108	0.405576	0.577	0.184	6.726e-104	6	Col18a1
Cebpb	5.13314e-108	0.312857	0.467	0.117	9.00045e-104	6	Cebpb
H3f3b3	8.7566e-106	0.430719	1	0.966	1.53538e-101	6	H3f3b
Nudt4	2.78953e-105	0.610285	0.844	0.515	4.89116e-101	6	Nudt4
Vamp82	8.16427e-105	0.558376	0.88	0.517	1.43152e-100	6	Vamp8
Lurap1l	8.57456e-105	0.299611	0.43	0.105	1.50346e-100	6	Lurap1l
Zfhx31	1.45306e-103	0.425587	0.629	0.23	2.54779e-99	6	Zfhx3
Cyb5a3	3.15441e-103	0.505301	0.962	0.77	5.53095e-99	6	Cyb5a
Pi4k2b	1.64933e-101	0.343494	0.461	0.126	2.89193e-97	6	Pi4k2b
Aes3	6.5903e-100	0.515231	0.971	0.788	1.15554e-95	6	Aes
Etv5	1.34503e-99	0.486601	0.571	0.206	2.35838e-95	6	Etv5
Park71	2.1308e-99	0.434155	0.994	0.915	3.73615e-95	6	Park7
Ptprf1	4.41509e-99	0.496234	0.703	0.307	7.74142e-95	6	Ptprf
Gstt2	2.02421e-98	0.255962	0.331	0.067	3.54924e-94	6	Gstt2
S100a115	1.64343e-97	0.689652	0.992	0.875	2.88159e-93	6	S100a11
Rassf7	1.85681e-97	0.31488	0.486	0.14	3.25573e-93	6	Rassf7
Anxa11	1.87739e-97	0.323647	0.423	0.108	3.29181e-93	6	Anxa11
Cdca7l	1.35858e-96	0.380118	0.562	0.194	2.38213e-92	6	Cdca7l
Mfhas1	1.45872e-95	0.26966	0.438	0.116	2.55773e-91	6	Mfhas1
Frk	5.10172e-95	0.252611	0.381	0.087	8.94535e-91	6	Frk
Pebp11	3.14041e-93	0.390371	1	0.944	5.5064e-89	6	Pebp1
Psat11	8.86232e-92	0.472276	0.819	0.448	1.55392e-87	6	Psat1
Igfbp21	4.14035e-91	0.654856	0.8	0.455	7.2597e-87	6	Igfbp2
Chchd104	1.75418e-90	0.524003	0.762	0.362	3.07578e-86	6	Chchd10
Soat1	4.86393e-90	0.269797	0.417	0.11	8.52842e-86	6	Soat1
Fkbp41	9.74725e-90	0.488096	0.985	0.844	1.70908e-85	6	Fkbp4
Tpd522	2.96627e-89	0.416429	0.745	0.342	5.20106e-85	6	Tpd52
Rnase4	6.12924e-89	0.321201	0.394	0.099	1.0747e-84	6	Rnase4
Prdx13	5.32074e-88	0.400945	1	0.956	9.32938e-84	6	Prdx1
Cd24a6	6.7855e-88	0.490774	0.998	0.865	1.18977e-83	6	Cd24a
Etv42	1.65205e-87	0.667085	0.674	0.339	2.89671e-83	6	Etv4
Prr13	4.78896e-86	0.396854	0.72	0.323	8.39697e-82	6	Prr13
Ptbp31	1.64833e-85	0.430963	0.724	0.349	2.89018e-81	6	Ptbp3
Mien11	2.11754e-84	0.46325	0.806	0.454	3.71289e-80	6	Mien1
Trib1	2.59394e-84	0.279244	0.362	0.091	4.54822e-80	6	Trib1
Itm2b3	3.07538e-84	0.591034	0.975	0.814	5.39236e-80	6	Itm2b
Spry11	3.65818e-84	0.44943	0.613	0.258	6.41425e-80	6	Spry1
Ddt1	1.08514e-83	0.439324	0.771	0.405	1.90268e-79	6	Ddt
Cib2	1.4219e-82	0.368275	0.488	0.164	2.49316e-78	6	Cib2
Arhgdib	3.73405e-82	0.291066	0.417	0.117	6.54728e-78	6	Arhgdib
Prkrir1	2.32076e-81	0.44788	0.646	0.292	4.06921e-77	6	Prkrir
Fgfr2	4.83025e-81	0.359657	0.476	0.16	8.46936e-77	6	Fgfr2
Dcaf111	5.48198e-81	0.354489	0.6	0.236	9.6121e-77	6	Dcaf11
Plekha1	1.01024e-80	0.300648	0.436	0.133	1.77135e-76	6	Plekha1
Uchl1	1.24788e-79	0.316194	0.512	0.176	2.18804e-75	6	Uchl1
Stra6	1.70149e-77	0.29119	0.358	0.094	2.98339e-73	6	Stra6
Cox7c1	2.76278e-77	0.298437	1	0.959	4.84426e-73	6	Cox7c
Ppdpf2	1.89544e-76	0.397356	0.983	0.888	3.32346e-72	6	Ppdpf
Stox2	6.61305e-76	0.251084	0.385	0.108	1.15953e-71	6	Stox2
Nav1	1.7381e-75	0.259806	0.448	0.14	3.04758e-71	6	Nav1
Tpi13	2.84155e-75	0.411969	0.992	0.903	4.98238e-71	6	Tpi1
Hoxb61	4.71191e-74	0.39496	0.594	0.249	8.26186e-70	6	Hoxb6
Smtnl2	7.86177e-74	0.263767	0.451	0.144	1.37848e-69	6	Smtnl2
Sh3bgrl34	2.64972e-73	0.451337	0.966	0.803	4.64602e-69	6	Sh3bgrl3
Ormdl22	1.72999e-72	0.400904	0.716	0.371	3.03337e-68	6	Ormdl2
Slit21	2.38087e-72	0.386462	0.535	0.212	4.17462e-68	6	Slit2
Bre1	2.60659e-72	0.365656	0.667	0.308	4.57039e-68	6	Bre
Espn6	9.14015e-72	0.339054	0.648	0.278	1.60263e-67	6	Espn
Bmp76	5.32428e-71	0.370586	0.625	0.273	9.3356e-67	6	Bmp7
Tes	1.33676e-70	0.278493	0.495	0.175	2.34387e-66	6	Tes
Flywch21	4.10878e-70	0.353855	0.661	0.307	7.20433e-66	6	Flywch2
Rogdi	7.58708e-70	0.340109	0.545	0.213	1.33032e-65	6	Rogdi
Lamc11	2.02221e-69	0.327574	0.621	0.27	3.54574e-65	6	Lamc1
Nrip11	2.63689e-68	0.383952	0.564	0.24	4.62353e-64	6	Nrip1
Mid1ip1	3.19705e-67	0.277799	0.461	0.157	5.60571e-63	6	Mid1ip1
H2afj1	6.23158e-67	0.39731	0.945	0.737	1.09264e-62	6	H2afj
Phlda14	9.95571e-67	0.400556	0.728	0.364	1.74563e-62	6	Phlda1
Sdc41	1.10251e-66	0.383653	0.543	0.225	1.93314e-62	6	Sdc4
Chka1	4.14797e-66	0.370329	0.608	0.278	7.27304e-62	6	Chka
Ostf11	5.21216e-66	0.335724	0.674	0.32	9.139e-62	6	Ostf1
Mvb12a1	7.60306e-66	0.336729	0.653	0.307	1.33312e-61	6	Mvb12a
Tada31	1.34665e-65	0.34489	0.57	0.244	2.36121e-61	6	Tada3
Myo6	1.81442e-65	0.288874	0.472	0.171	3.1814e-61	6	Myo6
Gapdh3	2.66523e-65	0.357271	1	0.958	4.67322e-61	6	Gapdh
Tspan134	1.76008e-64	0.347793	0.688	0.341	3.08612e-60	6	Tspan13
Hmga24	1.22966e-63	0.444869	0.813	0.537	2.15609e-59	6	Hmga2
Irf2bpl1	1.40645e-63	0.333685	0.627	0.283	2.46607e-59	6	Irf2bpl
Csrp24	2.72638e-63	0.45274	0.861	0.559	4.78043e-59	6	Csrp2
Ngfrap11	7.15848e-63	0.345187	0.992	0.923	1.25517e-58	6	Ngfrap1
Pts1	4.72448e-62	0.351313	0.619	0.293	8.2839e-58	6	Pts
Tma71	5.49e-62	0.314488	0.998	0.95	9.62616e-58	6	Tma7
Atp1a11	7.4941e-62	0.419873	0.682	0.359	1.31402e-57	6	Atp1a1
Knop11	2.53399e-61	0.382951	0.886	0.645	4.4431e-57	6	Knop1
Hmgn11	3.02857e-61	0.282564	1	0.956	5.3103e-57	6	Hmgn1
Smco41	1.19972e-60	0.410925	0.819	0.552	2.10359e-56	6	Smco4
Cst33	1.73619e-60	0.287802	0.975	0.826	3.04423e-56	6	Cst3
Dnajc151	4.68578e-60	0.377554	0.874	0.64	8.21605e-56	6	Dnajc15
Sel1l3	9.16672e-60	0.254008	0.463	0.175	1.60729e-55	6	Sel1l3
2021-03-21	2.29725e-59	0.374868	0.722	0.381	4.028e-55	6	2021-03-02
Mif3	2.65379e-59	0.327101	0.998	0.96	4.65316e-55	6	Mif
Gbas1	2.75489e-59	0.333438	0.68	0.348	4.83043e-55	6	Gbas
Fam162a1	3.36165e-59	0.452917	0.933	0.793	5.89431e-55	6	Fam162a
Cdk2ap23	3.42676e-59	0.354759	0.792	0.475	6.00848e-55	6	Cdk2ap2
Ybx11	8.83949e-58	0.282203	0.998	0.952	1.54992e-53	6	Ybx1
Higd1a1	1.02528e-57	0.371695	0.92	0.73	1.79773e-53	6	Higd1a
Ppic4	1.60388e-57	0.394027	0.891	0.634	2.81225e-53	6	Ppic
Pfn21	3.15718e-57	0.350489	0.872	0.585	5.5358e-53	6	Pfn2
Ubl51	5.01739e-57	0.316045	0.983	0.911	8.79749e-53	6	Ubl5
Coa31	7.33399e-57	0.360454	0.964	0.815	1.28594e-52	6	Coa3
Cyb5b1	1.46651e-56	0.34471	0.739	0.439	2.57137e-52	6	Cyb5b
Bmyc1	2.50562e-56	0.414655	0.789	0.536	4.39335e-52	6	Bmyc
Bsg1	4.37646e-56	0.311828	0.998	0.954	7.67369e-52	6	Bsg
Ndufs61	1.14794e-54	0.336612	0.971	0.859	2.0128e-50	6	Ndufs6
Arpc5l1	7.50575e-53	0.333712	0.89	0.674	1.31606e-48	6	Arpc5l
Mpc23	1.63191e-52	0.42372	0.895	0.699	2.86138e-48	6	Mpc2
Hspg2	1.97145e-52	0.254497	0.48	0.196	3.45675e-48	6	Hspg2
S100a1	3.12615e-52	0.257593	0.429	0.166	5.48138e-48	6	S100a1
Tpm14	6.80217e-52	0.329998	0.888	0.63	1.19269e-47	6	Tpm1
Stx71	7.69539e-52	0.28983	0.558	0.264	1.34931e-47	6	Stx7
Wls	1.98017e-51	0.260107	0.457	0.182	3.47203e-47	6	Wls
Btg12	3.2286e-51	0.361139	0.834	0.557	5.66103e-47	6	Btg1
Ap2b11	3.90254e-51	0.285862	0.56	0.267	6.84271e-47	6	Ap2b1
Agrn	1.06447e-50	0.251144	0.472	0.195	1.86644e-46	6	Agrn
Vps361	1.19528e-50	0.323891	0.705	0.401	2.09581e-46	6	Vps36
Cstb1	2.7919e-50	0.340581	0.93	0.739	4.89531e-46	6	Cstb
Camk11	7.37614e-50	0.370197	0.741	0.444	1.29333e-45	6	Camk1
Fam3c1	1.14277e-49	0.263244	0.545	0.246	2.00374e-45	6	Fam3c
Nol71	1.5242e-49	0.349892	0.855	0.62	2.67253e-45	6	Nol7
Nudt141	1.8305e-49	0.253893	0.606	0.289	3.20959e-45	6	Nudt14
Atp6v1f2	2.26815e-49	0.332496	0.96	0.805	3.97697e-45	6	Atp6v1f
Pfdn11	3.06217e-49	0.299017	0.971	0.843	5.36921e-45	6	Pfdn1
Lasp11	4.92036e-49	0.278746	0.507	0.224	8.62735e-45	6	Lasp1
Taldo1	7.51375e-49	0.347201	0.928	0.741	1.31746e-44	6	Taldo1
Smdt11	7.63071e-49	0.31809	0.975	0.892	1.33797e-44	6	Smdt1
Eif1ax1	1.32471e-48	0.339969	0.949	0.786	2.32274e-44	6	Eif1ax
Smim201	4.61478e-48	0.283503	0.665	0.372	8.09156e-44	6	Smim20
Dusp61	5.36417e-48	0.311719	0.518	0.238	9.40553e-44	6	Dusp6
Strbp1	8.12187e-48	0.254996	0.566	0.274	1.42409e-43	6	Strbp
Akap91	1.22144e-47	0.314219	0.724	0.438	2.14167e-43	6	Akap9
Lamb12	1.58631e-47	0.287517	0.611	0.305	2.78144e-43	6	Lamb1
Hmga12	1.88939e-47	0.330224	0.714	0.426	3.31286e-43	6	Hmga1
Eml41	5.4965e-47	0.306958	0.665	0.378	9.63756e-43	6	Eml4
Fstl14	7.63243e-47	0.294326	0.882	0.599	1.33827e-42	6	Fstl1
Nav21	2.56512e-46	0.284938	0.558	0.276	4.49768e-42	6	Nav2
Ier22	2.62777e-46	0.333035	0.766	0.476	4.60752e-42	6	Ier2
Dhrs41	3.47885e-46	0.331567	0.752	0.465	6.09981e-42	6	Dhrs4
Sri2	2.67396e-45	0.31928	0.903	0.696	4.68852e-41	6	Sri
Hn14	1.3919e-44	0.349262	0.971	0.834	2.44055e-40	6	Hn1
Ppil11	2.53977e-44	0.323617	0.88	0.649	4.45324e-40	6	Ppil1
Cotl12	3.20393e-44	0.314754	0.84	0.598	5.61778e-40	6	Cotl1
Cnpy22	1.09333e-43	0.294553	0.952	0.848	1.91705e-39	6	Cnpy2
Sox115	2.13424e-43	0.31855	0.888	0.656	3.74218e-39	6	Sox11
Ercc11	2.24386e-43	0.324603	0.634	0.363	3.93439e-39	6	Ercc1
Mdk3	2.55068e-43	0.302079	0.989	0.95	4.47236e-39	6	Mdk
Trappc6a1	3.71532e-43	0.319565	0.73	0.461	6.51444e-39	6	Trappc6a
Bag11	6.30248e-43	0.289162	0.954	0.847	1.10508e-38	6	Bag1
Mrpl235	9.57679e-43	0.313375	0.93	0.742	1.67919e-38	6	Mrpl23
Cd2ap1	1.73864e-42	0.256301	0.566	0.295	3.04853e-38	6	Cd2ap
Gltp1	1.84571e-42	0.282936	0.621	0.346	3.23627e-38	6	Gltp
Chmp2b1	6.85811e-42	0.278549	0.589	0.308	1.2025e-37	6	Chmp2b
Pkm2	7.17818e-42	0.341436	0.998	0.932	1.25862e-37	6	Pkm
Arf52	1.61345e-41	0.252223	0.985	0.938	2.82902e-37	6	Arf5
Gipc11	7.14502e-41	0.326689	0.848	0.627	1.25281e-36	6	Gipc1
Hibadh1	3.38166e-40	0.284778	0.76	0.469	5.92941e-36	6	Hibadh
Sf3b61	6.75895e-40	0.271751	0.966	0.851	1.18511e-35	6	Sf3b6
0610011F06Rik2	3.9084e-39	0.263624	0.67	0.393	6.85298e-35	6	0610011F06Rik
Hcfc1r11	4.47338e-39	0.307497	0.75	0.497	7.84362e-35	6	Hcfc1r1
Bak11	3.56026e-38	0.271105	0.632	0.355	6.24257e-34	6	Bak1
Ivns1abp3	4.51658e-38	0.336979	0.79	0.531	7.91937e-34	6	Ivns1abp
Dctd1	5.95724e-38	0.28258	0.596	0.334	1.04454e-33	6	Dctd
Tmed92	1.36278e-37	0.271397	0.958	0.834	2.38951e-33	6	Tmed9
Ppib2	2.11162e-37	0.300607	0.992	0.908	3.70252e-33	6	Ppib
Spr1	4.21395e-37	0.282478	0.701	0.431	7.38873e-33	6	Spr
Dynll21	3.63516e-36	0.291324	0.888	0.705	6.37388e-32	6	Dynll2
1110008P14Rik1	5.70629e-36	0.254119	0.613	0.358	1.00054e-31	6	1110008P14Rik
Dpy301	1.32424e-34	0.271271	0.935	0.812	2.32193e-30	6	Dpy30
App1	1.14011e-33	0.273132	0.691	0.431	1.99907e-29	6	App
Kdm2b1	3.97136e-33	0.288019	0.608	0.373	6.96338e-29	6	Kdm2b
Higd2a1	8.17756e-33	0.257606	0.939	0.809	1.43385e-28	6	Higd2a
Cltc1	1.41153e-32	0.26062	0.655	0.431	2.47498e-28	6	Cltc
Mpzl11	5.78959e-32	0.274082	0.804	0.582	1.01515e-27	6	Mpzl1
Mrps61	1.62245e-31	0.283728	0.737	0.501	2.8448e-27	6	Mrps6
Gtf2a21	3.83247e-31	0.271652	0.935	0.793	6.71985e-27	6	Gtf2a2
H2afy3	4.03074e-31	0.260302	0.945	0.837	7.0675e-27	6	H2afy
Ctsd1	3.22388e-30	0.282803	0.686	0.443	5.65275e-26	6	Ctsd
Fdx11	9.65117e-30	0.252044	0.61	0.382	1.69224e-25	6	Fdx1
Dap1	1.51784e-28	0.254835	0.773	0.547	2.66139e-24	6	Dap
Polr2l1	1.0878e-27	0.255157	0.876	0.666	1.90734e-23	6	Polr2l
Pigx1	2.13151e-27	0.260004	0.745	0.511	3.73738e-23	6	Pigx
1810037I17Rik1	2.62922e-27	0.251396	0.859	0.675	4.61008e-23	6	1810037I17Rik
Pvrl21	1.36895e-26	0.256398	0.703	0.467	2.40031e-22	6	Pvrl2
Itm2c1	3.88121e-25	0.262271	0.754	0.545	6.80531e-21	6	Itm2c
Eno12	7.25412e-25	0.256261	0.996	0.929	1.27194e-20	6	Eno1
Tubb4b2	4.84434e-19	0.30031	0.821	0.662	8.49407e-15	6	Tubb4b
Wnt4	3.23546e-304	0.920151	0.74	0.119	5.67306e-300	7	Wnt4
Fam132a5	1.00228e-285	1.49933	0.971	0.436	1.7574e-281	7	Fam132a
Fam107a	2.98285e-216	0.305246	0.354	0.032	5.23014e-212	7	Fam107a
A730017C20Rik	1.54708e-157	0.44953	0.592	0.143	2.71265e-153	7	A730017C20Rik
Pax26	8.06901e-156	0.66838	0.908	0.375	1.41482e-151	7	Pax2
Gxylt2	2.22392e-152	0.528088	0.643	0.175	3.89942e-148	7	Gxylt2
Bmper	6.65492e-146	0.321817	0.408	0.069	1.16687e-141	7	Bmper
Tmem100	1.53696e-142	0.423598	0.451	0.087	2.6949e-138	7	Tmem100
Ptma2	1.73528e-108	0.365044	1	0.987	3.04264e-104	7	Ptma
Fam19a5	2.8068e-108	0.256636	0.35	0.067	4.92145e-104	7	Fam19a5
Id26	1.7172e-104	0.617799	0.982	0.658	3.01094e-100	7	Id2
Pdgfa4	1.48649e-103	0.423928	0.699	0.264	2.6064e-99	7	Pdgfa
Hs3st67	7.22157e-102	0.442464	0.652	0.231	1.26623e-97	7	Hs3st6
Cxxc52	1.30088e-101	0.559953	0.885	0.518	2.28096e-97	7	Cxxc5
Ppp1r1a6	6.29181e-101	0.397285	0.623	0.215	1.10321e-96	7	Ppp1r1a
Wt16	5.26872e-97	0.489942	0.908	0.482	9.23817e-93	7	Wt1
Rplp03	2.87436e-96	0.284562	1	0.996	5.0399e-92	7	Rplp0
Rps210	4.89787e-95	0.277394	1	0.997	8.58793e-91	7	Rps2
Rnase12	1.30321e-94	0.265948	0.254	0.04	2.28505e-90	7	Rnase12
Frzb	9.86716e-91	0.305438	0.342	0.077	1.73011e-86	7	Frzb
Col2a1	3.35451e-88	0.25965	0.385	0.096	5.8818e-84	7	Col2a1
Rpl72	9.54399e-87	0.274149	1	0.983	1.67344e-82	7	Rpl7
Stmn12	4.39684e-86	0.405893	1	0.956	7.70942e-82	7	Stmn1
Rhou	5.19535e-86	0.267917	0.393	0.102	9.10953e-82	7	Rhou
Dlc13	5.43643e-81	0.427514	0.652	0.272	9.53224e-77	7	Dlc1
Rpl122	7.69766e-81	0.271565	1	0.974	1.34971e-76	7	Rpl12
Cox8a1	5.15967e-75	0.28475	1	0.975	9.04697e-71	7	Cox8a
Bcam5	5.99764e-74	0.370779	0.703	0.318	1.05163e-69	7	Bcam
Tsc22d16	1.21418e-73	0.464078	0.996	0.902	2.12894e-69	7	Tsc22d1
H2afz4	7.84343e-73	0.386866	1	0.978	1.37527e-68	7	H2afz
Cited24	1.04193e-71	0.481459	0.863	0.521	1.82692e-67	7	Cited2
H196	1.09002e-70	0.404466	1	0.907	1.91125e-66	7	H19
Serf11	1.83973e-69	0.414072	0.982	0.818	3.22578e-65	7	Serf1
Tenm44	2.62022e-69	0.39991	0.551	0.223	4.59429e-65	7	Tenm4
2010111I01Rik1	2.31833e-68	0.372163	0.648	0.296	4.06497e-64	7	2010111I01Rik
Trappc9	2.7771e-66	0.250101	0.324	0.087	4.86937e-62	7	Trappc9
Nop102	6.53122e-64	0.345488	0.996	0.918	1.14518e-59	7	Nop10
Gas21	3.25777e-63	0.367287	0.553	0.23	5.71217e-59	7	Gas2
Pdgfc4	2.96655e-60	0.291663	0.568	0.241	5.20156e-56	7	Pdgfc
Ier51	1.15632e-58	0.364967	0.678	0.348	2.02749e-54	7	Ier5
Dut4	3.33126e-58	0.403411	0.979	0.845	5.84104e-54	7	Dut
Hoxc102	8.23279e-58	0.375911	0.932	0.632	1.44354e-53	7	Hoxc10
Bri31	6.29972e-57	0.347825	0.986	0.84	1.10459e-52	7	Bri3
Slit22	9.66841e-57	0.289143	0.518	0.214	1.69526e-52	7	Slit2
Atp5g21	3.22848e-52	0.27929	1	0.94	5.66081e-48	7	Atp5g2
Uncx7	4.7182e-52	0.309604	0.766	0.368	8.2729e-48	7	Uncx
Eya17	7.76474e-52	0.260972	0.592	0.253	1.36147e-47	7	Eya1
Nt5dc22	1.9018e-51	0.337425	0.955	0.76	3.33462e-47	7	Nt5dc2
Pla2g12a1	2.48138e-51	0.318545	0.674	0.365	4.35085e-47	7	Pla2g12a
Chd7	1.7632e-50	0.254377	0.523	0.227	3.09159e-46	7	Chd7
Hoxc92	6.03752e-50	0.321426	0.73	0.408	1.05862e-45	7	Hoxc9
Ncam15	3.76674e-49	0.359501	0.842	0.52	6.6046e-45	7	Ncam1
Cd24a7	3.82588e-49	0.343148	0.994	0.866	6.70829e-45	7	Cd24a
Id34	2.42219e-46	0.317161	0.996	0.877	4.24707e-42	7	Id3
Sncaip2	3.55662e-46	0.263338	0.504	0.223	6.23619e-42	7	Sncaip
Pdlim41	2.93583e-44	0.281341	0.654	0.344	5.14768e-40	7	Pdlim4
Sox116	2.0159e-42	0.292176	0.922	0.653	3.53468e-38	7	Sox11
Gm87303	2.88248e-42	0.297383	0.988	0.921	5.05414e-38	7	Gm8730
Uqcr111	6.72244e-42	0.256129	1	0.942	1.17871e-37	7	Uqcr11
Hmgb32	8.1081e-41	0.297937	0.986	0.861	1.42167e-36	7	Hmgb3
Csrp25	2.30799e-40	0.370839	0.84	0.561	4.04684e-36	7	Csrp2
Prdx62	2.73685e-40	0.301265	0.988	0.853	4.7988e-36	7	Prdx6
Mrpl236	7.92832e-40	0.287782	0.953	0.741	1.39015e-35	7	Mrpl23
Hdgf1	3.46078e-39	0.276021	0.996	0.872	6.06814e-35	7	Hdgf
Dctpp12	1.5632e-37	0.283408	0.99	0.834	2.74091e-33	7	Dctpp1
Pkig3	6.18692e-32	0.250991	0.932	0.72	1.08481e-27	7	Pkig
Apex11	5.10713e-29	0.263897	0.947	0.774	8.95485e-25	7	Apex1
Id15	2.29927e-23	0.251961	0.777	0.549	4.03154e-19	7	Id1
Cldn5	0	1.18184	0.721	0.063	0	8	Cldn5
Osr2	0	1.00237	0.75	0.07	0	8	Osr2
Npy	0	0.688683	0.599	0.049	0	8	Npy
Clec18a	9.4451e-276	0.601245	0.663	0.074	1.6561e-271	8	Clec18a
Wnt41	1.79944e-262	1.25769	0.794	0.131	3.15513e-258	8	Wnt4
Lhx1	3.77919e-244	0.865372	0.677	0.094	6.62643e-240	8	Lhx1
Pax84	1.46436e-234	1.12595	0.927	0.252	2.56761e-230	8	Pax8
Hey1	3.23213e-223	0.725603	0.77	0.141	5.66721e-219	8	Hey1
Hsd17b14	1.16798e-214	0.326835	0.433	0.038	2.04794e-210	8	Hsd17b14
Nrip2	7.75834e-212	0.39359	0.439	0.039	1.36035e-207	8	Nrip2
Tmem1001	1.6998e-191	0.735974	0.581	0.089	2.98043e-187	8	Tmem100
Eva1a	1.62899e-180	0.674517	0.692	0.139	2.85628e-176	8	Eva1a
Cdh4	1.62815e-178	0.531075	0.625	0.107	2.85479e-174	8	Cdh4
Tm6sf1	2.35034e-178	0.34533	0.41	0.041	4.12109e-174	8	Tm6sf1
Bmp4	1.75924e-177	0.616364	0.698	0.137	3.08465e-173	8	Bmp4
Sfrp24	2.67556e-167	0.834893	0.834	0.229	4.69133e-163	8	Sfrp2
Lhx1os	4.28214e-166	0.562574	0.645	0.119	7.5083e-162	8	Lhx1os
Emid16	2.66211e-151	0.740466	0.863	0.265	4.66775e-147	8	Emid1
Bmp2	4.31501e-148	0.323002	0.337	0.033	7.56593e-144	8	Bmp2
Scube3	1.11432e-146	0.503985	0.471	0.072	1.95385e-142	8	Scube3
Pcp4	5.30773e-136	1.75538	0.68	0.183	9.30658e-132	8	Pcp4
Rnase121	2.37795e-133	0.350799	0.349	0.041	4.16949e-129	8	Rnase12
Mafb	4.22953e-133	1.0045	0.407	0.059	7.41607e-129	8	Mafb
Car4	2.8621e-118	0.265894	0.398	0.058	5.0184e-114	8	Car4
Clu	4.45648e-118	0.591655	0.59	0.132	7.81399e-114	8	Clu
Pdgfa5	1.28555e-117	0.711886	0.773	0.271	2.25408e-113	8	Pdgfa
Ccnd14	1.51321e-116	1.46836	0.881	0.527	2.65326e-112	8	Ccnd1
Pcdh19	5.00204e-116	0.29938	0.387	0.057	8.77059e-112	8	Pcdh19
Ngfr	6.37228e-115	0.438624	0.491	0.097	1.11732e-110	8	Ngfr
Bcam6	1.77784e-113	0.670319	0.869	0.319	3.11727e-109	8	Bcam
Wt17	7.50119e-107	0.969923	0.922	0.491	1.31526e-102	8	Wt1
Gja11	6.71388e-103	0.63593	0.791	0.298	1.17721e-98	8	Gja1
Jag1	4.16461e-102	0.413229	0.477	0.099	7.30222e-98	8	Jag1
H197	8.74448e-98	0.860669	0.994	0.91	1.53326e-93	8	H19
Uncx8	8.4511e-93	0.851244	0.837	0.374	1.48182e-88	8	Uncx
Pdzd26	1.33156e-92	0.530059	0.712	0.232	2.33476e-88	8	Pdzd2
Gxylt21	1.65292e-92	0.449919	0.634	0.186	2.89822e-88	8	Gxylt2
Gm2667	2.06879e-92	0.744979	0.895	0.434	3.62741e-88	8	Gm266
Bambi	5.06675e-89	0.486581	0.608	0.178	8.88404e-85	8	Bambi
Lama4	2.34033e-86	0.326931	0.535	0.135	4.10354e-82	8	Lama4
Trim2	2.45721e-85	0.305689	0.517	0.131	4.30847e-81	8	Trim2
Heyl	2.98838e-85	0.352653	0.544	0.146	5.23983e-81	8	Heyl
Smtnl21	7.59865e-84	0.375099	0.538	0.148	1.33235e-79	8	Smtnl2
Rai14	2.57105e-81	0.424277	0.587	0.183	4.50808e-77	8	Rai14
Sox117	9.26371e-80	0.748416	0.939	0.659	1.6243e-75	8	Sox11
St3gal6	1.11399e-78	0.394548	0.66	0.223	1.95328e-74	8	St3gal6
Tspan135	3.53049e-78	0.485161	0.817	0.344	6.19037e-74	8	Tspan13
Tmem37	7.90934e-77	0.440523	0.439	0.107	1.38682e-72	8	Tmem37
Nrarp	6.28673e-75	0.307343	0.422	0.098	1.10232e-70	8	Nrarp
Ncam16	2.86047e-74	0.565461	0.91	0.525	5.01555e-70	8	Ncam1
Tenm45	1.8384e-73	0.406728	0.654	0.225	3.22346e-69	8	Tenm4
Pmp221	6.98843e-73	0.408887	0.503	0.136	1.22535e-68	8	Pmp22
Tspan151	8.88491e-73	0.291134	0.52	0.144	1.55788e-68	8	Tspan15
2010111I01Rik2	1.14655e-69	0.449222	0.718	0.301	2.01037e-65	8	2010111I01Rik
Notch1	2.36135e-69	0.360651	0.503	0.15	4.14039e-65	8	Notch1
Arl4c6	5.26377e-69	0.434676	0.634	0.221	9.22949e-65	8	Arl4c
Prr5l	2.63775e-68	0.3115	0.538	0.166	4.62503e-64	8	Prr5l
Srgap1	3.41616e-68	0.438922	0.503	0.153	5.9899e-64	8	Srgap1
Pax27	2.91583e-67	0.53659	0.82	0.392	5.11261e-63	8	Pax2
Siva13	2.13199e-65	0.513812	1	0.888	3.73823e-61	8	Siva1
Tbc1d10a	2.05902e-64	0.342371	0.509	0.156	3.61028e-60	8	Tbc1d10a
Ptma3	3.28019e-63	0.388238	1	0.987	5.75149e-59	8	Ptma
Fabp56	5.13776e-62	0.657508	0.927	0.701	9.00854e-58	8	Fabp5
Adgra31	5.68398e-61	0.356193	0.648	0.255	9.96629e-57	8	Adgra3
Aktip	2.00305e-60	0.291713	0.578	0.2	3.51214e-56	8	Aktip
Wsb11	2.57121e-60	0.437012	0.779	0.379	4.50835e-56	8	Wsb1
Epha4	3.09915e-60	0.274698	0.43	0.12	5.43406e-56	8	Epha4
Aplp1	1.26421e-59	0.271541	0.276	0.055	2.21666e-55	8	Aplp1
Ncs1	6.36949e-59	0.313134	0.538	0.182	1.11683e-54	8	Ncs1
Hmgn12	2.82586e-58	0.367165	1	0.957	4.95485e-54	8	Hmgn1
Dach1	7.96428e-58	0.307585	0.541	0.185	1.39646e-53	8	Dach1
Lamc12	1.16102e-57	0.379457	0.672	0.277	2.03573e-53	8	Lamc1
H2afz5	1.30099e-56	0.41284	1	0.978	2.28115e-52	8	H2afz
Chchd105	8.79969e-56	0.348319	0.788	0.37	1.54294e-51	8	Chchd10
Efnb12	2.28744e-55	0.465962	0.805	0.426	4.01079e-51	8	Efnb1
Aif1l	7.53825e-55	0.302485	0.512	0.176	1.32176e-50	8	Aif1l
Map1b	3.44322e-54	0.29696	0.494	0.162	6.03734e-50	8	Map1b
Mycn1	1.84118e-53	0.421623	0.692	0.32	3.22832e-49	8	Mycn
Slc25a19	4.22822e-53	0.295692	0.503	0.174	7.41375e-49	8	Slc25a19
Lsr1	4.39744e-52	0.277422	0.558	0.2	7.71048e-48	8	Lsr
Mif4gd	5.87867e-51	0.280291	0.52	0.188	1.03077e-46	8	Mif4gd
Aars2	8.9164e-51	0.468737	0.901	0.652	1.5634e-46	8	Aars
Igf26	2.41554e-50	0.493161	0.898	0.559	4.23541e-46	8	Igf2
Iqgap11	3.4294e-50	0.388647	0.744	0.365	6.0131e-46	8	Iqgap1
Cox6c1	5.21171e-50	0.292613	1	0.979	9.13821e-46	8	Cox6c
Hnrnpab1	7.24281e-50	0.396582	0.98	0.895	1.26995e-45	8	Hnrnpab
Id16	6.70738e-49	0.60093	0.869	0.55	1.17607e-44	8	Id1
Epb41l5	6.27374e-48	0.313355	0.52	0.199	1.10004e-43	8	Epb41l5
Kdm2b2	9.59823e-48	0.522138	0.706	0.374	1.68295e-43	8	Kdm2b
Ltbp1	1.45986e-47	0.299612	0.544	0.214	2.55972e-43	8	Ltbp1
Idi1	4.92138e-47	0.275881	0.538	0.204	8.62914e-43	8	Idi1
Homer2	1.08346e-45	0.262484	0.462	0.164	1.89973e-41	8	Homer2
Hmgb33	4.56199e-45	0.411483	0.977	0.864	7.999e-41	8	Hmgb3
Eif4g21	6.25449e-44	0.342316	0.985	0.884	1.09666e-39	8	Eif4g2
Abhd16a1	1.17481e-41	0.304547	0.622	0.271	2.0599e-37	8	Abhd16a
Bcat21	3.80323e-41	0.317531	0.608	0.276	6.66858e-37	8	Bcat2
Cmtm71	4.11665e-41	0.357178	0.767	0.443	7.21814e-37	8	Cmtm7
Prss23	4.67172e-41	0.307042	0.448	0.157	8.1914e-37	8	Prss23
Hmga13	5.55808e-41	0.32601	0.791	0.43	9.74554e-37	8	Hmga1
Fdps1	1.46428e-40	0.411173	0.797	0.448	2.56747e-36	8	Fdps
Timm8b2	6.56662e-40	0.330955	0.98	0.861	1.15139e-35	8	Timm8b
Lamb13	1.79463e-39	0.272245	0.674	0.309	3.1467e-35	8	Lamb1
Col4a24	2.35869e-39	0.363821	0.709	0.389	4.13572e-35	8	Col4a2
Pkig4	5.08624e-39	0.356706	0.942	0.724	8.91821e-35	8	Pkig
Eif51	1.23724e-38	0.338328	0.983	0.885	2.16938e-34	8	Eif5
Cited25	1.71257e-38	0.430264	0.869	0.529	3.00281e-34	8	Cited2
Acvr2b1	3.73009e-38	0.251983	0.596	0.265	6.54034e-34	8	Acvr2b
Rrm25	1.17944e-37	0.413041	0.773	0.429	2.06802e-33	8	Rrm2
Msi21	4.38049e-36	0.319117	0.605	0.305	7.68076e-32	8	Msi2
Hnrnpa2b11	2.05174e-35	0.288772	1	0.934	3.59753e-31	8	Hnrnpa2b1
Stmn13	2.08348e-35	0.329779	0.997	0.957	3.65318e-31	8	Stmn1
Fam132a6	2.29365e-35	0.488797	0.773	0.458	4.02169e-31	8	Fam132a
Cycs2	3.87799e-35	0.333471	0.985	0.894	6.79967e-31	8	Cycs
Tmem1671	5.6752e-35	0.300259	0.983	0.863	9.95089e-31	8	Tmem167
Ranbp13	1.17543e-34	0.323061	0.991	0.938	2.061e-30	8	Ranbp1
Pla2g12a2	1.18743e-34	0.271103	0.724	0.37	2.08204e-30	8	Pla2g12a
Creb3l21	1.88606e-34	0.284875	0.625	0.318	3.30701e-30	8	Creb3l2
Nasp3	2.78031e-34	0.373935	0.916	0.711	4.87499e-30	8	Nasp
Dut5	5.81361e-34	0.34947	0.974	0.848	1.01936e-29	8	Dut
Csrp26	6.0397e-34	0.455043	0.869	0.566	1.059e-29	8	Csrp2
Dag11	7.41083e-34	0.304938	0.64	0.315	1.29941e-29	8	Dag1
Tma72	2.65437e-33	0.26593	0.994	0.951	4.65416e-29	8	Tma7
Lpin22	5.22632e-32	0.259311	0.605	0.299	9.16384e-28	8	Lpin2
Msmo1	1.81782e-31	0.285638	0.497	0.221	3.18737e-27	8	Msmo1
Gng51	1.91998e-31	0.258121	1	0.952	3.36649e-27	8	Gng5
Anp32e1	2.06903e-31	0.319981	0.901	0.653	3.62783e-27	8	Anp32e
Snrpb1	5.27894e-31	0.259098	1	0.933	9.2561e-27	8	Snrpb
Serf12	8.24819e-31	0.31113	0.962	0.822	1.44624e-26	8	Serf1
Cisd11	9.75789e-31	0.295787	0.901	0.635	1.71095e-26	8	Cisd1
Ndufa121	1.00734e-30	0.279682	0.997	0.908	1.76628e-26	8	Ndufa12
Gmnn5	5.98449e-30	0.313417	0.82	0.506	1.04932e-25	8	Gmnn
Uqcrq1	6.68363e-30	0.256069	1	0.937	1.17191e-25	8	Uqcrq
2810417H13Rik5	1.17277e-29	0.402727	0.922	0.745	2.05633e-25	8	2810417H13Rik
Foxc22	1.59182e-29	0.409699	0.672	0.391	2.79109e-25	8	Foxc2
Fgfr13	1.88222e-29	0.380033	0.782	0.569	3.30028e-25	8	Fgfr1
Rspo17	2.03465e-29	0.252942	0.683	0.343	3.56755e-25	8	Rspo1
Ivns1abp4	8.36833e-29	0.284722	0.828	0.536	1.4673e-24	8	Ivns1abp
Jund2	2.03645e-28	0.355152	0.922	0.768	3.57072e-24	8	Jund
Manf2	2.33174e-28	0.327091	0.945	0.796	4.08848e-24	8	Manf
Nme11	3.08385e-28	0.294311	0.985	0.93	5.40722e-24	8	Nme1
Cox5a1	4.11492e-28	0.271989	1	0.926	7.2151e-24	8	Cox5a
Ppa11	4.66007e-28	0.368653	0.884	0.648	8.17097e-24	8	Ppa1
Mrps361	1.73608e-27	0.27077	0.901	0.658	3.04405e-23	8	Mrps36
Fam60a1	6.44084e-27	0.270687	0.703	0.415	1.12934e-22	8	Fam60a
Rbp13	7.84126e-27	0.418994	0.965	0.87	1.37489e-22	8	Rbp1
Hsp90aa11	1.06445e-26	0.367414	0.985	0.896	1.86641e-22	8	Hsp90aa1
Elovl61	2.19445e-26	0.265457	0.605	0.335	3.84774e-22	8	Elovl6
Lsm32	3.91328e-26	0.286531	0.945	0.81	6.86154e-22	8	Lsm3
Set1	6.13907e-26	0.282247	0.988	0.909	1.07642e-21	8	Set
Ube2s4	1.14795e-25	0.286877	0.98	0.92	2.01281e-21	8	Ube2s
Rps27l1	1.98963e-25	0.251886	0.997	0.944	3.48862e-21	8	Rps27l
Ak61	9.48348e-25	0.257615	0.756	0.467	1.66283e-20	8	Ak6
Srsf71	1.32284e-24	0.289036	0.974	0.88	2.31946e-20	8	Srsf7
Golim41	1.41142e-24	0.315416	0.538	0.273	2.47479e-20	8	Golim4
Mrpl237	1.55799e-24	0.261932	0.953	0.746	2.73179e-20	8	Mrpl23
Eif1ax2	1.16435e-23	0.255988	0.942	0.79	2.04157e-19	8	Eif1ax
Cxxc53	1.78106e-23	0.313916	0.785	0.532	3.12291e-19	8	Cxxc5
Plat2	1.81481e-23	0.401987	0.578	0.313	3.18209e-19	8	Plat
Hist1h2ap5	2.25309e-23	0.431581	0.84	0.599	3.95057e-19	8	Hist1h2ap
Sms2	1.08459e-22	0.259442	0.884	0.675	1.90173e-18	8	Sms
Hmgb24	1.88143e-22	0.328535	0.971	0.882	3.29891e-18	8	Hmgb2
Top2a5	6.07497e-22	0.290918	0.794	0.504	1.06519e-17	8	Top2a
1810037I17Rik2	7.16385e-22	0.308553	0.878	0.678	1.25611e-17	8	1810037I17Rik
Tead21	1.39291e-21	0.261035	0.927	0.782	2.44233e-17	8	Tead2
Apex12	6.05089e-21	0.299864	0.933	0.778	1.06096e-16	8	Apex1
Cdv31	6.28792e-21	0.258782	0.846	0.628	1.10252e-16	8	Cdv3
Kpnb11	2.28136e-20	0.251488	0.779	0.549	4.00013e-16	8	Kpnb1
Magoh1	1.16443e-19	0.266037	0.919	0.734	2.04171e-15	8	Magoh
Dctpp13	3.54698e-19	0.253664	0.93	0.84	6.21928e-15	8	Dctpp1
Odc11	1.0232e-18	0.250749	0.797	0.592	1.79408e-14	8	Odc1
Rasl11a4	3.00294e-18	0.261528	0.465	0.234	5.26535e-14	8	Rasl11a
Mat2a1	5.95501e-17	0.276232	0.892	0.75	1.04415e-12	8	Mat2a
Acaa21	9.23728e-17	0.25115	0.782	0.554	1.61967e-12	8	Acaa2
Hsp90b14	2.63232e-15	0.277615	0.942	0.761	4.61551e-11	8	Hsp90b1
Gadd45a	2.24489e-13	0.344049	0.299	0.15	3.93619e-09	8	Gadd45a
Eif3m4	9.09619e-13	0.406249	0.977	0.858	1.59493e-08	8	Eif3m
Cbx31	8.12486e-11	0.264354	0.773	0.596	1.42461e-06	8	Cbx3
Ctsl1	2.67622e-10	0.268025	0.826	0.63	4.69249e-06	8	Ctsl
Cxx1b1	2.06587e-05	0.271761	0.375	0.265	0.362229	8	Cxx1b
Osr21	0	1.56543	0.87	0.067	0	9	Osr2
Clu1	0	1.32606	0.938	0.117	0	9	Clu
Hes5	0	0.991425	0.59	0.026	0	9	Hes5
Car41	0	0.913886	0.787	0.041	0	9	Car4
Aldob	0	0.913648	0.401	0.005	0	9	Aldob
Nrarp1	0	0.908123	0.753	0.084	0	9	Nrarp
Pdzk1	0	0.823291	0.435	0.008	0	9	Pdzk1
Clec18a1	0	0.818566	0.84	0.067	0	9	Clec18a
Hnf1b	0	0.731259	0.778	0.068	0	9	Hnf1b
Dll1	0	0.706902	0.568	0.022	0	9	Dll1
Dcdc2a1	0	0.624742	0.648	0.059	0	9	Dcdc2a
Cpb2	0	0.599764	0.522	0.008	0	9	Cpb2
Folr1	0	0.589693	0.528	0.015	0	9	Folr1
Gm17750	0	0.581542	0.654	0.043	0	9	Gm17750
Tmem27	0	0.502592	0.478	0.007	0	9	Tmem27
Hnf4a	0	0.491467	0.466	0.004	0	9	Hnf4a
Dpp4	0	0.491304	0.537	0.028	0	9	Dpp4
Amn	0	0.455485	0.373	0.007	0	9	Amn
Slc39a5	0	0.424852	0.349	0.006	0	9	Slc39a5
RP23-306P12.2	0	0.389484	0.349	0.002	0	9	RP23-306P12.2
Fut9	0	0.371993	0.275	0.004	0	9	Fut9
Asb9	0	0.348101	0.336	0.001	0	9	Asb9
Eaf2	0	0.329259	0.395	0.01	0	9	Eaf2
Keg1	0	0.30742	0.293	0.001	0	9	Keg1
Cbln4	0	0.296673	0.296	0.004	0	9	Cbln4
Acsm2	0	0.284387	0.299	0.002	0	9	Acsm2
Slc47a1	0	0.283629	0.355	0.008	0	9	Slc47a1
Gm4450	0	0.281144	0.256	0.002	0	9	Gm4450
Pcsk9	0	0.262994	0.38	0.008	0	9	Pcsk9
Steap2	8.19324e-307	0.44387	0.543	0.039	1.4366e-302	9	Steap2
Kif121	9.50879e-303	0.541992	0.605	0.051	1.66727e-298	9	Kif12
Susd3	1.20797e-297	0.355826	0.269	0.005	2.11805e-293	9	Susd3
Fxyd2	6.71315e-295	1.73967	0.664	0.072	1.17708e-290	9	Fxyd2
Cpn1	8.9564e-277	0.38754	0.392	0.02	1.57042e-272	9	Cpn1
Rbm47	1.93236e-272	0.425927	0.506	0.038	3.3882e-268	9	Rbm47
Mcmdc2	1.21535e-269	0.283331	0.306	0.01	2.131e-265	9	Mcmdc2
Stard101	1.26902e-268	0.914484	0.821	0.139	2.2251e-264	9	Stard10
Emx21	1.21461e-264	0.826162	0.818	0.122	2.1297e-260	9	Emx2
Spink1	1.84858e-260	0.504876	0.29	0.009	3.24129e-256	9	Spink1
1700011H14Rik1	2.71511e-257	0.664681	0.701	0.086	4.76068e-253	9	1700011H14Rik
Atp1b11	1.58806e-255	0.818865	0.772	0.114	2.78451e-251	9	Atp1b1
Ggt1	2.39839e-252	0.423073	0.373	0.02	4.20533e-248	9	Ggt1
Jag11	1.35948e-249	0.730131	0.691	0.091	2.38371e-245	9	Jag1
Irx3	7.23821e-245	0.407942	0.503	0.043	1.26915e-240	9	Irx3
Lrp2	9.01976e-245	0.5164	0.302	0.012	1.58152e-240	9	Lrp2
Lhx1os1	1.48292e-244	0.875154	0.753	0.115	2.60016e-240	9	Lhx1os
Tmem252	6.26883e-239	0.254001	0.293	0.011	1.09918e-234	9	Tmem252
Fermt11	1.3202e-233	0.3857	0.457	0.036	2.31483e-229	9	Fermt1
Qprt	2.09615e-230	0.306123	0.321	0.015	3.67538e-226	9	Qprt
Lhx11	5.93346e-230	0.918299	0.679	0.095	1.04037e-225	9	Lhx1
Lama1	8.21018e-225	0.460549	0.577	0.067	1.43957e-220	9	Lama1
Rab3ip7	6.10117e-219	0.930994	0.96	0.259	1.06978e-214	9	Rab3ip
Prnp	1.06238e-218	0.726364	0.596	0.075	1.86277e-214	9	Prnp
Prss231	1.59897e-218	0.885398	0.778	0.144	2.80363e-214	9	Prss23
Emid17	3.28682e-213	1.05725	0.932	0.263	5.76312e-209	9	Emid1
Lfng	5.75914e-213	0.700209	0.608	0.083	1.00981e-208	9	Lfng
Enpp2	1.77189e-200	0.432025	0.469	0.047	3.10684e-196	9	Enpp2
Tst	1.67631e-197	0.633329	0.667	0.11	2.93924e-193	9	Tst
Fam134b	1.49407e-194	0.305029	0.389	0.032	2.61971e-190	9	Fam134b
Arl4c7	2.07382e-194	0.82494	0.87	0.212	3.63623e-190	9	Arl4c
Epha7	1.02891e-193	0.547084	0.633	0.095	1.80408e-189	9	Epha7
Hoxb3os	1.01109e-187	0.434858	0.549	0.073	1.77285e-183	9	Hoxb3os
Svopl	1.99774e-187	0.329115	0.392	0.034	3.50283e-183	9	Svopl
Pcbd15	2.46088e-179	0.913117	0.963	0.32	4.31491e-175	9	Pcbd1
Myo5b	8.66633e-172	0.273708	0.41	0.041	1.51955e-167	9	Myo5b
Dact21	1.14527e-163	0.348279	0.525	0.072	2.00813e-159	9	Dact2
Cthrc1	1.7087e-162	0.605098	0.556	0.085	2.99603e-158	9	Cthrc1
0610040J01Rik1	6.32095e-162	0.396099	0.574	0.088	1.10832e-157	9	0610040J01Rik
Ly6a	2.61127e-161	1.07108	0.497	0.071	4.5786e-157	9	Ly6a
Rph3al	2.3543e-155	0.261733	0.367	0.036	4.12804e-151	9	Rph3al
Gcnt1	4.4534e-154	0.261218	0.29	0.022	7.80858e-150	9	Gcnt1
Smtnl22	3.04531e-152	0.507091	0.679	0.142	5.33965e-148	9	Smtnl2
Ptpn13	5.44348e-147	0.439181	0.596	0.11	9.54461e-143	9	Ptpn13
H2-DMb2	5.24916e-145	0.374186	0.46	0.063	9.20387e-141	9	H2-DMb2
Itga6	2.26808e-143	0.484851	0.664	0.139	3.97685e-139	9	Itga6
Dusp14	5.34065e-143	0.290368	0.383	0.044	9.3643e-139	9	Dusp14
Gpc4	1.01807e-140	0.310976	0.377	0.043	1.78508e-136	9	Gpc4
Lgr4	1.18314e-140	0.521318	0.623	0.127	2.07451e-136	9	Lgr4
Npnt1	1.28507e-140	0.56835	0.571	0.104	2.25324e-136	9	Npnt
Slc37a4	2.22565e-139	0.336292	0.463	0.067	3.90246e-135	9	Slc37a4
Ddah11	1.52203e-137	0.669325	0.799	0.238	2.66872e-133	9	Ddah1
Cldn61	1.9313e-136	0.523697	0.654	0.128	3.38635e-132	9	Cldn6
Adamts1	1.40266e-131	0.461529	0.577	0.112	2.45942e-127	9	Adamts1
Chchd106	4.18977e-129	0.831575	0.938	0.365	7.34634e-125	9	Chchd10
Ezr5	4.49184e-127	0.674917	0.846	0.28	7.876e-123	9	Ezr
Pax85	1.69313e-123	0.684948	0.827	0.258	2.96873e-119	9	Pax8
Myo61	2.69636e-123	0.517197	0.682	0.17	4.7278e-119	9	Myo6
Palm1	2.26908e-122	0.568225	0.802	0.256	3.9786e-118	9	Palm
Wnt42	1.01121e-121	0.865021	0.617	0.141	1.77306e-117	9	Wnt4
Frzb1	3.04465e-121	0.305668	0.472	0.078	5.33849e-117	9	Frzb
Cpox	2.54572e-119	0.349444	0.568	0.116	4.46366e-115	9	Cpox
Cystm11	2.55148e-119	0.38706	0.559	0.111	4.47377e-115	9	Cystm1
Gm2668	7.07474e-118	0.836965	0.938	0.433	1.24048e-113	9	Gm266
Snx7	2.14064e-116	0.367421	0.466	0.081	3.7534e-112	9	Snx7
Rab11a2	4.19849e-116	0.846094	0.948	0.589	7.36164e-112	9	Rab11a
Crb31	9.54598e-111	0.293482	0.528	0.1	1.67379e-106	9	Crb3
Enpep	1.41828e-110	0.257049	0.361	0.05	2.48682e-106	9	Enpep
Grb71	9.7761e-109	0.286275	0.488	0.089	1.71414e-104	9	Grb7
Pdgfa6	4.18846e-108	0.642738	0.799	0.271	7.34404e-104	9	Pdgfa
Clic41	2.01371e-107	0.599554	0.827	0.323	3.53083e-103	9	Clic4
Spint26	4.92843e-105	0.516039	0.898	0.318	8.64151e-101	9	Spint2
Frem21	5.13307e-103	0.363774	0.543	0.12	9.00032e-99	9	Frem2
Ly6e4	1.77778e-100	0.654175	0.867	0.364	3.11716e-96	9	Ly6e
Eva1a1	4.64398e-99	0.410012	0.593	0.144	8.14276e-95	9	Eva1a
Hacd41	4.84184e-99	0.274959	0.454	0.085	8.48968e-95	9	Hacd4
Mpc24	2.90168e-98	0.88692	0.981	0.701	5.0878e-94	9	Mpc2
Tpd523	3.82217e-98	0.587337	0.843	0.348	6.7018e-94	9	Tpd52
Ivns1abp5	1.50361e-97	0.660369	0.951	0.531	2.63644e-93	9	Ivns1abp
Notch11	3.53285e-95	0.398141	0.583	0.148	6.1945e-91	9	Notch1
Hmga14	3.60277e-92	0.599727	0.895	0.426	6.31709e-88	9	Hmga1
Spata13	7.56485e-92	0.25013	0.432	0.083	1.32642e-87	9	Spata13
Hey11	1.82169e-91	0.472791	0.571	0.151	3.19415e-87	9	Hey1
Mt11	1.7444e-89	1.42373	0.599	0.168	3.05863e-85	9	Mt1
Lsr2	1.12493e-88	0.374783	0.664	0.196	1.97246e-84	9	Lsr
Pantr11	8.12746e-87	0.276228	0.488	0.104	1.42507e-82	9	Pantr1
Syne2	4.51478e-86	0.335338	0.59	0.157	7.91622e-82	9	Syne2
Stx3	5.81381e-86	0.293608	0.429	0.088	1.01939e-81	9	Stx3
Dach11	7.34055e-86	0.356641	0.63	0.182	1.28709e-81	9	Dach1
Igfbp76	2.52476e-85	0.695865	0.941	0.45	4.42692e-81	9	Igfbp7
Trps1	1.54356e-84	0.35453	0.5	0.122	2.70649e-80	9	Trps1
Col18a11	4.99031e-82	0.365742	0.642	0.192	8.75001e-78	9	Col18a1
Hipk2	8.48618e-82	0.407155	0.657	0.21	1.48797e-77	9	Hipk2
2021-09-04	1.83811e-81	0.287529	0.42	0.087	3.22294e-77	9	2021-09-04
Bex16	5.38924e-80	0.496447	0.833	0.333	9.4495e-76	9	Bex1
Cyba3	1.68281e-79	0.893798	0.901	0.57	2.95063e-75	9	Cyba
Rassf71	4.85132e-77	0.2999	0.543	0.147	8.5063e-73	9	Rassf7
Sephs21	2.60759e-75	0.512368	0.815	0.368	4.57215e-71	9	Sephs2
Csrp27	2.22817e-73	0.562345	0.935	0.564	3.90687e-69	9	Csrp2
Cryz	2.46764e-71	0.370033	0.627	0.206	4.32676e-67	9	Cryz
Tspan136	2.77439e-71	0.521061	0.784	0.347	4.86461e-67	9	Tspan13
Gnai1	8.32856e-71	0.253772	0.373	0.08	1.46033e-66	9	Gnai1
Calml4	6.73885e-70	0.867019	0.5	0.151	1.18159e-65	9	Calml4
Ldhb5	2.46017e-67	0.605647	0.957	0.665	4.31366e-63	9	Ldhb
Homer21	4.00082e-66	0.325173	0.534	0.162	7.01504e-62	9	Homer2
Fjx1	4.49167e-66	0.280817	0.469	0.126	7.87569e-62	9	Fjx1
Maf	5.18459e-65	0.338672	0.386	0.091	9.09066e-61	9	Maf
Bmp41	5.30191e-65	0.259213	0.519	0.146	9.29638e-61	9	Bmp4
Cndp22	7.82037e-65	0.40504	0.667	0.248	1.37122e-60	9	Cndp2
Adgra32	2.36249e-64	0.381676	0.67	0.256	4.14239e-60	9	Adgra3
Rps211	6.93952e-64	0.295973	1	0.997	1.21678e-59	9	Rps2
Slc9a3r14	1.1764e-63	0.582059	0.66	0.277	2.06269e-59	9	Slc9a3r1
Gucd1	1.6535e-62	0.30527	0.512	0.154	2.89924e-58	9	Gucd1
Atpif11	1.65437e-62	0.362953	1	0.975	2.90077e-58	9	Atpif1
Idh11	3.09804e-62	0.520661	0.667	0.256	5.43211e-58	9	Idh1
Gcsh1	7.37174e-62	0.510667	0.951	0.636	1.29256e-57	9	Gcsh
Mfhas11	9.00349e-62	0.268416	0.454	0.124	1.57867e-57	9	Mfhas1
Rcn15	1.46799e-61	0.567964	0.895	0.572	2.57397e-57	9	Rcn1
Hrsp121	4.19771e-61	0.707503	0.657	0.29	7.36027e-57	9	Hrsp12
Adamts9	1.90374e-60	0.288763	0.512	0.156	3.33802e-56	9	Adamts9
Sema3c2	2.63557e-60	0.409357	0.509	0.158	4.62121e-56	9	Sema3c
Ncs11	3.19596e-60	0.345556	0.549	0.182	5.6038e-56	9	Ncs1
Gja12	3.21676e-60	0.428351	0.716	0.303	5.64026e-56	9	Gja1
Epha41	5.94035e-60	0.300628	0.438	0.12	1.04158e-55	9	Epha4
Bex45	1.45242e-59	0.344992	0.806	0.331	2.54667e-55	9	Bex4
Wdr11	2.06513e-59	0.283398	0.423	0.112	3.621e-55	9	Wdr11
Asap11	2.62225e-59	0.486252	0.796	0.422	4.59785e-55	9	Asap1
Dnajc211	8.40129e-57	0.318769	0.633	0.24	1.47308e-52	9	Dnajc21
Smagp	8.77039e-57	0.288841	0.463	0.137	1.5378e-52	9	Smagp
Bag21	1.83138e-56	0.369844	0.731	0.312	3.21114e-52	9	Bag2
Pter	7.97812e-55	0.260599	0.318	0.073	1.39888e-50	9	Pter
Aars3	1.2996e-54	0.45036	0.944	0.651	2.27872e-50	9	Aars
Agrn1	3.48002e-54	0.33349	0.556	0.199	6.10186e-50	9	Agrn
Ccnd15	5.7025e-54	0.929351	0.833	0.53	9.99876e-50	9	Ccnd1
Hoxb62	2.1015e-53	0.349583	0.645	0.256	3.68477e-49	9	Hoxb6
Cnot6l1	2.60569e-53	0.372145	0.685	0.302	4.56882e-49	9	Cnot6l
Dag12	1.58935e-50	0.367648	0.688	0.314	2.78676e-46	9	Dag1
Cdk2ap24	1.36535e-48	0.41563	0.849	0.481	2.39401e-44	9	Cdk2ap2
Vmp11	2.68485e-48	0.363258	0.698	0.323	4.70761e-44	9	Vmp1
Cyb5a4	1.92838e-47	0.496196	0.951	0.776	3.38123e-43	9	Cyb5a
Bag12	9.46718e-47	0.400939	0.981	0.849	1.65998e-42	9	Bag1
Selt1	1.79579e-46	0.402011	0.877	0.516	3.14873e-42	9	Selt
Kdm2b3	4.59032e-46	0.460881	0.722	0.374	8.04867e-42	9	Kdm2b
Pecr	8.19104e-46	0.301952	0.515	0.191	1.43622e-41	9	Pecr
Glud11	1.23623e-44	0.455753	0.765	0.426	2.1676e-40	9	Glud1
Emc61	4.23561e-44	0.371276	0.963	0.771	7.42672e-40	9	Emc6
Phgdh5	1.18462e-43	0.59302	0.954	0.672	2.07712e-39	9	Phgdh
Golga41	7.71356e-43	0.309393	0.633	0.282	1.3525e-38	9	Golga4
Sfrp25	1.21704e-40	0.547295	0.552	0.243	2.13396e-36	9	Sfrp2
Cotl14	3.80485e-40	0.432876	0.883	0.603	6.67142e-36	9	Cotl1
Hspe11	6.47183e-40	0.309215	1	0.95	1.13477e-35	9	Hspe1
St3gal61	2.27035e-39	0.252619	0.559	0.229	3.98083e-35	9	St3gal6
Atp6ap2	2.44022e-39	0.255721	0.491	0.185	4.27868e-35	9	Atp6ap2
Nop103	3.96914e-39	0.314303	1	0.92	6.95948e-35	9	Nop10
Atp1a12	2.86667e-38	0.333936	0.722	0.366	5.02642e-34	9	Atp1a1
Col4a14	4.25735e-38	0.268868	0.731	0.35	7.46484e-34	9	Col4a1
Hspd11	4.9115e-38	0.383278	0.991	0.843	8.61183e-34	9	Hspd1
Dctpp14	9.1414e-38	0.355164	0.981	0.838	1.60285e-33	9	Dctpp1
Psmd31	1.72308e-37	0.367097	0.806	0.484	3.02125e-33	9	Psmd3
Hoxa72	1.85457e-37	0.273604	0.617	0.276	3.25181e-33	9	Hoxa7
Gng122	2.32974e-36	0.308147	0.731	0.373	4.08496e-32	9	Gng12
Ormdl23	3.66867e-36	0.315353	0.722	0.381	6.43265e-32	9	Ormdl2
Cib11	4.58546e-36	0.31089	0.627	0.297	8.04015e-32	9	Cib1
Lamc13	1.57566e-35	0.281986	0.611	0.281	2.76275e-31	9	Lamc1
0610011F06Rik3	1.67705e-35	0.348622	0.762	0.397	2.94054e-31	9	0610011F06Rik
Ppa21	1.56361e-34	0.264339	0.67	0.322	2.74164e-30	9	Ppa2
Mif4	5.28099e-34	0.303223	1	0.961	9.25968e-30	9	Mif
Srek1ip11	5.97673e-34	0.282135	0.775	0.419	1.04796e-29	9	Srek1ip1
Rps191	6.3982e-34	0.273123	1	0.993	1.12186e-29	9	Rps19
Nabp21	1.05897e-33	0.298721	0.806	0.479	1.85681e-29	9	Nabp2
Hoxb86	1.30111e-33	0.264245	0.728	0.365	2.28137e-29	9	Hoxb8
Lamb14	1.63188e-33	0.27205	0.645	0.312	2.86134e-29	9	Lamb1
Hmgcs11	5.45466e-33	0.328312	0.574	0.27	9.5642e-29	9	Hmgcs1
Eif5a1	1.66359e-32	0.282787	1	0.959	2.91694e-28	9	Eif5a
Bcl7a1	3.74971e-32	0.273869	0.62	0.311	6.57474e-28	9	Bcl7a
Zfp7061	2.88833e-31	0.298426	0.988	0.841	5.0644e-27	9	Zfp706
Cited26	3.61141e-30	0.338809	0.852	0.53	6.33225e-26	9	Cited2
Dhfr4	5.30638e-30	0.257079	0.762	0.412	9.3042e-26	9	Dhfr
Hmgn13	9.71268e-30	0.277489	1	0.957	1.70302e-25	9	Hmgn1
Dstn2	2.33953e-29	0.280716	0.972	0.786	4.10213e-25	9	Dstn
Fabp57	4.08283e-29	0.49042	0.883	0.704	7.15884e-25	9	Fabp5
Ubald21	4.85584e-29	0.321316	0.898	0.626	8.51423e-25	9	Ubald2
Ndufa122	1.23439e-28	0.272259	0.991	0.908	2.16439e-24	9	Ndufa12
Sod21	6.08102e-28	0.276625	0.787	0.462	1.06625e-23	9	Sod2
2700094K13Rik3	6.42469e-28	0.279963	0.994	0.921	1.12651e-23	9	2700094K13Rik
Nipsnap12	7.92288e-28	0.300761	0.66	0.366	1.3892e-23	9	Nipsnap1
[truncated: 3,281 more rows]

## Sheet: Markers_P0TGC
GeneId	p_val	avg_logFC	pct.1	pct.2	p_val_adj	cluster	gene
Crym	1.44702e-296	1.36496	0.976	0.313	2.35952e-292	0	Crym
Cited1	2.40911e-269	1.36617	0.847	0.195	3.92829e-265	0	Cited1
Eef2	4.61024e-236	0.658322	1	0.944	7.51745e-232	0	Eef2
Fxyd6	5.31416e-230	1.06939	0.997	0.697	8.66527e-226	0	Fxyd6
Zfos1	8.99779e-217	0.967294	0.997	0.725	1.46718e-212	0	Zfos1
Rspo1	4.13074e-211	0.891309	0.897	0.298	6.73559e-207	0	Rspo1
Eef1a1	1.40842e-197	0.431712	1	0.984	2.29657e-193	0	Eef1a1
Rpl3	5.78198e-187	0.405711	1	0.958	9.4281e-183	0	Rpl3
Tgfbi	4.10041e-185	0.923566	0.97	0.54	6.68613e-181	0	Tgfbi
Rps9	1.36184e-182	0.38161	1	0.986	2.22062e-178	0	Rps9
Rpl10a	8.68636e-176	0.395475	1	0.972	1.4164e-171	0	Rpl10a
Des	1.79213e-169	0.744106	0.657	0.151	2.92225e-165	0	Des
Six3	6.04623e-168	0.737647	0.84	0.27	9.85898e-164	0	Six3
Vcan	8.56707e-168	0.836282	0.883	0.378	1.39695e-163	0	Vcan
Ocm	2.34339e-165	0.737602	0.427	0.044	3.82113e-161	0	Ocm
Rplp0	1.47845e-159	0.359419	1	0.995	2.41076e-155	0	Rplp0
Tpm2	2.93662e-158	0.831142	0.913	0.457	4.78845e-154	0	Tpm2
Robo2	1.01246e-154	0.717862	0.804	0.294	1.65092e-150	0	Robo2
Ramp2	2.9356e-152	0.824518	0.932	0.519	4.7868e-148	0	Ramp2
Bcl2	5.867e-150	0.72469	0.835	0.359	9.56672e-146	0	Bcl2
Tsc22d1	5.20542e-142	0.763151	0.998	0.817	8.48796e-138	0	Tsc22d1
Meox1	2.45059e-141	0.568855	0.441	0.064	3.99593e-137	0	Meox1
Shisa2	2.47348e-139	0.679813	0.688	0.218	4.03326e-135	0	Shisa2
Eya1	3.29589e-139	0.62372	0.699	0.217	5.37428e-135	0	Eya1
Wdr66	4.75437e-139	0.539955	0.5	0.095	7.75247e-135	0	Wdr66
Six2	3.97249e-137	0.584244	0.668	0.196	6.47754e-133	0	Six2
Nell1	1.33805e-136	0.485738	0.494	0.094	2.18182e-132	0	Nell1
Gas1	3.36654e-135	0.720884	0.975	0.668	5.48947e-131	0	Gas1
Hsp90ab1	2.63989e-129	0.434291	1	0.94	4.3046e-125	0	Hsp90ab1
Rps5	1.46012e-123	0.297907	1	0.983	2.38087e-119	0	Rps5
Rpl23	1.27202e-119	0.291589	1	0.975	2.07416e-115	0	Rpl23
Uncx	1.07861e-118	0.607557	0.791	0.3	1.75878e-114	0	Uncx
Rpl9	1.33496e-113	0.303571	1	0.96	2.17678e-109	0	Rpl9
Rps4x	4.535e-113	0.28999	1	0.971	7.39476e-109	0	Rps4x
Osr1	2.14068e-112	0.549986	0.473	0.11	3.49059e-108	0	Osr1
Rps27	3.42065e-109	0.323762	1	0.951	5.57771e-105	0	Rps27
Atp1a2	3.34897e-107	0.420587	0.378	0.064	5.46084e-103	0	Atp1a2
Rps18	3.48545e-107	0.286482	1	0.962	5.68338e-103	0	Rps18
Rpl23a	1.03844e-103	0.283557	1	0.984	1.69329e-99	0	Rpl23a
Npm1	9.92822e-103	0.388582	1	0.932	1.6189e-98	0	Npm1
Spock2	2.80231e-101	0.537458	0.666	0.247	4.56944e-97	0	Spock2
Rpl4	3.72312e-101	0.291029	1	0.965	6.07091e-97	0	Rpl4
Nxph1	9.95516e-101	0.431215	0.335	0.05	1.62329e-96	0	Nxph1
Cox7a2l	8.83782e-100	0.405783	0.995	0.909	1.4411e-95	0	Cox7a2l
Rem1	1.0411e-98	0.563172	0.775	0.364	1.69761e-94	0	Rem1
Rps20	2.06304e-98	0.293501	1	0.964	3.36399e-94	0	Rps20
Ckb	4.29141e-98	0.581308	0.59	0.205	6.99757e-94	0	Ckb
Me2	8.29572e-98	0.500424	0.612	0.222	1.3527e-93	0	Me2
Hist3h2ba	3.38395e-97	0.632292	0.856	0.484	5.51787e-93	0	Hist3h2ba
Rps3	1.54405e-96	0.277321	1	0.959	2.51772e-92	0	Rps3
Rpl32	1.46183e-95	0.268164	1	0.983	2.38366e-91	0	Rpl32
Rps14	1.58371e-95	0.25831	1	0.988	2.5824e-91	0	Rps14
Slc12a2	1.75771e-95	0.502704	0.589	0.208	2.86613e-91	0	Slc12a2
Phactr1	2.42215e-94	0.50187	0.6	0.215	3.94956e-90	0	Phactr1
Hs3st6	3.78455e-93	0.513902	0.585	0.203	6.17109e-89	0	Hs3st6
Cldn9	1.10582e-92	0.527795	0.592	0.227	1.80316e-88	0	Cldn9
mt-Co1	1.26983e-91	0.350895	1	0.966	2.07059e-87	0	mt-Co1
Slc1a3	1.48676e-90	0.567319	0.59	0.219	2.42431e-86	0	Slc1a3
Dtna	6.91042e-90	0.384898	0.383	0.086	1.12681e-85	0	Dtna
Rpl7	7.71313e-90	0.272578	1	0.977	1.2577e-85	0	Rpl7
Fam213a	4.19977e-89	0.542649	0.786	0.423	6.84815e-85	0	Fam213a
Rps27a	9.90919e-88	0.259528	1	0.97	1.61579e-83	0	Rps27a
Cped1	1.24149e-87	0.487409	0.628	0.242	2.02438e-83	0	Cped1
Tcf4	1.52248e-87	0.518328	0.869	0.515	2.48256e-83	0	Tcf4
Rps7	1.77399e-87	0.256404	1	0.973	2.89267e-83	0	Rps7
Clmp	2.58481e-87	0.485039	0.78	0.365	4.2148e-83	0	Clmp
Ppp1r1a	2.59371e-87	0.572243	0.655	0.272	4.22931e-83	0	Ppp1r1a
Rps28	1.22517e-86	0.307289	1	0.94	1.99776e-82	0	Rps28
Cntfr	2.4239e-84	0.523533	0.655	0.286	3.95241e-80	0	Cntfr
Sparc	4.36405e-84	0.494422	0.975	0.721	7.11602e-80	0	Sparc
Fat3	3.27397e-81	0.288992	0.277	0.043	5.33853e-77	0	Fat3
Serpinf1	4.43573e-80	0.449235	0.555	0.209	7.2329e-76	0	Serpinf1
Espn	4.91855e-79	0.454291	0.562	0.213	8.02019e-75	0	Espn
Hmga2	2.28512e-77	0.464426	0.676	0.312	3.72611e-73	0	Hmga2
Rbfox1	4.42154e-77	0.313956	0.313	0.063	7.20976e-73	0	Rbfox1
Fgfr1	5.05187e-77	0.497815	0.845	0.504	8.23757e-73	0	Fgfr1
Dst	2.26432e-76	0.416864	0.541	0.207	3.6922e-72	0	Dst
Hoxd12	6.56114e-76	0.334211	0.388	0.103	1.06986e-71	0	Hoxd12
Gnb2l1	1.50245e-75	0.308313	1	0.938	2.44989e-71	0	Gnb2l1
Eef1g	2.83167e-75	0.308948	1	0.935	4.61731e-71	0	Eef1g
Pabpn1	9.4921e-75	0.472766	0.799	0.471	1.54778e-70	0	Pabpn1
Btg1	1.24614e-72	0.480645	0.886	0.596	2.03195e-68	0	Btg1
Ttc28	2.12033e-71	0.484744	0.671	0.333	3.45741e-67	0	Ttc28
Gm266	1.91893e-70	0.379512	0.696	0.313	3.129e-66	0	Gm266
Cutal	3.75981e-70	0.259556	0.259	0.044	6.13075e-66	0	Cutal
Kif26b	4.59872e-70	0.39116	0.457	0.157	7.49867e-66	0	Kif26b
Slc25a4	3.47671e-69	0.324504	1	0.917	5.66912e-65	0	Slc25a4
Shisa3	1.73705e-68	0.479612	0.759	0.397	2.83244e-64	0	Shisa3
Col26a1	1.36503e-67	0.424836	0.641	0.299	2.22581e-63	0	Col26a1
Hsd11b2	1.427e-67	0.386598	0.367	0.104	2.32686e-63	0	Hsd11b2
Naca	1.73251e-67	0.268008	0.998	0.941	2.82503e-63	0	Naca
Rps26	5.54275e-67	0.263115	1	0.959	9.03801e-63	0	Rps26
Ptov1	1.0663e-66	0.378695	0.991	0.876	1.7387e-62	0	Ptov1
Fam189b	1.10869e-66	0.409574	0.566	0.25	1.80783e-62	0	Fam189b
Hoxc10	5.60597e-66	0.412493	0.929	0.572	9.14109e-62	0	Hoxc10
Eif3m	5.75283e-66	0.388066	0.989	0.839	9.38056e-62	0	Eif3m
Eif3e	1.04055e-65	0.343344	0.992	0.888	1.69671e-61	0	Eif3e
Wt1	1.06874e-65	0.43219	0.837	0.48	1.74269e-61	0	Wt1
Rpl15	2.25182e-65	0.261087	1	0.936	3.67182e-61	0	Rpl15
Sobp	4.6671e-65	0.33191	0.361	0.103	7.61018e-61	0	Sobp
Grb10	1.01475e-64	0.458487	0.87	0.598	1.65466e-60	0	Grb10
Tubb2b	1.91094e-64	0.430862	0.625	0.292	3.11598e-60	0	Tubb2b
Zbtb20	6.86521e-64	0.443771	0.929	0.657	1.11944e-59	0	Zbtb20
Pabpc1	1.57376e-63	0.335254	0.995	0.921	2.56617e-59	0	Pabpc1
Etv4	2.7121e-63	0.359982	0.634	0.297	4.42235e-59	0	Etv4
Trp53i11	9.48408e-62	0.375905	0.449	0.169	1.54647e-57	0	Trp53i11
Pla2g7	1.54315e-61	0.421725	0.492	0.192	2.51626e-57	0	Pla2g7
Rpl12	2.14842e-61	0.259085	1	0.954	3.50321e-57	0	Rpl12
Hoxc8	3.45504e-60	0.393955	0.823	0.469	5.63379e-56	0	Hoxc8
Hmcn1	3.70842e-59	0.416916	0.813	0.49	6.04695e-55	0	Hmcn1
Igfbp2	5.83872e-59	0.410021	0.704	0.359	9.52062e-55	0	Igfbp2
Slc9a3r1	1.97166e-57	0.381644	0.508	0.223	3.21499e-53	0	Slc9a3r1
Eif3f	2.34882e-57	0.284859	1	0.924	3.82998e-53	0	Eif3f
Bnip3l	3.44805e-57	0.347774	0.976	0.882	5.6224e-53	0	Bnip3l
Fzd2	4.75381e-57	0.408945	0.668	0.356	7.75156e-53	0	Fzd2
Nr2f6	8.43847e-57	0.403804	0.769	0.485	1.37598e-52	0	Nr2f6
Gm10260	1.91776e-55	0.288036	1	0.912	3.1271e-51	0	Gm10260
Eif4a2	3.26663e-55	0.399335	0.902	0.713	5.32656e-51	0	Eif4a2
Hoxc6	5.80695e-55	0.396928	0.699	0.379	9.46881e-51	0	Hoxc6
Gfra1	5.98842e-55	0.31581	0.508	0.208	9.76472e-51	0	Gfra1
Tob1	1.41974e-54	0.337775	0.467	0.192	2.31502e-50	0	Tob1
Impdh2	1.80191e-54	0.374154	0.954	0.779	2.9382e-50	0	Impdh2
2021-09-06	2.44542e-54	0.348285	0.468	0.201	3.9875e-50	0	2021-09-06
Sgip1	5.07529e-54	0.303147	0.326	0.099	8.27577e-50	0	Sgip1
Akap13	9.41515e-54	0.393374	0.625	0.332	1.53524e-49	0	Akap13
Zfp385a	1.06991e-53	0.316644	0.413	0.154	1.74459e-49	0	Zfp385a
Enho	2.74529e-53	0.311532	0.426	0.162	4.47646e-49	0	Enho
Gpi1	2.77272e-53	0.367209	0.916	0.723	4.52119e-49	0	Gpi1
Phgdh	2.85111e-53	0.412852	0.782	0.48	4.64902e-49	0	Phgdh
Aldoa	4.81546e-53	0.364081	0.989	0.857	7.85209e-49	0	Aldoa
Tle2	5.24911e-53	0.290359	0.342	0.111	8.55919e-49	0	Tle2
Snhg12	7.24629e-53	0.381109	0.541	0.263	1.18158e-48	0	Snhg12
Bmp7	1.2132e-51	0.347097	0.475	0.207	1.97824e-47	0	Bmp7
Slc25a3	1.97779e-51	0.321724	0.986	0.858	3.22499e-47	0	Slc25a3
Aes	2.48016e-51	0.371987	0.918	0.646	4.04415e-47	0	Aes
Dhx34	2.59204e-51	0.298292	0.288	0.079	4.22659e-47	0	Dhx34
Scx	3.53372e-51	0.357194	0.445	0.188	5.76209e-47	0	Scx
Hnrnpa1	6.31736e-51	0.297606	1	0.921	1.03011e-46	0	Hnrnpa1
Ogt	3.34198e-50	0.395256	0.87	0.652	5.44943e-46	0	Ogt
Gm8730	8.68884e-50	0.33158	0.983	0.866	1.4168e-45	0	Gm8730
Fscn1	2.60988e-49	0.393325	0.877	0.644	4.25568e-45	0	Fscn1
Tcf7l1	3.11804e-49	0.367251	0.505	0.243	5.08427e-45	0	Tcf7l1
Bbc3	1.18662e-48	0.315082	0.383	0.145	1.9349e-44	0	Bbc3
Pcbp4	4.21276e-48	0.390686	0.78	0.517	6.86933e-44	0	Pcbp4
Igbp1	4.72827e-47	0.344076	0.78	0.515	7.70991e-43	0	Igbp1
Hoxc9	9.87821e-46	0.339561	0.788	0.493	1.61074e-41	0	Hoxc9
Foxd2	1.19494e-45	0.273567	0.381	0.145	1.94847e-41	0	Foxd2
Cd44	2.00045e-45	0.252681	0.267	0.076	3.26194e-41	0	Cd44
Hoxa10	8.47766e-45	0.352948	0.839	0.559	1.38237e-40	0	Hoxa10
Saraf	9.65909e-45	0.371538	0.759	0.512	1.57501e-40	0	Saraf
Eno3	3.94348e-44	0.319003	0.413	0.173	6.43023e-40	0	Eno3
Epb41l4aos	4.96028e-44	0.329854	0.552	0.298	8.08823e-40	0	Epb41l4aos
Cxxc5	6.88144e-44	0.338093	0.801	0.5	1.12209e-39	0	Cxxc5
Ypel3	8.06263e-44	0.349256	0.896	0.711	1.31469e-39	0	Ypel3
mt-Nd2	1.05197e-43	0.268684	0.998	0.921	1.71534e-39	0	mt-Nd2
Oxnad1	1.4429e-43	0.292841	0.399	0.167	2.35279e-39	0	Oxnad1
Unc5c	3.32886e-43	0.31127	0.429	0.191	5.42805e-39	0	Unc5c
Cyb5r3	8.59312e-43	0.370485	0.764	0.533	1.40119e-38	0	Cyb5r3
Ppp1r14b	4.9892e-42	0.37087	0.739	0.504	8.13538e-38	0	Ppp1r14b
Adam10	7.9037e-42	0.329986	0.511	0.262	1.28878e-37	0	Adam10
Hspa8	1.07506e-41	0.274104	1	0.925	1.75299e-37	0	Hspa8
Nav2	1.2158e-41	0.349472	0.573	0.328	1.98248e-37	0	Nav2
Ak1	3.49644e-41	0.25672	0.31	0.108	5.7013e-37	0	Ak1
Eif3h	3.62744e-41	0.265499	0.998	0.906	5.91491e-37	0	Eif3h
Mrpl23	9.1199e-41	0.336732	0.889	0.653	1.48709e-36	0	Mrpl23
Rbp1	9.41298e-41	0.331144	0.981	0.844	1.53488e-36	0	Rbp1
Foxp1	2.33201e-40	0.321612	0.612	0.35	3.80257e-36	0	Foxp1
Tshz2	3.74403e-40	0.321062	0.889	0.653	6.10501e-36	0	Tshz2
Hes1	4.0491e-40	0.442542	0.712	0.468	6.60246e-36	0	Hes1
Eif3k	8.63577e-40	0.263116	0.995	0.919	1.40815e-35	0	Eif3k
Itga8	1.0241e-39	0.265476	0.494	0.235	1.6699e-35	0	Itga8
Mapk8ip1	1.53873e-39	0.312654	0.508	0.272	2.50905e-35	0	Mapk8ip1
Gltscr2	2.5925e-39	0.275847	0.981	0.861	4.22734e-35	0	Gltscr2
Sncaip	4.51554e-39	0.277891	0.434	0.196	7.36304e-35	0	Sncaip
Hoxd11	6.83292e-39	0.321292	0.733	0.464	1.11418e-34	0	Hoxd11
Snhg6	1.09029e-38	0.337506	0.682	0.47	1.77782e-34	0	Snhg6
Tpbg	1.63153e-38	0.318057	0.407	0.192	2.66037e-34	0	Tpbg
Rbm39	2.05678e-38	0.263868	0.995	0.895	3.35379e-34	0	Rbm39
Sox4	3.10763e-38	0.372967	0.894	0.713	5.0673e-34	0	Sox4
Rsrp1	6.83467e-38	0.319533	0.894	0.693	1.11446e-33	0	Rsrp1
Slc22a17	1.36662e-37	0.302158	0.4	0.186	2.2284e-33	0	Slc22a17
Psmd5	4.21554e-37	0.287785	0.498	0.266	6.87386e-33	0	Psmd5
Bcl2l11	4.34874e-37	0.26056	0.323	0.127	7.09105e-33	0	Bcl2l11
Malat1	4.89315e-37	0.302985	1	0.982	7.97877e-33	0	Malat1
Tpcn1	5.30051e-37	0.26949	0.354	0.148	8.64302e-33	0	Tpcn1
Cirbp	7.51405e-37	0.304809	0.968	0.814	1.22524e-32	0	Cirbp
Ssbp4	8.40089e-37	0.33378	0.859	0.663	1.36985e-32	0	Ssbp4
Hes6	1.51538e-36	0.291146	0.543	0.303	2.47099e-32	0	Hes6
Plxdc2	1.57018e-36	0.292458	0.456	0.223	2.56034e-32	0	Plxdc2
Sulf2	7.31926e-36	0.287829	0.448	0.222	1.19348e-31	0	Sulf2
Gpc6	7.84069e-36	0.316922	0.831	0.595	1.2785e-31	0	Gpc6
Fkbp11	4.40298e-35	0.284193	0.421	0.204	7.17951e-31	0	Fkbp11
Ctdspl	7.11408e-35	0.30233	0.445	0.233	1.16002e-30	0	Ctdspl
Foxc1	7.32921e-35	0.259098	0.437	0.21	1.1951e-30	0	Foxc1
Eif2a	8.1297e-35	0.312631	0.758	0.526	1.32563e-30	0	Eif2a
Khk	2.09997e-34	0.25846	0.445	0.225	3.42422e-30	0	Khk
Bbx	5.78689e-34	0.380827	0.652	0.444	9.4361e-30	0	Bbx
Acot1	8.32363e-34	0.336946	0.715	0.486	1.35725e-29	0	Acot1
Elovl6	1.25108e-33	0.303081	0.497	0.278	2.04e-29	0	Elovl6
Ctnnbip1	2.24427e-33	0.325686	0.796	0.587	3.65951e-29	0	Ctnnbip1
Kdm5b	3.42488e-33	0.284974	0.616	0.388	5.58461e-29	0	Kdm5b
Ubtd1	6.80398e-33	0.255003	0.384	0.181	1.10946e-28	0	Ubtd1
Isyna1	8.4088e-33	0.31577	0.728	0.521	1.37114e-28	0	Isyna1
Cct4	1.66014e-32	0.27394	0.945	0.78	2.70703e-28	0	Cct4
Mad2l2	2.86812e-32	0.287904	0.551	0.331	4.67676e-28	0	Mad2l2
Nisch	4.51506e-32	0.275676	0.877	0.672	7.36226e-28	0	Nisch
Atp6v1f	1.19425e-31	0.276989	0.93	0.767	1.94734e-27	0	Atp6v1f
Hist3h2a	2.18661e-31	0.314797	0.608	0.389	3.56549e-27	0	Hist3h2a
Tmem167	1.14461e-30	0.272624	0.88	0.707	1.8664e-26	0	Tmem167
Psma5	1.30333e-30	0.261926	0.949	0.782	2.12521e-26	0	Psma5
Lrrc42	1.49569e-30	0.268796	0.535	0.316	2.43887e-26	0	Lrrc42
Pnrc1	2.08156e-30	0.260659	0.831	0.626	3.39419e-26	0	Pnrc1
Mest	3.00086e-30	0.318068	0.975	0.826	4.89321e-26	0	Mest
Ccdc6	6.99627e-30	0.268047	0.384	0.195	1.14081e-25	0	Ccdc6
Capn6	7.86489e-30	0.260154	0.408	0.21	1.28245e-25	0	Capn6
Rdh10	1.83688e-29	0.313634	0.557	0.343	2.99521e-25	0	Rdh10
Plpp3	2.1434e-29	0.31177	0.413	0.22	3.49503e-25	0	Plpp3
Frat2	2.90629e-29	0.254044	0.415	0.22	4.73899e-25	0	Frat2
Ergic3	4.76574e-29	0.267525	0.87	0.663	7.77102e-25	0	Ergic3
6330403K07Rik	3.22333e-28	0.25964	0.733	0.498	5.25597e-24	0	6330403K07Rik
Apex1	4.34423e-28	0.255033	0.84	0.619	7.0837e-24	0	Apex1
Zmiz1	1.48057e-27	0.263202	0.47	0.276	2.41423e-23	0	Zmiz1
Grina	2.24419e-27	0.271636	0.53	0.333	3.65937e-23	0	Grina
Fbl	3.11965e-27	0.25802	0.894	0.696	5.0869e-23	0	Fbl
Nsa2	4.82877e-27	0.273008	0.894	0.737	7.8738e-23	0	Nsa2
Ryk	6.35389e-27	0.257671	0.509	0.315	1.03606e-22	0	Ryk
Dnajc7	3.54572e-26	0.261278	0.688	0.498	5.78165e-22	0	Dnajc7
Tia1	3.37975e-23	0.252674	0.802	0.615	5.51102e-19	0	Tia1
Pkdcc	3.41384e-23	0.256632	0.472	0.294	5.5666e-19	0	Pkdcc
Il33	5.69784e-15	0.271711	0.472	0.315	9.2909e-11	0	Il33
Xist	0.00188854	0.412923	0.259	0.22	1	0	Xist
Tsc22d11	2.01214e-123	0.863202	1	0.83	3.28099e-119	1	Tsc22d1
Fam132a	6.62555e-108	1.02349	0.857	0.438	1.08036e-103	1	Fam132a
Hoxc101	3.8387e-86	0.673441	0.946	0.595	6.25939e-82	1	Hoxc10
Col9a1	3.1269e-78	0.437219	0.34	0.061	5.09872e-74	1	Col9a1
Gxylt2	9.71805e-75	0.571281	0.642	0.242	1.58463e-70	1	Gxylt2
Col2a1	1.67256e-73	0.465772	0.557	0.182	2.72727e-69	1	Col2a1
Rpl71	3.36075e-71	0.28578	1	0.979	5.48003e-67	1	Rpl7
Hsp90ab11	1.02515e-70	0.381698	1	0.944	1.67161e-66	1	Hsp90ab1
Pdgfrl	1.03327e-68	0.32635	0.323	0.061	1.68485e-64	1	Pdgfrl
Cd24a	6.474e-68	0.520806	0.984	0.661	1.05565e-63	1	Cd24a
Npm11	3.50047e-67	0.359569	1	0.937	5.70787e-63	1	Npm1
Sparc1	1.97884e-66	0.47987	0.986	0.738	3.22669e-62	1	Sparc
Wnt4	5.12331e-66	0.633551	0.447	0.124	8.35407e-62	1	Wnt4
Cxxc51	2.029e-62	0.522928	0.881	0.51	3.30848e-58	1	Cxxc5
Fam107a	1.83349e-59	0.33406	0.391	0.106	2.98968e-55	1	Fam107a
Uncx1	2.04835e-57	0.422176	0.782	0.337	3.34005e-53	1	Uncx
Hnrnpa11	1.08552e-56	0.348911	1	0.927	1.77005e-52	1	Hnrnpa1
Hoxc81	3.92213e-56	0.47994	0.859	0.489	6.39542e-52	1	Hoxc8
Eef21	6.46279e-56	0.344675	1	0.948	1.05382e-51	1	Eef2
Bcam	6.51744e-56	0.470076	0.632	0.278	1.06273e-51	1	Bcam
Spock21	1.41694e-55	0.427825	0.66	0.278	2.31046e-51	1	Spock2
Six31	4.10275e-55	0.441899	0.731	0.328	6.68994e-51	1	Six3
Rspo11	4.74188e-55	0.408651	0.789	0.358	7.7321e-51	1	Rspo1
Cited2	7.26624e-54	0.573083	0.752	0.423	1.18483e-49	1	Cited2
H191	3.68576e-53	0.552398	0.974	0.795	6.01e-49	1	H19
Hs3st61	7.43359e-53	0.384747	0.578	0.231	1.21212e-48	1	Hs3st6
Sncaip1	8.35552e-53	0.38425	0.525	0.2	1.36245e-48	1	Sncaip
Wt11	3.58241e-52	0.450567	0.885	0.499	5.84148e-48	1	Wt1
Hist3h2ba1	1.08029e-51	0.497696	0.859	0.51	1.76152e-47	1	Hist3h2ba
Eef1a11	9.87507e-51	0.26406	1	0.985	1.61023e-46	1	Eef1a1
Slit2	2.06419e-50	0.47901	0.623	0.298	3.36587e-46	1	Slit2
Ppp1r1a1	1.72641e-49	0.347822	0.667	0.298	2.81508e-45	1	Ppp1r1a
Map1b	3.1744e-49	0.465214	0.522	0.208	5.17617e-45	1	Map1b
Hspa81	1.90405e-48	0.362433	1	0.93	3.10475e-44	1	Hspa8
Hoxc91	4.04131e-48	0.477032	0.848	0.506	6.58975e-44	1	Hoxc9
Ndrg2	2.25669e-47	0.338093	0.48	0.177	3.67975e-43	1	Ndrg2
Cct41	2.62818e-47	0.385876	0.97	0.788	4.28551e-43	1	Cct4
Ptov11	6.66445e-46	0.3547	0.988	0.884	1.08671e-41	1	Ptov1
Slc25a31	1.67183e-45	0.364559	0.995	0.866	2.72609e-41	1	Slc25a3
Bmper	2.24529e-45	0.254096	0.26	0.059	3.66117e-41	1	Bmper
Vcan1	4.44582e-45	0.376165	0.799	0.427	7.24936e-41	1	Vcan
Zfos11	2.97309e-43	0.383595	0.972	0.748	4.84791e-39	1	Zfos1
Tmem35	8.91974e-43	0.26061	0.293	0.08	1.45445e-38	1	Tmem35
Prdx2	2.04737e-42	0.288445	1	0.972	3.33845e-38	1	Prdx2
Eya11	2.74958e-41	0.301414	0.607	0.266	4.48347e-37	1	Eya1
Atp5b	3.80099e-40	0.373045	0.991	0.932	6.1979e-36	1	Atp5b
Crym1	7.68004e-40	0.353082	0.78	0.391	1.25231e-35	1	Crym
Pax2	7.94241e-39	0.37156	0.63	0.318	1.29509e-34	1	Pax2
Lsp1	1.77793e-38	0.459063	0.941	0.706	2.8991e-34	1	Lsp1
Col26a11	2.35975e-38	0.347184	0.637	0.324	3.84781e-34	1	Col26a1
Hmga21	3.11456e-38	0.339012	0.658	0.341	5.0786e-34	1	Hmga2
Clmp1	3.34292e-38	0.395849	0.726	0.403	5.45097e-34	1	Clmp
Btg11	3.79143e-38	0.381113	0.895	0.616	6.18231e-34	1	Btg1
Igfbp21	4.21521e-38	0.429928	0.71	0.384	6.87333e-34	1	Igfbp2
Eno31	6.35146e-38	0.324375	0.454	0.185	1.03567e-33	1	Eno3
Mrpl231	1.8091e-37	0.36953	0.911	0.667	2.94991e-33	1	Mrpl23
Nt5dc2	2.40453e-37	0.367948	0.913	0.643	3.92082e-33	1	Nt5dc2
Eno1	2.92834e-37	0.356995	0.991	0.875	4.77494e-33	1	Eno1
Pdgfc	3.41533e-37	0.335335	0.55	0.257	5.56904e-33	1	Pdgfc
Cdh2	6.63155e-37	0.258363	0.429	0.17	1.08134e-32	1	Cdh2
Atp5g2	1.96437e-36	0.291541	0.995	0.903	3.20311e-32	1	Atp5g2
Ctxn1	2.20358e-36	0.364564	0.867	0.555	3.59316e-32	1	Ctxn1
Rdh101	1.9184e-35	0.427164	0.625	0.348	3.12815e-31	1	Rdh10
Vdac1	3.94003e-34	0.35641	0.939	0.741	6.42461e-30	1	Vdac1
Gas11	1.21126e-33	0.3525	0.937	0.696	1.97508e-29	1	Gas1
Pabpc11	1.4805e-33	0.274576	0.993	0.926	2.4141e-29	1	Pabpc1
Gapdh	1.56878e-33	0.29573	1	0.934	2.55805e-29	1	Gapdh
Hist1h2bc1	1.72408e-33	0.817325	0.457	0.225	2.81128e-29	1	Hist1h2bc
Pdgfa	2.19854e-33	0.347607	0.513	0.242	3.58494e-29	1	Pdgfa
Gng2	1.29659e-32	0.321749	0.527	0.263	2.11422e-28	1	Gng2
Acot11	2.84392e-32	0.332135	0.794	0.491	4.63729e-28	1	Acot1
Prmt1	3.48853e-32	0.325351	0.977	0.789	5.6884e-28	1	Prmt1
Nnat	1.70302e-31	0.386343	0.557	0.292	2.77694e-27	1	Nnat
Serpinf11	4.8322e-31	0.261672	0.513	0.241	7.87938e-27	1	Serpinf1
Hoxc61	4.99484e-31	0.344897	0.691	0.403	8.14459e-27	1	Hoxc6
Marcksl1	2.73505e-30	0.268145	1	0.917	4.45977e-26	1	Marcksl1
Smim4	3.55768e-30	0.305485	0.581	0.327	5.80115e-26	1	Smim4
Eif3m1	3.61208e-30	0.270691	0.984	0.85	5.88985e-26	1	Eif3m
Prdx6	1.17388e-29	0.336709	0.932	0.72	1.91413e-25	1	Prdx6
Aldh1a2	2.22427e-29	0.322382	0.829	0.549	3.62689e-25	1	Aldh1a2
Impdh21	3.57579e-29	0.313731	0.96	0.791	5.83068e-25	1	Impdh2
Sox11	3.86943e-29	0.283157	0.801	0.479	6.3095e-25	1	Sox11
Tcf41	5.84572e-29	0.327112	0.813	0.549	9.53202e-25	1	Tcf4
Ltbp1	6.05947e-29	0.27742	0.501	0.252	9.88058e-25	1	Ltbp1
Zfp322a	7.32338e-29	0.365182	0.562	0.316	1.19415e-24	1	Zfp322a
Igf21	2.34954e-28	0.333312	0.768	0.498	3.83115e-24	1	Igf2
Cldn91	2.36474e-28	0.291033	0.522	0.264	3.85594e-24	1	Cldn9
Cyb5r4	4.30812e-28	0.279322	0.468	0.235	7.02481e-24	1	Cyb5r4
Atp5c1	4.61784e-28	0.262665	0.991	0.897	7.52984e-24	1	Atp5c1
Pabpn11	5.77798e-27	0.317102	0.759	0.5	9.42158e-23	1	Pabpn1
Hoxb5os	1.12725e-26	0.285971	0.471	0.233	1.8381e-22	1	Hoxb5os
Hoxd111	1.24775e-26	0.302732	0.754	0.481	2.03459e-22	1	Hoxd11
Adh5	1.39269e-26	0.298162	0.845	0.588	2.27093e-22	1	Adh5
Acaa2	1.43035e-26	0.325729	0.799	0.571	2.33233e-22	1	Acaa2
Phgdh1	4.14265e-26	0.281766	0.785	0.501	6.75501e-22	1	Phgdh
Cct2	4.83446e-26	0.299771	0.923	0.722	7.88307e-22	1	Cct2
Fzd21	1.81127e-25	0.319463	0.635	0.384	2.95345e-21	1	Fzd2
Tcp1	2.02053e-25	0.287932	0.937	0.798	3.29467e-21	1	Tcp1
Ktn1	4.50893e-25	0.269819	0.752	0.5	7.35227e-21	1	Ktn1
Eif3l	1.0895e-24	0.293341	0.909	0.706	1.77654e-20	1	Eif3l
Pdlim4	1.38967e-24	0.316468	0.649	0.409	2.266e-20	1	Pdlim4
Bri3	1.94889e-24	0.259861	0.972	0.818	3.17786e-20	1	Bri3
Paip2	4.34161e-24	0.274984	0.958	0.807	7.07943e-20	1	Paip2
Sox41	4.81769e-24	0.327944	0.883	0.728	7.85573e-20	1	Sox4
Pcbp41	4.98425e-24	0.266657	0.78	0.536	8.12732e-20	1	Pcbp4
Eif2a1	1.83171e-23	0.273239	0.773	0.54	2.98678e-19	1	Eif2a
Qars	7.67226e-23	0.252497	0.653	0.421	1.25104e-18	1	Qars
Uqcrc2	1.22556e-22	0.308569	0.848	0.665	1.9984e-18	1	Uqcrc2
Elovl61	1.24034e-22	0.263588	0.511	0.291	2.02249e-18	1	Elovl6
Tubb2b1	1.30894e-22	0.293795	0.562	0.325	2.13435e-18	1	Tubb2b
C1qbp	3.3267e-22	0.281153	0.883	0.725	5.42451e-18	1	C1qbp
Fbl1	1.75446e-21	0.265361	0.916	0.707	2.86083e-17	1	Fbl
Ppa1	3.25295e-21	0.265807	0.632	0.402	5.30426e-17	1	Ppa1
Ier5	4.80019e-21	0.283569	0.433	0.234	7.82718e-17	1	Ier5
Shisa21	1.95831e-20	0.255535	0.499	0.281	3.19322e-16	1	Shisa2
Galk2	2.03237e-20	0.252928	0.466	0.27	3.31398e-16	1	Galk2
2610318N02Rik	3.09808e-20	0.269255	0.349	0.177	5.05173e-16	1	2610318N02Rik
Nme2	2.46776e-18	0.258384	0.63	0.427	4.02392e-14	1	Nme2
Hoxa101	4.42963e-18	0.271371	0.799	0.585	7.22295e-14	1	Hoxa10
Rfk	5.35466e-18	0.267056	0.55	0.368	8.73132e-14	1	Rfk
Csrp21	1.45964e-17	0.425946	0.707	0.489	2.38008e-13	1	Csrp2
Jund	1.59956e-17	0.280367	0.855	0.673	2.60824e-13	1	Jund
Id11	1.81854e-17	0.26743	0.703	0.485	2.9653e-13	1	Id1
S100a1	5.73716e-15	0.265104	0.431	0.266	9.35502e-11	1	S100a1
Hmgb3	6.15076e-15	0.2621	0.904	0.706	1.00294e-10	1	Hmgb3
Tuba1a	7.42455e-14	0.280035	0.867	0.72	1.21065e-09	1	Tuba1a
Hist1h1c	2.39606e-11	0.401287	0.403	0.27	3.90701e-07	1	Hist1h1c
Igfbp41	1.34514e-06	0.260665	0.792	0.649	0.0219339	1	Igfbp4
Ebf12	4.86088e-162	1.01939	0.893	0.242	7.92614e-158	2	Ebf1
Serpine22	7.15872e-162	1.06991	0.929	0.315	1.1673e-157	2	Serpine2
Emilin12	3.47251e-160	1.06323	0.904	0.295	5.66228e-156	2	Emilin1
Cygb	3.39798e-151	0.842967	0.647	0.121	5.54075e-147	2	Cygb
Ptn2	1.45901e-150	1.34449	0.987	0.605	2.37907e-146	2	Ptn
Tmsb4x2	1.0193e-144	1.08721	1	0.912	1.66207e-140	2	Tmsb4x
Ecm12	1.39644e-144	1.0585	0.904	0.294	2.27703e-140	2	Ecm1
Gucy1a32	4.23678e-143	0.928738	0.759	0.195	6.9085e-139	2	Gucy1a3
Cald12	1.24343e-141	1.06628	0.959	0.533	2.02754e-137	2	Cald1
Col3a12	9.82254e-139	0.980521	0.901	0.279	1.60166e-134	2	Col3a1
Col1a22	3.88155e-136	0.969972	0.924	0.319	6.32926e-132	2	Col1a2
Fhl22	2.3285e-132	0.993165	0.929	0.404	3.79686e-128	2	Fhl2
Cnn22	5.83559e-131	1.04023	0.881	0.353	9.51551e-127	2	Cnn2
Lgals12	6.00002e-129	1.07029	0.997	0.722	9.78364e-125	2	Lgals1
Tcf212	1.26204e-127	0.940804	0.721	0.212	2.05789e-123	2	Tcf21
Ifitm32	2.743e-127	0.910589	0.97	0.429	4.47273e-123	2	Ifitm3
Hic12	4.07405e-119	0.81819	0.766	0.224	6.64314e-115	2	Hic1
Ndufa4l2	1.13042e-115	0.803306	0.35	0.036	1.84327e-111	2	Ndufa4l2
Anxa22	5.35105e-114	0.930894	0.865	0.383	8.72542e-110	2	Anxa2
Maged22	6.75673e-113	0.947341	0.944	0.626	1.10175e-108	2	Maged2
Col1a12	3.66524e-112	0.748275	0.921	0.339	5.97655e-108	2	Col1a1
Eva1b2	3.18286e-105	0.828386	0.967	0.699	5.18997e-101	2	Eva1b
Meis12	1.81826e-104	0.784697	0.774	0.269	2.96486e-100	2	Meis1
Ccnd22	4.76547e-103	0.851508	0.883	0.429	7.77057e-99	2	Ccnd2
Igfbp72	5.84495e-101	0.843114	0.982	0.474	9.53078e-97	2	Igfbp7
Lbh2	6.01103e-100	0.727927	0.688	0.224	9.80158e-96	2	Lbh
Plac82	8.62723e-100	1.06514	0.746	0.286	1.40676e-95	2	Plac8
Pdlim22	1.62959e-98	0.79954	0.807	0.326	2.6572e-94	2	Pdlim2
Myl62	2.30328e-98	0.715864	1	0.881	3.75574e-94	2	Myl6
Tpm42	1.13634e-95	0.760762	0.939	0.683	1.85292e-91	2	Tpm4
Acta22	2.53058e-95	0.953118	0.701	0.223	4.12636e-91	2	Acta2
Vim2	3.41281e-94	0.817321	0.939	0.579	5.56493e-90	2	Vim
Snai2	1.63225e-90	0.7561	0.538	0.148	2.66155e-86	2	Snai2
Sfrp12	2.51185e-88	0.701051	0.835	0.329	4.09582e-84	2	Sfrp1
Fbln5	5.39647e-88	0.779831	0.546	0.142	8.79949e-84	2	Fbln5
Lhfp1	1.24044e-87	0.722282	0.904	0.521	2.02266e-83	2	Lhfp
Myl92	6.05464e-87	0.925017	0.766	0.317	9.87269e-83	2	Myl9
Pdgfrb	7.16842e-87	0.593387	0.421	0.083	1.16888e-82	2	Pdgfrb
Actb2	5.56183e-86	0.77223	1	0.945	9.06912e-82	2	Actb
Selm2	2.89923e-85	0.704571	0.868	0.454	4.72748e-81	2	Selm
Dkk1	4.34313e-85	0.934309	0.424	0.087	7.08192e-81	2	Dkk1
S1pr3	8.33056e-85	0.477543	0.365	0.061	1.35838e-80	2	S1pr3
Timp32	1.43809e-84	0.7623	0.67	0.237	2.34495e-80	2	Timp3
Arpc1b2	2.48965e-84	0.6867	0.916	0.54	4.05962e-80	2	Arpc1b
Tagln22	2.81587e-84	0.764146	0.693	0.286	4.59156e-80	2	Tagln2
Pfn12	6.71407e-82	0.515376	1	0.938	1.0948e-77	2	Pfn1
S100a102	1.43927e-81	0.783558	0.805	0.398	2.34687e-77	2	S100a10
Zeb2	1.54867e-79	0.738196	0.444	0.11	2.52526e-75	2	Zeb2
Emp32	4.59333e-78	0.684931	0.853	0.481	7.48988e-74	2	Emp3
Fn12	2.65803e-77	0.673291	0.675	0.255	4.33419e-73	2	Fn1
Ifitm12	5.27797e-77	0.645403	0.81	0.343	8.60626e-73	2	Ifitm1
Myl12a2	7.80288e-76	0.597666	0.987	0.857	1.27234e-71	2	Myl12a
Pbx12	4.35387e-75	0.624094	0.967	0.745	7.09942e-71	2	Pbx1
Anxa52	1.05853e-74	0.636359	0.85	0.537	1.72604e-70	2	Anxa5
Ifitm22	4.13334e-73	0.52147	0.992	0.902	6.73983e-69	2	Ifitm2
Gpc32	4.28971e-73	0.715215	0.888	0.616	6.9948e-69	2	Gpc3
Pid1	1.17564e-70	0.569143	0.513	0.15	1.91699e-66	2	Pid1
Bgn	1.48854e-70	0.690034	0.48	0.137	2.42722e-66	2	Bgn
Fbln11	3.88188e-70	0.691627	0.662	0.302	6.3298e-66	2	Fbln1
Loxl12	5.6044e-70	0.601497	0.622	0.231	9.13854e-66	2	Loxl1
Fkbp1a1	1.0255e-68	0.529952	0.977	0.871	1.67219e-64	2	Fkbp1a
Cd63	1.61445e-67	0.563193	0.975	0.857	2.63253e-63	2	Cd63
Mfap2	1.96397e-67	0.550374	0.98	0.835	3.20245e-63	2	Mfap2
Tmsb101	2.13864e-67	0.434124	1	0.948	3.48727e-63	2	Tmsb10
S100a111	3.75032e-67	0.556344	0.982	0.832	6.11526e-63	2	S100a11
1971-09-01	2.27679e-66	0.656474	0.845	0.589	3.71253e-62	2	2021-09-07
Emp1	1.53827e-65	0.502562	0.462	0.131	2.5083e-61	2	Emp1
Camk2n11	1.74365e-64	0.658518	0.817	0.505	2.84319e-60	2	Camk2n1
Gata6	2.15765e-64	0.369101	0.274	0.043	3.51826e-60	2	Gata6
Lrrc17	1.30854e-62	0.415857	0.406	0.101	2.1337e-58	2	Lrrc17
Fzd1	4.95863e-62	0.487427	0.5	0.166	8.08554e-58	2	Fzd1
Marcks1	1.95655e-61	0.577844	0.868	0.615	3.19036e-57	2	Marcks
Ldb2	1.38863e-60	0.461011	0.447	0.124	2.26429e-56	2	Ldb2
Mylk2	3.02902e-60	0.454068	0.543	0.179	4.93912e-56	2	Mylk
Calm32	4.58615e-60	0.586876	0.929	0.785	7.47818e-56	2	Calm3
Meg32	4.70369e-60	0.730901	0.744	0.351	7.66983e-56	2	Meg3
Cfl1	9.09388e-59	0.417859	0.997	0.922	1.48285e-54	2	Cfl1
Tgfb1i1	1.71426e-58	0.47726	0.429	0.126	2.79527e-54	2	Tgfb1i1
Fam212a	2.36385e-58	0.522721	0.518	0.178	3.8545e-54	2	Fam212a
Cyr61	3.37619e-58	0.804985	0.487	0.161	5.50521e-54	2	Cyr61
Col6a1	6.44141e-57	0.431764	0.358	0.085	1.05034e-52	2	Col6a1
Slc40a12	8.79318e-57	0.481922	0.617	0.231	1.43382e-52	2	Slc40a1
Serpinh1	1.33483e-55	0.470845	0.982	0.899	2.17657e-51	2	Serpinh1
Col6a3	2.75044e-55	0.360761	0.31	0.065	4.48487e-51	2	Col6a3
Gng112	2.94171e-55	0.558258	0.553	0.227	4.79674e-51	2	Gng11
Cfh1	6.02215e-55	0.495358	0.5	0.163	9.81972e-51	2	Cfh
Csrp12	9.59873e-55	0.601802	0.632	0.303	1.56517e-50	2	Csrp1
Cd812	1.22939e-54	0.47468	0.942	0.792	2.00465e-50	2	Cd81
Snhg182	2.6835e-54	0.566791	0.731	0.442	4.37572e-50	2	Snhg18
Gucy1b3	1.24963e-53	0.368441	0.312	0.07	2.03765e-49	2	Gucy1b3
Pde3a	1.98257e-53	0.381442	0.335	0.081	3.23277e-49	2	Pde3a
Akap122	4.63821e-53	0.562517	0.655	0.326	7.56307e-49	2	Akap12
Sub1	9.55934e-53	0.390014	0.997	0.924	1.55875e-48	2	Sub1
Sept111	4.94864e-52	0.597749	0.695	0.422	8.06926e-48	2	2021-09-11
Itga92	1.13653e-51	0.477059	0.525	0.2	1.85322e-47	2	Itga9
S100a61	3.73472e-51	0.512379	0.503	0.18	6.08983e-47	2	S100a6
Gnas	6.91807e-51	0.367687	1	0.977	1.12806e-46	2	Gnas
Fblim1	1.64831e-50	0.524308	0.48	0.192	2.68773e-46	2	Fblim1
Nid1	3.59154e-50	0.432067	0.467	0.16	5.85636e-46	2	Nid1
Fibin2	6.51551e-49	0.504484	0.551	0.209	1.06242e-44	2	Fibin
Ccdc80	8.31869e-49	0.496219	0.477	0.178	1.35645e-44	2	Ccdc80
Col5a2	1.34979e-48	0.389481	0.409	0.126	2.20097e-44	2	Col5a2
Olfml3	2.50064e-48	0.407418	0.452	0.149	4.07754e-44	2	Olfml3
G0s2	7.28628e-48	0.511879	0.332	0.092	1.1881e-43	2	G0s2
Ilk	2.03536e-46	0.522999	0.718	0.495	3.31887e-42	2	Ilk
Nfia2	2.98893e-45	0.462495	0.566	0.246	4.87374e-41	2	Nfia
Rsu1	6.70238e-45	0.462056	0.711	0.438	1.09289e-40	2	Rsu1
Plagl12	7.41138e-45	0.411531	0.584	0.245	1.2085e-40	2	Plagl1
Tm4sf1	8.37937e-45	0.68371	0.459	0.176	1.36634e-40	2	Tm4sf1
Capns1	1.82705e-43	0.461406	0.855	0.698	2.97919e-39	2	Capns1
Hmgn3	3.2047e-43	0.51833	0.815	0.636	5.22559e-39	2	Hmgn3
Id21	3.50084e-43	0.669144	0.83	0.597	5.70848e-39	2	Id2
Rcn3	3.50332e-43	0.523616	0.797	0.587	5.71251e-39	2	Rcn3
Dhrs32	1.45635e-42	0.479278	0.67	0.355	2.37473e-38	2	Dhrs3
Mdk1	4.0683e-42	0.36338	1	0.911	6.63377e-38	2	Mdk
Calm11	9.08009e-42	0.481146	0.924	0.795	1.4806e-37	2	Calm1
Tnfsf13b	2.52655e-41	0.341464	0.287	0.074	4.11979e-37	2	Tnfsf13b
Vstm4	4.01546e-41	0.35536	0.299	0.083	6.5476e-37	2	Vstm4
Penk2	5.72976e-41	0.737013	0.518	0.217	9.34294e-37	2	Penk
Sepp11	9.32655e-41	0.343099	0.84	0.557	1.52079e-36	2	Sepp1
Tceb2	1.89924e-40	0.32478	0.982	0.952	3.0969e-36	2	Tceb2
Flna2	2.05228e-40	0.561282	0.662	0.423	3.34644e-36	2	Flna
Sema3a	2.52244e-40	0.302563	0.259	0.062	4.11309e-36	2	Sema3a
Rasl11a	3.11452e-40	0.483032	0.447	0.176	5.07854e-36	2	Rasl11a
Fstl12	3.94907e-40	0.435948	0.805	0.56	6.43936e-36	2	Fstl1
S100a13	7.99159e-40	0.360515	0.414	0.161	1.30311e-35	2	S100a13
Arf4	1.3286e-39	0.460634	0.84	0.69	2.16642e-35	2	Arf4
Morf4l1	2.08489e-39	0.389691	0.97	0.884	3.39962e-35	2	Morf4l1
Sparcl11	6.91666e-39	0.350128	0.462	0.174	1.12783e-34	2	Sparcl1
Igfbp3	1.01633e-38	0.518889	0.353	0.115	1.65723e-34	2	Igfbp3
Col6a2	1.51576e-38	0.352555	0.259	0.065	2.4716e-34	2	Col6a2
Dstn1	2.4471e-38	0.43335	0.909	0.78	3.99024e-34	2	Dstn
Islr	2.87957e-38	0.388358	0.401	0.145	4.69543e-34	2	Islr
Tubb6	3.12559e-38	0.579805	0.401	0.151	5.09659e-34	2	Tubb6
Nenf	7.60121e-38	0.369529	0.924	0.779	1.23945e-33	2	Nenf
Actn12	8.08872e-38	0.44257	0.546	0.288	1.31895e-33	2	Actn1
Pdgfra	3.30391e-37	0.319021	0.376	0.125	5.38736e-33	2	Pdgfra
Cdc42	3.72858e-37	0.388235	0.901	0.78	6.07983e-33	2	Cdc42
Ostc	5.52254e-37	0.432709	0.886	0.75	9.00505e-33	2	Ostc
Gpx8	1.36799e-36	0.401505	0.761	0.551	2.23064e-32	2	Gpx8
Ptms1	1.58648e-36	0.447525	0.937	0.834	2.58691e-32	2	Ptms
Colec12	2.32558e-36	0.340328	0.371	0.131	3.7921e-32	2	Colec12
Cnn3	5.79485e-36	0.455909	0.817	0.656	9.44908e-32	2	Cnn3
Glipr2	8.94088e-36	0.397293	0.312	0.101	1.4579e-31	2	Glipr2
Efemp2	1.5392e-35	0.436339	0.688	0.476	2.50982e-31	2	Efemp2
Tmem204	4.49555e-35	0.265663	0.261	0.069	7.33044e-31	2	Tmem204
Sepw1	5.0875e-35	0.325288	0.992	0.938	8.29567e-31	2	Sepw1
Tnnt12	7.48758e-35	0.355968	0.47	0.196	1.22092e-30	2	Tnnt1
Actg1	1.21501e-34	0.344692	1	0.939	1.9812e-30	2	Actg1
Anxa11	1.88324e-34	0.317512	0.398	0.16	3.07082e-30	2	Anxa11
Pcdh18	2.05633e-34	0.290126	0.261	0.075	3.35305e-30	2	Pcdh18
Vasp	3.12805e-34	0.468494	0.569	0.337	5.1006e-30	2	Vasp
6030408B16Rik	4.0593e-34	0.42173	0.416	0.174	6.61909e-30	2	6030408B16Rik
Selk	7.98897e-34	0.374621	0.891	0.802	1.30268e-29	2	Selk
Anxa6	1.37509e-33	0.443146	0.533	0.29	2.24222e-29	2	Anxa6
H3f3b	1.72408e-33	0.258827	1	0.953	2.81129e-29	2	H3f3b
Cnrip1	1.75064e-33	0.364965	0.487	0.233	2.85459e-29	2	Cnrip1
Serping12	7.1534e-33	0.415097	0.457	0.202	1.16643e-28	2	Serping1
Arap1	3.15982e-32	0.290296	0.343	0.122	5.1524e-28	2	Arap1
Alcam2	4.50414e-32	0.327221	0.799	0.552	7.34446e-28	2	Alcam
Cdh11	7.1817e-32	0.427462	0.607	0.386	1.17105e-27	2	Cdh11
Cyth3	1.33872e-31	0.413042	0.561	0.334	2.18291e-27	2	Cyth3
Maged1	2.07036e-31	0.386091	0.858	0.732	3.37593e-27	2	Maged1
Pcolce	2.13227e-31	0.379999	0.322	0.117	3.47688e-27	2	Pcolce
Igfbp42	2.88692e-31	0.422374	0.805	0.648	4.70742e-27	2	Igfbp4
Prdx11	3.32265e-31	0.320557	0.987	0.921	5.41792e-27	2	Prdx1
Dlk1	3.51559e-31	0.378223	0.264	0.08	5.73252e-27	2	Dlk1
Mest2	4.00869e-31	0.40788	0.97	0.839	6.53657e-27	2	Mest
1810058I24Rik	5.13392e-31	0.373488	0.886	0.783	8.37137e-27	2	1810058I24Rik
Oaf	5.79986e-31	0.419803	0.47	0.245	9.45725e-27	2	Oaf
Psma3	1.45649e-30	0.382767	0.911	0.839	2.37494e-26	2	Psma3
Hnrnpk	3.4663e-30	0.339718	0.98	0.903	5.65215e-26	2	Hnrnpk
Rbpms2	3.89999e-30	0.382248	0.569	0.346	6.35933e-26	2	Rbpms
Iqgap2	6.07476e-30	0.291027	0.274	0.09	9.9055e-26	2	Iqgap2
Rasgrp2	7.4701e-30	0.456593	0.401	0.182	1.21807e-25	2	Rasgrp2
Pik3r11	2.91653e-29	0.34185	0.487	0.247	4.7557e-25	2	Pik3r1
Peak1	3.72149e-29	0.34111	0.393	0.174	6.06826e-25	2	Peak1
Gm16141	4.34549e-29	0.33808	0.261	0.081	7.08576e-25	2	Gm16141
Egr1	4.5228e-29	0.470495	0.312	0.116	7.37488e-25	2	Egr1
Meis2	5.13878e-29	0.357768	0.924	0.735	8.3793e-25	2	Meis2
Matn2	6.77658e-29	0.270445	0.261	0.081	1.10499e-24	2	Matn2
Rap1b	9.06826e-29	0.420133	0.665	0.501	1.47867e-24	2	Rap1b
Isoc1	1.30744e-28	0.375015	0.47	0.256	2.1319e-24	2	Isoc1
Rrbp11	1.93112e-28	0.395065	0.688	0.515	3.14888e-24	2	Rrbp1
Xbp1	2.75228e-28	0.373529	0.467	0.247	4.48786e-24	2	Xbp1
Arf51	4.11848e-28	0.30388	0.954	0.901	6.71559e-24	2	Arf5
Uqcc22	4.29307e-28	0.391726	0.779	0.623	7.00028e-24	2	Uqcc2
Ppib	1.16303e-27	0.316348	0.964	0.891	1.89644e-23	2	Ppib
Hmgb11	1.29234e-27	0.348814	0.995	0.919	2.10729e-23	2	Hmgb1
Gm12840	1.36026e-27	0.415586	0.31	0.113	2.21804e-23	2	Gm12840
Eif4a1	2.62284e-27	0.300063	0.992	0.925	4.27681e-23	2	Eif4a1
Tbx3	4.60787e-27	0.264391	0.251	0.082	7.5136e-23	2	Tbx3
Map1lc3a1	5.97169e-27	0.366157	0.769	0.614	9.73744e-23	2	Map1lc3a
Id3	6.2916e-27	0.479599	0.939	0.837	1.02591e-22	2	Id3
Hspa5	6.60866e-27	0.439573	0.728	0.566	1.07761e-22	2	Hspa5
Sec61b	1.11454e-26	0.333942	0.942	0.855	1.81736e-22	2	Sec61b
Dad1	2.84841e-26	0.319684	0.916	0.859	4.64461e-22	2	Dad1
Tril	3.83819e-26	0.353869	0.66	0.448	6.25855e-22	2	Tril
Dlc1	1.25757e-25	0.354478	0.396	0.196	2.0506e-21	2	Dlc1
Dpysl3	1.49932e-25	0.302926	0.294	0.111	2.44479e-21	2	Dpysl3
Cstb	1.63061e-25	0.339337	0.81	0.679	2.65887e-21	2	Cstb
Gsn2	2.11677e-25	0.336806	0.5	0.269	3.45161e-21	2	Gsn
Itgb1	3.10807e-25	0.389446	0.693	0.54	5.06801e-21	2	Itgb1
Tln1	3.61315e-25	0.38121	0.609	0.436	5.8916e-21	2	Tln1
Plat	3.99258e-25	0.377077	0.48	0.265	6.5103e-21	2	Plat
Npc2	4.77007e-25	0.303989	0.904	0.795	7.77808e-21	2	Npc2
Lsp11	6.7566e-25	0.388595	0.896	0.715	1.10173e-20	2	Lsp1
Cd83	9.11918e-25	0.372796	0.467	0.261	1.48697e-20	2	Cd83
Kctd10	1.37128e-24	0.346209	0.396	0.198	2.236e-20	2	Kctd10
Hmgn21	8.86243e-24	0.37381	0.954	0.89	1.44511e-19	2	Hmgn2
H1f01	1.20079e-23	0.357721	0.964	0.858	1.958e-19	2	H1f0
C1qtnf2	1.43849e-23	0.274376	0.396	0.176	2.34561e-19	2	C1qtnf2
Pdia61	1.45044e-23	0.357155	0.751	0.613	2.36508e-19	2	Pdia6
Hnrnpa31	1.87409e-23	0.303081	0.939	0.843	3.0559e-19	2	Hnrnpa3
2021-09-15	2.28659e-23	0.275131	0.954	0.895	3.72852e-19	2	2021-09-15
Calr1	6.61314e-23	0.365623	0.868	0.733	1.07834e-18	2	Calr
Ralb	8.29255e-23	0.319652	0.485	0.287	1.35218e-18	2	Ralb
Fermt2	1.10971e-22	0.415293	0.52	0.348	1.8095e-18	2	Fermt2
Prelid1	1.52593e-22	0.314202	0.896	0.8	2.48818e-18	2	Prelid1
Ptgis1	1.78512e-22	0.342477	0.472	0.262	2.91082e-18	2	Ptgis
Lrp1	1.82515e-22	0.323089	0.36	0.174	2.9761e-18	2	Lrp1
Calm21	3.37802e-22	0.293125	0.985	0.897	5.5082e-18	2	Calm2
Snx31	3.56388e-22	0.302788	0.797	0.721	5.81126e-18	2	Snx3
Chd3	5.64738e-22	0.359462	0.726	0.592	9.20861e-18	2	Chd3
Rhod	6.69594e-22	0.278997	0.294	0.127	1.09184e-17	2	Rhod
Bicc12	1.46176e-21	0.33951	0.505	0.316	2.38354e-17	2	Bicc1
Dynll11	2.02105e-21	0.509344	0.962	0.89	3.29553e-17	2	Dynll1
Sptssa	2.40854e-21	0.301692	0.838	0.723	3.92737e-17	2	Sptssa
Parva	2.89443e-21	0.344767	0.543	0.368	4.71966e-17	2	Parva
Tspan41	4.6612e-21	0.363015	0.444	0.258	7.60055e-17	2	Tspan4
Myl12b1	6.91714e-21	0.339611	0.708	0.584	1.12791e-16	2	Myl12b
Myh102	1.15988e-20	0.29804	0.64	0.469	1.8913e-16	2	Myh10
Tmed10	1.76773e-20	0.284846	0.848	0.751	2.88246e-16	2	Tmed10
Capzb	1.81774e-20	0.30872	0.881	0.792	2.96401e-16	2	Capzb
Tspan9	2.8594e-20	0.274534	0.414	0.229	4.66254e-16	2	Tspan9
Cdkn1c1	3.03773e-20	0.30093	0.792	0.626	4.95332e-16	2	Cdkn1c
Rab18	3.13428e-20	0.302227	0.688	0.56	5.11075e-16	2	Rab18
Laptm4b	3.37764e-20	0.318532	0.462	0.293	5.50758e-16	2	Laptm4b
Pdlim7	3.76944e-20	0.370759	0.52	0.362	6.14645e-16	2	Pdlim7
Eif2s2	5.95205e-20	0.285371	0.909	0.831	9.70542e-16	2	Eif2s2
Arf1	6.45946e-20	0.304857	0.883	0.82	1.05328e-15	2	Arf1
Sri	8.08262e-20	0.308787	0.772	0.676	1.31795e-15	2	Sri
P3h3	1.22662e-19	0.299302	0.467	0.288	2.00012e-15	2	P3h3
Rac1	1.4566e-19	0.296052	0.832	0.758	2.37513e-15	2	Rac1
Axl	2.3874e-19	0.309494	0.447	0.272	3.8929e-15	2	Axl
Tpm11	2.96829e-19	0.416273	0.688	0.57	4.84009e-15	2	Tpm1
Peg31	3.13204e-19	0.351127	0.723	0.578	5.10711e-15	2	Peg3
Golga7	3.46113e-19	0.353867	0.645	0.538	5.64371e-15	2	Golga7
Acyp2	3.75987e-19	0.278828	0.335	0.169	6.13085e-15	2	Acyp2
Myo1b	4.2776e-19	0.318061	0.368	0.206	6.97506e-15	2	Myo1b
Arpc5	5.62763e-19	0.341957	0.665	0.562	9.17641e-15	2	Arpc5
Mxd4	7.29679e-19	0.347435	0.599	0.451	1.18982e-14	2	Mxd4
2310022B05Rik	8.03438e-19	0.334577	0.447	0.28	1.31009e-14	2	2310022B05Rik
Mpc1	9.34084e-19	0.316927	0.774	0.679	1.52312e-14	2	Mpc1
Gnb2	1.2064e-18	0.264256	0.924	0.854	1.96716e-14	2	Gnb2
Abracl	1.30086e-18	0.325834	0.723	0.609	2.12118e-14	2	Abracl
Mgp1	1.64613e-18	0.900498	0.48	0.317	2.68417e-14	2	Mgp
Rbms11	1.92165e-18	0.325187	0.635	0.486	3.13345e-14	2	Rbms1
Lpar1	3.05753e-18	0.261315	0.297	0.138	4.98561e-14	2	Lpar1
Shc1	3.64859e-18	0.282715	0.439	0.274	5.94939e-14	2	Shc1
Ppp1r21	3.66734e-18	0.291074	0.668	0.529	5.97997e-14	2	Ppp1r2
Hsp90b11	4.33384e-18	0.353496	0.726	0.626	7.06675e-14	2	Hsp90b1
Prkar1a	5.91749e-18	0.319389	0.706	0.612	9.64906e-14	2	Prkar1a
Spats2l1	6.17156e-18	0.300318	0.449	0.266	1.00633e-13	2	Spats2l
Hacd1	8.29775e-18	0.344929	0.528	0.378	1.35303e-13	2	Hacd1
Tuba1a1	1.13514e-17	0.394695	0.817	0.729	1.85095e-13	2	Tuba1a
Jak1	1.22233e-17	0.313411	0.485	0.331	1.99313e-13	2	Jak1
Sh3bgrl32	1.3737e-17	0.279204	0.802	0.721	2.23996e-13	2	Sh3bgrl3
Psma4	1.45237e-17	0.317408	0.805	0.692	2.36823e-13	2	Psma4
Tcf12	1.79039e-17	0.282997	0.574	0.424	2.91941e-13	2	Tcf12
Cdc42ep5	1.84768e-17	0.301241	0.381	0.219	3.01283e-13	2	Cdc42ep5
Socs21	1.95084e-17	0.317885	0.543	0.381	3.18104e-13	2	Socs2
Tmem2561	2.05493e-17	0.266726	0.86	0.813	3.35077e-13	2	Tmem256
Ndufa8	2.08718e-17	0.274018	0.827	0.74	3.40336e-13	2	Ndufa8
Rhoa	2.21772e-17	0.273319	0.787	0.721	3.61622e-13	2	Rhoa
Mdfi	2.60807e-17	0.286097	0.36	0.2	4.25273e-13	2	Mdfi
Wwp11	2.87102e-17	0.283653	0.396	0.225	4.68149e-13	2	Wwp1
Arl1	3.47101e-17	0.28449	0.683	0.581	5.65982e-13	2	Arl1
Ywhab	4.11926e-17	0.302292	0.744	0.646	6.71686e-13	2	Ywhab
Hnrnpdl	5.62349e-17	0.292894	0.855	0.774	9.16966e-13	2	Hnrnpdl
Rarres21	6.36899e-17	0.275109	0.462	0.286	1.03853e-12	2	Rarres2
Sh3bgrl	9.07633e-17	0.326729	0.645	0.537	1.47999e-12	2	Sh3bgrl
Arhgef25	1.06901e-16	0.255236	0.343	0.186	1.74312e-12	2	Arhgef25
Tax1bp3	1.3724e-16	0.326006	0.533	0.404	2.23784e-12	2	Tax1bp3
Tceal8	1.9632e-16	0.313662	0.772	0.723	3.2012e-12	2	Tceal8
Rab2a	3.62475e-16	0.276757	0.802	0.723	5.91052e-12	2	Rab2a
Oaz2	4.18874e-16	0.261913	0.815	0.743	6.83016e-12	2	Oaz2
Dynlrb1	4.44448e-16	0.250363	0.853	0.81	7.24717e-12	2	Dynlrb1
Raph1	4.45533e-16	0.304105	0.358	0.212	7.26486e-12	2	Raph1
Cmtm3	6.38894e-16	0.316107	0.548	0.414	1.04178e-11	2	Cmtm3
Dnaja1	7.18881e-16	0.282394	0.832	0.763	1.17221e-11	2	Dnaja1
Tle1	8.58564e-16	0.320952	0.475	0.328	1.39997e-11	2	Tle1
Mmp14	9.91794e-16	0.289211	0.548	0.413	1.61722e-11	2	Mmp14
Smdt11	1.11264e-15	0.254261	0.883	0.818	1.81426e-11	2	Smdt1
Laptm4a	1.28111e-15	0.255449	0.893	0.834	2.08897e-11	2	Laptm4a
Cox20	1.36751e-15	0.261959	0.624	0.505	2.22986e-11	2	Cox20
C1d	1.60845e-15	0.27947	0.746	0.672	2.62273e-11	2	C1d
Crtap	1.73447e-15	0.283107	0.378	0.231	2.82822e-11	2	Crtap
Rbbp7	1.88646e-15	0.278873	0.716	0.623	3.07607e-11	2	Rbbp7
Ppic	2.0023e-15	0.255449	0.772	0.676	3.26495e-11	2	Ppic
Pofut2	2.27926e-15	0.250276	0.492	0.355	3.71656e-11	2	Pofut2
Dazap1	2.37765e-15	0.270538	0.706	0.619	3.877e-11	2	Dazap1
Ubc	2.61252e-15	0.284383	0.827	0.76	4.25998e-11	2	Ubc
Gm10320	2.61845e-15	0.274339	0.754	0.663	4.26964e-11	2	Gm10320
Rhoc	3.54479e-15	0.261962	0.635	0.509	5.78014e-11	2	Rhoc
Sec13	4.39253e-15	0.301168	0.525	0.403	7.16246e-11	2	Sec13
Ugdh	7.28946e-15	0.296585	0.376	0.234	1.18862e-10	2	Ugdh
Morf4l2	7.56254e-15	0.263709	0.873	0.828	1.23315e-10	2	Morf4l2
Ndufa5	8.6647e-15	0.265789	0.81	0.73	1.41287e-10	2	Ndufa5
Lamtor1	9.84095e-15	0.254667	0.744	0.67	1.60466e-10	2	Lamtor1
Ntan1	1.06264e-14	0.28757	0.657	0.574	1.73275e-10	2	Ntan1
C1qtnf6	1.31898e-14	0.267294	0.348	0.208	2.15073e-10	2	C1qtnf6
Eci2	2.09882e-14	0.250012	0.688	0.589	3.42234e-10	2	Eci2
Fundc2	2.14344e-14	0.271382	0.774	0.684	3.49509e-10	2	Fundc2
Actr3	2.52284e-14	0.305253	0.571	0.461	4.11374e-10	2	Actr3
Copz2	2.64827e-14	0.282052	0.503	0.369	4.31826e-10	2	Copz2
Basp1	2.66412e-14	0.265618	0.338	0.197	4.34411e-10	2	Basp1
Commd1	2.88276e-14	0.258084	0.744	0.69	4.70063e-10	2	Commd1
Thoc7	4.37911e-14	0.25566	0.774	0.696	7.14058e-10	2	Thoc7
Bloc1s1	5.13855e-14	0.286727	0.454	0.332	8.37892e-10	2	Bloc1s1
Gnb4	6.05147e-14	0.255112	0.325	0.184	9.86753e-10	2	Gnb4
Rbfox2	6.24299e-14	0.25558	0.505	0.378	1.01798e-09	2	Rbfox2
Txndc5	8.36334e-14	0.256182	0.632	0.541	1.36373e-09	2	Txndc5
Rwdd1	9.94602e-14	0.275654	0.731	0.657	1.6218e-09	2	Rwdd1
Tspan7	1.26726e-13	0.269538	0.396	0.258	2.0664e-09	2	Tspan7
Cox6b21	1.64364e-13	0.329057	0.579	0.468	2.68013e-09	2	Cox6b2
Calu	2.45747e-13	0.271154	0.566	0.457	4.00715e-09	2	Calu
Ptprd1	2.48789e-13	0.252507	0.365	0.217	4.05675e-09	2	Ptprd
Gm133051	3.02392e-13	0.262611	0.569	0.444	4.9308e-09	2	Gm13305
Nsmce1	3.11832e-13	0.258857	0.617	0.534	5.08474e-09	2	Nsmce1
Dap	3.13821e-13	0.263063	0.652	0.562	5.11717e-09	2	Dap
Sar1a	3.57675e-13	0.272436	0.596	0.507	5.83224e-09	2	Sar1a
Sfpq1	4.5086e-13	0.301629	0.734	0.671	7.35173e-09	2	Sfpq
Sfr1	5.41462e-13	0.260972	0.855	0.797	8.82908e-09	2	Sfr1
Smim15	1.34648e-12	0.272832	0.482	0.371	2.19557e-08	2	Smim15
Tprgl	1.82189e-12	0.252747	0.528	0.422	2.97078e-08	2	Tprgl
Smim14	2.61361e-12	0.263735	0.632	0.548	4.26176e-08	2	Smim14
Nrp11	3.26004e-12	0.318057	0.586	0.465	5.31582e-08	2	Nrp1
Trip6	5.68084e-12	0.251949	0.596	0.495	9.26318e-08	2	Trip6
F2r	5.71863e-12	0.28885	0.383	0.261	9.32479e-08	2	F2r
Yaf2	6.98077e-12	0.268121	0.551	0.467	1.13828e-07	2	Yaf2
Itga81	9.65354e-12	0.2802	0.391	0.271	1.57411e-07	2	Itga8
Cxcl121	1.1426e-11	0.447997	0.452	0.326	1.86313e-07	2	Cxcl12
Bcl10	1.41017e-11	0.280179	0.442	0.336	2.29942e-07	2	Bcl10
Dpm3	2.07595e-11	0.261117	0.652	0.586	3.38505e-07	2	Dpm3
Hist1h2bc2	5.12293e-11	0.404339	0.368	0.24	8.35345e-07	2	Hist1h2bc
Vimp	1.15108e-10	0.271358	0.594	0.521	1.87695e-06	2	Vimp
Pja1	2.50858e-10	0.257972	0.459	0.36	4.09049e-06	2	Pja1
Lims1	2.57853e-10	0.254414	0.437	0.34	4.20455e-06	2	Lims1
Snrpa1	3.31297e-10	0.252534	0.655	0.587	5.40213e-06	2	Snrpa1
Shisa31	3.53188e-10	0.279477	0.569	0.453	5.75908e-06	2	Shisa3
2810474O19Rik	3.04999e-09	0.258418	0.48	0.394	4.97331e-05	2	2810474O19Rik
Serp1	4.67912e-08	0.25256	0.579	0.534	0.000762977	2	Serp1
Ccnb21	6.07678e-08	0.445753	0.332	0.245	0.00099088	2	Ccnb2
Lmnb11	2.48872e-06	0.309138	0.513	0.464	0.040581	2	Lmnb1
Pttg11	8.66957e-06	0.503094	0.437	0.393	0.141366	2	Pttg1
Cdc42ep31	1.34343e-05	0.250221	0.348	0.265	0.21906	2	Cdc42ep3
Cenpa1	0.000134353	0.597443	0.376	0.331	1	2	Cenpa
Ier2	0.000287805	0.276803	0.495	0.472	1	2	Ier2
Tubb4b1	0.00308816	0.439607	0.431	0.424	1	2	Tubb4b
Ifitm13	2.41294e-157	1.21522	0.915	0.33	3.93454e-153	3	Ifitm1
Sfrp13	1.08076e-145	1.0098	0.928	0.318	1.76229e-141	3	Sfrp1
Pbx13	5.84422e-137	1.03913	0.987	0.743	9.52958e-133	3	Pbx1
Col1a13	9.6908e-137	0.946957	0.922	0.34	1.58018e-132	3	Col1a1
Alcam3	4.79254e-130	1.03976	0.953	0.532	7.81471e-126	3	Alcam
C1qtnf21	5.38842e-126	0.785568	0.643	0.143	8.78636e-122	3	C1qtnf2
Col1a23	6.4624e-124	0.866404	0.92	0.321	1.05376e-119	3	Col1a2
Col3a13	1.10725e-122	0.77625	0.904	0.28	1.80547e-118	3	Col3a1
Fibin3	8.56325e-120	0.929269	0.698	0.19	1.39632e-115	3	Fibin
Ifitm33	4.4541e-113	0.923753	0.935	0.435	7.26285e-109	3	Ifitm3
Plagl13	6.3939e-112	0.870576	0.713	0.229	1.04259e-107	3	Plagl1
Ecm13	1.57257e-111	1.04872	0.84	0.304	2.56424e-107	3	Ecm1
Mfap21	1.11334e-109	0.821149	0.995	0.833	1.81542e-105	3	Mfap2
Fhl23	2.40364e-109	0.896514	0.904	0.408	3.91937e-105	3	Fhl2
[truncated: 4,745 more rows]

## Sheet: Markers_P0TSC
GeneId	p_val	avg_logFC	pct.1	pct.2	p_val_adj	cluster	gene
[truncated: 5,149 more rows]

[truncated: 1 more sheets: Markers_P0KI]
