# Supplementary material for: Progenitor translatome changes coordinated by Tsc1 increase perception of Wnt signals to end nephrogenesis
Source: Nat Commun. 2021 Nov 3;12:6332. doi: 10.1038/s41467-021-26626-9 (PMC8566581; doi:10.1038/s41467-021-26626-9)
Supplement: Supplementary file 8 — Supplementary Data 4. [file 41467_2021_26626_MOESM8_ESM.xlsx]

## Sheet: Metadata_6x6_Integration
Cells	orig.ident	nCount_RNA	nFeature_RNA	IndividualSamples_Clusters	Type	percent.mt	S.Score	G2M.Score	Phase	old.ident	CC.Difference	integrated_snn_res.0.5	seurat_clusters	Timepoint	Celltypes
AAACCTGAGAAGATTC_E14KI	E14_KI	10702	2986	E14KI_C1	E14KI	3.44795	0.364277	-0.174461	S	E14_KI	0.538738	4	4	E14	Nephron progenitor
AAACCTGCAACTGGCC_E14KI	E14_KI	5233	1984	E14KI_C2	E14KI	3.15307	0.0270041	-0.328753	S	E14_KI	0.355757	5	5	E14	Medullary Stroma
AAACCTGCACTGAAGG_E14KI	E14_KI	9427	3021	E14KI_C17	E14KI	3.51119	0.41205	0.156544	S	E14_KI	0.255505	19	19	E14	Collecting duct associated stroma
AAACCTGGTCACTTCC_E14KI	E14_KI	9190	2531	E14KI_C0	E14KI	3.2753	-0.207736	-0.138521	G1	E14_KI	-0.0692148	1	1	E14	Nephron progenitor
AAACCTGGTCTCCATC_E14KI	E14_KI	12588	3336	E14KI_C2	E14KI	3.30473	-0.00828241	0.539562	G2M	E14_KI	-0.547844	0	0	E14	Cortical Stroma
AAACCTGTCATGTCCC_E14KI	E14_KI	27495	5071	E14KI_C8	E14KI	3.85161	0.281995	-0.00296813	S	E14_KI	0.284963	2	2	E14	Renal Vesicle
AAACCTGTCCCATTTA_E14KI	E14_KI	14408	3270	E14KI_C0	E14KI	3.19961	-0.0779762	0.0139586	G2M	E14_KI	-0.0919348	11	11	E14	Nephron progenitor
AAACCTGTCGCTGATA_E14KI	E14_KI	16961	3882	E14KI_C8	E14KI	3.87949	-0.216886	0.518175	G2M	E14_KI	-0.735061	2	2	E14	Renal Vesicle
AAACCTGTCGGCGCTA_E14KI	E14_KI	8187	2599	E14KI_C4	E14KI	4.00635	-0.309236	0.332902	G2M	E14_KI	-0.642139	8	8	E14	Cortical Stroma
AAACGGGAGCGCCTCA_E14KI	E14_KI	6650	326	E14KI_C5	E14KI	0.601504	-0.0662218	-0.0206455	G1	E14_KI	-0.0455764	6	6	E14	Erythrocytes
AAACGGGAGGGATGGG_E14KI	E14_KI	5210	1660	E14KI_C13	E14KI	0.191939	-0.0130007	0.428878	G2M	E14_KI	-0.441879	14	14	E14	Vasculature
AAACGGGAGGTAGCTG_E14KI	E14_KI	19606	3874	E14KI_C0	E14KI	3.50913	-0.146176	-0.0402643	G1	E14_KI	-0.105912	11	11	E14	Nephron progenitor
AAACGGGAGTAGGTGC_E14KI	E14_KI	9669	2994	E14KI_C2	E14KI	4.00248	0.0191084	0.298455	G2M	E14_KI	-0.279347	0	0	E14	Cortical Stroma
AAACGGGCAATCTGCA_E14KI	E14_KI	10113	2931	E14KI_C2	E14KI	2.73905	-0.124695	-0.0154707	G1	E14_KI	-0.109224	5	5	E14	Medullary Stroma
AAACGGGCACGAAACG_E14KI	E14_KI	6893	2359	E14KI_C4	E14KI	4.16364	0.0996111	-0.215236	S	E14_KI	0.314847	3	3	E14	Stroma
AAACGGGCACGGCGTT_E14KI	E14_KI	8572	2473	E14KI_C15	E14KI	3.32478	-0.00367443	-0.174834	G1	E14_KI	0.17116	16	16	E14	Immune
AAACGGGCAGCTGTGC_E14KI	E14_KI	18768	3888	E14KI_C13	E14KI	2.65345	0.0848365	0.256969	G2M	E14_KI	-0.172132	14	14	E14	Vasculature
AAACGGGCAGGGCATA_E14KI	E14_KI	6283	257	E14KI_C5	E14KI	0.175076	-0.0557153	-0.0534347	G1	E14_KI	-0.00228058	6	6	E14	Erythrocytes
AAACGGGGTAAAGTCA_E14KI	E14_KI	5342	2065	E14KI_C4	E14KI	3.4444	-0.190425	0.67332	G2M	E14_KI	-0.863744	8	8	E14	Cortical Stroma
AAACGGGGTAGCTCCG_E14KI	E14_KI	10856	2894	E14KI_C7	E14KI	4.33861	0.363836	0.178265	S	E14_KI	0.185571	2	2	E14	Renal Vesicle
AAACGGGGTGAAGGCT_E14KI	E14_KI	10348	3024	E14KI_C10	E14KI	3.45961	0.0269294	-0.250577	S	E14_KI	0.277506	15	15	E14	Ureteric stroma +
AAACGGGGTGAGTATA_E14KI	E14_KI	5592	1984	E14KI_C10	E14KI	5.15021	-0.161871	-0.226534	G1	E14_KI	0.0646624	3	3	E14	Stroma
AAACGGGGTTAAAGTG_E14KI	E14_KI	16872	3764	E14KI_C1	E14KI	3.57397	-0.0132329	0.0930514	G2M	E14_KI	-0.106284	4	4	E14	Nephron progenitor
AAACGGGGTTAAGGGC_E14KI	E14_KI	12337	3208	E14KI_C2	E14KI	3.63946	-0.179695	0.620266	G2M	E14_KI	-0.799962	0	0	E14	Cortical Stroma
AAACGGGGTTTCCACC_E14KI	E14_KI	10375	2843	E14KI_C9	E14KI	4.00964	-0.213418	-0.00442292	G1	E14_KI	-0.208995	10	10	E14	Early Proximal Tubule
AAACGGGTCACAGTAC_E14KI	E14_KI	7059	2268	E14KI_C2	E14KI	3.75407	-0.282106	-0.0868035	G1	E14_KI	-0.195303	5	5	E14	Medullary Stroma
AAACGGGTCGTACGGC_E14KI	E14_KI	13223	3306	E14KI_C4	E14KI	2.88134	0.281748	0.156629	S	E14_KI	0.125118	8	8	E14	Cortical Stroma
AAACGGGTCTAACTTC_E14KI	E14_KI	5742	2031	E14KI_C4	E14KI	3.22187	0.0497572	-0.0602567	S	E14_KI	0.110014	3	3	E14	Stroma
AAACGGGTCTGCAAGT_E14KI	E14_KI	6884	395	E14KI_C5	E14KI	0.363161	-0.0631132	0.0105739	G2M	E14_KI	-0.0736871	6	6	E14	Erythrocytes
AAAGATGAGACAAGCC_E14KI	E14_KI	9273	672	E14KI_C5	E14KI	0.463712	-0.037109	-0.0454346	G1	E14_KI	0.00832564	9	9	E14	Erythrocytes
AAAGATGAGCTAGTGG_E14KI	E14_KI	17906	3628	E14KI_C0	E14KI	3.67475	0.108037	-0.230978	S	E14_KI	0.339015	1	1	E14	Nephron progenitor
AAAGATGAGTACGTTC_E14KI	E14_KI	11424	3100	E14KI_C3	E14KI	3.35259	0.0433735	0.190012	G2M	E14_KI	-0.146639	0	0	E14	Cortical Stroma
AAAGATGCAATGGACG_E14KI	E14_KI	8821	2828	E14KI_C6	E14KI	4.20587	-0.21948	-0.269623	G1	E14_KI	0.0501427	7	7	E14	Ureteric Epithelium
AAAGATGCACTCGACG_E14KI	E14_KI	11314	3066	E14KI_C12	E14KI	2.66042	0.580882	-0.0954189	S	E14_KI	0.676301	13	13	E14	Stroma
AAAGATGCAGCTTCGG_E14KI	E14_KI	10959	2907	E14KI_C2	E14KI	3.13897	0.358629	-0.0830724	S	E14_KI	0.441702	5	5	E14	Medullary Stroma
AAAGATGCATAAGACA_E14KI	E14_KI	13302	3422	E14KI_C3	E14KI	3.41302	0.350181	0.0316329	S	E14_KI	0.318549	0	0	E14	Cortical Stroma
AAAGATGCATCTATGG_E14KI	E14_KI	5633	2045	E14KI_C4	E14KI	4.24285	-0.120978	-0.045405	G1	E14_KI	-0.0755734	8	8	E14	Cortical Stroma
AAAGATGCATTGGGCC_E14KI	E14_KI	7813	2610	E14KI_C4	E14KI	2.71343	-0.315104	0.64951	G2M	E14_KI	-0.964614	8	8	E14	Cortical Stroma
AAAGATGGTACTCTCC_E14KI	E14_KI	16602	4011	E14KI_C11	E14KI	3.31285	-0.258255	0.440669	G2M	E14_KI	-0.698924	10	10	E14	Early Proximal Tubule
AAAGATGGTCTAGCGC_E14KI	E14_KI	6673	391	E14KI_C5	E14KI	0.119886	-0.0411337	-0.0573544	G1	E14_KI	0.0162207	9	9	E14	Erythrocytes
AAAGATGTCCATTCTA_E14KI	E14_KI	10127	3072	E14KI_C2	E14KI	2.24153	0.457389	-0.0507675	S	E14_KI	0.508156	0	0	E14	Cortical Stroma
AAAGATGTCCCTAACC_E14KI	E14_KI	28713	4805	E14KI_C1	E14KI	4.45443	0.109905	0.345532	G2M	E14_KI	-0.235626	4	4	E14	Nephron progenitor
AAAGATGTCGGAAATA_E14KI	E14_KI	13779	3202	E14KI_C12	E14KI	2.83765	0.405203	-0.173306	S	E14_KI	0.578509	13	13	E14	Stroma
AAAGATGTCGTTGACA_E14KI	E14_KI	16589	3776	E14KI_C7	E14KI	3.83989	0.228279	-0.0794173	S	E14_KI	0.307696	4	4	E14	Nephron progenitor
AAAGATGTCTATCGCC_E14KI	E14_KI	10472	2972	E14KI_C4	E14KI	3.2945	0.582456	-0.0601942	S	E14_KI	0.64265	0	0	E14	Cortical Stroma
AAAGCAAAGAAACGAG_E14KI	E14_KI	8008	2522	E14KI_C2	E14KI	4.02098	0.599315	-0.244152	S	E14_KI	0.843466	0	0	E14	Cortical Stroma
AAAGCAAAGAGGTAGA_E14KI	E14_KI	10163	602	E14KI_C5	E14KI	0.462462	0.0321019	-0.0529074	S	E14_KI	0.0850093	9	9	E14	Erythrocytes
AAAGCAAAGCTGGAAC_E14KI	E14_KI	14325	3428	E14KI_C7	E14KI	2.99476	0.346632	-0.0934564	S	E14_KI	0.440088	4	4	E14	Nephron progenitor
AAAGCAAAGTAAGTAC_E14KI	E14_KI	14272	3280	E14KI_C1	E14KI	3.67152	0.405872	-0.113817	S	E14_KI	0.519689	4	4	E14	Nephron progenitor
AAAGCAAAGTGTTAGA_E14KI	E14_KI	10885	3149	E14KI_C6	E14KI	3.20625	0.44053	-0.172932	S	E14_KI	0.613462	7	7	E14	Ureteric Epithelium
AAAGCAACAAAGCAAT_E14KI	E14_KI	9515	2610	E14KI_C0	E14KI	3.77299	-0.0642477	-0.247606	G1	E14_KI	0.183358	1	1	E14	Nephron progenitor
AAAGCAACACATGGGA_E14KI	E14_KI	21172	4378	E14KI_C11	E14KI	2.94729	-0.0799737	0.518073	G2M	E14_KI	-0.598047	12	12	E14	Early Distal Tubule
AAAGCAACATTATCTC_E14KI	E14_KI	11167	3355	E14KI_C6	E14KI	5.03269	0.360919	-0.241672	S	E14_KI	0.60259	7	7	E14	Ureteric Epithelium
AAAGCAAGTACACCGC_E14KI	E14_KI	7182	2461	E14KI_C2	E14KI	3.49485	-0.196972	-0.26749	G1	E14_KI	0.0705179	5	5	E14	Medullary Stroma
AAAGCAAGTAGCTAAA_E14KI	E14_KI	13579	3369	E14KI_C6	E14KI	4.21975	-0.152954	-0.0248543	G1	E14_KI	-0.128099	7	7	E14	Ureteric Epithelium
AAAGCAAGTAGGACAC_E14KI	E14_KI	17002	3564	E14KI_C1	E14KI	3.27609	0.232515	0.431496	G2M	E14_KI	-0.198981	4	4	E14	Nephron progenitor
AAAGCAAGTCTAAAGA_E14KI	E14_KI	7228	2353	E14KI_C6	E14KI	4.4549	-0.139334	-0.0412663	G1	E14_KI	-0.0980674	7	7	E14	Ureteric Epithelium
AAAGCAAGTGCTTCTC_E14KI	E14_KI	8978	2586	E14KI_C0	E14KI	3.23012	-0.194853	-0.244982	G1	E14_KI	0.0501293	1	1	E14	Nephron progenitor
AAAGCAAGTGTTTGGT_E14KI	E14_KI	9844	3004	E14KI_C6	E14KI	4.29703	0.250336	0.144294	S	E14_KI	0.106042	7	7	E14	Ureteric Epithelium
AAAGCAATCAGATAAG_E14KI	E14_KI	13590	3382	E14KI_C13	E14KI	3.73068	0.276102	0.0722358	S	E14_KI	0.203866	14	14	E14	Vasculature
AAAGCAATCCTGCAGG_E14KI	E14_KI	18359	4186	E14KI_C11	E14KI	4.12877	0.0698958	0.261868	G2M	E14_KI	-0.191972	10	10	E14	Early Proximal Tubule
AAAGCAATCGGTCCGA_E14KI	E14_KI	6006	1846	E14KI_C7	E14KI	0.24975	0.446665	-0.0799613	S	E14_KI	0.526626	2	2	E14	Renal Vesicle
AAAGCAATCTCGATGA_E14KI	E14_KI	13768	3294	E14KI_C0	E14KI	3.14497	-0.0482737	-0.241747	G1	E14_KI	0.193474	1	1	E14	Nephron progenitor
AAAGCAATCTGAGTGT_E14KI	E14_KI	9864	2885	E14KI_C12	E14KI	3.76115	-0.254143	0.408995	G2M	E14_KI	-0.663138	13	13	E14	Stroma
AAAGCAATCTGATTCT_E14KI	E14_KI	27943	5004	E14KI_C8	E14KI	3.228	0.269157	0.358973	G2M	E14_KI	-0.0898154	2	2	E14	Renal Vesicle
AAAGTAGAGATGTTAG_E14KI	E14_KI	19332	4137	E14KI_C7	E14KI	3.32609	0.0288919	0.490324	G2M	E14_KI	-0.461432	2	2	E14	Renal Vesicle
AAAGTAGAGCCAGTTT_E14KI	E14_KI	15645	3615	E14KI_C8	E14KI	4.09076	0.482305	-0.000131764	S	E14_KI	0.482437	2	2	E14	Renal Vesicle
AAAGTAGAGCGATGAC_E14KI	E14_KI	8792	2521	E14KI_C0	E14KI	3.95814	-0.0684228	-0.203518	G1	E14_KI	0.135095	1	1	E14	Nephron progenitor
AAAGTAGAGGCAGTCA_E14KI	E14_KI	9894	2930	E14KI_C2	E14KI	3.21407	0.358853	-0.249936	S	E14_KI	0.608789	0	0	E14	Cortical Stroma
AAAGTAGAGGTGGGTT_E14KI	E14_KI	17938	3738	E14KI_C1	E14KI	3.01037	-0.258198	0.507413	G2M	E14_KI	-0.765611	4	4	E14	Nephron progenitor
AAAGTAGAGTGCCAGA_E14KI	E14_KI	16919	3658	E14KI_C1	E14KI	3.67043	-0.116904	0.580964	G2M	E14_KI	-0.697868	4	4	E14	Nephron progenitor
AAAGTAGCAAGCGCTC_E14KI	E14_KI	14763	3582	E14KI_C9	E14KI	3.21073	0.661441	0.00954143	S	E14_KI	0.6519	10	10	E14	Early Proximal Tubule
AAAGTAGCAAGTTAAG_E14KI	E14_KI	10119	2875	E14KI_C3	E14KI	3.15249	0.195564	0.0803699	S	E14_KI	0.115194	0	0	E14	Cortical Stroma
AAAGTAGCAGGTGCCT_E14KI	E14_KI	11977	3050	E14KI_C1	E14KI	3.20615	0.324162	-0.268923	S	E14_KI	0.593085	1	1	E14	Nephron progenitor
AAAGTAGCATACTACG_E14KI	E14_KI	5226	1462	E14KI_C0	E14KI	4.6881	0.125948	-0.20656	S	E14_KI	0.332508	1	1	E14	Nephron progenitor
AAAGTAGCATATGCTG_E14KI	E14_KI	7071	448	E14KI_C5	E14KI	0.381841	-0.0500179	-0.0155287	G1	E14_KI	-0.0344892	9	9	E14	Erythrocytes
AAAGTAGCATCCGCGA_E14KI	E14_KI	13972	3323	E14KI_C7	E14KI	3.23504	0.214314	-0.13615	S	E14_KI	0.350464	2	2	E14	Renal Vesicle
AAAGTAGGTACCGCTG_E14KI	E14_KI	17280	3723	E14KI_C2	E14KI	2.70833	0.130718	0.315929	G2M	E14_KI	-0.185211	0	0	E14	Cortical Stroma
AAAGTAGGTCGAACAG_E14KI	E14_KI	5303	1902	E14KI_C4	E14KI	3.86574	-0.269487	-0.287604	G1	E14_KI	0.0181169	3	3	E14	Stroma
AAAGTAGGTTCAGTAC_E14KI	E14_KI	9143	2762	E14KI_C8	E14KI	4.25462	-0.0582008	-0.286168	G1	E14_KI	0.227967	2	2	E14	Renal Vesicle
AAAGTAGGTTCCCGAG_E14KI	E14_KI	8388	515	E14KI_C5	E14KI	0.250358	-0.00869118	-0.000669822	G1	E14_KI	-0.00802135	9	9	E14	Erythrocytes
AAAGTAGTCAAACAAG_E14KI	E14_KI	13222	3480	E14KI_C4	E14KI	2.47315	0.156337	0.124313	S	E14_KI	0.0320233	8	8	E14	Cortical Stroma
AAAGTAGTCATGCATG_E14KI	E14_KI	5395	1921	E14KI_C10	E14KI	4.11492	-0.252581	-0.274595	G1	E14_KI	0.022014	3	3	E14	Stroma
AAATGCCAGAACAACT_E14KI	E14_KI	16516	4118	E14KI_C10	E14KI	3.57229	-0.291067	0.323024	G2M	E14_KI	-0.614091	0	0	E14	Cortical Stroma
AAATGCCAGAGGTTGC_E14KI	E14_KI	12168	3044	E14KI_C9	E14KI	3.78041	-0.245728	0.310874	G2M	E14_KI	-0.556602	10	10	E14	Early Proximal Tubule
AAATGCCAGGTGCACA_E14KI	E14_KI	12031	2954	E14KI_C1	E14KI	3.99801	0.455746	0.0246845	S	E14_KI	0.431062	4	4	E14	Nephron progenitor
AAATGCCCAAACAACA_E14KI	E14_KI	7392	368	E14KI_C5	E14KI	0.14881	-0.0296148	0.00951413	G2M	E14_KI	-0.0391289	6	6	E14	Erythrocytes
AAATGCCCAATCTACG_E14KI	E14_KI	13605	3333	E14KI_C4	E14KI	2.26387	0.219978	0.0651987	S	E14_KI	0.15478	8	8	E14	Cortical Stroma
AAATGCCCACGAAACG_E14KI	E14_KI	11885	3125	E14KI_C2	E14KI	3.23938	0.333538	0.090653	S	E14_KI	0.242885	0	0	E14	Cortical Stroma
AAATGCCCATCGGGTC_E14KI	E14_KI	8554	2710	E14KI_C2	E14KI	3.71756	-0.138897	-0.327795	G1	E14_KI	0.188898	5	5	E14	Medullary Stroma
AAATGCCGTAAAGGAG_E14KI	E14_KI	13926	3539	E14KI_C9	E14KI	3.30317	0.192627	0.218038	G2M	E14_KI	-0.0254105	10	10	E14	Early Proximal Tubule
AAATGCCGTCCGTTAA_E14KI	E14_KI	11818	3533	E14KI_C12	E14KI	5.15316	-0.21264	0.466501	G2M	E14_KI	-0.679141	13	13	E14	Stroma
AAATGCCTCCAGGGCT_E14KI	E14_KI	6971	2380	E14KI_C4	E14KI	2.42433	0.0775954	-0.065082	S	E14_KI	0.142677	8	8	E14	Cortical Stroma
AAATGCCTCGCTTGTC_E14KI	E14_KI	5489	323	E14KI_C5	E14KI	0.218619	0.0861376	-0.0395247	S	E14_KI	0.125662	6	6	E14	Erythrocytes
AAATGCCTCGTCGTTC_E14KI	E14_KI	7133	2463	E14KI_C4	E14KI	3.30857	-0.296891	0.551917	G2M	E14_KI	-0.848808	8	8	E14	Cortical Stroma
AACACGTAGAGGTTAT_E14KI	E14_KI	10984	2813	E14KI_C9	E14KI	3.86016	0.0318373	-0.00278806	S	E14_KI	0.0346254	10	10	E14	Early Proximal Tubule
AACACGTAGTCTCCTC_E14KI	E14_KI	6867	2326	E14KI_C4	E14KI	4.36872	0.0983743	-0.280327	S	E14_KI	0.378701	3	3	E14	Stroma
AACACGTAGTGAACAT_E14KI	E14_KI	6608	495	E14KI_C5	E14KI	0.469128	-0.0448851	-0.0374433	G1	E14_KI	-0.00744183	6	6	E14	Erythrocytes
AACACGTCATCACGAT_E14KI	E14_KI	10148	2588	E14KI_C0	E14KI	4.0205	-0.0404524	-0.201034	G1	E14_KI	0.160581	1	1	E14	Nephron progenitor
AACACGTGTACGACCC_E14KI	E14_KI	10828	2959	E14KI_C7	E14KI	3.69413	0.167203	-0.117226	S	E14_KI	0.284429	2	2	E14	Renal Vesicle
AACACGTGTATATGGA_E14KI	E14_KI	7056	2329	E14KI_C4	E14KI	4.30839	-0.193743	-0.012599	G1	E14_KI	-0.181144	8	8	E14	Cortical Stroma
AACACGTTCCCAGGTG_E14KI	E14_KI	4683	215	E14KI_C5	E14KI	0.405723	-0.0354567	-0.034608	G1	E14_KI	-0.000848746	6	6	E14	Erythrocytes
AACACGTTCCGAACGC_E14KI	E14_KI	10451	2916	E14KI_C2	E14KI	2.62176	-0.0342041	0.670313	G2M	E14_KI	-0.704517	0	0	E14	Cortical Stroma
AACACGTTCGCATGGC_E14KI	E14_KI	15274	3511	E14KI_C7	E14KI	3.77111	-0.118687	0.373833	G2M	E14_KI	-0.49252	2	2	E14	Renal Vesicle
AACACGTTCGCGTAGC_E14KI	E14_KI	10577	3068	E14KI_C3	E14KI	3.96143	-0.25038	0.503346	G2M	E14_KI	-0.753726	0	0	E14	Cortical Stroma
AACACGTTCGTAGGTT_E14KI	E14_KI	6743	478	E14KI_C5	E14KI	0.444906	-0.00370808	-0.00992833	G1	E14_KI	0.00622024	9	9	E14	Erythrocytes
AACACGTTCGTTACGA_E14KI	E14_KI	11519	3039	E14KI_C11	E14KI	3.37703	-0.0300837	0.0447091	G2M	E14_KI	-0.0747928	12	12	E14	Early Distal Tubule
AACCATGAGAATTGTG_E14KI	E14_KI	5177	308	E14KI_C5	E14KI	0.115897	-0.088699	0.0904717	G2M	E14_KI	-0.179171	6	6	E14	Erythrocytes
AACCATGAGACGCTTT_E14KI	E14_KI	14559	3622	E14KI_C3	E14KI	2.54138	0.64522	-0.0288739	S	E14_KI	0.674094	0	0	E14	Cortical Stroma
AACCATGAGAGTAATC_E14KI	E14_KI	10447	2759	E14KI_C0	E14KI	3.94372	-0.135291	-0.21354	G1	E14_KI	0.0782496	1	1	E14	Nephron progenitor
AACCATGAGGCTCTTA_E14KI	E14_KI	12790	3207	E14KI_C7	E14KI	3.87803	-0.0163881	0.546003	G2M	E14_KI	-0.562391	2	2	E14	Renal Vesicle
AACCATGCACAAGTAA_E14KI	E14_KI	12092	3294	E14KI_C2	E14KI	2.75389	0.496232	-0.0899206	S	E14_KI	0.586153	0	0	E14	Cortical Stroma
AACCATGCACCTATCC_E14KI	E14_KI	15006	3815	E14KI_C1	E14KI	3.7385	0.0934088	0.48512	G2M	E14_KI	-0.391711	4	4	E14	Nephron progenitor
AACCATGCACGGACAA_E14KI	E14_KI	9731	2767	E14KI_C4	E14KI	2.41496	-0.0940876	0.0624048	G2M	E14_KI	-0.156492	8	8	E14	Cortical Stroma
AACCATGCAGTAGAGC_E14KI	E14_KI	24406	5099	E14KI_C6	E14KI	4.53577	-0.164018	0.0704842	G2M	E14_KI	-0.234502	7	7	E14	Ureteric Epithelium
AACCATGCATATACCG_E14KI	E14_KI	13934	3502	E14KI_C3	E14KI	3.3874	0.16351	0.385851	G2M	E14_KI	-0.222341	0	0	E14	Cortical Stroma
AACCATGGTAAGTGTA_E14KI	E14_KI	4654	1571	E14KI_C2	E14KI	5.09239	-0.2655	-0.197858	G1	E14_KI	-0.0676415	5	5	E14	Medullary Stroma
AACCATGGTCCAACTA_E14KI	E14_KI	9760	3064	E14KI_C2	E14KI	2.70492	0.320138	0.203543	S	E14_KI	0.116594	0	0	E14	Cortical Stroma
AACCATGGTCTAGTCA_E14KI	E14_KI	7552	2622	E14KI_C2	E14KI	5.24364	0.426308	0.012935	S	E14_KI	0.413373	0	0	E14	Cortical Stroma
AACCATGGTGTTAAGA_E14KI	E14_KI	20583	4292	E14KI_C14	E14KI	2.32716	0.18588	-0.186449	S	E14_KI	0.372329	0	0	E14	Cortical Stroma
AACCATGTCCGCAAGC_E14KI	E14_KI	9472	2702	E14KI_C4	E14KI	3.99071	0.282595	-0.210919	S	E14_KI	0.493514	0	0	E14	Cortical Stroma
AACCATGTCCGCAGTG_E14KI	E14_KI	8022	2634	E14KI_C6	E14KI	3.76465	-0.0710763	0.119253	G2M	E14_KI	-0.190329	7	7	E14	Ureteric Epithelium
AACCATGTCGTCCAGG_E14KI	E14_KI	15916	3547	E14KI_C7	E14KI	4.27871	0.063199	0.4303	G2M	E14_KI	-0.367101	4	4	E14	Nephron progenitor
AACCGCGCACAGATTC_E14KI	E14_KI	10486	3090	E14KI_C8	E14KI	3.70971	0.309398	-0.135702	S	E14_KI	0.4451	2	2	E14	Renal Vesicle
AACCGCGCATACGCCG_E14KI	E14_KI	7214	495	E14KI_C5	E14KI	0.415858	-0.100907	-0.0223986	G1	E14_KI	-0.0785081	9	9	E14	Erythrocytes
AACCGCGGTACTTGAC_E14KI	E14_KI	8048	2790	E14KI_C3	E14KI	5.15656	-0.359086	0.802217	G2M	E14_KI	-1.1613	0	0	E14	Cortical Stroma
AACCGCGGTCGAACAG_E14KI	E14_KI	7403	2427	E14KI_C2	E14KI	3.74173	-0.17869	-0.282702	G1	E14_KI	0.104012	5	5	E14	Medullary Stroma
AACCGCGGTTATTCTC_E14KI	E14_KI	10139	3014	E14KI_C11	E14KI	2.9786	0.255053	-0.156094	S	E14_KI	0.411148	12	12	E14	Early Distal Tubule
AACCGCGTCAGTTTGG_E14KI	E14_KI	8304	881	E14KI_C5	E14KI	0.337187	0.108471	0.159115	G2M	E14_KI	-0.0506432	9	9	E14	Erythrocytes
AACCGCGTCTTGCAAG_E14KI	E14_KI	10536	2503	E14KI_C7	E14KI	4.73614	0.16943	0.245239	G2M	E14_KI	-0.0758087	2	2	E14	Renal Vesicle
AACGTTGAGAGGTAGA_E14KI	E14_KI	8431	2509	E14KI_C4	E14KI	2.60942	-0.174564	0.0291862	G2M	E14_KI	-0.20375	8	8	E14	Cortical Stroma
AACGTTGAGGGCTCTC_E14KI	E14_KI	5752	426	E14KI_C5	E14KI	0.36509	0.00887259	0.0265102	G2M	E14_KI	-0.0176376	9	9	E14	Erythrocytes
AACGTTGAGTACGTAA_E14KI	E14_KI	11365	3097	E14KI_C6	E14KI	3.3524	-0.0015294	-0.10133	G1	E14_KI	0.099801	7	7	E14	Ureteric Epithelium
AACGTTGAGTACGTTC_E14KI	E14_KI	10071	2700	E14KI_C11	E14KI	3.32638	-0.0682598	-0.216614	G1	E14_KI	0.148354	12	12	E14	Early Distal Tubule
AACGTTGCAAACTGTC_E14KI	E14_KI	10523	2968	E14KI_C2	E14KI	3.14549	0.315063	-0.284328	S	E14_KI	0.599391	0	0	E14	Cortical Stroma
AACGTTGCACAAGACG_E14KI	E14_KI	24396	4701	E14KI_C0	E14KI	2.82423	-0.188389	0.600805	G2M	E14_KI	-0.789193	11	11	E14	Nephron progenitor
AACGTTGCAGGTTTCA_E14KI	E14_KI	19425	4352	E14KI_C7	E14KI	3.4749	0.00414853	0.278172	G2M	E14_KI	-0.274023	2	2	E14	Renal Vesicle
AACGTTGGTAGAAAGG_E14KI	E14_KI	31211	5232	E14KI_C9	E14KI	3.40585	-0.00671841	0.375352	G2M	E14_KI	-0.38207	10	10	E14	Early Proximal Tubule
AACGTTGGTAGAAGGA_E14KI	E14_KI	7608	2387	E14KI_C0	E14KI	2.62881	-0.287251	-0.14725	G1	E14_KI	-0.140001	1	1	E14	Nephron progenitor
AACGTTGGTGCTTCTC_E14KI	E14_KI	21088	4555	E14KI_C6	E14KI	3.44272	-0.0567794	0.295221	G2M	E14_KI	-0.352	7	7	E14	Ureteric Epithelium
AACGTTGGTTATTCTC_E14KI	E14_KI	8079	2643	E14KI_C3	E14KI	4.44362	0.258529	0.0451362	S	E14_KI	0.213393	0	0	E14	Cortical Stroma
AACGTTGTCACGCATA_E14KI	E14_KI	4671	1730	E14KI_C2	E14KI	3.16849	-0.130777	-0.226926	G1	E14_KI	0.0961485	5	5	E14	Medullary Stroma
AACGTTGTCCAAAGTC_E14KI	E14_KI	9376	2818	E14KI_C12	E14KI	3.093	0.210555	0.0597489	S	E14_KI	0.150806	13	13	E14	Stroma
AACGTTGTCGAATCCA_E14KI	E14_KI	11912	3124	E14KI_C9	E14KI	3.44191	0.250289	0.203126	S	E14_KI	0.0471634	10	10	E14	Early Proximal Tubule
AACGTTGTCGGTGTTA_E14KI	E14_KI	16039	3615	E14KI_C14	E14KI	3.82193	0.132129	-0.0853541	S	E14_KI	0.217483	17	17	E14	Unassigned
AACGTTGTCGTATCAG_E14KI	E14_KI	5115	1827	E14KI_C4	E14KI	3.59726	-0.278784	-0.169163	G1	E14_KI	-0.109621	8	8	E14	Cortical Stroma
AACTCAGAGACACTAA_E14KI	E14_KI	14306	3558	E14KI_C1	E14KI	3.83056	0.160755	0.145232	S	E14_KI	0.0155229	4	4	E14	Nephron progenitor
AACTCAGAGATGTTAG_E14KI	E14_KI	7237	2268	E14KI_C0	E14KI	4.9468	-0.190596	-0.239485	G1	E14_KI	0.0488893	1	1	E14	Nephron progenitor
AACTCAGAGCTGCCCA_E14KI	E14_KI	8119	2602	E14KI_C6	E14KI	3.02993	0.101836	0.0838362	S	E14_KI	0.0179995	7	7	E14	Ureteric Epithelium
AACTCAGAGCTGTCTA_E14KI	E14_KI	16867	3777	E14KI_C0	E14KI	4.33984	-0.0400075	-0.200186	G1	E14_KI	0.160179	1	1	E14	Nephron progenitor
AACTCAGAGGTTACCT_E14KI	E14_KI	6692	2378	E14KI_C10	E14KI	3.21279	-0.220757	-0.331943	G1	E14_KI	0.111186	3	3	E14	Stroma
AACTCAGAGTTACGGG_E14KI	E14_KI	13051	3226	E14KI_C1	E14KI	3.09555	0.335413	-0.0243742	S	E14_KI	0.359787	4	4	E14	Nephron progenitor
AACTCAGCAACGCACC_E14KI	E14_KI	10657	2968	E14KI_C3	E14KI	3.12471	-0.0661755	0.351279	G2M	E14_KI	-0.417455	0	0	E14	Cortical Stroma
AACTCAGGTGCCTGTG_E14KI	E14_KI	6545	2146	E14KI_C10	E14KI	3.54469	-0.315119	-0.194832	G1	E14_KI	-0.120286	3	3	E14	Stroma
AACTCAGTCAAACCAC_E14KI	E14_KI	9903	2942	E14KI_C4	E14KI	2.76684	0.0747528	0.101734	G2M	E14_KI	-0.0269808	8	8	E14	Cortical Stroma
AACTCAGTCAGCCTAA_E14KI	E14_KI	11981	3040	E14KI_C0	E14KI	3.56398	0.133521	-0.189774	S	E14_KI	0.323295	1	1	E14	Nephron progenitor
AACTCAGTCCAAATGC_E14KI	E14_KI	5561	1913	E14KI_C4	E14KI	4.04603	-0.230745	-0.204224	G1	E14_KI	-0.0265219	3	3	E14	Stroma
AACTCAGTCCACGTTC_E14KI	E14_KI	8505	2724	E14KI_C2	E14KI	3.91534	0.0545092	-0.215879	S	E14_KI	0.270388	5	5	E14	Medullary Stroma
AACTCAGTCTTCCTTC_E14KI	E14_KI	5791	1996	E14KI_C10	E14KI	2.88379	-0.209571	-0.0440043	G1	E14_KI	-0.165566	8	8	E14	Cortical Stroma
AACTCCCAGCAGATCG_E14KI	E14_KI	5457	1900	E14KI_C10	E14KI	5.13102	-0.213474	-0.267391	G1	E14_KI	0.0539169	3	3	E14	Stroma
AACTCCCAGCGCCTTG_E14KI	E14_KI	11027	3202	E14KI_C2	E14KI	3.11962	0.486474	-0.0854453	S	E14_KI	0.571919	0	0	E14	Cortical Stroma
AACTCCCAGCTGAACG_E14KI	E14_KI	14637	3288	E14KI_C1	E14KI	3.73027	0.532143	0.0790721	S	E14_KI	0.453071	4	4	E14	Nephron progenitor
AACTCCCAGGCTAGCA_E14KI	E14_KI	16043	3834	E14KI_C6	E14KI	3.35972	0.0450609	-0.0499192	S	E14_KI	0.0949802	7	7	E14	Ureteric Epithelium
AACTCCCAGGTGTGGT_E14KI	E14_KI	11998	3089	E14KI_C7	E14KI	3.44224	0.285221	-0.0935498	S	E14_KI	0.378771	4	4	E14	Nephron progenitor
AACTCCCAGTACGCGA_E14KI	E14_KI	12967	3121	E14KI_C9	E14KI	2.68374	0.339057	0.00574755	S	E14_KI	0.33331	10	10	E14	Early Proximal Tubule
AACTCCCAGTATTGGA_E14KI	E14_KI	8289	2717	E14KI_C2	E14KI	2.49729	-0.354481	-0.315931	G1	E14_KI	-0.0385497	5	5	E14	Medullary Stroma
AACTCCCAGTTCCACA_E14KI	E14_KI	5811	2002	E14KI_C2	E14KI	4.62915	-0.147858	-0.25553	G1	E14_KI	0.107672	5	5	E14	Medullary Stroma
AACTCCCCAATACGCT_E14KI	E14_KI	25820	4696	E14KI_C6	E14KI	3.72967	-0.0510378	0.343144	G2M	E14_KI	-0.394181	7	7	E14	Ureteric Epithelium
AACTCCCCACGGTTTA_E14KI	E14_KI	6296	275	E14KI_C5	E14KI	0.158831	-0.0638489	-0.0343948	G1	E14_KI	-0.029454	6	6	E14	Erythrocytes
AACTCCCCAGCTCGCA_E14KI	E14_KI	14010	3413	E14KI_C14	E14KI	3.88294	-0.132596	-0.240485	G1	E14_KI	0.107889	17	17	E14	Unassigned
AACTCCCCATGATCCA_E14KI	E14_KI	10662	3084	E14KI_C6	E14KI	3.43275	0.117258	0.210801	G2M	E14_KI	-0.0935428	7	7	E14	Ureteric Epithelium
AACTCCCCATTCCTGC_E14KI	E14_KI	8472	2725	E14KI_C2	E14KI	3.88338	0.0722698	-0.234107	S	E14_KI	0.306377	5	5	E14	Medullary Stroma
AACTCCCGTACAGACG_E14KI	E14_KI	6649	289	E14KI_C5	E14KI	0.315837	-0.0525387	-0.0395151	G1	E14_KI	-0.0130236	6	6	E14	Erythrocytes
AACTCCCGTACTCAAC_E14KI	E14_KI	7756	2383	E14KI_C4	E14KI	2.92677	-0.0723284	0.148377	G2M	E14_KI	-0.220706	8	8	E14	Cortical Stroma
AACTCCCGTAGGCTGA_E14KI	E14_KI	13737	3153	E14KI_C7	E14KI	4.31681	0.0198138	0.330574	G2M	E14_KI	-0.31076	2	2	E14	Renal Vesicle
AACTCCCTCAACTCTT_E14KI	E14_KI	13931	3585	E14KI_C1	E14KI	3.24456	-0.235375	0.808986	G2M	E14_KI	-1.04436	4	4	E14	Nephron progenitor
AACTCCCTCCCATTAT_E14KI	E14_KI	8068	724	E14KI_C5	E14KI	0.371839	-0.061871	0.0235931	G2M	E14_KI	-0.0854641	9	9	E14	Erythrocytes
AACTCCCTCCCTCAGT_E14KI	E14_KI	23201	4795	E14KI_C11	E14KI	4.10327	0.176195	-0.00374476	S	E14_KI	0.17994	12	12	E14	Early Distal Tubule
AACTCCCTCGCATGGC_E14KI	E14_KI	11668	3024	E14KI_C0	E14KI	3.44532	-0.00437106	-0.277462	G1	E14_KI	0.273091	1	1	E14	Nephron progenitor
AACTCCCTCGGCGCTA_E14KI	E14_KI	12165	3276	E14KI_C1	E14KI	3.6827	0.458454	-0.153226	S	E14_KI	0.61168	4	4	E14	Nephron progenitor
AACTCCCTCGTTGCCT_E14KI	E14_KI	6790	2322	E14KI_C4	E14KI	4.46244	0.123471	-0.167269	S	E14_KI	0.29074	3	3	E14	Stroma
AACTCTTAGCTATGCT_E14KI	E14_KI	13488	3383	E14KI_C1	E14KI	4.14442	0.510805	0.166738	S	E14_KI	0.344067	4	4	E14	Nephron progenitor
AACTCTTCATTGGTAC_E14KI	E14_KI	6267	2309	E14KI_C12	E14KI	3.55832	-0.38283	-0.314759	G1	E14_KI	-0.0680709	13	13	E14	Stroma
AACTCTTGTCACTTCC_E14KI	E14_KI	17216	3993	E14KI_C2	E14KI	2.59642	0.006558	0.296604	G2M	E14_KI	-0.290046	5	5	E14	Medullary Stroma
AACTCTTGTTGATTCG_E14KI	E14_KI	13440	3362	E14KI_C2	E14KI	2.1875	-0.0348919	0.0443964	G2M	E14_KI	-0.0792883	5	5	E14	Medullary Stroma
AACTCTTTCCGTCAAA_E14KI	E14_KI	16525	3684	E14KI_C1	E14KI	2.81392	0.0941629	0.461157	G2M	E14_KI	-0.366994	4	4	E14	Nephron progenitor
AACTCTTTCGCCAAAT_E14KI	E14_KI	10257	2892	E14KI_C0	E14KI	3.35381	-0.253499	-0.159268	G1	E14_KI	-0.0942315	1	1	E14	Nephron progenitor
AACTCTTTCTAAGCCA_E14KI	E14_KI	11410	3416	E14KI_C12	E14KI	3.76862	-0.296284	0.448192	G2M	E14_KI	-0.744476	13	13	E14	Stroma
AACTGGTAGCGAGAAA_E14KI	E14_KI	6560	2160	E14KI_C10	E14KI	3.76524	-0.262084	-0.270666	G1	E14_KI	0.00858186	3	3	E14	Stroma
AACTGGTAGGAATCGC_E14KI	E14_KI	11807	3179	E14KI_C6	E14KI	4.15855	-0.200286	0.493252	G2M	E14_KI	-0.693538	7	7	E14	Ureteric Epithelium
AACTGGTAGTGAAGTT_E14KI	E14_KI	6902	2322	E14KI_C3	E14KI	4.31759	0.111213	-0.197628	S	E14_KI	0.308842	0	0	E14	Cortical Stroma
AACTGGTAGTTTAGGA_E14KI	E14_KI	7076	2246	E14KI_C4	E14KI	3.78745	-0.0698796	-0.201893	G1	E14_KI	0.132013	3	3	E14	Stroma
AACTGGTCACATCCGG_E14KI	E14_KI	6526	2048	E14KI_C7	E14KI	3.96874	-0.139913	-0.158515	G1	E14_KI	0.0186023	2	2	E14	Renal Vesicle
AACTGGTCACATGTGT_E14KI	E14_KI	15346	3451	E14KI_C1	E14KI	3.47973	-0.0898382	0.528745	G2M	E14_KI	-0.618583	4	4	E14	Nephron progenitor
AACTGGTCACGGTAGA_E14KI	E14_KI	13056	3253	E14KI_C16	E14KI	4.4807	-0.225703	-0.29319	G1	E14_KI	0.0674865	15	15	E14	Ureteric stroma +
AACTGGTCAGAGTGTG_E14KI	E14_KI	8850	2460	E14KI_C1	E14KI	4.58757	0.319474	-0.179889	S	E14_KI	0.499363	1	1	E14	Nephron progenitor
AACTGGTCATCGATGT_E14KI	E14_KI	9604	2774	E14KI_C0	E14KI	3.58184	0.0987843	-0.224379	S	E14_KI	0.323163	1	1	E14	Nephron progenitor
AACTGGTCATCGTCGG_E14KI	E14_KI	19219	4025	E14KI_C1	E14KI	4.68287	0.352552	-0.0325004	S	E14_KI	0.385052	4	4	E14	Nephron progenitor
AACTGGTCATGCCTTC_E14KI	E14_KI	11677	3166	E14KI_C8	E14KI	3.19431	0.190458	0.00886602	S	E14_KI	0.181592	2	2	E14	Renal Vesicle
AACTGGTCATGTAGTC_E14KI	E14_KI	7684	2276	E14KI_C0	E14KI	3.4227	-0.155687	-0.142817	G1	E14_KI	-0.0128698	1	1	E14	Nephron progenitor
AACTGGTGTACATCCA_E14KI	E14_KI	6617	2074	E14KI_C4	E14KI	3.98972	-0.220643	-0.183634	G1	E14_KI	-0.0370087	3	3	E14	Stroma
AACTGGTGTATAGGGC_E14KI	E14_KI	10744	2538	E14KI_C4	E14KI	3.05287	-0.0307878	-0.196078	G1	E14_KI	0.16529	8	8	E14	Cortical Stroma
AACTGGTGTCGATTGT_E14KI	E14_KI	8688	2724	E14KI_C3	E14KI	3.19982	0.207994	0.205363	S	E14_KI	0.00263024	0	0	E14	Cortical Stroma
AACTGGTGTCTAGCCG_E14KI	E14_KI	7494	2406	E14KI_C2	E14KI	3.13584	-0.111363	0.264145	G2M	E14_KI	-0.375508	5	5	E14	Medullary Stroma
AACTGGTGTGTATGGG_E14KI	E14_KI	13763	3503	E14KI_C8	E14KI	2.79736	0.546352	-0.00509667	S	E14_KI	0.551449	2	2	E14	Renal Vesicle
AACTGGTTCAACTCTT_E14KI	E14_KI	7894	2619	E14KI_C4	E14KI	2.95161	-0.21426	-0.120254	G1	E14_KI	-0.0940052	8	8	E14	Cortical Stroma
AACTGGTTCACAGGCC_E14KI	E14_KI	8885	2528	E14KI_C7	E14KI	3.83793	-0.0566387	0.0994817	G2M	E14_KI	-0.15612	2	2	E14	Renal Vesicle
AACTGGTTCGACGGAA_E14KI	E14_KI	9483	2417	E14KI_C0	E14KI	3.08974	-0.257778	-0.00951039	G1	E14_KI	-0.248268	11	11	E14	Nephron progenitor
AACTGGTTCTCTAGGA_E14KI	E14_KI	14687	3563	E14KI_C1	E14KI	4.13291	0.49569	0.0247168	S	E14_KI	0.470973	4	4	E14	Nephron progenitor
AACTGGTTCTTGACGA_E14KI	E14_KI	14780	3684	E14KI_C12	E14KI	2.89581	0.381957	-0.13026	S	E14_KI	0.512218	13	13	E14	Stroma
AACTTTCAGATAGGAG_E14KI	E14_KI	8015	2382	E14KI_C0	E14KI	3.41859	-0.0114918	-0.082168	G1	E14_KI	0.0706762	1	1	E14	Nephron progenitor
AACTTTCAGGGTCTCC_E14KI	E14_KI	4597	240	E14KI_C5	E14KI	0.478573	-0.0407241	0.0304301	G2M	E14_KI	-0.0711542	6	6	E14	Erythrocytes
AACTTTCCAATAGAGT_E14KI	E14_KI	11128	3092	E14KI_C2	E14KI	2.633	0.587941	0.114805	S	E14_KI	0.473136	0	0	E14	Cortical Stroma
AACTTTCCAGCTCGCA_E14KI	E14_KI	8455	2511	E14KI_C0	E14KI	3.42992	-0.137832	-0.180532	G1	E14_KI	0.0426995	1	1	E14	Nephron progenitor
AACTTTCCATAGGATA_E14KI	E14_KI	10105	2765	E14KI_C0	E14KI	3.59228	-0.162481	-0.142081	G1	E14_KI	-0.0203997	1	1	E14	Nephron progenitor
AACTTTCCATTGTGCA_E14KI	E14_KI	11791	3165	E14KI_C1	E14KI	3.28216	0.436342	0.00546695	S	E14_KI	0.430875	4	4	E14	Nephron progenitor
AACTTTCGTACACCGC_E14KI	E14_KI	10464	3153	E14KI_C14	E14KI	2.14067	-0.012878	0.49714	G2M	E14_KI	-0.510018	2	2	E14	Renal Vesicle
AACTTTCGTATCAGTC_E14KI	E14_KI	9938	2671	E14KI_C7	E14KI	3.85389	0.318601	0.018686	S	E14_KI	0.299915	2	2	E14	Renal Vesicle
AACTTTCGTCCTCTTG_E14KI	E14_KI	12436	3093	E14KI_C1	E14KI	3.11997	0.427859	-0.00533949	S	E14_KI	0.433199	4	4	E14	Nephron progenitor
AACTTTCGTGTCGCTG_E14KI	E14_KI	12504	3364	E14KI_C3	E14KI	4.91043	0.143562	-0.0412747	S	E14_KI	0.184836	0	0	E14	Cortical Stroma
AACTTTCGTTAAGGGC_E14KI	E14_KI	13610	3415	E14KI_C1	E14KI	3.01249	0.492109	0.0850196	S	E14_KI	0.407089	4	4	E14	Nephron progenitor
AAGACCTAGATATGCA_E14KI	E14_KI	9527	2921	E14KI_C3	E14KI	4.66044	-0.0619623	0.49926	G2M	E14_KI	-0.561222	0	0	E14	Cortical Stroma
AAGACCTAGCAGGTCA_E14KI	E14_KI	7090	2432	E14KI_C11	E14KI	3.10296	-0.0816593	0.235347	G2M	E14_KI	-0.317007	10	10	E14	Early Proximal Tubule
AAGACCTCACGCGAAA_E14KI	E14_KI	9161	2657	E14KI_C0	E14KI	3.9297	-0.0733354	-0.164168	G1	E14_KI	0.0908327	1	1	E14	Nephron progenitor
AAGACCTCAGTTAACC_E14KI	E14_KI	11795	3355	E14KI_C3	E14KI	3.74735	-0.30441	0.938779	G2M	E14_KI	-1.24319	8	8	E14	Cortical Stroma
AAGACCTCATTAGCCA_E14KI	E14_KI	9017	2898	E14KI_C9	E14KI	4.9573	-0.166943	0.0982338	G2M	E14_KI	-0.265177	10	10	E14	Early Proximal Tubule
AAGACCTGTAAGCACG_E14KI	E14_KI	10298	2725	E14KI_C0	E14KI	4.10759	-0.278574	-0.030905	G1	E14_KI	-0.247669	11	11	E14	Nephron progenitor
AAGACCTGTATCGCAT_E14KI	E14_KI	9370	2640	E14KI_C0	E14KI	3.63927	0.00067131	-0.181092	S	E14_KI	0.181763	1	1	E14	Nephron progenitor
AAGACCTGTCAGAAGC_E14KI	E14_KI	15300	3656	E14KI_C14	E14KI	3.65359	-0.0867154	-0.195775	G1	E14_KI	0.109059	17	17	E14	Unassigned
AAGACCTGTTACCAGT_E14KI	E14_KI	11263	3079	E14KI_C7	E14KI	3.69351	0.267288	-0.228617	S	E14_KI	0.495905	2	2	E14	Renal Vesicle
AAGACCTGTTTCCACC_E14KI	E14_KI	11404	2871	E14KI_C1	E14KI	3.7443	0.471905	0.137474	S	E14_KI	0.334431	4	4	E14	Nephron progenitor
AAGACCTTCGCCCTTA_E14KI	E14_KI	16473	3596	E14KI_C7	E14KI	3.17489	0.0233225	0.419785	G2M	E14_KI	-0.396463	2	2	E14	Renal Vesicle
AAGACCTTCGGAGCAA_E14KI	E14_KI	22045	4549	E14KI_C6	E14KI	3.41574	0.322592	0.131337	S	E14_KI	0.191256	7	7	E14	Ureteric Epithelium
AAGCCGCAGTATTGGA_E14KI	E14_KI	9720	2908	E14KI_C9	E14KI	3.54938	-0.00452486	0.25304	G2M	E14_KI	-0.257564	10	10	E14	Early Proximal Tubule
AAGCCGCAGTGAACAT_E14KI	E14_KI	11595	3192	E14KI_C2	E14KI	2.5442	0.409121	-0.185289	S	E14_KI	0.594409	0	0	E14	Cortical Stroma
AAGCCGCAGTGTGGCA_E14KI	E14_KI	7527	2331	E14KI_C9	E14KI	2.41796	0.0456014	0.284421	G2M	E14_KI	-0.23882	10	10	E14	Early Proximal Tubule
AAGCCGCCAAGACACG_E14KI	E14_KI	8149	2357	E14KI_C0	E14KI	2.72426	-0.272727	-0.0451184	G1	E14_KI	-0.227608	11	11	E14	Nephron progenitor
AAGCCGCCAAGCGATG_E14KI	E14_KI	18349	3983	E14KI_C14	E14KI	3.70592	-0.0143978	-0.077377	G1	E14_KI	0.0629792	17	17	E14	Unassigned
AAGCCGCCAAGGGTCA_E14KI	E14_KI	9380	2917	E14KI_C3	E14KI	4.34968	0.496704	-0.168625	S	E14_KI	0.665329	0	0	E14	Cortical Stroma
AAGCCGCCAAGGTTTC_E14KI	E14_KI	5370	2060	E14KI_C4	E14KI	3.63128	-0.317944	0.525057	G2M	E14_KI	-0.843001	8	8	E14	Cortical Stroma
AAGCCGCCAATGTAAG_E14KI	E14_KI	9106	2554	E14KI_C0	E14KI	4.34878	0.0540268	-0.178257	S	E14_KI	0.232284	1	1	E14	Nephron progenitor
AAGCCGCCATCACGTA_E14KI	E14_KI	7394	2416	E14KI_C3	E14KI	4.23316	0.545085	-0.193911	S	E14_KI	0.738996	0	0	E14	Cortical Stroma
AAGCCGCGTACGAAAT_E14KI	E14_KI	12508	3368	E14KI_C2	E14KI	3.14998	0.0116689	0.305775	G2M	E14_KI	-0.294106	0	0	E14	Cortical Stroma
AAGCCGCGTCTAACGT_E14KI	E14_KI	26416	4924	E14KI_C6	E14KI	3.76287	0.203658	-0.243475	S	E14_KI	0.447132	7	7	E14	Ureteric Epithelium
AAGCCGCGTCTGCCAG_E14KI	E14_KI	4787	176	E14KI_C5	E14KI	0.10445	-0.0445856	-0.0196775	G1	E14_KI	-0.0249082	6	6	E14	Erythrocytes
AAGCCGCGTTCCACAA_E14KI	E14_KI	10649	3165	E14KI_C6	E14KI	3.1834	0.135245	0.309219	G2M	E14_KI	-0.173974	7	7	E14	Ureteric Epithelium
AAGCCGCGTTGGTGGA_E14KI	E14_KI	7940	2527	E14KI_C10	E14KI	3.6398	0.100604	-0.20422	S	E14_KI	0.304824	3	3	E14	Stroma
AAGCCGCGTTTGGGCC_E14KI	E14_KI	11796	3126	E14KI_C3	E14KI	3.17057	0.329425	0.21336	S	E14_KI	0.116064	0	0	E14	Cortical Stroma
AAGCCGCTCATAACCG_E14KI	E14_KI	23159	4245	E14KI_C7	E14KI	3.38961	0.199452	-0.16902	S	E14_KI	0.368472	2	2	E14	Renal Vesicle
AAGCCGCTCGAGAGCA_E14KI	E14_KI	22706	4440	E14KI_C7	E14KI	3.41319	0.111415	0.296396	G2M	E14_KI	-0.184981	2	2	E14	Renal Vesicle
AAGCCGCTCGCAAACT_E14KI	E14_KI	11603	3206	E14KI_C2	E14KI	3.2664	0.381938	-0.140489	S	E14_KI	0.522427	13	13	E14	Stroma
AAGCCGCTCTGATACG_E14KI	E14_KI	7990	1734	E14KI_C13	E14KI	4.4806	0.0748538	0.336997	G2M	E14_KI	-0.262143	14	14	E14	Vasculature
AAGCCGCTCTTACCGC_E14KI	E14_KI	13604	3413	E14KI_C11	E14KI	3.78565	0.0821541	0.330921	G2M	E14_KI	-0.248767	12	12	E14	Early Distal Tubule
AAGGAGCAGAGACTTA_E14KI	E14_KI	12999	3360	E14KI_C1	E14KI	3.10024	0.376165	-0.135827	S	E14_KI	0.511992	4	4	E14	Nephron progenitor
AAGGAGCAGGACAGAA_E14KI	E14_KI	4994	1733	E14KI_C3	E14KI	4.5855	0.146513	0.108935	S	E14_KI	0.0375782	0	0	E14	Cortical Stroma
AAGGAGCCACAGCGTC_E14KI	E14_KI	16299	3637	E14KI_C1	E14KI	3.72415	-0.197944	0.590062	G2M	E14_KI	-0.788006	4	4	E14	Nephron progenitor
AAGGAGCCAGGCTGAA_E14KI	E14_KI	16244	3695	E14KI_C9	E14KI	3.34277	-0.111181	0.32985	G2M	E14_KI	-0.441031	10	10	E14	Early Proximal Tubule
AAGGAGCCAGTCCTTC_E14KI	E14_KI	19155	4037	E14KI_C1	E14KI	3.81102	0.390554	0.113626	S	E14_KI	0.276928	4	4	E14	Nephron progenitor
AAGGAGCCATGAACCT_E14KI	E14_KI	13804	3534	E14KI_C1	E14KI	3.17299	0.411722	0.0655301	S	E14_KI	0.346192	4	4	E14	Nephron progenitor
AAGGAGCGTGAACCTT_E14KI	E14_KI	4711	1878	E14KI_C2	E14KI	3.43876	-0.384181	-0.127932	G1	E14_KI	-0.256249	5	5	E14	Medullary Stroma
AAGGAGCGTGGCGAAT_E14KI	E14_KI	28483	4684	E14KI_C1	E14KI	3.27213	0.00468399	0.421642	G2M	E14_KI	-0.416958	4	4	E14	Nephron progenitor
AAGGAGCGTTATGCGT_E14KI	E14_KI	12347	3171	E14KI_C1	E14KI	3.47453	0.508347	-0.0311501	S	E14_KI	0.539497	4	4	E14	Nephron progenitor
AAGGAGCTCTGACCTC_E14KI	E14_KI	9432	2869	E14KI_C6	E14KI	3.06404	-0.208808	0.238936	G2M	E14_KI	-0.447744	7	7	E14	Ureteric Epithelium
AAGGAGCTCTGCAAGT_E14KI	E14_KI	9737	2946	E14KI_C9	E14KI	4.33398	0.39762	0.153748	S	E14_KI	0.243872	10	10	E14	Early Proximal Tubule
AAGGCAGAGATCACGG_E14KI	E14_KI	9608	2797	E14KI_C3	E14KI	4.30891	0.39118	-0.0305888	S	E14_KI	0.421768	0	0	E14	Cortical Stroma
AAGGCAGAGTCATGCT_E14KI	E14_KI	18816	4215	E14KI_C6	E14KI	3.93282	-0.126254	0.301373	G2M	E14_KI	-0.427627	7	7	E14	Ureteric Epithelium
AAGGCAGAGTCCGTAT_E14KI	E14_KI	13311	3646	E14KI_C2	E14KI	3.69619	0.00653671	0.393625	G2M	E14_KI	-0.387088	0	0	E14	Cortical Stroma
AAGGCAGCAAAGGAAG_E14KI	E14_KI	11980	3210	E14KI_C3	E14KI	3.87312	0.554928	-0.00850343	S	E14_KI	0.563431	0	0	E14	Cortical Stroma
AAGGCAGCAATGAATG_E14KI	E14_KI	5644	1850	E14KI_C0	E14KI	3.82707	-0.282405	-0.140199	G1	E14_KI	-0.142206	1	1	E14	Nephron progenitor
AAGGCAGCACAGCCCA_E14KI	E14_KI	10346	2803	E14KI_C1	E14KI	3.77924	0.311007	-0.192137	S	E14_KI	0.503144	1	1	E14	Nephron progenitor
AAGGCAGCACGGACAA_E14KI	E14_KI	21165	4198	E14KI_C1	E14KI	3.60973	0.509949	-0.000725821	S	E14_KI	0.510675	4	4	E14	Nephron progenitor
AAGGCAGCATCGATTG_E14KI	E14_KI	5365	1862	E14KI_C2	E14KI	3.69059	-0.166674	-0.187448	G1	E14_KI	0.0207736	5	5	E14	Medullary Stroma
AAGGCAGGTAAGTGTA_E14KI	E14_KI	9807	2702	E14KI_C3	E14KI	3.72183	0.264129	-0.234587	S	E14_KI	0.498716	0	0	E14	Cortical Stroma
AAGGCAGGTATCAGTC_E14KI	E14_KI	6086	2233	E14KI_C3	E14KI	4.76503	0.432554	-0.156641	S	E14_KI	0.589195	0	0	E14	Cortical Stroma
AAGGCAGGTGAAAGAG_E14KI	E14_KI	8690	2699	E14KI_C6	E14KI	5.0748	-0.197263	-0.28306	G1	E14_KI	0.0857963	7	7	E14	Ureteric Epithelium
AAGGCAGGTGCTGTAT_E14KI	E14_KI	15413	3417	E14KI_C9	E14KI	3.30241	-0.119966	-0.184847	G1	E14_KI	0.0648815	10	10	E14	Early Proximal Tubule
AAGGCAGGTTGATTCG_E14KI	E14_KI	8541	2445	E14KI_C11	E14KI	4.07446	0.0613294	-0.129369	S	E14_KI	0.190698	10	10	E14	Early Proximal Tubule
AAGGCAGTCGGAAACG_E14KI	E14_KI	8180	2579	E14KI_C2	E14KI	4.53545	-0.26915	0.495639	G2M	E14_KI	-0.764789	0	0	E14	Cortical Stroma
AAGGCAGTCGGAGGTA_E14KI	E14_KI	6602	2256	E14KI_C2	E14KI	4.01394	-0.335379	-0.326991	G1	E14_KI	-0.00838812	5	5	E14	Medullary Stroma
AAGGTTCCACAGGCCT_E14KI	E14_KI	7213	2423	E14KI_C2	E14KI	3.82642	-0.0452035	0.394726	G2M	E14_KI	-0.439929	5	5	E14	Medullary Stroma
AAGGTTCCACCCATGG_E14KI	E14_KI	5899	2338	E14KI_C16	E14KI	2.64452	0.388562	-0.238689	S	E14_KI	0.627251	15	15	E14	Ureteric stroma +
AAGGTTCCACCGATAT_E14KI	E14_KI	10918	3155	E14KI_C2	E14KI	3.08665	0.484493	-0.157284	S	E14_KI	0.641777	0	0	E14	Cortical Stroma
AAGGTTCCACGGACAA_E14KI	E14_KI	7771	2350	E14KI_C0	E14KI	4.01493	-0.0956096	-0.152751	G1	E14_KI	0.0571413	1	1	E14	Nephron progenitor
AAGGTTCCACGGTGTC_E14KI	E14_KI	7131	2190	E14KI_C12	E14KI	3.19731	-0.289098	-0.3159	G1	E14_KI	0.0268016	5	5	E14	Medullary Stroma
AAGGTTCCAGCTGGCT_E14KI	E14_KI	20198	4416	E14KI_C11	E14KI	3.0201	0.228253	-0.143033	S	E14_KI	0.371286	12	12	E14	Early Distal Tubule
AAGGTTCCAGTCGTGC_E14KI	E14_KI	12539	2997	E14KI_C1	E14KI	3.93173	0.328448	-0.174101	S	E14_KI	0.502549	1	1	E14	Nephron progenitor
AAGGTTCGTCAATACC_E14KI	E14_KI	7331	2428	E14KI_C4	E14KI	3.39654	-0.262489	-0.230503	G1	E14_KI	-0.0319853	3	3	E14	Stroma
AAGGTTCGTCTCATCC_E14KI	E14_KI	12061	3377	E14KI_C6	E14KI	3.63983	0.127537	0.455755	G2M	E14_KI	-0.328218	7	7	E14	Ureteric Epithelium
AAGGTTCTCTTATCTG_E14KI	E14_KI	7911	2657	E14KI_C2	E14KI	2.62925	0.450375	-0.188441	S	E14_KI	0.638816	0	0	E14	Cortical Stroma
AAGTCTGAGAGCCCAA_E14KI	E14_KI	11145	3012	E14KI_C7	E14KI	3.24809	0.0846039	0.589435	G2M	E14_KI	-0.504831	11	11	E14	Nephron progenitor
AAGTCTGAGCTAGTTC_E14KI	E14_KI	7996	2331	E14KI_C0	E14KI	3.68934	-0.136157	0.0248154	G2M	E14_KI	-0.160972	11	11	E14	Nephron progenitor
AAGTCTGAGGATCGCA_E14KI	E14_KI	7540	2445	E14KI_C3	E14KI	3.1565	0.462949	-0.225484	S	E14_KI	0.688433	0	0	E14	Cortical Stroma
AAGTCTGAGTACTTGC_E14KI	E14_KI	8275	658	E14KI_C5	E14KI	0.326284	-0.0387749	0.0507194	G2M	E14_KI	-0.0894943	9	9	E14	Erythrocytes
AAGTCTGCACATCCGG_E14KI	E14_KI	10810	2965	E14KI_C4	E14KI	3.73728	-0.00319194	-0.203263	G1	E14_KI	0.200071	3	3	E14	Stroma
AAGTCTGGTGGACGAT_E14KI	E14_KI	8167	2685	E14KI_C3	E14KI	3.85699	0.703384	-0.153015	S	E14_KI	0.856399	0	0	E14	Cortical Stroma
AAGTCTGGTTACCGAT_E14KI	E14_KI	4697	1812	E14KI_C3	E14KI	4.57739	0.10689	0.117288	G2M	E14_KI	-0.0103982	0	0	E14	Cortical Stroma
AAGTCTGGTTACGACT_E14KI	E14_KI	6457	2330	E14KI_C2	E14KI	4.66161	-0.115904	0.528805	G2M	E14_KI	-0.644709	0	0	E14	Cortical Stroma
AAGTCTGTCGAGAGCA_E14KI	E14_KI	12694	3472	E14KI_C6	E14KI	3.55286	0.347381	-0.0628924	S	E14_KI	0.410274	7	7	E14	Ureteric Epithelium
AAGTCTGTCTCCAACC_E14KI	E14_KI	11364	3046	E14KI_C7	E14KI	3.61668	-0.00390612	0.495815	G2M	E14_KI	-0.499721	4	4	E14	Nephron progenitor
AAGTCTGTCTGGAGCC_E14KI	E14_KI	12494	3038	E14KI_C0	E14KI	3.09749	-0.11502	0.145893	G2M	E14_KI	-0.260913	11	11	E14	Nephron progenitor
AATCCAGAGGCTCTTA_E14KI	E14_KI	8933	2744	E14KI_C11	E14KI	4.93675	-0.0699334	0.413897	G2M	E14_KI	-0.483831	12	12	E14	Early Distal Tubule
AATCCAGAGTACACCT_E14KI	E14_KI	9069	2838	E14KI_C6	E14KI	4.64219	0.0644158	-0.222614	S	E14_KI	0.28703	7	7	E14	Ureteric Epithelium
AATCCAGCAAGCCCAC_E14KI	E14_KI	6325	301	E14KI_C5	E14KI	0.490119	-0.0604625	-0.0631815	G1	E14_KI	0.002719	6	6	E14	Erythrocytes
AATCCAGCAAGCTGAG_E14KI	E14_KI	8399	2540	E14KI_C12	E14KI	3.80998	0.324211	0.0427448	S	E14_KI	0.281467	13	13	E14	Stroma
AATCCAGCAATAGAGT_E14KI	E14_KI	7279	308	E14KI_C5	E14KI	0.178596	-0.0529189	-0.0661225	G1	E14_KI	0.0132036	6	6	E14	Erythrocytes
AATCCAGCAATCGAAA_E14KI	E14_KI	7006	286	E14KI_C5	E14KI	0.0713674	-0.0516068	-0.0639599	G1	E14_KI	0.0123531	6	6	E14	Erythrocytes
AATCCAGCACAGAGGT_E14KI	E14_KI	11321	3008	E14KI_C9	E14KI	4.73456	0.512625	0.0798763	S	E14_KI	0.432749	10	10	E14	Early Proximal Tubule
AATCCAGCATGAGCGA_E14KI	E14_KI	5914	2236	E14KI_C10	E14KI	3.92289	-0.287821	-0.318392	G1	E14_KI	0.0305712	3	3	E14	Stroma
AATCCAGTCACAATGC_E14KI	E14_KI	10353	2746	E14KI_C1	E14KI	3.69941	0.0511299	-0.224343	S	E14_KI	0.275473	1	1	E14	Nephron progenitor
AATCCAGTCGTTGACA_E14KI	E14_KI	8947	2774	E14KI_C3	E14KI	3.96781	0.458266	-0.226188	S	E14_KI	0.684453	0	0	E14	Cortical Stroma
AATCCAGTCTCTGCTG_E14KI	E14_KI	10017	3035	E14KI_C6	E14KI	4.13297	0.507234	-0.170474	S	E14_KI	0.677708	7	7	E14	Ureteric Epithelium
AATCCAGTCTTTCCTC_E14KI	E14_KI	9181	2863	E14KI_C6	E14KI	3.60527	0.501154	-0.0956947	S	E14_KI	0.596848	7	7	E14	Ureteric Epithelium
AATCGGTAGGCCCGTT_E14KI	E14_KI	11474	3057	E14KI_C0	E14KI	4.40126	0.157904	-0.221945	S	E14_KI	0.379849	1	1	E14	Nephron progenitor
AATCGGTAGGTAGCCA_E14KI	E14_KI	5604	1554	E14KI_C2	E14KI	3.47966	-0.25267	0.208201	G2M	E14_KI	-0.460871	5	5	E14	Medullary Stroma
AATCGGTCACGACTCG_E14KI	E14_KI	5852	2145	E14KI_C16	E14KI	3.63978	-0.31993	-0.329252	G1	E14_KI	0.00932248	15	15	E14	Ureteric stroma +
AATCGGTCAGGTGCCT_E14KI	E14_KI	17179	3755	E14KI_C1	E14KI	3.25979	-0.174898	0.508046	G2M	E14_KI	-0.682944	4	4	E14	Nephron progenitor
AATCGGTGTAGGACAC_E14KI	E14_KI	12935	3309	E14KI_C8	E14KI	4.83958	0.390098	0.14219	S	E14_KI	0.247908	2	2	E14	Renal Vesicle
AATCGGTGTGATGTGG_E14KI	E14_KI	7500	2517	E14KI_C6	E14KI	4.81333	-0.120555	-0.177769	G1	E14_KI	0.0572132	7	7	E14	Ureteric Epithelium
AATCGGTGTGTGGCTC_E14KI	E14_KI	7813	2147	E14KI_C0	E14KI	3.71176	-0.2218	-0.195457	G1	E14_KI	-0.0263429	11	11	E14	Nephron progenitor
AATCGGTGTTACGACT_E14KI	E14_KI	5086	1724	E14KI_C14	E14KI	2.73299	-0.0133756	0.0919601	G2M	E14_KI	-0.105336	1	1	E14	Nephron progenitor
AATCGGTGTTTAGGAA_E14KI	E14_KI	7357	2268	E14KI_C4	E14KI	4.29523	-0.180417	-0.213387	G1	E14_KI	0.0329697	3	3	E14	Stroma
AATCGGTTCAACGGCC_E14KI	E14_KI	17905	3866	E14KI_C1	E14KI	2.99358	-0.14626	0.540005	G2M	E14_KI	-0.686265	4	4	E14	Nephron progenitor
AATCGGTTCCATTCTA_E14KI	E14_KI	12562	3061	E14KI_C1	E14KI	3.08868	0.212637	-0.207247	S	E14_KI	0.419884	1	1	E14	Nephron progenitor
AATCGGTTCCCAGGTG_E14KI	E14_KI	12886	3482	E14KI_C6	E14KI	2.88685	0.0484892	0.352451	G2M	E14_KI	-0.303961	7	7	E14	Ureteric Epithelium
AATCGGTTCGCGTTTC_E14KI	E14_KI	14165	3587	E14KI_C9	E14KI	3.33216	0.00304657	0.275487	G2M	E14_KI	-0.272441	10	10	E14	Early Proximal Tubule
AATCGGTTCTCGCATC_E14KI	E14_KI	6324	2466	E14KI_C2	E14KI	2.95699	-0.235233	0.390051	G2M	E14_KI	-0.625284	5	5	E14	Medullary Stroma
ACACCAAAGACATAAC_E14KI	E14_KI	11255	2872	E14KI_C0	E14KI	4.22923	-0.103629	-0.213154	G1	E14_KI	0.109525	1	1	E14	Nephron progenitor
ACACCAAAGATGGCGT_E14KI	E14_KI	8878	2709	E14KI_C9	E14KI	3.60442	-0.0578618	-0.231518	G1	E14_KI	0.173656	10	10	E14	Early Proximal Tubule
ACACCAAAGGACACCA_E14KI	E14_KI	6221	1820	E14KI_C15	E14KI	2.58801	-0.216292	-0.18261	G1	E14_KI	-0.0336825	16	16	E14	Immune
ACACCAAAGTAGTGCG_E14KI	E14_KI	12914	3182	E14KI_C1	E14KI	3.75561	0.326787	0.178	S	E14_KI	0.148787	4	4	E14	Nephron progenitor
ACACCAACAAGCTGGA_E14KI	E14_KI	14163	3631	E14KI_C2	E14KI	4.78712	0.218859	-0.0500678	S	E14_KI	0.268927	17	17	E14	Unassigned
ACACCAACAAGGCTCC_E14KI	E14_KI	12771	3498	E14KI_C8	E14KI	3.81333	-0.198218	0.57995	G2M	E14_KI	-0.778168	2	2	E14	Renal Vesicle
ACACCAACACGAAGCA_E14KI	E14_KI	39168	5642	E14KI_C9	E14KI	3.06373	-0.0107013	0.239908	G2M	E14_KI	-0.250609	10	10	E14	Early Proximal Tubule
ACACCAACATCGTCGG_E14KI	E14_KI	10249	3001	E14KI_C12	E14KI	2.39048	0.00356322	0.0976009	G2M	E14_KI	-0.0940377	13	13	E14	Stroma
ACACCAAGTAAACACA_E14KI	E14_KI	10605	2740	E14KI_C0	E14KI	4.46016	-0.114884	-0.159767	G1	E14_KI	0.0448833	1	1	E14	Nephron progenitor
ACACCAAGTAAATGAC_E14KI	E14_KI	10742	2808	E14KI_C7	E14KI	3.86334	0.244212	-0.159009	S	E14_KI	0.403221	2	2	E14	Renal Vesicle
ACACCAAGTACAGACG_E14KI	E14_KI	6085	2143	E14KI_C2	E14KI	3.63188	-0.173004	-0.217861	G1	E14_KI	0.0448575	5	5	E14	Medullary Stroma
ACACCAAGTAGGACAC_E14KI	E14_KI	11093	2720	E14KI_C0	E14KI	3.39854	0.114873	-0.162838	S	E14_KI	0.277711	1	1	E14	Nephron progenitor
ACACCAAGTATTCTCT_E14KI	E14_KI	5005	298	E14KI_C5	E14KI	0.11988	-0.0725968	-0.0428023	G1	E14_KI	-0.0297945	6	6	E14	Erythrocytes
ACACCAAGTCCGTTAA_E14KI	E14_KI	14596	3522	E14KI_C0	E14KI	3.33653	-0.193828	0.478205	G2M	E14_KI	-0.672033	11	11	E14	Nephron progenitor
ACACCAAGTCGAAAGC_E14KI	E14_KI	25071	4883	E14KI_C6	E14KI	3.93682	0.215924	0.175724	S	E14_KI	0.0402008	7	7	E14	Ureteric Epithelium
ACACCAAGTCTGATTG_E14KI	E14_KI	11465	3015	E14KI_C1	E14KI	3.68949	0.47485	-0.0465847	S	E14_KI	0.521434	4	4	E14	Nephron progenitor
ACACCAAGTTGTTTGG_E14KI	E14_KI	17327	4014	E14KI_C11	E14KI	2.8799	0.433714	0.0227036	S	E14_KI	0.411011	12	12	E14	Early Distal Tubule
ACACCAATCGATAGAA_E14KI	E14_KI	8429	2720	E14KI_C3	E14KI	4.57943	-0.322793	1.02353	G2M	E14_KI	-1.34632	0	0	E14	Cortical Stroma
ACACCAATCGTAGGTT_E14KI	E14_KI	5620	2007	E14KI_C10	E14KI	3.95018	-0.0692361	-0.269613	G1	E14_KI	0.200377	3	3	E14	Stroma
ACACCAATCTGCTGCT_E14KI	E14_KI	10203	2868	E14KI_C0	E14KI	4.07723	-0.203016	-0.236607	G1	E14_KI	0.0335917	1	1	E14	Nephron progenitor
ACACCCTAGATCTGCT_E14KI	E14_KI	8050	2631	E14KI_C8	E14KI	5.36646	0.402923	-0.126831	S	E14_KI	0.529754	2	2	E14	Renal Vesicle
ACACCCTAGCGTGTCC_E14KI	E14_KI	10513	2647	E14KI_C0	E14KI	3.33872	-0.160339	-0.176831	G1	E14_KI	0.0164924	11	11	E14	Nephron progenitor
ACACCCTAGTCCTCCT_E14KI	E14_KI	10253	3005	E14KI_C0	E14KI	3.1698	-0.188864	-0.162606	G1	E14_KI	-0.0262589	1	1	E14	Nephron progenitor
ACACCCTAGTGAAGAG_E14KI	E14_KI	8324	2398	E14KI_C0	E14KI	3.35175	0.0722738	-0.140776	S	E14_KI	0.21305	1	1	E14	Nephron progenitor
ACACCCTCAGACTCGC_E14KI	E14_KI	21699	4191	E14KI_C1	E14KI	3.80202	0.180917	0.0605788	S	E14_KI	0.120338	4	4	E14	Nephron progenitor
ACACCCTCATAAGACA_E14KI	E14_KI	9891	2961	E14KI_C2	E14KI	3.37681	0.248068	0.0322747	S	E14_KI	0.215793	0	0	E14	Cortical Stroma
ACACCCTCATGGGAAC_E14KI	E14_KI	5890	265	E14KI_C5	E14KI	0.254669	-0.0537898	-0.0348869	G1	E14_KI	-0.018903	6	6	E14	Erythrocytes
ACACCCTGTAAGTAGT_E14KI	E14_KI	9069	2531	E14KI_C0	E14KI	3.77109	-0.0818816	-0.187988	G1	E14_KI	0.106107	1	1	E14	Nephron progenitor
ACACCCTGTCATCGGC_E14KI	E14_KI	8397	2557	E14KI_C4	E14KI	3.64416	-0.117364	-0.0320922	G1	E14_KI	-0.0852714	8	8	E14	Cortical Stroma
ACACCCTGTCCAACTA_E14KI	E14_KI	6296	245	E14KI_C5	E14KI	0.20648	0.000229399	-0.0582091	S	E14_KI	0.0584385	6	6	E14	Erythrocytes
ACACCCTGTCGAAAGC_E14KI	E14_KI	10425	2805	E14KI_C0	E14KI	4.09592	-0.0360198	-0.134737	G1	E14_KI	0.0987167	1	1	E14	Nephron progenitor
ACACCCTTCGTCGTTC_E14KI	E14_KI	19064	4057	E14KI_C9	E14KI	3.65086	-0.129177	0.510576	G2M	E14_KI	-0.639753	10	10	E14	Early Proximal Tubule
ACACCCTTCGTGGTCG_E14KI	E14_KI	36642	5413	E14KI_C1	E14KI	3.25037	0.178215	0.289501	G2M	E14_KI	-0.111286	4	4	E14	Nephron progenitor
ACACCGGAGCCCTAAT_E14KI	E14_KI	10726	3125	E14KI_C2	E14KI	3.66399	-0.0963012	0.503656	G2M	E14_KI	-0.599957	0	0	E14	Cortical Stroma
ACACCGGAGGGAACGG_E14KI	E14_KI	8764	2406	E14KI_C0	E14KI	4.11912	-0.24426	-0.201627	G1	E14_KI	-0.0426337	1	1	E14	Nephron progenitor
ACACCGGAGGGTGTTG_E14KI	E14_KI	12665	3084	E14KI_C0	E14KI	3.15041	0.125789	-0.114428	S	E14_KI	0.240216	11	11	E14	Nephron progenitor
ACACCGGAGGTCATCT_E14KI	E14_KI	21016	4292	E14KI_C11	E14KI	3.49734	-0.0360512	0.22783	G2M	E14_KI	-0.263881	12	12	E14	Early Distal Tubule
ACACCGGCACATTTCT_E14KI	E14_KI	16764	3833	E14KI_C3	E14KI	2.84538	0.71015	0.00841321	S	E14_KI	0.701736	0	0	E14	Cortical Stroma
ACACCGGCACCAGCAC_E14KI	E14_KI	9795	3231	E14KI_C6	E14KI	4.90046	-0.345949	-0.251326	G1	E14_KI	-0.0946237	7	7	E14	Ureteric Epithelium
ACACCGGCAGGGTATG_E14KI	E14_KI	14701	3477	E14KI_C1	E14KI	3.83647	0.327432	-0.00420085	S	E14_KI	0.331633	4	4	E14	Nephron progenitor
ACACCGGGTACCAGTT_E14KI	E14_KI	31788	5335	E14KI_C8	E14KI	4.24059	0.220083	-0.0476975	S	E14_KI	0.267781	2	2	E14	Renal Vesicle
ACACCGGGTCCGAAGA_E14KI	E14_KI	14754	2859	E14KI_C2	E14KI	1.83001	-0.0255083	-0.161576	G1	E14_KI	0.136068	5	5	E14	Medullary Stroma
ACACCGGGTCTCGTTC_E14KI	E14_KI	5720	2196	E14KI_C3	E14KI	5	-0.0615252	0.268877	G2M	E14_KI	-0.330403	0	0	E14	Cortical Stroma
ACACCGGTCACCATAG_E14KI	E14_KI	15676	3709	E14KI_C1	E14KI	5.1161	0.276551	0.24347	S	E14_KI	0.0330813	4	4	E14	Nephron progenitor
ACACCGGTCCACGTGG_E14KI	E14_KI	10825	3101	E14KI_C10	E14KI	4.59122	-0.390453	-0.20246	G1	E14_KI	-0.187993	15	15	E14	Ureteric stroma +
ACACCGGTCGGTCCGA_E14KI	E14_KI	10976	2824	E14KI_C0	E14KI	3.32544	0.0983906	-0.203805	S	E14_KI	0.302196	1	1	E14	Nephron progenitor
ACACCGGTCGGTTCGG_E14KI	E14_KI	6059	2129	E14KI_C6	E14KI	3.72999	-0.278973	-0.263356	G1	E14_KI	-0.0156166	7	7	E14	Ureteric Epithelium
ACACCGGTCTTGTTTG_E14KI	E14_KI	5264	1908	E14KI_C2	E14KI	3.7804	-0.373163	-0.20048	G1	E14_KI	-0.172683	5	5	E14	Medullary Stroma
ACACTGAAGAAGGGTA_E14KI	E14_KI	10700	3083	E14KI_C2	E14KI	2.62617	0.00575983	0.420517	G2M	E14_KI	-0.414758	5	5	E14	Medullary Stroma
ACACTGAAGACGACGT_E14KI	E14_KI	20006	4164	E14KI_C6	E14KI	3.78886	-0.123046	-0.268112	G1	E14_KI	0.145067	7	7	E14	Ureteric Epithelium
ACACTGACAAGTTGTC_E14KI	E14_KI	9888	2819	E14KI_C11	E14KI	3.64078	-0.0420655	-0.0754752	G1	E14_KI	0.0334096	12	12	E14	Early Distal Tubule
ACACTGACACGGCCAT_E14KI	E14_KI	11118	3031	E14KI_C1	E14KI	3.41788	0.0846061	-0.173282	S	E14_KI	0.257888	1	1	E14	Nephron progenitor
ACACTGACAGTCACTA_E14KI	E14_KI	11270	3091	E14KI_C10	E14KI	3.34516	-0.282623	-0.31038	G1	E14_KI	0.0277578	3	3	E14	Stroma
ACACTGACATATGAGA_E14KI	E14_KI	6493	1940	E14KI_C0	E14KI	4.66656	-0.270489	-0.126832	G1	E14_KI	-0.143656	11	11	E14	Nephron progenitor
ACACTGAGTCAATGTC_E14KI	E14_KI	28735	4648	E14KI_C9	E14KI	2.15069	-0.0271391	0.0915658	G2M	E14_KI	-0.118705	10	10	E14	Early Proximal Tubule
ACACTGAGTCAGAGGT_E14KI	E14_KI	14396	3237	E14KI_C1	E14KI	3.61211	0.220358	0.296178	G2M	E14_KI	-0.0758197	4	4	E14	Nephron progenitor
ACACTGAGTCGCGGTT_E14KI	E14_KI	5374	255	E14KI_C5	E14KI	0.186081	0.157007	-0.050935	S	E14_KI	0.207942	6	6	E14	Erythrocytes
ACACTGATCAGCTCTC_E14KI	E14_KI	9791	2952	E14KI_C3	E14KI	3.45215	0.11304	0.253185	G2M	E14_KI	-0.140145	0	0	E14	Cortical Stroma
ACACTGATCAGTTGAC_E14KI	E14_KI	5569	248	E14KI_C5	E14KI	0.125696	-0.0684545	-0.0664788	G1	E14_KI	-0.00197568	6	6	E14	Erythrocytes
ACACTGATCATAAAGG_E14KI	E14_KI	22851	4200	E14KI_C0	E14KI	3.6191	-0.12738	-0.196639	G1	E14_KI	0.0692596	1	1	E14	Nephron progenitor
ACACTGATCCCTCTTT_E14KI	E14_KI	15789	3645	E14KI_C9	E14KI	2.78675	0.354268	0.124369	S	E14_KI	0.229899	10	10	E14	Early Proximal Tubule
ACACTGATCCGTTGTC_E14KI	E14_KI	12597	2921	E14KI_C0	E14KI	3.21505	0.0988693	-0.0640771	S	E14_KI	0.162946	11	11	E14	Nephron progenitor
ACACTGATCTGATTCT_E14KI	E14_KI	7779	2680	E14KI_C11	E14KI	3.07237	-0.156972	0.341474	G2M	E14_KI	-0.498446	12	12	E14	Early Distal Tubule
ACAGCCGAGACTTTCG_E14KI	E14_KI	5104	211	E14KI_C5	E14KI	0.176332	-0.0384499	-0.0735481	G1	E14_KI	0.0350982	6	6	E14	Erythrocytes
ACAGCCGAGCTAGTTC_E14KI	E14_KI	7395	2585	E14KI_C2	E14KI	3.44828	-0.0604539	0.211614	G2M	E14_KI	-0.272068	5	5	E14	Medullary Stroma
ACAGCCGAGGCAGTCA_E14KI	E14_KI	7719	2613	E14KI_C4	E14KI	3.3424	-0.237545	0.40919	G2M	E14_KI	-0.646736	8	8	E14	Cortical Stroma
ACAGCCGAGGTCATCT_E14KI	E14_KI	13801	3175	E14KI_C1	E14KI	3.68814	0.285844	0.138505	S	E14_KI	0.147339	4	4	E14	Nephron progenitor
ACAGCCGAGTTCGCAT_E14KI	E14_KI	9756	3056	E14KI_C6	E14KI	3.98729	0.466505	0.0612158	S	E14_KI	0.405289	7	7	E14	Ureteric Epithelium
ACAGCCGAGTTTAGGA_E14KI	E14_KI	13671	3213	E14KI_C1	E14KI	3.72321	-0.0146146	0.437535	G2M	E14_KI	-0.45215	4	4	E14	Nephron progenitor
ACAGCCGCACCATGTA_E14KI	E14_KI	8150	2688	E14KI_C2	E14KI	3.1411	-0.22991	-0.364557	G1	E14_KI	0.134647	5	5	E14	Medullary Stroma
ACAGCCGCACGGTGTC_E14KI	E14_KI	11696	3121	E14KI_C7	E14KI	3.31737	0.335572	0.134183	S	E14_KI	0.201389	2	2	E14	Renal Vesicle
ACAGCCGCAGAGTGTG_E14KI	E14_KI	7375	2477	E14KI_C2	E14KI	4.35254	0.00104079	0.432377	G2M	E14_KI	-0.431336	0	0	E14	Cortical Stroma
ACAGCCGCAGTCAGCC_E14KI	E14_KI	12109	3029	E14KI_C0	E14KI	3.08861	-0.233746	0.00285365	G2M	E14_KI	-0.2366	11	11	E14	Nephron progenitor
ACAGCCGCAGTTTACG_E14KI	E14_KI	11446	3315	E14KI_C1	E14KI	3.96645	0.332474	0.0792937	S	E14_KI	0.25318	4	4	E14	Nephron progenitor
ACAGCCGGTCACAAGG_E14KI	E14_KI	5606	2050	E14KI_C16	E14KI	4.56654	-0.084793	-0.202513	G1	E14_KI	0.11772	15	15	E14	Ureteric stroma +
ACAGCCGGTTACAGAA_E14KI	E14_KI	17715	3613	E14KI_C0	E14KI	3.70308	-0.200329	-0.191154	G1	E14_KI	-0.00917572	1	1	E14	Nephron progenitor
ACAGCCGTCACGCATA_E14KI	E14_KI	8091	2677	E14KI_C2	E14KI	2.96626	0.53628	-0.168965	S	E14_KI	0.705244	13	13	E14	Stroma
ACAGCCGTCCATGAGT_E14KI	E14_KI	9275	2755	E14KI_C3	E14KI	3.54717	0.477465	0.213344	S	E14_KI	0.264121	0	0	E14	Cortical Stroma
ACAGCCGTCCATTCTA_E14KI	E14_KI	14697	3625	E14KI_C7	E14KI	3.17072	0.0879385	0.401108	G2M	E14_KI	-0.31317	2	2	E14	Renal Vesicle
ACAGCCGTCCGTTGTC_E14KI	E14_KI	9979	3012	E14KI_C2	E14KI	3.52741	0.17997	-0.165292	S	E14_KI	0.345262	5	5	E14	Medullary Stroma
ACAGCCGTCGCGGATC_E14KI	E14_KI	8955	2468	E14KI_C7	E14KI	4.03127	0.186951	0.113715	S	E14_KI	0.073236	2	2	E14	Renal Vesicle
ACAGCCGTCTCATTCA_E14KI	E14_KI	10560	3002	E14KI_C3	E14KI	4.22348	-0.245946	0.77458	G2M	E14_KI	-1.02053	0	0	E14	Cortical Stroma
ACAGCCGTCTCCCTGA_E14KI	E14_KI	12245	3381	E14KI_C9	E14KI	3.87097	0.514905	-0.0913247	S	E14_KI	0.60623	10	10	E14	Early Proximal Tubule
ACAGCCGTCTGGAGCC_E14KI	E14_KI	7577	2289	E14KI_C6	E14KI	3.88016	0.155735	-0.242526	S	E14_KI	0.398261	7	7	E14	Ureteric Epithelium
ACAGCCGTCTTGTTTG_E14KI	E14_KI	13248	3242	E14KI_C3	E14KI	4.22705	0.225919	0.162468	S	E14_KI	0.0634515	0	0	E14	Cortical Stroma
ACAGCTAAGATACACA_E14KI	E14_KI	10486	2929	E14KI_C7	E14KI	2.70837	-0.240988	0.647051	G2M	E14_KI	-0.888039	11	11	E14	Nephron progenitor
ACAGCTAAGGACACCA_E14KI	E14_KI	17785	4048	E14KI_C11	E14KI	3.89654	-0.026323	-0.00370524	G1	E14_KI	-0.0226178	12	12	E14	Early Distal Tubule
ACAGCTAAGTCTCGGC_E14KI	E14_KI	28688	5349	E14KI_C14	E14KI	4.37814	0.0806835	0.259589	G2M	E14_KI	-0.178905	17	17	E14	Unassigned
ACAGCTACAGGAATGC_E14KI	E14_KI	6284	2095	E14KI_C13	E14KI	0.60471	0.259463	0.539233	G2M	E14_KI	-0.279769	14	14	E14	Vasculature
ACAGCTACATCTATGG_E14KI	E14_KI	8984	2505	E14KI_C0	E14KI	3.68433	0.0579143	-0.0956017	S	E14_KI	0.153516	1	1	E14	Nephron progenitor
ACAGCTAGTAAAGTCA_E14KI	E14_KI	18034	4181	E14KI_C3	E14KI	3.06643	-0.249012	0.503802	G2M	E14_KI	-0.752814	0	0	E14	Cortical Stroma
ACAGCTAGTCTAGAGG_E14KI	E14_KI	12204	3230	E14KI_C11	E14KI	3.843	0.020906	0.640053	G2M	E14_KI	-0.619147	12	12	E14	Early Distal Tubule
ACAGCTATCACCAGGC_E14KI	E14_KI	9026	2646	E14KI_C13	E14KI	3.33481	-0.182497	-0.26476	G1	E14_KI	0.0822629	14	14	E14	Vasculature
ACAGCTATCACCCTCA_E14KI	E14_KI	15329	3605	E14KI_C1	E14KI	3.25527	0.398955	0.134059	S	E14_KI	0.264896	4	4	E14	Nephron progenitor
ACAGCTATCAGCTCTC_E14KI	E14_KI	7920	2642	E14KI_C4	E14KI	3.48485	0.0366668	0.36973	G2M	E14_KI	-0.333063	8	8	E14	Cortical Stroma
ACAGCTATCATCGGAT_E14KI	E14_KI	20986	4116	E14KI_C1	E14KI	3.0973	0.136895	0.319464	G2M	E14_KI	-0.18257	4	4	E14	Nephron progenitor
ACAGCTATCCCAACGG_E14KI	E14_KI	7753	348	E14KI_C5	E14KI	0.322456	-0.0577937	-0.0209131	G1	E14_KI	-0.0368806	6	6	E14	Erythrocytes
ACAGCTATCGTCCAGG_E14KI	E14_KI	4836	245	E14KI_C5	E14KI	0.124069	-0.00229614	-0.00281539	G1	E14_KI	0.000519251	6	6	E14	Erythrocytes
ACATACGAGACAAGCC_E14KI	E14_KI	8676	2704	E14KI_C3	E14KI	3.65376	0.238164	0.33139	G2M	E14_KI	-0.0932251	0	0	E14	Cortical Stroma
ACATACGAGAGCCCAA_E14KI	E14_KI	14224	3382	E14KI_C0	E14KI	3.07227	-0.0382267	-0.171177	G1	E14_KI	0.132951	1	1	E14	Nephron progenitor
ACATACGAGAGTAATC_E14KI	E14_KI	11676	3161	E14KI_C9	E14KI	4.70195	0.303129	0.022144	S	E14_KI	0.280986	10	10	E14	Early Proximal Tubule
ACATACGAGCAGCCTC_E14KI	E14_KI	4691	1852	E14KI_C2	E14KI	1.40695	0.0502029	-0.191269	S	E14_KI	0.241472	5	5	E14	Medullary Stroma
ACATACGAGCCATCGC_E14KI	E14_KI	9212	2702	E14KI_C6	E14KI	2.97438	-0.0416207	-0.101201	G1	E14_KI	0.0595807	7	7	E14	Ureteric Epithelium
ACATACGAGGAACTGC_E14KI	E14_KI	5617	307	E14KI_C5	E14KI	0.142425	-0.0792464	0.0383202	G2M	E14_KI	-0.117567	6	6	E14	Erythrocytes
ACATACGAGGCATGTG_E14KI	E14_KI	8617	483	E14KI_C5	E14KI	0.278519	-0.0770574	-0.0272296	G1	E14_KI	-0.0498278	6	6	E14	Erythrocytes
ACATACGAGTCTCCTC_E14KI	E14_KI	5579	1842	E14KI_C10	E14KI	3.5311	-0.180968	-0.279281	G1	E14_KI	0.0983132	3	3	E14	Stroma
ACATACGAGTGCGTGA_E14KI	E14_KI	5385	2133	E14KI_C3	E14KI	5.4039	0.157695	0.175239	G2M	E14_KI	-0.017544	0	0	E14	Cortical Stroma
ACATACGAGTGGCACA_E14KI	E14_KI	4749	1682	E14KI_C12	E14KI	3.68499	-0.295076	-0.221392	G1	E14_KI	-0.0736845	13	13	E14	Stroma
ACATACGCAAATACAG_E14KI	E14_KI	12816	3561	E14KI_C6	E14KI	2.70755	0.278297	0.144192	S	E14_KI	0.134105	7	7	E14	Ureteric Epithelium
ACATACGCAAGCTGGA_E14KI	E14_KI	5583	1958	E14KI_C2	E14KI	4.69282	-0.174907	-0.306027	G1	E14_KI	0.13112	5	5	E14	Medullary Stroma
ACATACGCACCGGAAA_E14KI	E14_KI	6826	2013	E14KI_C4	E14KI	4.01406	-0.172473	-0.278819	G1	E14_KI	0.106346	3	3	E14	Stroma
ACATACGCACGAAAGC_E14KI	E14_KI	12247	3086	E14KI_C1	E14KI	3.94382	0.235872	0.236222	G2M	E14_KI	-0.000350334	4	4	E14	Nephron progenitor
ACATACGCAGCGTAAG_E14KI	E14_KI	6089	2088	E14KI_C4	E14KI	4.48349	-0.195425	-0.205969	G1	E14_KI	0.0105436	3	3	E14	Stroma
ACATACGCAGGTCCAC_E14KI	E14_KI	11888	3083	E14KI_C1	E14KI	4.17227	0.025066	0.595206	G2M	E14_KI	-0.57014	4	4	E14	Nephron progenitor
ACATACGGTCTTCGTC_E14KI	E14_KI	5046	1945	E14KI_C2	E14KI	3.587	-0.162529	-0.29403	G1	E14_KI	0.131501	5	5	E14	Medullary Stroma
ACATACGTCAACACAC_E14KI	E14_KI	13457	3556	E14KI_C3	E14KI	3.21766	0.125788	0.253624	G2M	E14_KI	-0.127836	0	0	E14	Cortical Stroma
ACATACGTCATCACCC_E14KI	E14_KI	19161	4049	E14KI_C14	E14KI	3.87245	-0.0202193	0.195312	G2M	E14_KI	-0.215531	17	17	E14	Unassigned
ACATACGTCCTGCAGG_E14KI	E14_KI	8754	2569	E14KI_C6	E14KI	3.14142	-0.278395	-0.0652313	G1	E14_KI	-0.213164	7	7	E14	Ureteric Epithelium
ACATACGTCTACTATC_E14KI	E14_KI	5172	1897	E14KI_C10	E14KI	3.96365	-0.35315	-0.27709	G1	E14_KI	-0.0760602	3	3	E14	Stroma
ACATCAGAGAATAGGG_E14KI	E14_KI	9349	2828	E14KI_C1	E14KI	3.09124	-0.264158	0.742169	G2M	E14_KI	-1.00633	11	11	E14	Nephron progenitor
ACATCAGAGACAATAC_E14KI	E14_KI	8776	2891	E14KI_C2	E14KI	2.62078	-0.00227567	0.442218	G2M	E14_KI	-0.444493	0	0	E14	Cortical Stroma
ACATCAGAGGCAGGTT_E14KI	E14_KI	6252	2125	E14KI_C7	E14KI	5.15035	0.105068	0.189976	G2M	E14_KI	-0.0849079	2	2	E14	Renal Vesicle
ACATCAGAGGGCTTCC_E14KI	E14_KI	6653	2183	E14KI_C12	E14KI	3.33684	-0.234139	0.059968	G2M	E14_KI	-0.294107	13	13	E14	Stroma
ACATCAGAGTGTGGCA_E14KI	E14_KI	11708	3204	E14KI_C1	E14KI	3.2371	0.444234	-0.187015	S	E14_KI	0.631248	4	4	E14	Nephron progenitor
ACATCAGAGTTTAGGA_E14KI	E14_KI	20582	4071	E14KI_C6	E14KI	3.36702	0.0843564	-0.0879537	S	E14_KI	0.17231	7	7	E14	Ureteric Epithelium
ACATCAGCATGAGCGA_E14KI	E14_KI	14250	3470	E14KI_C1	E14KI	3.54386	0.0694247	0.466564	G2M	E14_KI	-0.397139	4	4	E14	Nephron progenitor
ACATCAGGTCAGAAGC_E14KI	E14_KI	22161	4163	E14KI_C1	E14KI	4.08375	-0.115174	0.354241	G2M	E14_KI	-0.469415	4	4	E14	Nephron progenitor
ACATCAGGTCGCTTCT_E14KI	E14_KI	8458	2613	E14KI_C3	E14KI	3.58241	0.277823	0.301574	G2M	E14_KI	-0.0237507	0	0	E14	Cortical Stroma
ACATCAGGTGCTTCTC_E14KI	E14_KI	11175	3111	E14KI_C4	E14KI	2.87248	0.405039	-0.223159	S	E14_KI	0.628198	0	0	E14	Cortical Stroma
ACATCAGTCGACAGCC_E14KI	E14_KI	6962	2292	E14KI_C4	E14KI	4.28038	-0.246082	-0.202571	G1	E14_KI	-0.043511	3	3	E14	Stroma
ACATCAGTCGTCCAGG_E14KI	E14_KI	11007	2965	E14KI_C0	E14KI	3.7885	-0.198836	0.148046	G2M	E14_KI	-0.346882	11	11	E14	Nephron progenitor
ACATCAGTCTGGGCCA_E14KI	E14_KI	11644	3328	E14KI_C8	E14KI	5.23016	0.256202	0.235118	S	E14_KI	0.0210849	2	2	E14	Renal Vesicle
ACATGGTAGAAACCGC_E14KI	E14_KI	14866	3650	E14KI_C12	E14KI	3.28266	0.257234	-0.0506323	S	E14_KI	0.307867	13	13	E14	Stroma
ACATGGTAGACGCAAC_E14KI	E14_KI	13675	3742	E14KI_C6	E14KI	2.78611	0.559366	-0.171898	S	E14_KI	0.731264	7	7	E14	Ureteric Epithelium
ACATGGTAGCTGATAA_E14KI	E14_KI	9645	2915	E14KI_C7	E14KI	3.50441	-0.160267	0.352446	G2M	E14_KI	-0.512713	11	11	E14	Nephron progenitor
ACATGGTAGCTGTCTA_E14KI	E14_KI	9981	643	E14KI_C5	E14KI	0.250476	0.0205574	0.010402	S	E14_KI	0.0101554	9	9	E14	Erythrocytes
ACATGGTAGGACAGCT_E14KI	E14_KI	7596	2489	E14KI_C2	E14KI	3.68615	-0.200577	-0.346054	G1	E14_KI	0.145477	5	5	E14	Medullary Stroma
ACATGGTAGGGCTCTC_E14KI	E14_KI	7425	2582	E14KI_C3	E14KI	3.55556	0.449993	-0.152825	S	E14_KI	0.602817	0	0	E14	Cortical Stroma
ACATGGTAGGTAAACT_E14KI	E14_KI	7062	2414	E14KI_C10	E14KI	3.17191	-0.185363	-0.127857	G1	E14_KI	-0.0575064	3	3	E14	Stroma
ACATGGTCAACTGCGC_E14KI	E14_KI	13238	3382	E14KI_C7	E14KI	3.82988	0.320782	0.195837	S	E14_KI	0.124946	2	2	E14	Renal Vesicle
ACATGGTCAGATCCAT_E14KI	E14_KI	5352	1972	E14KI_C10	E14KI	4.01719	-0.158513	-0.192074	G1	E14_KI	0.0335614	3	3	E14	Stroma
ACATGGTCAGTACACT_E14KI	E14_KI	19915	3872	E14KI_C7	E14KI	2.60608	0.391357	0.186635	S	E14_KI	0.204721	2	2	E14	Renal Vesicle
ACATGGTGTACTCTCC_E14KI	E14_KI	10418	3091	E14KI_C3	E14KI	3.00442	0.625413	-0.117229	S	E14_KI	0.742642	0	0	E14	Cortical Stroma
ACATGGTGTCAGATAA_E14KI	E14_KI	8533	655	E14KI_C5	E14KI	0.433611	0.0139178	-0.0562685	S	E14_KI	0.0701863	9	9	E14	Erythrocytes
ACATGGTGTTCGCTAA_E14KI	E14_KI	12419	3268	E14KI_C9	E14KI	4.58974	0.402967	0.0001177	S	E14_KI	0.402849	10	10	E14	Early Proximal Tubule
ACATGGTTCCATGCTC_E14KI	E14_KI	9521	2588	E14KI_C0	E14KI	4.08571	-0.0245944	-0.180039	G1	E14_KI	0.155445	1	1	E14	Nephron progenitor
ACATGGTTCCCTTGTG_E14KI	E14_KI	8241	2580	E14KI_C9	E14KI	2.62104	0.315773	-0.0417233	S	E14_KI	0.357496	10	10	E14	Early Proximal Tubule
ACATGGTTCCTAGAAC_E14KI	E14_KI	18255	3893	E14KI_C12	E14KI	2.87592	-0.129283	0.333042	G2M	E14_KI	-0.462325	13	13	E14	Stroma
ACCAGTAAGAGCTTCT_E14KI	E14_KI	25019	4953	E14KI_C9	E14KI	3.87705	0.0278415	0.256277	G2M	E14_KI	-0.228436	10	10	E14	Early Proximal Tubule
ACCAGTAAGTACACCT_E14KI	E14_KI	6916	401	E14KI_C5	E14KI	0.303644	-0.0461867	-0.0315058	G1	E14_KI	-0.0146809	6	6	E14	Erythrocytes
ACCAGTAAGTAGGCCA_E14KI	E14_KI	13047	3460	E14KI_C11	E14KI	4.07757	0.178215	0.370434	G2M	E14_KI	-0.192219	12	12	E14	Early Distal Tubule
ACCAGTAAGTTAAGTG_E14KI	E14_KI	10987	2696	E14KI_C7	E14KI	3.2675	0.162573	-0.0525134	S	E14_KI	0.215086	11	11	E14	Nephron progenitor
ACCAGTACAGACAGGT_E14KI	E14_KI	8474	2309	E14KI_C0	E14KI	5.19235	-0.0627759	-0.1187	G1	E14_KI	0.0559238	11	11	E14	Nephron progenitor
ACCAGTACATTAGCCA_E14KI	E14_KI	9663	3122	E14KI_C6	E14KI	3.17707	0.416486	-0.200955	S	E14_KI	0.61744	7	7	E14	Ureteric Epithelium
ACCAGTAGTACTCTCC_E14KI	E14_KI	5766	2223	E14KI_C16	E14KI	3.60735	-0.267768	-0.278847	G1	E14_KI	0.0110795	15	15	E14	Ureteric stroma +
ACCAGTAGTCAATGTC_E14KI	E14_KI	8992	2812	E14KI_C4	E14KI	3.64769	0.06893	-0.199043	S	E14_KI	0.267973	5	5	E14	Medullary Stroma
ACCAGTAGTCTCTCGT_E14KI	E14_KI	6518	2232	E14KI_C4	E14KI	2.4394	-0.253881	-0.291806	G1	E14_KI	0.0379244	3	3	E14	Stroma
ACCAGTAGTGAAATCA_E14KI	E14_KI	12526	3255	E14KI_C1	E14KI	3.24126	0.330561	-0.203063	S	E14_KI	0.533624	4	4	E14	Nephron progenitor
ACCAGTAGTGATGATA_E14KI	E14_KI	17169	3923	E14KI_C3	E14KI	4.2169	-0.176636	0.60256	G2M	E14_KI	-0.779196	0	0	E14	Cortical Stroma
ACCAGTAGTTCACGGC_E14KI	E14_KI	8285	2676	E14KI_C6	E14KI	3.08992	-0.242121	-0.118301	G1	E14_KI	-0.12382	7	7	E14	Ureteric Epithelium
ACCAGTATCATCTGTT_E14KI	E14_KI	15779	3903	E14KI_C2	E14KI	3.08004	-0.104754	0.705398	G2M	E14_KI	-0.810153	0	0	E14	Cortical Stroma
ACCAGTATCCGCATAA_E14KI	E14_KI	18528	3856	E14KI_C1	E14KI	3.48661	0.160933	-0.0574841	S	E14_KI	0.218417	11	11	E14	Nephron progenitor
ACCAGTATCGACAGCC_E14KI	E14_KI	16796	3776	E14KI_C1	E14KI	3.34008	-0.233982	0.543814	G2M	E14_KI	-0.777796	4	4	E14	Nephron progenitor
ACCAGTATCGTGACAT_E14KI	E14_KI	10353	2905	E14KI_C0	E14KI	2.77214	0.071131	0.354685	G2M	E14_KI	-0.283554	11	11	E14	Nephron progenitor
ACCAGTATCTTCCTTC_E14KI	E14_KI	8239	2795	E14KI_C3	E14KI	3.53198	0.474609	-0.0368164	S	E14_KI	0.511425	0	0	E14	Cortical Stroma
ACCCACTCACAGCCCA_E14KI	E14_KI	8824	2824	E14KI_C12	E14KI	2.86718	-0.223143	0.514693	G2M	E14_KI	-0.737836	13	13	E14	Stroma
ACCCACTCACTATCTT_E14KI	E14_KI	7841	2401	E14KI_C2	E14KI	2.9333	-0.323971	-0.315609	G1	E14_KI	-0.00836216	5	5	E14	Medullary Stroma
ACCCACTCAGTGACAG_E14KI	E14_KI	8531	2476	E14KI_C4	E14KI	4.25507	-0.0532789	0.127116	G2M	E14_KI	-0.180395	8	8	E14	Cortical Stroma
ACCCACTGTCAAAGAT_E14KI	E14_KI	13544	3489	E14KI_C11	E14KI	3.35204	0.456042	-0.0586102	S	E14_KI	0.514652	12	12	E14	Early Distal Tubule
ACCCACTGTCACACGC_E14KI	E14_KI	9421	2872	E14KI_C12	E14KI	4.35198	0.332577	0.274089	S	E14_KI	0.0584881	13	13	E14	Stroma
ACCCACTGTCCCTACT_E14KI	E14_KI	5376	239	E14KI_C5	E14KI	0.130208	-0.0537152	-0.03579	G1	E14_KI	-0.0179252	6	6	E14	Erythrocytes
ACCCACTTCAGTCAGT_E14KI	E14_KI	13235	3530	E14KI_C6	E14KI	2.63695	0.359663	-0.110874	S	E14_KI	0.470537	7	7	E14	Ureteric Epithelium
ACCCACTTCCTTCAAT_E14KI	E14_KI	4969	1972	E14KI_C16	E14KI	3.98471	-0.413086	-0.290107	G1	E14_KI	-0.12298	15	15	E14	Ureteric stroma +
ACCCACTTCGGCTTGG_E14KI	E14_KI	9625	2695	E14KI_C0	E14KI	3.49091	-0.20363	0.147831	G2M	E14_KI	-0.351462	11	11	E14	Nephron progenitor
ACCCACTTCGTACCGG_E14KI	E14_KI	11366	2899	E14KI_C0	E14KI	3.09696	-0.128339	0.0625341	G2M	E14_KI	-0.190873	11	11	E14	Nephron progenitor
ACCGTAAAGGGCATGT_E14KI	E14_KI	29908	4810	E14KI_C1	E14KI	3.4673	0.17392	0.279569	G2M	E14_KI	-0.105649	4	4	E14	Nephron progenitor
ACCGTAAAGTCCCACG_E14KI	E14_KI	12800	3364	E14KI_C8	E14KI	3.42969	0.0525677	0.253778	G2M	E14_KI	-0.201211	2	2	E14	Renal Vesicle
ACCGTAAAGTGAACGC_E14KI	E14_KI	12592	3261	E14KI_C7	E14KI	3.31163	-0.0909866	0.196595	G2M	E14_KI	-0.287582	11	11	E14	Nephron progenitor
ACCGTAAAGTGCTGCC_E14KI	E14_KI	11459	466	E14KI_C5	E14KI	0.148355	-0.0727101	-6.40884e-05	G1	E14_KI	-0.072646	9	9	E14	Erythrocytes
ACCGTAAAGTGTACCT_E14KI	E14_KI	22678	4201	E14KI_C1	E14KI	3.64671	0.196584	0.00931573	S	E14_KI	0.187268	4	4	E14	Nephron progenitor
ACCGTAACAACGCACC_E14KI	E14_KI	8765	2909	E14KI_C16	E14KI	3.81061	0.201201	-0.309653	S	E14_KI	0.510854	15	15	E14	Ureteric stroma +
ACCGTAACAAGTCTAC_E14KI	E14_KI	6017	2021	E14KI_C4	E14KI	4.85292	-0.139351	-0.19653	G1	E14_KI	0.0571792	3	3	E14	Stroma
ACCGTAACACCAGATT_E14KI	E14_KI	17620	3972	E14KI_C11	E14KI	3.03065	-0.0896089	0.458109	G2M	E14_KI	-0.547718	12	12	E14	Early Distal Tubule
ACCGTAAGTGTGCGTC_E14KI	E14_KI	9220	2846	E14KI_C3	E14KI	3.6551	0.0643856	0.280702	G2M	E14_KI	-0.216316	0	0	E14	Cortical Stroma
ACCGTAAGTGTTTGGT_E14KI	E14_KI	11483	2784	E14KI_C1	E14KI	3.884	0.347029	0.147086	S	E14_KI	0.199943	4	4	E14	Nephron progenitor
ACCGTAAGTTCGCGAC_E14KI	E14_KI	9433	2636	E14KI_C0	E14KI	3.8906	-0.286685	-0.186093	G1	E14_KI	-0.100592	1	1	E14	Nephron progenitor
ACCGTAATCACCGGGT_E14KI	E14_KI	13584	3421	E14KI_C1	E14KI	3.82803	0.580651	-0.096663	S	E14_KI	0.677314	4	4	E14	Nephron progenitor
ACCGTAATCCGAATGT_E14KI	E14_KI	6011	2438	E14KI_C3	E14KI	2.46215	-0.00615374	0.563412	G2M	E14_KI	-0.569566	0	0	E14	Cortical Stroma
ACCTTTAAGCGTCAAG_E14KI	E14_KI	5445	2118	E14KI_C17	E14KI	3.70983	-0.180844	0.601797	G2M	E14_KI	-0.782641	19	19	E14	Collecting duct associated stroma
ACCTTTAAGGCGTACA_E14KI	E14_KI	5103	1984	E14KI_C16	E14KI	3.97805	-0.262793	-0.357996	G1	E14_KI	0.0952033	15	15	E14	Ureteric stroma +
ACCTTTAAGTACACCT_E14KI	E14_KI	8928	2715	E14KI_C8	E14KI	3.34901	0.293153	-0.206718	S	E14_KI	0.499871	2	2	E14	Renal Vesicle
ACCTTTACATTCTCAT_E14KI	E14_KI	5400	1958	E14KI_C2	E14KI	2.75926	-0.328375	-0.227504	G1	E14_KI	-0.100871	5	5	E14	Medullary Stroma
ACCTTTAGTAAGGGCT_E14KI	E14_KI	12781	3238	E14KI_C1	E14KI	3.38002	0.443719	0.429453	S	E14_KI	0.0142662	4	4	E14	Nephron progenitor
ACCTTTAGTTAAGACA_E14KI	E14_KI	12494	3263	E14KI_C7	E14KI	3.26557	0.787713	-0.0378006	S	E14_KI	0.825514	4	4	E14	Nephron progenitor
ACCTTTAGTTACCAGT_E14KI	E14_KI	9660	2919	E14KI_C6	E14KI	3.90269	-0.0238589	-0.274078	G1	E14_KI	0.250219	7	7	E14	Ureteric Epithelium
ACCTTTATCACTCTTA_E14KI	E14_KI	9562	782	E14KI_C5	E14KI	0.37649	-0.132725	-0.0432965	G1	E14_KI	-0.0894283	9	9	E14	Erythrocytes
ACCTTTATCAGAGCTT_E14KI	E14_KI	12116	3231	E14KI_C7	E14KI	3.78838	0.364514	-0.105939	S	E14_KI	0.470453	2	2	E14	Renal Vesicle
ACCTTTATCGAACTGT_E14KI	E14_KI	6103	2185	E14KI_C8	E14KI	2.2448	0.551056	0.201025	S	E14_KI	0.350032	2	2	E14	Renal Vesicle
ACGAGCCAGACTAGGC_E14KI	E14_KI	16740	4157	E14KI_C6	E14KI	4.26523	0.0182699	-0.262939	S	E14_KI	0.281209	7	7	E14	Ureteric Epithelium
ACGAGCCCAAGTCTGT_E14KI	E14_KI	15608	3658	E14KI_C1	E14KI	4.11968	0.291816	0.170854	S	E14_KI	0.120961	4	4	E14	Nephron progenitor
ACGAGCCCAGATCTGT_E14KI	E14_KI	24534	4613	E14KI_C1	E14KI	3.81919	-0.287682	0.523032	G2M	E14_KI	-0.810714	4	4	E14	Nephron progenitor
ACGAGCCGTAAATGTG_E14KI	E14_KI	10562	2820	E14KI_C0	E14KI	3.49366	-0.0470927	0.160448	G2M	E14_KI	-0.20754	11	11	E14	Nephron progenitor
ACGAGCCGTCGCGAAA_E14KI	E14_KI	14807	3299	E14KI_C1	E14KI	3.49835	0.250758	0.170178	S	E14_KI	0.0805796	4	4	E14	Nephron progenitor
ACGAGCCGTGGTCTCG_E14KI	E14_KI	25134	4371	E14KI_C0	E14KI	3.15111	0.179299	-0.0770775	S	E14_KI	0.256377	4	4	E14	Nephron progenitor
ACGAGCCGTTCGCGAC_E14KI	E14_KI	22466	4344	E14KI_C9	E14KI	4.45117	-0.131259	0.426409	G2M	E14_KI	-0.557668	10	10	E14	Early Proximal Tubule
ACGAGCCGTTCGCTAA_E14KI	E14_KI	7298	2258	E14KI_C4	E14KI	4.41217	0.0934311	0.0392575	S	E14_KI	0.0541736	8	8	E14	Cortical Stroma
ACGAGCCGTTTAGCTG_E14KI	E14_KI	10037	2922	E14KI_C7	E14KI	3.97529	0.624277	0.0131936	S	E14_KI	0.611084	2	2	E14	Renal Vesicle
ACGAGCCTCAGCACAT_E14KI	E14_KI	5873	2068	E14KI_C11	E14KI	0.851354	0.0482302	0.0714006	G2M	E14_KI	-0.0231704	12	12	E14	Early Distal Tubule
ACGAGCCTCCAAGTAC_E14KI	E14_KI	6168	2038	E14KI_C13	E14KI	5.43126	0.0717474	-0.0593335	S	E14_KI	0.131081	14	14	E14	Vasculature
ACGAGGAAGCGTTGCC_E14KI	E14_KI	4847	1801	E14KI_C2	E14KI	3.79616	-0.19495	-0.170858	G1	E14_KI	-0.0240918	5	5	E14	Medullary Stroma
ACGAGGAAGGCCCTTG_E14KI	E14_KI	16441	3725	E14KI_C7	E14KI	3.27839	-0.153577	0.552874	G2M	E14_KI	-0.706451	4	4	E14	Nephron progenitor
ACGAGGACAAGCTGGA_E14KI	E14_KI	26585	4642	E14KI_C1	E14KI	3.754	-0.0644255	0.422017	G2M	E14_KI	-0.486443	4	4	E14	Nephron progenitor
ACGAGGACAGACAAAT_E14KI	E14_KI	15183	3571	E14KI_C1	E14KI	3.55661	-0.184732	0.723465	G2M	E14_KI	-0.908197	4	4	E14	Nephron progenitor
ACGAGGACAGACAGGT_E14KI	E14_KI	9204	2594	E14KI_C0	E14KI	3.84615	-0.115929	-0.159739	G1	E14_KI	0.0438101	1	1	E14	Nephron progenitor
ACGAGGACAGCTCCGA_E14KI	E14_KI	7150	336	E14KI_C5	E14KI	1.09091	-0.0256687	-0.000868005	G1	E14_KI	-0.0248007	6	6	E14	Erythrocytes
ACGAGGACATCGACGC_E14KI	E14_KI	10271	2890	E14KI_C7	E14KI	4.2547	-0.151415	0.287024	G2M	E14_KI	-0.438439	11	11	E14	Nephron progenitor
ACGAGGAGTAGGAGTC_E14KI	E14_KI	7403	2368	E14KI_C13	E14KI	4.95745	0.212793	0.196472	S	E14_KI	0.0163211	14	14	E14	Vasculature
ACGAGGAGTCTGGAGA_E14KI	E14_KI	8578	2724	E14KI_C4	E14KI	3.92865	-0.187703	0.288522	G2M	E14_KI	-0.476224	8	8	E14	Cortical Stroma
ACGAGGAGTGTTCTTT_E14KI	E14_KI	6110	2081	E14KI_C6	E14KI	4.92635	-0.0282797	-0.136871	G1	E14_KI	0.108591	7	7	E14	Ureteric Epithelium
ACGAGGAGTTCTCATT_E14KI	E14_KI	11930	3095	E14KI_C1	E14KI	4.24979	0.403199	0.0899555	S	E14_KI	0.313243	4	4	E14	Nephron progenitor
ACGAGGATCAGAGACG_E14KI	E14_KI	7453	2446	E14KI_C2	E14KI	3.68979	-0.29803	-0.192078	G1	E14_KI	-0.105952	5	5	E14	Medullary Stroma
ACGAGGATCCAACCAA_E14KI	E14_KI	11631	3114	E14KI_C7	E14KI	4.10111	0.0463435	0.312126	G2M	E14_KI	-0.265783	2	2	E14	Renal Vesicle
ACGAGGATCGAACTGT_E14KI	E14_KI	7010	2491	E14KI_C6	E14KI	4.50785	-0.173241	-0.29782	G1	E14_KI	0.124579	7	7	E14	Ureteric Epithelium
ACGAGGATCTACTTAC_E14KI	E14_KI	9771	2894	E14KI_C4	E14KI	4.18586	0.00514934	-0.0609169	S	E14_KI	0.0660663	8	8	E14	Cortical Stroma
ACGAGGATCTTGCCGT_E14KI	E14_KI	9538	2940	E14KI_C3	E14KI	3.87922	0.422409	0.0739311	S	E14_KI	0.348478	0	0	E14	Cortical Stroma
ACGATACAGTAACCCT_E14KI	E14_KI	10796	3024	E14KI_C11	E14KI	3.55687	0.335609	-0.188907	S	E14_KI	0.524516	10	10	E14	Early Proximal Tubule
ACGATACAGTCACGCC_E14KI	E14_KI	19345	4263	E14KI_C14	E14KI	3.90799	0.227412	0.185257	S	E14_KI	0.0421549	17	17	E14	Unassigned
ACGATACCACATGTGT_E14KI	E14_KI	36134	5750	E14KI_C6	E14KI	4.37815	0.00899176	0.135844	G2M	E14_KI	-0.126852	7	7	E14	Ureteric Epithelium
ACGATACCAGACAAAT_E14KI	E14_KI	9027	2511	E14KI_C0	E14KI	4.95181	0.0189569	-0.141678	S	E14_KI	0.160635	1	1	E14	Nephron progenitor
ACGATACCAGTAGAGC_E14KI	E14_KI	9912	2842	E14KI_C3	E14KI	3.15779	0.243137	0.0780756	S	E14_KI	0.165061	0	0	E14	Cortical Stroma
ACGATACCATTGGCGC_E14KI	E14_KI	17284	3827	E14KI_C9	E14KI	2.84656	0.113328	0.26632	G2M	E14_KI	-0.152991	10	10	E14	Early Proximal Tubule
ACGATACGTTACCGAT_E14KI	E14_KI	6567	2148	E14KI_C4	E14KI	3.60895	-0.175262	0.0102513	G2M	E14_KI	-0.185513	8	8	E14	Cortical Stroma
ACGATACGTTGCTCCT_E14KI	E14_KI	25676	4155	E14KI_C0	E14KI	2.43029	-0.171398	0.365488	G2M	E14_KI	-0.536885	4	4	E14	Nephron progenitor
ACGATACGTTTCCACC_E14KI	E14_KI	11798	3000	E14KI_C7	E14KI	3.97525	0.322643	-0.12977	S	E14_KI	0.452413	4	4	E14	Nephron progenitor
ACGATACTCAGTTAGC_E14KI	E14_KI	8811	2603	E14KI_C2	E14KI	4.09715	-0.297748	-0.274542	G1	E14_KI	-0.023206	5	5	E14	Medullary Stroma
ACGATACTCATTGCGA_E14KI	E14_KI	5968	193	E14KI_C5	E14KI	0.368633	0.0203219	-0.0668674	S	E14_KI	0.0871893	6	6	E14	Erythrocytes
ACGATACTCCTTTCTC_E14KI	E14_KI	7435	2338	E14KI_C2	E14KI	3.48352	-0.388738	-0.338029	G1	E14_KI	-0.0507083	5	5	E14	Medullary Stroma
ACGATGTAGAGGACGG_E14KI	E14_KI	7687	2200	E14KI_C7	E14KI	5.19058	0.119357	-0.143089	S	E14_KI	0.262445	2	2	E14	Renal Vesicle
ACGATGTAGCAATATG_E14KI	E14_KI	9639	2689	E14KI_C4	E14KI	2.81149	-0.0366616	-0.245854	G1	E14_KI	0.209193	3	3	E14	Stroma
ACGATGTAGGCAGTCA_E14KI	E14_KI	10918	2661	E14KI_C0	E14KI	4.50632	0.0339672	-0.124788	S	E14_KI	0.158755	1	1	E14	Nephron progenitor
ACGATGTAGTACGTTC_E14KI	E14_KI	8005	2497	E14KI_C11	E14KI	4.23485	0.411739	-0.150793	S	E14_KI	0.562531	12	12	E14	Early Distal Tubule
ACGATGTAGTTCGATC_E14KI	E14_KI	12372	3134	E14KI_C1	E14KI	3.08762	0.552315	0.106788	S	E14_KI	0.445527	4	4	E14	Nephron progenitor
ACGATGTCAGGATTGG_E14KI	E14_KI	15230	3567	E14KI_C1	E14KI	3.37492	0.389325	0.421377	G2M	E14_KI	-0.0320526	4	4	E14	Nephron progenitor
ACGATGTCATTACGAC_E14KI	E14_KI	15627	3869	E14KI_C12	E14KI	2.19492	-0.000777303	0.130689	G2M	E14_KI	-0.131467	13	13	E14	Stroma
ACGATGTGTATCGCAT_E14KI	E14_KI	14914	3640	E14KI_C11	E14KI	3.1514	0.158037	0.316297	G2M	E14_KI	-0.15826	12	12	E14	Early Distal Tubule
ACGATGTGTCAAACTC_E14KI	E14_KI	22280	4395	E14KI_C11	E14KI	2.82316	-0.0515676	0.38623	G2M	E14_KI	-0.437798	12	12	E14	Early Distal Tubule
ACGATGTGTCCAGTAT_E14KI	E14_KI	13583	3410	E14KI_C1	E14KI	4.28477	0.24211	0.313852	G2M	E14_KI	-0.0717423	4	4	E14	Nephron progenitor
ACGATGTGTCGTCTTC_E14KI	E14_KI	5758	2133	E14KI_C10	E14KI	4.46336	-0.369014	-0.389534	G1	E14_KI	0.0205201	15	15	E14	Ureteric stroma +
ACGATGTGTGCGATAG_E14KI	E14_KI	36699	5401	E14KI_C13	E14KI	4.1854	-0.00647498	0.171558	G2M	E14_KI	-0.178033	14	14	E14	Vasculature
ACGATGTGTGCGCTTG_E14KI	E14_KI	7947	2497	E14KI_C0	E14KI	3.59884	-0.270736	-0.215209	G1	E14_KI	-0.0555269	1	1	E14	Nephron progenitor
ACGATGTTCGGCGCAT_E14KI	E14_KI	11859	3219	E14KI_C1	E14KI	3.83675	0.574116	0.09686	S	E14_KI	0.477256	4	4	E14	Nephron progenitor
ACGATGTTCGGCTACG_E14KI	E14_KI	6712	2441	E14KI_C2	E14KI	4.70799	-0.175024	-0.290917	G1	E14_KI	0.115892	5	5	E14	Medullary Stroma
ACGATGTTCTACGAGT_E14KI	E14_KI	12256	3168	E14KI_C7	E14KI	3.33714	0.603556	-0.113609	S	E14_KI	0.717165	2	2	E14	Renal Vesicle
ACGCAGCAGAATGTGT_E14KI	E14_KI	6580	2261	E14KI_C6	E14KI	3.29787	-0.136904	-0.148826	G1	E14_KI	0.0119214	7	7	E14	Ureteric Epithelium
ACGCAGCAGCCAGTTT_E14KI	E14_KI	9887	3003	E14KI_C2	E14KI	3.70183	-0.0193044	0.560654	G2M	E14_KI	-0.579959	0	0	E14	Cortical Stroma
ACGCAGCAGGTGCACA_E14KI	E14_KI	8753	2765	E14KI_C4	E14KI	3.74729	0.247613	0.267063	G2M	E14_KI	-0.0194502	5	5	E14	Medullary Stroma
ACGCAGCCAAGTTAAG_E14KI	E14_KI	11431	2680	E14KI_C0	E14KI	3.35054	-0.220257	-0.201667	G1	E14_KI	-0.01859	1	1	E14	Nephron progenitor
ACGCAGCCACATTTCT_E14KI	E14_KI	14304	3855	E14KI_C12	E14KI	1.99944	-0.100887	0.474591	G2M	E14_KI	-0.575478	13	13	E14	Stroma
ACGCAGCCACGCGAAA_E14KI	E14_KI	8505	396	E14KI_C5	E14KI	0.199882	-0.0676986	-0.0212556	G1	E14_KI	-0.046443	9	9	E14	Erythrocytes
ACGCAGCCAGACTCGC_E14KI	E14_KI	13998	3505	E14KI_C2	E14KI	2.88613	0.44396	-0.105359	S	E14_KI	0.549319	0	0	E14	Cortical Stroma
ACGCAGCCAGGCTGAA_E14KI	E14_KI	13508	3633	E14KI_C12	E14KI	3.14628	0.0976233	0.256055	G2M	E14_KI	-0.158432	13	13	E14	Stroma
ACGCAGCCAGTAACGG_E14KI	E14_KI	8888	2720	E14KI_C3	E14KI	4.0054	0.205214	0.150534	S	E14_KI	0.0546803	0	0	E14	Cortical Stroma
ACGCAGCCATATGAGA_E14KI	E14_KI	4535	1710	E14KI_C2	E14KI	5.00551	0.218465	-0.209254	S	E14_KI	0.427719	5	5	E14	Medullary Stroma
ACGCAGCCATTTCACT_E14KI	E14_KI	7427	2395	E14KI_C4	E14KI	3.47381	0.0600721	0.101672	G2M	E14_KI	-0.0415995	8	8	E14	Cortical Stroma
ACGCAGCGTACCGGCT_E14KI	E14_KI	10937	2781	E14KI_C0	E14KI	3.16357	-0.0467674	-0.154357	G1	E14_KI	0.10759	1	1	E14	Nephron progenitor
ACGCAGCGTCCCGACA_E14KI	E14_KI	8595	2687	E14KI_C9	E14KI	2.99011	0.111004	0.24475	G2M	E14_KI	-0.133746	10	10	E14	Early Proximal Tubule
ACGCAGCGTCCTAGCG_E14KI	E14_KI	9229	2374	E14KI_C7	E14KI	3.83574	-0.00408171	-0.0384097	G1	E14_KI	0.034328	11	11	E14	Nephron progenitor
ACGCAGCGTGGTAACG_E14KI	E14_KI	10809	849	E14KI_C5	E14KI	0.259043	-0.0657907	-0.0719505	G1	E14_KI	0.00615986	9	9	E14	Erythrocytes
ACGCAGCGTGTAAGTA_E14KI	E14_KI	8328	2294	E14KI_C7	E14KI	4.14265	-0.0330951	-0.17741	G1	E14_KI	0.144315	2	2	E14	Renal Vesicle
ACGCAGCTCAGGATCT_E14KI	E14_KI	5804	2096	E14KI_C2	E14KI	3.51482	-0.135523	-0.305818	G1	E14_KI	0.170296	5	5	E14	Medullary Stroma
ACGCAGCTCCTGCTTG_E14KI	E14_KI	12253	3260	E14KI_C6	E14KI	3.66441	0.637907	-0.034748	S	E14_KI	0.672656	7	7	E14	Ureteric Epithelium
ACGCAGCTCGGCGCAT_E14KI	E14_KI	15230	3398	E14KI_C1	E14KI	3.57846	0.0898782	0.214209	G2M	E14_KI	-0.124331	4	4	E14	Nephron progenitor
ACGCCAGAGAGCTATA_E14KI	E14_KI	7389	2251	E14KI_C0	E14KI	3.96535	-0.190058	-0.111764	G1	E14_KI	-0.0782944	1	1	E14	Nephron progenitor
ACGCCAGAGGGTATCG_E14KI	E14_KI	8641	2333	E14KI_C0	E14KI	3.72642	0.350296	-0.171142	S	E14_KI	0.521438	1	1	E14	Nephron progenitor
ACGCCAGAGGTGTTAA_E14KI	E14_KI	17236	3825	E14KI_C14	E14KI	3.32444	-0.148889	-0.206632	G1	E14_KI	0.0577426	17	17	E14	Unassigned
ACGCCAGAGTCCTCCT_E14KI	E14_KI	6407	495	E14KI_C5	E14KI	0.312159	-0.0417289	-0.0695161	G1	E14_KI	0.0277872	9	9	E14	Erythrocytes
ACGCCAGCAAAGGCGT_E14KI	E14_KI	4525	1522	E14KI_C3	E14KI	0.0662983	0.247375	0.878987	G2M	E14_KI	-0.631613	8	8	E14	Cortical Stroma
ACGCCAGCAACACCTA_E14KI	E14_KI	10371	2828	E14KI_C3	E14KI	3.95333	0.253286	0.0350074	S	E14_KI	0.218279	0	0	E14	Cortical Stroma
ACGCCAGCAAGGTTTC_E14KI	E14_KI	9407	2556	E14KI_C0	E14KI	3.90135	-0.0972774	-0.218415	G1	E14_KI	0.121137	1	1	E14	Nephron progenitor
ACGCCAGCACAGACAG_E14KI	E14_KI	8368	2400	E14KI_C7	E14KI	3.75239	-0.147848	0.230516	G2M	E14_KI	-0.378363	2	2	E14	Renal Vesicle
ACGCCAGCACCTCGGA_E14KI	E14_KI	17977	4096	E14KI_C8	E14KI	3.89386	0.147935	0.499116	G2M	E14_KI	-0.351181	2	2	E14	Renal Vesicle
ACGCCAGCAGACAAGC_E14KI	E14_KI	16737	4041	E14KI_C9	E14KI	2.77828	0.621093	-0.0859256	S	E14_KI	0.707018	10	10	E14	Early Proximal Tubule
ACGCCAGCAGCTGTAT_E14KI	E14_KI	17180	3775	E14KI_C8	E14KI	2.56112	0.475834	0.215645	S	E14_KI	0.260189	2	2	E14	Renal Vesicle
ACGCCAGCATGACGGA_E14KI	E14_KI	8695	2787	E14KI_C4	E14KI	4.32432	0.0987874	0.204147	G2M	E14_KI	-0.10536	8	8	E14	Cortical Stroma
ACGCCAGGTACCCAAT_E14KI	E14_KI	8427	2594	E14KI_C4	E14KI	5.05518	-0.103149	0.482809	G2M	E14_KI	-0.585958	8	8	E14	Cortical Stroma
ACGCCAGGTCATACTG_E14KI	E14_KI	7222	2305	E14KI_C0	E14KI	3.50318	-0.198317	-0.172251	G1	E14_KI	-0.0260659	1	1	E14	Nephron progenitor
ACGCCAGGTCATCCCT_E14KI	E14_KI	7535	2487	E14KI_C8	E14KI	4.20703	0.418317	-0.13911	S	E14_KI	0.557426	2	2	E14	Renal Vesicle
ACGCCAGGTCTTCGTC_E14KI	E14_KI	8802	2771	E14KI_C8	E14KI	3.2379	0.274561	0.0630392	S	E14_KI	0.211521	2	2	E14	Renal Vesicle
ACGCCAGGTGATGTGG_E14KI	E14_KI	7381	2260	E14KI_C0	E14KI	3.71223	-0.057657	-0.265533	G1	E14_KI	0.207876	1	1	E14	Nephron progenitor
ACGCCAGGTGTTCTTT_E14KI	E14_KI	13143	3291	E14KI_C1	E14KI	3.41627	0.241838	0.25092	G2M	E14_KI	-0.00908238	4	4	E14	Nephron progenitor
ACGCCAGGTTGCCTCT_E14KI	E14_KI	15693	3863	E14KI_C14	E14KI	3.30721	-0.17628	0.06929	G2M	E14_KI	-0.24557	17	17	E14	Unassigned
ACGCCAGGTTGTCTTT_E14KI	E14_KI	11108	3153	E14KI_C14	E14KI	4.73533	-0.155568	-0.234735	G1	E14_KI	0.0791666	17	17	E14	Unassigned
ACGCCAGTCATCGGAT_E14KI	E14_KI	12794	3331	E14KI_C2	E14KI	3.13428	0.128024	0.363985	G2M	E14_KI	-0.235961	0	0	E14	Cortical Stroma
ACGCCAGTCCAGATCA_E14KI	E14_KI	9399	2832	E14KI_C7	E14KI	4.09618	-0.14505	0.155613	G2M	E14_KI	-0.300662	4	4	E14	Nephron progenitor
ACGCCAGTCCTCCTAG_E14KI	E14_KI	20279	4304	E14KI_C6	E14KI	3.43212	-0.0648247	0.0872577	G2M	E14_KI	-0.152082	7	7	E14	Ureteric Epithelium
ACGCCAGTCCTGTACC_E14KI	E14_KI	22050	4558	E14KI_C9	E14KI	2.34014	0.139167	0.452105	G2M	E14_KI	-0.312938	10	10	E14	Early Proximal Tubule
ACGCCAGTCGGCTTGG_E14KI	E14_KI	25756	5239	E14KI_C11	E14KI	5.22597	0.137102	-0.0271916	S	E14_KI	0.164294	12	12	E14	Early Distal Tubule
ACGCCGAAGATCCCAT_E14KI	E14_KI	11789	3191	E14KI_C9	E14KI	3.95284	0.689438	-0.0854549	S	E14_KI	0.774893	10	10	E14	Early Proximal Tubule
ACGCCGAAGCGCCTTG_E14KI	E14_KI	10778	2859	E14KI_C7	E14KI	3.6092	0.267097	0.0987401	S	E14_KI	0.168356	2	2	E14	Renal Vesicle
ACGCCGAAGGAGTTGC_E14KI	E14_KI	8820	537	E14KI_C5	E14KI	0.283447	-0.0654449	-0.0026468	G1	E14_KI	-0.0627981	9	9	E14	Erythrocytes
ACGCCGAAGGCTACGA_E14KI	E14_KI	8214	2501	E14KI_C4	E14KI	3.34794	-0.237477	0.210443	G2M	E14_KI	-0.44792	8	8	E14	Cortical Stroma
ACGCCGAAGTGAAGAG_E14KI	E14_KI	8032	2731	E14KI_C3	E14KI	3.16235	0.342899	0.0677479	S	E14_KI	0.275151	0	0	E14	Cortical Stroma
ACGCCGAAGTGTACCT_E14KI	E14_KI	6503	2090	E14KI_C4	E14KI	4.41335	-0.160763	-0.202549	G1	E14_KI	0.0417861	8	8	E14	Cortical Stroma
ACGCCGACAAGCTGGA_E14KI	E14_KI	4549	1669	E14KI_C4	E14KI	3.93493	-0.200349	-0.0918356	G1	E14_KI	-0.108514	8	8	E14	Cortical Stroma
ACGCCGACAAGTCTAC_E14KI	E14_KI	15118	3513	E14KI_C1	E14KI	3.51898	0.1528	0.3501	G2M	E14_KI	-0.1973	4	4	E14	Nephron progenitor
ACGCCGACACCACCAG_E14KI	E14_KI	11377	3134	E14KI_C6	E14KI	2.77753	0.0434061	-0.180747	S	E14_KI	0.224153	7	7	E14	Ureteric Epithelium
ACGCCGACACGAAATA_E14KI	E14_KI	8125	382	E14KI_C5	E14KI	0.332308	-0.059929	-0.0447381	G1	E14_KI	-0.0151909	6	6	E14	Erythrocytes
ACGCCGACACTATCTT_E14KI	E14_KI	16953	3757	E14KI_C0	E14KI	3.37993	-0.140696	0.132849	G2M	E14_KI	-0.273545	11	11	E14	Nephron progenitor
ACGCCGACATAGGATA_E14KI	E14_KI	9967	2687	E14KI_C0	E14KI	3.28083	-0.126967	-0.207831	G1	E14_KI	0.0808648	1	1	E14	Nephron progenitor
ACGCCGAGTACTTAGC_E14KI	E14_KI	8190	2371	E14KI_C0	E14KI	3.89499	-0.252484	-0.151254	G1	E14_KI	-0.10123	1	1	E14	Nephron progenitor
ACGCCGAGTCACACGC_E14KI	E14_KI	9760	698	E14KI_C5	E14KI	0.543033	-0.105924	-0.0576631	G1	E14_KI	-0.0482604	9	9	E14	Erythrocytes
ACGCCGAGTCGACTGC_E14KI	E14_KI	8861	2857	E14KI_C2	E14KI	4.7963	-0.126585	0.643577	G2M	E14_KI	-0.770162	0	0	E14	Cortical Stroma
ACGCCGAGTCGTTGTA_E14KI	E14_KI	11946	3153	E14KI_C13	E14KI	5.03097	-0.119715	0.549948	G2M	E14_KI	-0.669663	14	14	E14	Vasculature
ACGCCGAGTCTTCAAG_E14KI	E14_KI	10300	2869	E14KI_C3	E14KI	3.94175	0.250996	0.0513338	S	E14_KI	0.199663	0	0	E14	Cortical Stroma
ACGCCGAGTGTGCGTC_E14KI	E14_KI	7300	2487	E14KI_C2	E14KI	5.43836	0.0288873	0.37974	G2M	E14_KI	-0.350853	0	0	E14	Cortical Stroma
ACGCCGATCACCGGGT_E14KI	E14_KI	12245	2979	E14KI_C0	E14KI	3.21764	-0.161596	-0.16931	G1	E14_KI	0.00771382	11	11	E14	Nephron progenitor
ACGCCGATCAGTGTTG_E14KI	E14_KI	20529	4687	E14KI_C6	E14KI	5.02703	0.207956	0.317092	G2M	E14_KI	-0.109136	7	7	E14	Ureteric Epithelium
ACGCCGATCCGATATG_E14KI	E14_KI	7470	2420	E14KI_C3	E14KI	3.4672	0.0581442	0.274105	G2M	E14_KI	-0.215961	0	0	E14	Cortical Stroma
ACGCCGATCGACGGAA_E14KI	E14_KI	7692	2600	E14KI_C3	E14KI	4.56318	0.32839	0.100746	S	E14_KI	0.227644	0	0	E14	Cortical Stroma
ACGCCGATCGGATGTT_E14KI	E14_KI	7655	2671	E14KI_C4	E14KI	3.64468	-0.35636	0.487223	G2M	E14_KI	-0.843583	8	8	E14	Cortical Stroma
ACGGAGAAGCACCGCT_E14KI	E14_KI	7055	2218	E14KI_C2	E14KI	4.20978	-0.182831	-0.301146	G1	E14_KI	0.118315	5	5	E14	Medullary Stroma
ACGGAGAAGCTGATAA_E14KI	E14_KI	10105	2786	E14KI_C0	E14KI	3.66155	-0.0589287	-0.217566	G1	E14_KI	0.158638	1	1	E14	Nephron progenitor
ACGGAGAAGTAGATGT_E14KI	E14_KI	25729	4541	E14KI_C1	E14KI	3.42804	0.0290913	0.220568	G2M	E14_KI	-0.191477	4	4	E14	Nephron progenitor
ACGGAGAAGTGACATA_E14KI	E14_KI	7658	2504	E14KI_C3	E14KI	3.89136	0.460459	-0.2271	S	E14_KI	0.68756	0	0	E14	Cortical Stroma
ACGGAGACAAGGTTCT_E14KI	E14_KI	13097	3173	E14KI_C1	E14KI	3.21448	0.532792	-0.0100612	S	E14_KI	0.542853	4	4	E14	Nephron progenitor
ACGGAGACAGACACTT_E14KI	E14_KI	18078	4075	E14KI_C12	E14KI	2.95387	-0.190914	0.627019	G2M	E14_KI	-0.817933	13	13	E14	Stroma
ACGGAGACATGGGACA_E14KI	E14_KI	10518	3113	E14KI_C3	E14KI	3.45123	-0.223374	0.710002	G2M	E14_KI	-0.933376	0	0	E14	Cortical Stroma
ACGGAGAGTCTTGTCC_E14KI	E14_KI	12349	3018	E14KI_C0	E14KI	3.57924	0.11289	-0.161511	S	E14_KI	0.274401	1	1	E14	Nephron progenitor
ACGGAGAGTGCGATAG_E14KI	E14_KI	4548	188	E14KI_C5	E14KI	0.417766	-0.0455419	-0.0225883	G1	E14_KI	-0.0229536	6	6	E14	Erythrocytes
ACGGAGAGTGTTGGGA_E14KI	E14_KI	4617	1671	E14KI_C16	E14KI	4.33182	-0.227912	-0.310451	G1	E14_KI	0.0825384	15	15	E14	Ureteric stroma +
ACGGAGAGTTCGTCTC_E14KI	E14_KI	13549	3393	E14KI_C1	E14KI	3.63864	0.175818	0.0772573	S	E14_KI	0.0985604	4	4	E14	Nephron progenitor
ACGGAGATCAGCCTAA_E14KI	E14_KI	23673	4410	E14KI_C6	E14KI	4.03836	0.0392376	-0.0584374	S	E14_KI	0.097675	7	7	E14	Ureteric Epithelium
ACGGAGATCCAAACTG_E14KI	E14_KI	5297	1729	E14KI_C10	E14KI	4.96507	0.0139921	-0.135583	S	E14_KI	0.149575	3	3	E14	Stroma
ACGGAGATCCGTAGTA_E14KI	E14_KI	10070	2694	E14KI_C0	E14KI	2.93942	-0.20835	-0.211278	G1	E14_KI	0.00292809	1	1	E14	Nephron progenitor
ACGGAGATCGGAAACG_E14KI	E14_KI	6272	369	E14KI_C5	E14KI	0.127551	0.0178307	-0.0518056	S	E14_KI	0.0696363	9	9	E14	Erythrocytes
ACGGAGATCGGAGGTA_E14KI	E14_KI	7133	2159	E14KI_C0	E14KI	4.82266	-0.205615	-0.238383	G1	E14_KI	0.032768	1	1	E14	Nephron progenitor
ACGGAGATCGGTCTAA_E14KI	E14_KI	18962	3794	E14KI_C1	E14KI	3.64413	0.260714	-0.0331949	S	E14_KI	0.293909	4	4	E14	Nephron progenitor
ACGGCCAAGATGCGAC_E14KI	E14_KI	6714	273	E14KI_C5	E14KI	0.0893655	-0.0318207	0.0199772	G2M	E14_KI	-0.051798	6	6	E14	Erythrocytes
ACGGCCAAGCCACGCT_E14KI	E14_KI	7428	2408	E14KI_C4	E14KI	3.13678	-0.333795	-0.10612	G1	E14_KI	-0.227674	8	8	E14	Cortical Stroma
ACGGCCAAGTTCCACA_E14KI	E14_KI	9450	3000	E14KI_C2	E14KI	3.04762	-0.00884698	0.412517	G2M	E14_KI	-0.421364	0	0	E14	Cortical Stroma
ACGGCCACAATCCAAC_E14KI	E14_KI	15747	3658	E14KI_C2	E14KI	3.48638	-0.0424457	-0.159913	G1	E14_KI	0.117467	17	17	E14	Unassigned
ACGGCCACAGACAAAT_E14KI	E14_KI	10684	2723	E14KI_C0	E14KI	3.5848	-0.198263	0.123879	G2M	E14_KI	-0.322142	11	11	E14	Nephron progenitor
ACGGCCACAGACAGGT_E14KI	E14_KI	9712	2984	E14KI_C2	E14KI	2.65651	-0.0322075	-0.212207	G1	E14_KI	0.18	5	5	E14	Medullary Stroma
ACGGCCACAGACTCGC_E14KI	E14_KI	14644	3255	E14KI_C1	E14KI	3.85824	0.0325873	0.396401	G2M	E14_KI	-0.363814	4	4	E14	Nephron progenitor
ACGGCCACAGTGGGAT_E14KI	E14_KI	9694	638	E14KI_C5	E14KI	0.412626	-0.105215	0.018041	G2M	E14_KI	-0.123256	9	9	E14	Erythrocytes
ACGGCCACATGTCGAT_E14KI	E14_KI	7657	2543	E14KI_C6	E14KI	4.17918	0.177778	-0.271334	S	E14_KI	0.449112	7	7	E14	Ureteric Epithelium
ACGGCCAGTACTCAAC_E14KI	E14_KI	7214	2380	E14KI_C2	E14KI	2.67535	-0.345905	-0.20068	G1	E14_KI	-0.145225	5	5	E14	Medullary Stroma
ACGGCCAGTCATATCG_E14KI	E14_KI	16259	3597	E14KI_C1	E14KI	3.30279	0.228002	0.287574	G2M	E14_KI	-0.0595721	4	4	E14	Nephron progenitor
ACGGCCATCAGCATGT_E14KI	E14_KI	11808	3134	E14KI_C0	E14KI	3.03184	-0.211408	0.219213	G2M	E14_KI	-0.430622	11	11	E14	Nephron progenitor
ACGGCCATCATGCAAC_E14KI	E14_KI	20734	4659	E14KI_C12	E14KI	3.21694	-0.269936	0.432015	G2M	E14_KI	-0.701952	17	17	E14	Unassigned
ACGGGCTAGACTAGAT_E14KI	E14_KI	8348	2603	E14KI_C6	E14KI	4.63584	0.3959	-0.0654576	S	E14_KI	0.461357	7	7	E14	Ureteric Epithelium
ACGGGCTAGATGGGTC_E14KI	E14_KI	12175	3155	E14KI_C0	E14KI	3.47433	-0.117368	0.103029	G2M	E14_KI	-0.220397	11	11	E14	Nephron progenitor
ACGGGCTAGCGACGTA_E14KI	E14_KI	13085	3408	E14KI_C6	E14KI	2.46083	0.239958	0.030988	S	E14_KI	0.20897	7	7	E14	Ureteric Epithelium
ACGGGCTAGTTCGCGC_E14KI	E14_KI	9340	2574	E14KI_C0	E14KI	3.82227	-0.144926	-0.223104	G1	E14_KI	0.0781785	1	1	E14	Nephron progenitor
ACGGGCTCAAGTCATC_E14KI	E14_KI	20986	4319	E14KI_C1	E14KI	3.66435	0.167469	-0.15909	S	E14_KI	0.326559	4	4	E14	Nephron progenitor
ACGGGCTCAAGTCTGT_E14KI	E14_KI	7236	2456	E14KI_C2	E14KI	3.64842	0.10753	-0.27126	S	E14_KI	0.37879	5	5	E14	Medullary Stroma
ACGGGCTCACACGCTG_E14KI	E14_KI	8481	502	E14KI_C5	E14KI	0.247612	-0.0345152	-0.0318807	G1	E14_KI	-0.00263454	9	9	E14	Erythrocytes
ACGGGCTCACGGCCAT_E14KI	E14_KI	25900	4909	E14KI_C9	E14KI	2.67568	0.10629	0.563311	G2M	E14_KI	-0.457021	10	10	E14	Early Proximal Tubule
ACGGGCTCAGGATCGA_E14KI	E14_KI	13503	3570	E14KI_C3	E14KI	4.2361	0.121958	0.298401	G2M	E14_KI	-0.176443	0	0	E14	Cortical Stroma
ACGGGCTCAGTAACGG_E14KI	E14_KI	12116	3132	E14KI_C9	E14KI	2.85573	0.597501	-0.0890559	S	E14_KI	0.686556	10	10	E14	Early Proximal Tubule
ACGGGCTCAGTGACAG_E14KI	E14_KI	10880	2985	E14KI_C9	E14KI	3.16176	0.244065	-0.00254796	S	E14_KI	0.246613	10	10	E14	Early Proximal Tubule
ACGGGCTCATTATCTC_E14KI	E14_KI	40118	5843	E14KI_C14	E14KI	3.88105	-0.19703	0.270307	G2M	E14_KI	-0.467336	17	17	E14	Unassigned
ACGGGCTGTAAAGTCA_E14KI	E14_KI	10274	746	E14KI_C5	E14KI	0.330932	-0.10686	-0.14709	G1	E14_KI	0.0402302	9	9	E14	Erythrocytes
ACGGGCTGTAAGAGGA_E14KI	E14_KI	15739	3546	E14KI_C9	E14KI	4.34589	0.184306	-0.15237	S	E14_KI	0.336676	10	10	E14	Early Proximal Tubule
ACGGGCTGTGCAACTT_E14KI	E14_KI	16513	3640	E14KI_C1	E14KI	3.07031	0.2146	0.157045	S	E14_KI	0.0575552	2	2	E14	Renal Vesicle
ACGGGCTTCAAGGCTT_E14KI	E14_KI	10090	2774	E14KI_C0	E14KI	3.90486	-0.0724981	-0.166257	G1	E14_KI	0.0937587	1	1	E14	Nephron progenitor
ACGGGCTTCAGAGCTT_E14KI	E14_KI	10017	2680	E14KI_C0	E14KI	3.39423	-0.0459845	-0.217685	G1	E14_KI	0.171701	1	1	E14	Nephron progenitor
ACGGGCTTCAGGTTCA_E14KI	E14_KI	7649	2522	E14KI_C4	E14KI	2.68009	-0.240282	0.297409	G2M	E14_KI	-0.537691	8	8	E14	Cortical Stroma
ACGGGCTTCGTAGATC_E14KI	E14_KI	10907	3004	E14KI_C3	E14KI	3.58485	-0.0293295	0.573658	G2M	E14_KI	-0.602987	0	0	E14	Cortical Stroma
ACGGGTCAGCTAGTGG_E14KI	E14_KI	10023	2970	E14KI_C17	E14KI	4.02075	-0.094563	0.23358	G2M	E14_KI	-0.328143	19	19	E14	Collecting duct associated stroma
ACGGGTCAGGATGTAT_E14KI	E14_KI	18730	4118	E14KI_C7	E14KI	3.92419	-0.154717	0.539559	G2M	E14_KI	-0.694276	4	4	E14	Nephron progenitor
ACGGGTCAGGCATGTG_E14KI	E14_KI	6910	2423	E14KI_C2	E14KI	4.39942	0.442689	0.142918	S	E14_KI	0.299771	0	0	E14	Cortical Stroma
ACGGGTCAGTACGCCC_E14KI	E14_KI	5438	300	E14KI_C5	E14KI	0.20228	-0.0614778	-0.00956742	G1	E14_KI	-0.0519104	6	6	E14	Erythrocytes
ACGGGTCCAAACGCGA_E14KI	E14_KI	5914	251	E14KI_C5	E14KI	0.338181	-0.025335	-0.0304578	G1	E14_KI	0.00512285	6	6	E14	Erythrocytes
ACGGGTCCACACCGCA_E14KI	E14_KI	12927	3435	E14KI_C2	E14KI	3.60486	-0.125856	0.45482	G2M	E14_KI	-0.580676	0	0	E14	Cortical Stroma
ACGGGTCCAGATTGCT_E14KI	E14_KI	31359	4993	E14KI_C1	E14KI	3.82665	-0.00371449	0.0757944	G2M	E14_KI	-0.0795089	4	4	E14	Nephron progenitor
ACGGGTCCAGTTCCCT_E14KI	E14_KI	14239	3477	E14KI_C14	E14KI	4.25592	0.217706	-0.0180382	S	E14_KI	0.235744	17	17	E14	Unassigned
ACGGGTCGTACCGGCT_E14KI	E14_KI	17753	3989	E14KI_C1	E14KI	3.52616	-0.181663	0.64641	G2M	E14_KI	-0.828073	4	4	E14	Nephron progenitor
ACGGGTCTCAAACCGT_E14KI	E14_KI	11895	3259	E14KI_C8	E14KI	4.59016	0.0863314	0.182537	G2M	E14_KI	-0.0962058	2	2	E14	Renal Vesicle
ACGGGTCTCAGCGATT_E14KI	E14_KI	8525	2330	E14KI_C0	E14KI	4.52786	-0.18086	-0.142646	G1	E14_KI	-0.0382144	1	1	E14	Nephron progenitor
ACGGGTCTCATCGATG_E14KI	E14_KI	8082	479	E14KI_C5	E14KI	0.136105	-0.0896912	0.0409805	G2M	E14_KI	-0.130672	6	6	E14	Erythrocytes
ACGGGTCTCTCATTCA_E14KI	E14_KI	9059	2694	E14KI_C7	E14KI	4.34927	0.491666	-0.0284577	S	E14_KI	0.520123	2	2	E14	Renal Vesicle
ACGGGTCTCTTCTGGC_E14KI	E14_KI	7844	328	E14KI_C5	E14KI	0.242223	0.0276663	-0.0467638	S	E14_KI	0.0744301	6	6	E14	Erythrocytes
ACGGGTCTCTTGAGGT_E14KI	E14_KI	11205	3219	E14KI_C11	E14KI	3.48059	-0.0817889	0.381399	G2M	E14_KI	-0.463187	12	12	E14	Early Distal Tubule
ACGGGTCTCTTGTATC_E14KI	E14_KI	17623	3767	E14KI_C9	E14KI	3.01878	0.0421317	0.484565	G2M	E14_KI	-0.442434	10	10	E14	Early Proximal Tubule
ACGTCAAAGACTAAGT_E14KI	E14_KI	10233	2977	E14KI_C12	E14KI	2.65807	-0.0509123	0.285446	G2M	E14_KI	-0.336358	0	0	E14	Cortical Stroma
ACGTCAAAGAGGTAGA_E14KI	E14_KI	23467	4693	E14KI_C6	E14KI	3.017	0.108884	0.147892	G2M	E14_KI	-0.0390076	7	7	E14	Ureteric Epithelium
ACGTCAAAGGACTGGT_E14KI	E14_KI	14050	3470	E14KI_C9	E14KI	2.86121	-0.184627	-0.269281	G1	E14_KI	0.0846547	10	10	E14	Early Proximal Tubule
ACGTCAAAGGCACATG_E14KI	E14_KI	22461	4425	E14KI_C14	E14KI	4.17613	-0.024952	0.483215	G2M	E14_KI	-0.508167	17	17	E14	Unassigned
ACGTCAACACGTTGGC_E14KI	E14_KI	7125	2479	E14KI_C6	E14KI	4.46316	0.522824	-0.1865	S	E14_KI	0.709324	7	7	E14	Ureteric Epithelium
ACGTCAACAGCGAACA_E14KI	E14_KI	10131	2706	E14KI_C0	E14KI	3.93841	0.160366	-0.0750352	S	E14_KI	0.235401	1	1	E14	Nephron progenitor
ACGTCAACATCTCGCT_E14KI	E14_KI	4402	1774	E14KI_C6	E14KI	4.47524	0.297788	-0.239597	S	E14_KI	0.537385	7	7	E14	Ureteric Epithelium
ACGTCAACATGAAGTA_E14KI	E14_KI	10984	3190	E14KI_C6	E14KI	3.35033	0.265603	0.292124	G2M	E14_KI	-0.0265209	7	7	E14	Ureteric Epithelium
ACGTCAACATGTCGAT_E14KI	E14_KI	6681	2128	E14KI_C2	E14KI	4.17602	-0.196922	-0.287669	G1	E14_KI	0.0907473	5	5	E14	Medullary Stroma
ACGTCAAGTACAGTTC_E14KI	E14_KI	6264	290	E14KI_C5	E14KI	0.159642	-0.00398563	-0.0600396	G1	E14_KI	0.056054	6	6	E14	Erythrocytes
ACGTCAAGTATATGAG_E14KI	E14_KI	9843	729	E14KI_C5	E14KI	0.355583	-0.0693693	-0.0317674	G1	E14_KI	-0.0376019	9	9	E14	Erythrocytes
ACGTCAAGTTACGCGC_E14KI	E14_KI	11115	2715	E14KI_C0	E14KI	4.03959	0.0657079	-0.12448	S	E14_KI	0.190188	1	1	E14	Nephron progenitor
ACGTCAATCAAGGTAA_E14KI	E14_KI	7365	2788	E14KI_C16	E14KI	3.19077	0.270287	0.0156947	S	E14_KI	0.254592	15	15	E14	Ureteric stroma +
ACGTCAATCCGAGCCA_E14KI	E14_KI	11144	2934	E14KI_C0	E14KI	3.21249	-0.0550513	-0.195009	G1	E14_KI	0.139958	1	1	E14	Nephron progenitor
ACTATCTAGACTGGGT_E14KI	E14_KI	11635	2961	E14KI_C7	E14KI	4.03954	0.383983	0.0665628	S	E14_KI	0.317421	2	2	E14	Renal Vesicle
ACTATCTAGATCCCGC_E14KI	E14_KI	9249	2906	E14KI_C3	E14KI	3.16791	0.226459	0.154857	S	E14_KI	0.0716025	0	0	E14	Cortical Stroma
ACTATCTAGCACCGCT_E14KI	E14_KI	7214	387	E14KI_C5	E14KI	0.817854	-0.0308031	-0.0821072	G1	E14_KI	0.0513041	6	6	E14	Erythrocytes
ACTATCTAGGATCGCA_E14KI	E14_KI	13427	3469	E14KI_C2	E14KI	3.14292	-0.166467	0.635856	G2M	E14_KI	-0.802324	0	0	E14	Cortical Stroma
ACTATCTAGGATGTAT_E14KI	E14_KI	29315	5032	E14KI_C8	E14KI	4.68361	0.0844297	0.175122	G2M	E14_KI	-0.0906922	2	2	E14	Renal Vesicle
ACTATCTAGGGTTCCC_E14KI	E14_KI	6479	2445	E14KI_C2	E14KI	4.05927	-0.406292	0.818392	G2M	E14_KI	-1.22468	0	0	E14	Cortical Stroma
ACTATCTCAAGGACTG_E14KI	E14_KI	7893	2592	E14KI_C3	E14KI	4.49766	0.119978	0.412107	G2M	E14_KI	-0.292129	0	0	E14	Cortical Stroma
ACTATCTCAAGTAATG_E14KI	E14_KI	4939	1872	E14KI_C10	E14KI	2.97631	-0.229223	-0.172633	G1	E14_KI	-0.0565902	3	3	E14	Stroma
ACTATCTCACCAGGTC_E14KI	E14_KI	11529	3161	E14KI_C4	E14KI	3.20062	0.375445	-0.205614	S	E14_KI	0.581059	0	0	E14	Cortical Stroma
ACTATCTCACGTAAGG_E14KI	E14_KI	6189	2162	E14KI_C4	E14KI	4.9281	-0.144369	-0.286079	G1	E14_KI	0.141709	3	3	E14	Stroma
ACTATCTCAGTTCCCT_E14KI	E14_KI	11375	3224	E14KI_C3	E14KI	3.42857	0.499792	-0.0034348	S	E14_KI	0.503227	0	0	E14	Cortical Stroma
ACTATCTGTAAACCTC_E14KI	E14_KI	9781	2743	E14KI_C0	E14KI	4.53941	0.0221098	-0.236869	S	E14_KI	0.258979	1	1	E14	Nephron progenitor
ACTATCTGTGTTCTTT_E14KI	E14_KI	5212	297	E14KI_C5	E14KI	0.364543	-0.0341434	0.0360072	G2M	E14_KI	-0.0701506	9	9	E14	Erythrocytes
ACTATCTTCATCTGCC_E14KI	E14_KI	5109	2090	E14KI_C10	E14KI	4.75631	-0.165564	-0.314888	G1	E14_KI	0.149324	3	3	E14	Stroma
ACTATCTTCGGCTTGG_E14KI	E14_KI	11331	2954	E14KI_C4	E14KI	2.49757	-0.00493229	-0.0200151	G1	E14_KI	0.0150828	8	8	E14	Cortical Stroma
ACTATCTTCGTGGACC_E14KI	E14_KI	8836	2614	E14KI_C4	E14KI	3.11227	0.153111	-0.226189	S	E14_KI	0.3793	0	0	E14	Cortical Stroma
ACTATCTTCTGAGGGA_E14KI	E14_KI	6311	2111	E14KI_C4	E14KI	3.40675	-0.284786	-0.00505923	G1	E14_KI	-0.279726	8	8	E14	Cortical Stroma
ACTATCTTCTTGACGA_E14KI	E14_KI	25133	4874	E14KI_C6	E14KI	3.16715	0.291315	-0.158572	S	E14_KI	0.449887	7	7	E14	Ureteric Epithelium
ACTGAACAGCGTCAAG_E14KI	E14_KI	7865	2502	E14KI_C4	E14KI	3.16592	-0.188597	0.168611	G2M	E14_KI	-0.357208	8	8	E14	Cortical Stroma
ACTGAACAGGATTCGG_E14KI	E14_KI	11710	2831	E14KI_C0	E14KI	3.08284	-0.19347	-0.0910548	G1	E14_KI	-0.102415	1	1	E14	Nephron progenitor
ACTGAACCACACGCTG_E14KI	E14_KI	8532	2719	E14KI_C16	E14KI	3.5865	-0.0085325	-0.302646	G1	E14_KI	0.294113	15	15	E14	Ureteric stroma +
ACTGAACCACCAGATT_E14KI	E14_KI	5851	1842	E14KI_C1	E14KI	3.00803	-0.0195175	0.0972531	G2M	E14_KI	-0.116771	4	4	E14	Nephron progenitor
ACTGAACGTGTATGGG_E14KI	E14_KI	10146	2860	E14KI_C0	E14KI	3.48906	-0.17336	0.385525	G2M	E14_KI	-0.558885	11	11	E14	Nephron progenitor
ACTGAACTCACAACGT_E14KI	E14_KI	7088	2366	E14KI_C0	E14KI	3.61174	-0.157606	-0.276753	G1	E14_KI	0.119147	1	1	E14	Nephron progenitor
ACTGAACTCATTCACT_E14KI	E14_KI	5875	330	E14KI_C5	E14KI	0.255319	-0.0727927	0.0189737	G2M	E14_KI	-0.0917664	6	6	E14	Erythrocytes
ACTGAACTCCATGAAC_E14KI	E14_KI	13686	3398	E14KI_C2	E14KI	3.16382	0.394249	0.0160902	S	E14_KI	0.378159	0	0	E14	Cortical Stroma
ACTGAACTCGCAGGCT_E14KI	E14_KI	8828	2679	E14KI_C9	E14KI	4.85954	0.192849	-0.0493297	S	E14_KI	0.242179	10	10	E14	Early Proximal Tubule
ACTGAACTCGGAATCT_E14KI	E14_KI	14299	3808	E14KI_C10	E14KI	3.02119	-0.386588	-0.247588	G1	E14_KI	-0.138999	3	3	E14	Stroma
ACTGAACTCGTCACGG_E14KI	E14_KI	6409	2429	E14KI_C2	E14KI	3.30785	-0.258678	0.244393	G2M	E14_KI	-0.503071	5	5	E14	Medullary Stroma
ACTGAACTCTGTTTGT_E14KI	E14_KI	14386	3696	E14KI_C3	E14KI	2.91255	-0.185465	0.664403	G2M	E14_KI	-0.849868	0	0	E14	Cortical Stroma
ACTGAGTAGCGATGAC_E14KI	E14_KI	6089	2029	E14KI_C4	E14KI	2.82477	-0.219237	-0.133915	G1	E14_KI	-0.0853215	3	3	E14	Stroma
ACTGAGTAGGCATGTG_E14KI	E14_KI	7747	2462	E14KI_C4	E14KI	4.54369	-0.0240015	-0.252281	G1	E14_KI	0.22828	3	3	E14	Stroma
ACTGAGTAGTGGTCCC_E14KI	E14_KI	14705	3257	E14KI_C7	E14KI	3.4138	0.191483	0.266754	G2M	E14_KI	-0.0752714	2	2	E14	Renal Vesicle
ACTGAGTCACGTCTCT_E14KI	E14_KI	7684	2392	E14KI_C4	E14KI	3.26653	0.0731868	-0.20316	S	E14_KI	0.276347	3	3	E14	Stroma
ACTGAGTCAGTCCTTC_E14KI	E14_KI	18383	3856	E14KI_C7	E14KI	3.60659	-0.0679629	-0.187701	G1	E14_KI	0.119738	2	2	E14	Renal Vesicle
ACTGAGTCAGTTCCCT_E14KI	E14_KI	4889	1793	E14KI_C2	E14KI	4.7658	-0.282077	-0.23482	G1	E14_KI	-0.0472571	5	5	E14	Medullary Stroma
ACTGAGTGTATATGGA_E14KI	E14_KI	8582	2614	E14KI_C3	E14KI	4.94057	0.155096	-0.00226061	S	E14_KI	0.157357	0	0	E14	Cortical Stroma
ACTGAGTGTATCGCAT_E14KI	E14_KI	4634	1749	E14KI_C1	E14KI	4.48856	-0.11359	0.603575	G2M	E14_KI	-0.717164	4	4	E14	Nephron progenitor
ACTGAGTGTCACAAGG_E14KI	E14_KI	13617	3558	E14KI_C14	E14KI	3.62047	-0.200996	0.0563949	G2M	E14_KI	-0.257391	17	17	E14	Unassigned
ACTGAGTGTCACCTAA_E14KI	E14_KI	9313	2727	E14KI_C6	E14KI	4.82122	-0.314953	0.243767	G2M	E14_KI	-0.55872	7	7	E14	Ureteric Epithelium
ACTGAGTGTCAGAATA_E14KI	E14_KI	8299	2538	E14KI_C14	E14KI	4.42222	0.101778	-0.190547	S	E14_KI	0.292325	0	0	E14	Cortical Stroma
ACTGAGTTCACCATAG_E14KI	E14_KI	11265	3184	E14KI_C10	E14KI	3.61296	-0.208913	0.0768966	G2M	E14_KI	-0.28581	8	8	E14	Cortical Stroma
ACTGAGTTCATCTGCC_E14KI	E14_KI	12865	3427	E14KI_C8	E14KI	3.76215	0.400808	0.0794553	S	E14_KI	0.321353	2	2	E14	Renal Vesicle
ACTGAGTTCGAGAGCA_E14KI	E14_KI	11108	2976	E14KI_C4	E14KI	3.33994	0.249062	-0.150413	S	E14_KI	0.399475	0	0	E14	Cortical Stroma
ACTGAGTTCGTGGGAA_E14KI	E14_KI	6214	499	E14KI_C5	E14KI	0.337947	-0.0706338	-0.000549316	G1	E14_KI	-0.0700845	9	9	E14	Erythrocytes
ACTGAGTTCTTTACAC_E14KI	E14_KI	8045	2294	E14KI_C0	E14KI	4.06464	-0.00768042	-0.253394	G1	E14_KI	0.245714	1	1	E14	Nephron progenitor
ACTGATGAGACCACGA_E14KI	E14_KI	6823	2182	E14KI_C0	E14KI	3.5908	0.0371869	-0.195586	S	E14_KI	0.232773	1	1	E14	Nephron progenitor
ACTGATGAGCTGTCTA_E14KI	E14_KI	7776	2277	E14KI_C0	E14KI	3.84516	-0.301747	-0.20954	G1	E14_KI	-0.0922068	1	1	E14	Nephron progenitor
ACTGATGAGTGTACCT_E14KI	E14_KI	24365	4525	E14KI_C1	E14KI	3.2834	-0.0100641	0.237919	G2M	E14_KI	-0.247983	4	4	E14	Nephron progenitor
ACTGATGAGTTGAGTA_E14KI	E14_KI	6437	422	E14KI_C5	E14KI	0.248563	-0.0338288	-0.0723843	G1	E14_KI	0.0385555	6	6	E14	Erythrocytes
ACTGATGCAAATTGCC_E14KI	E14_KI	12111	3178	E14KI_C7	E14KI	3.82297	0.453687	0.0331274	S	E14_KI	0.420559	4	4	E14	Nephron progenitor
ACTGATGCAGCGTTCG_E14KI	E14_KI	8536	2522	E14KI_C4	E14KI	2.54217	-0.225948	-0.142019	G1	E14_KI	-0.0839296	8	8	E14	Cortical Stroma
ACTGATGCATTACCTT_E14KI	E14_KI	21106	4265	E14KI_C1	E14KI	3.13655	0.0379371	0.491981	G2M	E14_KI	-0.454044	4	4	E14	Nephron progenitor
ACTGATGGTCTGATTG_E14KI	E14_KI	17384	3608	E14KI_C1	E14KI	3.51473	-0.119407	0.452989	G2M	E14_KI	-0.572396	4	4	E14	Nephron progenitor
ACTGATGGTTACCGAT_E14KI	E14_KI	16691	3888	E14KI_C3	E14KI	3.30717	-0.172554	0.633356	G2M	E14_KI	-0.80591	0	0	E14	Cortical Stroma
ACTGATGTCACAGTAC_E14KI	E14_KI	16710	3810	E14KI_C0	E14KI	4.13525	-0.131722	-0.24025	G1	E14_KI	0.108528	1	1	E14	Nephron progenitor
ACTGATGTCCTACAGA_E14KI	E14_KI	4494	1568	E14KI_C13	E14KI	0.0890076	0.0914925	0.470035	G2M	E14_KI	-0.378542	14	14	E14	Vasculature
ACTGATGTCCTAGAAC_E14KI	E14_KI	15086	3766	E14KI_C13	E14KI	5.35596	0.182049	0.16468	S	E14_KI	0.0173698	14	14	E14	Vasculature
ACTGATGTCGGAAATA_E14KI	E14_KI	13061	3045	E14KI_C1	E14KI	3.95069	0.585803	0.153197	S	E14_KI	0.432606	4	4	E14	Nephron progenitor
ACTGCTCAGATCTGAA_E14KI	E14_KI	9611	2742	E14KI_C11	E14KI	2.96535	-0.259249	-0.21027	G1	E14_KI	-0.0489781	10	10	E14	Early Proximal Tubule
ACTGCTCAGTGACATA_E14KI	E14_KI	11673	2894	E14KI_C0	E14KI	3.24681	0.0653166	-0.151452	S	E14_KI	0.216769	1	1	E14	Nephron progenitor
ACTGCTCAGTTATCGC_E14KI	E14_KI	7803	2556	E14KI_C12	E14KI	3.54992	0.428209	-0.209162	S	E14_KI	0.637371	13	13	E14	Stroma
ACTGCTCCACCGTTGG_E14KI	E14_KI	9852	2896	E14KI_C3	E14KI	3.65408	0.417301	0.161327	S	E14_KI	0.255974	0	0	E14	Cortical Stroma
ACTGCTCCATCCCATC_E14KI	E14_KI	8308	438	E14KI_C5	E14KI	0.252768	-0.0656544	0.00605914	G2M	E14_KI	-0.0717135	9	9	E14	Erythrocytes
ACTGCTCCATCCTAGA_E14KI	E14_KI	11136	3080	E14KI_C9	E14KI	3.29562	0.674681	-0.00754922	S	E14_KI	0.682231	10	10	E14	Early Proximal Tubule
ACTGCTCGTAAAGTCA_E14KI	E14_KI	13652	3205	E14KI_C7	E14KI	4.36566	0.0927765	0.251541	G2M	E14_KI	-0.158765	2	2	E14	Renal Vesicle
ACTGCTCGTAGGACAC_E14KI	E14_KI	9149	2824	E14KI_C2	E14KI	2.66696	-0.156679	0.437822	G2M	E14_KI	-0.594501	5	5	E14	Medullary Stroma
ACTGCTCGTGACTCAT_E14KI	E14_KI	11440	3021	E14KI_C8	E14KI	3.6451	0.217987	0.293308	G2M	E14_KI	-0.0753205	2	2	E14	Renal Vesicle
ACTGCTCGTGATAAGT_E14KI	E14_KI	7396	2467	E14KI_C6	E14KI	4.11033	0.15062	-0.165014	S	E14_KI	0.315634	7	7	E14	Ureteric Epithelium
ACTGCTCGTGTGCGTC_E14KI	E14_KI	8400	2577	E14KI_C6	E14KI	3.5119	-0.166673	-0.168627	G1	E14_KI	0.00195377	7	7	E14	Ureteric Epithelium
ACTGCTCGTTCGTTGA_E14KI	E14_KI	19927	3957	E14KI_C9	E14KI	3.19667	-0.0366735	0.409515	G2M	E14_KI	-0.446189	10	10	E14	Early Proximal Tubule
ACTGCTCTCACCACCT_E14KI	E14_KI	10281	2711	E14KI_C1	E14KI	4.27001	0.242582	-0.207615	S	E14_KI	0.450197	1	1	E14	Nephron progenitor
ACTGCTCTCCAACCAA_E14KI	E14_KI	18891	4206	E14KI_C14	E14KI	4.07602	0.103298	0.202775	G2M	E14_KI	-0.0994771	17	17	E14	Unassigned
ACTGTCCAGGTCGGAT_E14KI	E14_KI	7691	531	E14KI_C5	E14KI	0.416071	-0.0353134	-0.0638745	G1	E14_KI	0.0285611	9	9	E14	Erythrocytes
ACTGTCCCACCAGTTA_E14KI	E14_KI	7799	2292	E14KI_C0	E14KI	3.80818	0.0524185	-0.122219	S	E14_KI	0.174637	1	1	E14	Nephron progenitor
ACTGTCCCACGTCTCT_E14KI	E14_KI	7598	2382	E14KI_C10	E14KI	2.92182	-0.186038	-0.242414	G1	E14_KI	0.0563759	3	3	E14	Stroma
ACTGTCCCATGTAAGA_E14KI	E14_KI	7751	2366	E14KI_C4	E14KI	3.71565	0.157725	-0.0584101	S	E14_KI	0.216135	0	0	E14	Cortical Stroma
ACTGTCCGTAAGTGGC_E14KI	E14_KI	13612	3416	E14KI_C8	E14KI	2.81369	0.400827	0.144259	S	E14_KI	0.256568	2	2	E14	Renal Vesicle
ACTGTCCGTACAGACG_E14KI	E14_KI	12267	3202	E14KI_C1	E14KI	3.9537	0.532835	-0.0599419	S	E14_KI	0.592776	4	4	E14	Nephron progenitor
ACTGTCCGTAGAGGAA_E14KI	E14_KI	7157	2126	E14KI_C4	E14KI	3.15775	-0.17097	-0.215229	G1	E14_KI	0.0442584	8	8	E14	Cortical Stroma
ACTGTCCGTCCGAACC_E14KI	E14_KI	10575	2969	E14KI_C6	E14KI	3.64066	0.212865	-0.132405	S	E14_KI	0.34527	7	7	E14	Ureteric Epithelium
ACTGTCCGTCGATTGT_E14KI	E14_KI	8740	2820	E14KI_C12	E14KI	3.18078	0.212964	0.337526	G2M	E14_KI	-0.124562	13	13	E14	Stroma
ACTGTCCGTGTAATGA_E14KI	E14_KI	8877	2554	E14KI_C7	E14KI	5.33964	0.520661	-0.0962883	S	E14_KI	0.61695	2	2	E14	Renal Vesicle
ACTGTCCGTTACCGAT_E14KI	E14_KI	7043	315	E14KI_C5	E14KI	0.0993895	-0.00836819	-0.0449385	G1	E14_KI	0.0365703	6	6	E14	Erythrocytes
ACTGTCCTCAGTGCAT_E14KI	E14_KI	7080	2314	E14KI_C9	E14KI	3.92655	0.0461872	-0.00164415	S	E14_KI	0.0478314	10	10	E14	Early Proximal Tubule
ACTGTCCTCCACGTGG_E14KI	E14_KI	10751	3042	E14KI_C0	E14KI	3.65547	-0.0741444	0.198117	G2M	E14_KI	-0.272261	11	11	E14	Nephron progenitor
ACTGTCCTCCCATTAT_E14KI	E14_KI	10810	3017	E14KI_C4	E14KI	2.7012	-0.0198291	-0.0208499	G1	E14_KI	0.00102078	8	8	E14	Cortical Stroma
ACTGTCCTCCGAACGC_E14KI	E14_KI	6596	2094	E14KI_C4	E14KI	3.92662	-0.0519799	-0.282795	G1	E14_KI	0.230815	3	3	E14	Stroma
ACTGTCCTCTGCCCTA_E14KI	E14_KI	11421	3330	E14KI_C9	E14KI	3.27467	0.0926782	0.317114	G2M	E14_KI	-0.224435	10	10	E14	Early Proximal Tubule
ACTTACTAGCACCGCT_E14KI	E14_KI	9960	2955	E14KI_C3	E14KI	4.41767	0.558759	0.165763	S	E14_KI	0.392996	0	0	E14	Cortical Stroma
ACTTACTAGCGATAGC_E14KI	E14_KI	9950	663	E14KI_C5	E14KI	0.331658	-0.0158554	-0.0445792	G1	E14_KI	0.0287238	9	9	E14	Erythrocytes
ACTTACTAGTACGCCC_E14KI	E14_KI	17004	3570	E14KI_C0	E14KI	3.73442	-0.249598	-0.0326655	G1	E14_KI	-0.216933	11	11	E14	Nephron progenitor
ACTTACTAGTAGCGGT_E14KI	E14_KI	12623	3005	E14KI_C7	E14KI	3.62038	0.379413	0.236263	S	E14_KI	0.143149	2	2	E14	Renal Vesicle
ACTTACTCAGTTTACG_E14KI	E14_KI	11349	2998	E14KI_C0	E14KI	3.44524	-0.123792	-0.220989	G1	E14_KI	0.0971968	1	1	E14	Nephron progenitor
ACTTACTCATCCAACA_E14KI	E14_KI	15504	3669	E14KI_C1	E14KI	3.23787	0.480931	-0.143331	S	E14_KI	0.624262	4	4	E14	Nephron progenitor
ACTTACTGTATAGGGC_E14KI	E14_KI	14591	3564	E14KI_C8	E14KI	3.88596	0.0842737	0.244262	G2M	E14_KI	-0.159988	2	2	E14	Renal Vesicle
ACTTACTGTATATCCG_E14KI	E14_KI	9403	2555	E14KI_C0	E14KI	4.11571	0.0684453	-0.116684	S	E14_KI	0.185129	1	1	E14	Nephron progenitor
ACTTACTGTCCCTTGT_E14KI	E14_KI	22986	4320	E14KI_C7	E14KI	3.6892	-0.188506	0.454507	G2M	E14_KI	-0.643013	4	4	E14	Nephron progenitor
ACTTACTGTGGCAAAC_E14KI	E14_KI	23472	4522	E14KI_C7	E14KI	4.0772	-0.0616406	0.389797	G2M	E14_KI	-0.451438	2	2	E14	Renal Vesicle
ACTTACTGTTCCAACA_E14KI	E14_KI	20247	4052	E14KI_C1	E14KI	3.84748	0.261982	-0.0992047	S	E14_KI	0.361186	4	4	E14	Nephron progenitor
ACTTACTTCCCATTAT_E14KI	E14_KI	8629	2536	E14KI_C6	E14KI	3.523	0.0618773	-0.203456	S	E14_KI	0.265333	7	7	E14	Ureteric Epithelium
ACTTACTTCGGCCGAT_E14KI	E14_KI	8583	2416	E14KI_C0	E14KI	2.90108	-0.145164	-0.132578	G1	E14_KI	-0.0125863	1	1	E14	Nephron progenitor
ACTTGTTAGAATCTCC_E14KI	E14_KI	7291	2543	E14KI_C6	E14KI	4.97874	0.729874	-0.115649	S	E14_KI	0.845523	7	7	E14	Ureteric Epithelium
ACTTGTTAGAGACGAA_E14KI	E14_KI	6351	2117	E14KI_C4	E14KI	3.29082	-0.145181	-0.279468	G1	E14_KI	0.134287	3	3	E14	Stroma
ACTTGTTAGGAGTACC_E14KI	E14_KI	16773	3616	E14KI_C1	E14KI	3.13003	-0.217211	0.600228	G2M	E14_KI	-0.817439	4	4	E14	Nephron progenitor
ACTTGTTAGTAACCCT_E14KI	E14_KI	5741	331	E14KI_C5	E14KI	0.139349	-0.0236611	-0.0290841	G1	E14_KI	0.00542294	9	9	E14	Erythrocytes
ACTTGTTAGTGTCCAT_E14KI	E14_KI	7385	2499	E14KI_C2	E14KI	3.20921	-0.00753373	-0.358158	G1	E14_KI	0.350624	5	5	E14	Medullary Stroma
ACTTGTTCAAAGTCAA_E14KI	E14_KI	6772	2185	E14KI_C3	E14KI	4.50384	0.372291	-0.0153676	S	E14_KI	0.387658	0	0	E14	Cortical Stroma
ACTTGTTCACATGACT_E14KI	E14_KI	10181	2913	E14KI_C11	E14KI	3.01542	0.213296	-0.0957005	S	E14_KI	0.308996	12	12	E14	Early Distal Tubule
ACTTGTTCAGCTTCGG_E14KI	E14_KI	16049	3482	E14KI_C0	E14KI	3.48308	-0.163697	-0.120433	G1	E14_KI	-0.0432639	1	1	E14	Nephron progenitor
ACTTGTTGTACTCAAC_E14KI	E14_KI	14171	3418	E14KI_C9	E14KI	3.58479	-0.137124	0.449823	G2M	E14_KI	-0.586947	10	10	E14	Early Proximal Tubule
ACTTGTTTCAGCAACT_E14KI	E14_KI	9424	3059	E14KI_C3	E14KI	3.96859	-0.220873	0.614816	G2M	E14_KI	-0.835689	0	0	E14	Cortical Stroma
ACTTGTTTCCGGCACA_E14KI	E14_KI	8635	2526	E14KI_C0	E14KI	4.08801	-0.00846788	-0.120131	G1	E14_KI	0.111663	1	1	E14	Nephron progenitor
ACTTGTTTCCTAGGGC_E14KI	E14_KI	12333	3233	E14KI_C1	E14KI	3.42982	0.35272	-0.144675	S	E14_KI	0.497395	4	4	E14	Nephron progenitor
ACTTTCAAGCGTGAGT_E14KI	E14_KI	7934	2668	E14KI_C3	E14KI	3.59214	0.561912	0.0765758	S	E14_KI	0.485336	0	0	E14	Cortical Stroma
ACTTTCAAGCTAAGAT_E14KI	E14_KI	5502	2164	E14KI_C2	E14KI	3.56234	-0.193659	0.363828	G2M	E14_KI	-0.557487	5	5	E14	Medullary Stroma
ACTTTCAAGTGGCACA_E14KI	E14_KI	5453	2125	E14KI_C4	E14KI	3.41097	-0.158674	0.765261	G2M	E14_KI	-0.923935	8	8	E14	Cortical Stroma
ACTTTCACAAAGTGCG_E14KI	E14_KI	7603	2500	E14KI_C3	E14KI	4.51138	0.42997	-0.076749	S	E14_KI	0.50672	0	0	E14	Cortical Stroma
ACTTTCACAGGGAGAG_E14KI	E14_KI	6966	2182	E14KI_C4	E14KI	4.14872	-0.136588	-0.114564	G1	E14_KI	-0.0220241	8	8	E14	Cortical Stroma
ACTTTCAGTAAACACA_E14KI	E14_KI	18068	4002	E14KI_C1	E14KI	3.03299	-0.0804617	0.43568	G2M	E14_KI	-0.516142	4	4	E14	Nephron progenitor
ACTTTCATCAGCATGT_E14KI	E14_KI	9084	2511	E14KI_C0	E14KI	3.19243	-0.0651439	0.11168	G2M	E14_KI	-0.176823	11	11	E14	Nephron progenitor
ACTTTCATCAGGCCCA_E14KI	E14_KI	10429	3090	E14KI_C0	E14KI	3.70122	-0.174921	0.42188	G2M	E14_KI	-0.596802	11	11	E14	Nephron progenitor
AGAATAGAGAATGTGT_E14KI	E14_KI	5017	1823	E14KI_C10	E14KI	5.18238	-0.259926	-0.197579	G1	E14_KI	-0.0623474	3	3	E14	Stroma
AGAATAGAGGATATAC_E14KI	E14_KI	8785	2566	E14KI_C4	E14KI	4.10928	-0.00211514	-0.288596	G1	E14_KI	0.286481	3	3	E14	Stroma
AGAATAGAGGTAGCTG_E14KI	E14_KI	8734	2564	E14KI_C0	E14KI	3.64094	-0.204987	0.305334	G2M	E14_KI	-0.510321	11	11	E14	Nephron progenitor
AGAATAGAGTGAAGAG_E14KI	E14_KI	7347	2531	E14KI_C12	E14KI	4.26024	0.177672	-0.25652	S	E14_KI	0.434192	13	13	E14	Stroma
AGAATAGCAACGATGG_E14KI	E14_KI	10057	3068	E14KI_C6	E14KI	4.58387	0.0321142	0.540961	G2M	E14_KI	-0.508846	7	7	E14	Ureteric Epithelium
AGAATAGCAGTATGCT_E14KI	E14_KI	11887	3307	E14KI_C6	E14KI	3.25566	-0.0173472	-0.242382	G1	E14_KI	0.225034	7	7	E14	Ureteric Epithelium
AGAATAGCATCCGTGG_E14KI	E14_KI	19282	3832	E14KI_C7	E14KI	3.96224	0.189254	-0.121321	S	E14_KI	0.310575	1	1	E14	Nephron progenitor
AGAATAGCATGGAATA_E14KI	E14_KI	13224	3298	E14KI_C13	E14KI	3.38022	0.0963403	0.364184	G2M	E14_KI	-0.267843	14	14	E14	Vasculature
AGAATAGGTATTAGCC_E14KI	E14_KI	6557	397	E14KI_C5	E14KI	0.320268	-0.0426758	0.0715341	G2M	E14_KI	-0.11421	9	9	E14	Erythrocytes
AGAATAGGTCTCTTTA_E14KI	E14_KI	18945	4223	E14KI_C8	E14KI	3.19873	-0.0485037	0.508081	G2M	E14_KI	-0.556585	2	2	E14	Renal Vesicle
AGAATAGGTGAAATCA_E14KI	E14_KI	14520	3387	E14KI_C1	E14KI	3.53306	0.143096	0.262863	G2M	E14_KI	-0.119767	4	4	E14	Nephron progenitor
AGAATAGGTGCGGTAA_E14KI	E14_KI	10724	2657	E14KI_C1	E14KI	3.42223	0.344583	-0.113963	S	E14_KI	0.458546	4	4	E14	Nephron progenitor
AGAATAGTCTCTTATG_E14KI	E14_KI	9873	2806	E14KI_C7	E14KI	5.31753	0.228271	-0.0183304	S	E14_KI	0.246601	11	11	E14	Nephron progenitor
AGAATAGTCTGCAGTA_E14KI	E14_KI	8298	2362	E14KI_C15	E14KI	3.65148	-0.30665	-0.184394	G1	E14_KI	-0.122256	16	16	E14	Immune
AGAATAGTCTGCCCTA_E14KI	E14_KI	7166	2247	E14KI_C1	E14KI	3.00028	0.465826	0.0201104	S	E14_KI	0.445716	4	4	E14	Nephron progenitor
AGAATAGTCTTTACGT_E14KI	E14_KI	4850	1877	E14KI_C4	E14KI	4.35052	-0.169897	-0.145133	G1	E14_KI	-0.0247639	3	3	E14	Stroma
AGACGTTAGAGTCGGT_E14KI	E14_KI	18931	3781	E14KI_C1	E14KI	4.21003	0.081391	-0.0782843	S	E14_KI	0.159675	4	4	E14	Nephron progenitor
AGACGTTAGCTAGTGG_E14KI	E14_KI	14607	3626	E14KI_C1	E14KI	3.81324	0.193066	0.448846	G2M	E14_KI	-0.25578	4	4	E14	Nephron progenitor
AGACGTTCAGCTGTTA_E14KI	E14_KI	6037	2232	E14KI_C3	E14KI	4.42273	0.0705715	-0.00481898	S	E14_KI	0.0753904	0	0	E14	Cortical Stroma
AGACGTTGTCACCTAA_E14KI	E14_KI	9703	2515	E14KI_C0	E14KI	3.8957	-0.175578	-0.229418	G1	E14_KI	0.0538398	1	1	E14	Nephron progenitor
AGACGTTGTCATTAGC_E14KI	E14_KI	8646	2837	E14KI_C2	E14KI	2.90308	-0.28333	-0.338149	G1	E14_KI	0.0548186	5	5	E14	Medullary Stroma
AGACGTTGTGCGGTAA_E14KI	E14_KI	9329	2868	E14KI_C2	E14KI	3.49448	0.292727	-0.12453	S	E14_KI	0.417257	5	5	E14	Medullary Stroma
AGACGTTGTTTGCATG_E14KI	E14_KI	7891	2435	E14KI_C10	E14KI	4.02991	-0.210018	-0.179878	G1	E14_KI	-0.03014	15	15	E14	Ureteric stroma +
AGACGTTTCAACCAAC_E14KI	E14_KI	9959	2926	E14KI_C10	E14KI	4.54865	-0.146838	-0.286213	G1	E14_KI	0.139375	3	3	E14	Stroma
AGACGTTTCATTGCCC_E14KI	E14_KI	23316	4708	E14KI_C13	E14KI	3.19952	-0.320494	-0.33095	G1	E14_KI	0.0104552	14	14	E14	Vasculature
AGACGTTTCCTTTCTC_E14KI	E14_KI	7185	2593	E14KI_C4	E14KI	4.0501	-0.229295	-0.204455	G1	E14_KI	-0.0248398	3	3	E14	Stroma
AGAGCGAAGCAGCGTA_E14KI	E14_KI	7975	2371	E14KI_C4	E14KI	3.46082	-0.161603	-0.0456365	G1	E14_KI	-0.115967	8	8	E14	Cortical Stroma
AGAGCGAAGTTCGATC_E14KI	E14_KI	6854	2244	E14KI_C0	E14KI	3.88095	-0.167324	-0.265878	G1	E14_KI	0.0985535	1	1	E14	Nephron progenitor
AGAGCGACACGGCCAT_E14KI	E14_KI	10095	3070	E14KI_C3	E14KI	3.45716	-0.200411	0.618686	G2M	E14_KI	-0.819097	0	0	E14	Cortical Stroma
AGAGCGACAGGCGATA_E14KI	E14_KI	9179	2599	E14KI_C4	E14KI	3.54069	-0.264136	0.197352	G2M	E14_KI	-0.461488	8	8	E14	Cortical Stroma
AGAGCGACATCACCCT_E14KI	E14_KI	6200	2192	E14KI_C4	E14KI	3.91935	-0.208023	-0.256516	G1	E14_KI	0.0484929	3	3	E14	Stroma
AGAGCGAGTACGCTGC_E14KI	E14_KI	9788	2838	E14KI_C2	E14KI	3.20801	0.40968	-0.101593	S	E14_KI	0.511273	0	0	E14	Cortical Stroma
AGAGCGAGTCTGCAAT_E14KI	E14_KI	10929	2833	E14KI_C0	E14KI	3.29399	0.108976	-0.203476	S	E14_KI	0.312453	1	1	E14	Nephron progenitor
AGAGCGAGTCTGCGGT_E14KI	E14_KI	6393	2118	E14KI_C0	E14KI	3.3787	-0.227645	-0.173931	G1	E14_KI	-0.0537142	1	1	E14	Nephron progenitor
AGAGCGAGTCTGGTCG_E14KI	E14_KI	8168	2628	E14KI_C2	E14KI	4.70127	0.106879	0.150845	G2M	E14_KI	-0.0439659	0	0	E14	Cortical Stroma
AGAGCGAGTTCCCTTG_E14KI	E14_KI	7586	2299	E14KI_C4	E14KI	4.07329	-0.202244	-0.129912	G1	E14_KI	-0.0723313	8	8	E14	Cortical Stroma
AGAGCGATCTTGAGAC_E14KI	E14_KI	8175	2508	E14KI_C0	E14KI	4.0367	-0.146147	-0.178018	G1	E14_KI	0.0318712	1	1	E14	Nephron progenitor
AGAGCTTAGACAGACC_E14KI	E14_KI	8407	2679	E14KI_C4	E14KI	2.59308	-0.108972	-0.209383	G1	E14_KI	0.100412	3	3	E14	Stroma
AGAGCTTAGGAGTACC_E14KI	E14_KI	5282	1455	E14KI_C2	E14KI	2.17721	-0.277811	0.360954	G2M	E14_KI	-0.638765	5	5	E14	Medullary Stroma
AGAGCTTAGGTGCAAC_E14KI	E14_KI	8457	2569	E14KI_C3	E14KI	4.36325	0.268299	0.191247	S	E14_KI	0.0770519	0	0	E14	Cortical Stroma
AGAGCTTAGTCCAGGA_E14KI	E14_KI	9717	2873	E14KI_C14	E14KI	2.73747	0.145576	0.168553	G2M	E14_KI	-0.0229775	2	2	E14	Renal Vesicle
AGAGCTTAGTGAAGAG_E14KI	E14_KI	8154	2546	E14KI_C2	E14KI	4.19426	0.0437632	0.258172	G2M	E14_KI	-0.214409	5	5	E14	Medullary Stroma
AGAGCTTAGTGAATTG_E14KI	E14_KI	24234	4707	E14KI_C12	E14KI	2.51712	0.337693	0.0541603	S	E14_KI	0.283533	0	0	E14	Cortical Stroma
AGAGCTTCAAGCGTAG_E14KI	E14_KI	12122	2913	E14KI_C7	E14KI	3.19254	0.171145	-0.197678	S	E14_KI	0.368823	2	2	E14	Renal Vesicle
AGAGCTTCACGGCGTT_E14KI	E14_KI	6889	2550	E14KI_C2	E14KI	4.16606	0.250495	-0.261044	S	E14_KI	0.511539	5	5	E14	Medullary Stroma
AGAGCTTGTCCGCTGA_E14KI	E14_KI	9105	2536	E14KI_C0	E14KI	3.85502	0.100342	-0.166318	S	E14_KI	0.26666	1	1	E14	Nephron progenitor
AGAGCTTGTCCTCCAT_E14KI	E14_KI	6588	2321	E14KI_C2	E14KI	2.3983	-0.138141	-0.0776032	G1	E14_KI	-0.0605381	5	5	E14	Medullary Stroma
AGAGCTTGTTGAGGTG_E14KI	E14_KI	9547	2709	E14KI_C0	E14KI	3.48801	-0.147753	0.316895	G2M	E14_KI	-0.464648	11	11	E14	Nephron progenitor
AGAGCTTGTTTCCACC_E14KI	E14_KI	5158	1881	E14KI_C10	E14KI	4.28461	-0.144296	-0.214977	G1	E14_KI	0.0706813	3	3	E14	Stroma
AGAGCTTTCCCGACTT_E14KI	E14_KI	7736	2761	E14KI_C3	E14KI	5.17063	0.118111	0.358476	G2M	E14_KI	-0.240365	0	0	E14	Cortical Stroma
AGAGTGGAGAGGTTAT_E14KI	E14_KI	7473	2552	E14KI_C2	E14KI	4.2687	0.0778427	0.00665126	S	E14_KI	0.0711914	0	0	E14	Cortical Stroma
AGAGTGGAGCCGATTT_E14KI	E14_KI	8345	2389	E14KI_C0	E14KI	4.30198	-0.272827	-0.168153	G1	E14_KI	-0.104674	1	1	E14	Nephron progenitor
AGAGTGGAGCGTTGCC_E14KI	E14_KI	14854	840	E14KI_C5	E14KI	0.289484	-0.115597	-0.0541429	G1	E14_KI	-0.0614539	9	9	E14	Erythrocytes
AGAGTGGAGCTCTCGG_E14KI	E14_KI	7395	442	E14KI_C5	E14KI	0.324544	-0.0264267	-0.0331278	G1	E14_KI	0.00670111	9	9	E14	Erythrocytes
AGAGTGGAGGACCACA_E14KI	E14_KI	14943	3496	E14KI_C1	E14KI	4.08887	-0.161392	0.506845	G2M	E14_KI	-0.668236	4	4	E14	Nephron progenitor
AGAGTGGCACAGACAG_E14KI	E14_KI	4558	1684	E14KI_C2	E14KI	5.44098	-0.297959	-0.237676	G1	E14_KI	-0.0602823	5	5	E14	Medullary Stroma
AGAGTGGCACCAGTTA_E14KI	E14_KI	16622	3737	E14KI_C3	E14KI	3.16448	0.0298269	0.41432	G2M	E14_KI	-0.384493	0	0	E14	Cortical Stroma
AGAGTGGCAGAGTGTG_E14KI	E14_KI	6789	2283	E14KI_C4	E14KI	3.71189	-0.121122	0.444501	G2M	E14_KI	-0.565624	8	8	E14	Cortical Stroma
AGAGTGGCAGCCAATT_E14KI	E14_KI	8173	2500	E14KI_C11	E14KI	3.92757	0.0448648	-0.14357	S	E14_KI	0.188435	12	12	E14	Early Distal Tubule
AGAGTGGCAGCCTGTG_E14KI	E14_KI	20474	3960	E14KI_C9	E14KI	3.37501	0.0459143	0.0521375	G2M	E14_KI	-0.00622323	10	10	E14	Early Proximal Tubule
AGAGTGGCATGGTAGG_E14KI	E14_KI	7598	2285	E14KI_C0	E14KI	3.69834	-0.198184	-0.190067	G1	E14_KI	-0.00811726	1	1	E14	Nephron progenitor
AGAGTGGCATTGGTAC_E14KI	E14_KI	5701	258	E14KI_C5	E14KI	0.280653	-0.0522692	-0.0498123	G1	E14_KI	-0.00245689	6	6	E14	Erythrocytes
AGAGTGGGTCCTCCAT_E14KI	E14_KI	4865	1918	E14KI_C3	E14KI	2.15827	-0.158812	0.65355	G2M	E14_KI	-0.812363	0	0	E14	Cortical Stroma
AGAGTGGGTGTGGCTC_E14KI	E14_KI	18574	3863	E14KI_C1	E14KI	3.21417	0.013684	0.308277	G2M	E14_KI	-0.294593	4	4	E14	Nephron progenitor
AGAGTGGGTTTAGCTG_E14KI	E14_KI	15157	3484	E14KI_C7	E14KI	3.71446	-0.204675	0.445223	G2M	E14_KI	-0.649898	4	4	E14	Nephron progenitor
AGAGTGGTCAACCATG_E14KI	E14_KI	12376	3081	E14KI_C1	E14KI	3.0139	0.527995	-0.14656	S	E14_KI	0.674556	4	4	E14	Nephron progenitor
AGAGTGGTCCGTAGGC_E14KI	E14_KI	10101	2921	E14KI_C2	E14KI	3.2472	0.392997	-0.0658947	S	E14_KI	0.458892	0	0	E14	Cortical Stroma
AGAGTGGTCTTGACGA_E14KI	E14_KI	13796	3236	E14KI_C7	E14KI	5.0087	0.25168	0.0539088	S	E14_KI	0.197771	2	2	E14	Renal Vesicle
AGATCTGAGAAACGCC_E14KI	E14_KI	23726	4675	E14KI_C13	E14KI	3.40133	0.376597	0.0732338	S	E14_KI	0.303363	14	14	E14	Vasculature
AGATCTGAGATCCGAG_E14KI	E14_KI	8543	2382	E14KI_C7	E14KI	3.69893	-0.11824	-0.1266	G1	E14_KI	0.00835981	2	2	E14	Renal Vesicle
AGATCTGCAAGCCATT_E14KI	E14_KI	7867	2476	E14KI_C10	E14KI	2.91089	-0.190579	-0.252583	G1	E14_KI	0.0620038	3	3	E14	Stroma
AGATCTGCAAGCTGGA_E14KI	E14_KI	8215	2593	E14KI_C8	E14KI	4.07791	0.152961	-0.0733616	S	E14_KI	0.226323	2	2	E14	Renal Vesicle
AGATCTGCACTTAAGC_E14KI	E14_KI	20958	4430	E14KI_C14	E14KI	3.53564	0.0225038	0.203953	G2M	E14_KI	-0.181449	17	17	E14	Unassigned
AGATCTGCATCAGTAC_E14KI	E14_KI	7652	2358	E14KI_C2	E14KI	3.52849	-0.287857	-0.25284	G1	E14_KI	-0.0350178	5	5	E14	Medullary Stroma
AGATCTGGTAGAAAGG_E14KI	E14_KI	7429	2316	E14KI_C8	E14KI	4.41513	-0.0151005	-0.228509	G1	E14_KI	0.213408	2	2	E14	Renal Vesicle
AGATCTGGTCCGAAGA_E14KI	E14_KI	10666	3036	E14KI_C1	E14KI	3.91899	0.532678	0.0585428	S	E14_KI	0.474135	4	4	E14	Nephron progenitor
AGATCTGGTCTTCTCG_E14KI	E14_KI	9812	2624	E14KI_C0	E14KI	4.96331	-0.171258	-0.190258	G1	E14_KI	0.019	1	1	E14	Nephron progenitor
AGATCTGGTTACGCGC_E14KI	E14_KI	11095	2920	E14KI_C0	E14KI	3.80352	-0.0031874	-0.209015	G1	E14_KI	0.205828	1	1	E14	Nephron progenitor
AGATCTGTCTCGGACG_E14KI	E14_KI	17773	3880	E14KI_C8	E14KI	3.88229	0.347051	-0.0457197	S	E14_KI	0.392771	2	2	E14	Renal Vesicle
AGATTGCAGAACTGTA_E14KI	E14_KI	13083	3427	E14KI_C3	E14KI	3.01154	0.406378	-0.0162287	S	E14_KI	0.422607	0	0	E14	Cortical Stroma
AGATTGCAGCCACGTC_E14KI	E14_KI	9763	3023	E14KI_C2	E14KI	4.74239	-0.276702	0.395883	G2M	E14_KI	-0.672586	0	0	E14	Cortical Stroma
AGATTGCAGGATTCGG_E14KI	E14_KI	6668	2283	E14KI_C13	E14KI	3.56929	-0.141858	-0.338098	G1	E14_KI	0.19624	14	14	E14	Vasculature
AGATTGCCAATGTTGC_E14KI	E14_KI	11298	2810	E14KI_C0	E14KI	3.06249	-0.151299	-0.138398	G1	E14_KI	-0.0129004	11	11	E14	Nephron progenitor
AGATTGCCACAGCCCA_E14KI	E14_KI	10747	2938	E14KI_C3	E14KI	3.56379	-0.258254	0.557587	G2M	E14_KI	-0.815841	0	0	E14	Cortical Stroma
AGATTGCCACCTCGGA_E14KI	E14_KI	6248	2262	E14KI_C17	E14KI	4.49744	0.29318	-0.128156	S	E14_KI	0.421337	19	19	E14	Collecting duct associated stroma
AGATTGCCAGGTCTCG_E14KI	E14_KI	10187	2550	E14KI_C0	E14KI	3.51428	-0.300975	-0.118977	G1	E14_KI	-0.181998	1	1	E14	Nephron progenitor
AGATTGCCAGTATAAG_E14KI	E14_KI	9105	2880	E14KI_C6	E14KI	4.30533	-0.0304783	0.457643	G2M	E14_KI	-0.488121	7	7	E14	Ureteric Epithelium
AGATTGCGTACAGACG_E14KI	E14_KI	5622	2209	E14KI_C2	E14KI	3.96656	-0.285751	-0.284522	G1	E14_KI	-0.0012287	5	5	E14	Medullary Stroma
AGATTGCGTACCGCTG_E14KI	E14_KI	10636	2851	E14KI_C1	E14KI	4.57879	0.420632	0.082995	S	E14_KI	0.337637	4	4	E14	Nephron progenitor
AGATTGCGTATCAGTC_E14KI	E14_KI	18641	4284	E14KI_C8	E14KI	4.25406	0.403389	-0.217729	S	E14_KI	0.621118	2	2	E14	Renal Vesicle
AGATTGCGTATGGTTC_E14KI	E14_KI	32786	5413	E14KI_C6	E14KI	3.6357	0.0242389	-0.10597	S	E14_KI	0.130209	7	7	E14	Ureteric Epithelium
AGATTGCGTCCGAAGA_E14KI	E14_KI	13823	3390	E14KI_C1	E14KI	3.40013	0.410118	0.0307356	S	E14_KI	0.379382	4	4	E14	Nephron progenitor
AGATTGCGTGGCAAAC_E14KI	E14_KI	5083	183	E14KI_C5	E14KI	0.629549	-0.030175	-0.0702316	G1	E14_KI	0.0400566	6	6	E14	Erythrocytes
AGATTGCGTTAAAGAC_E14KI	E14_KI	17615	3983	E14KI_C11	E14KI	4.55861	-0.00607274	0.0752626	G2M	E14_KI	-0.0813353	12	12	E14	Early Distal Tubule
AGATTGCGTTACAGAA_E14KI	E14_KI	9357	2531	E14KI_C0	E14KI	3.96495	-0.171502	-0.0597897	G1	E14_KI	-0.111713	1	1	E14	Nephron progenitor
AGATTGCGTTCGGGCT_E14KI	E14_KI	16260	3944	E14KI_C6	E14KI	3.14268	0.341339	0.209836	S	E14_KI	0.131503	7	7	E14	Ureteric Epithelium
AGATTGCTCCATGAAC_E14KI	E14_KI	23044	4532	E14KI_C2	E14KI	2.79465	0.291148	0.0370182	S	E14_KI	0.25413	2	2	E14	Renal Vesicle
AGATTGCTCTCGATGA_E14KI	E14_KI	12048	3038	E14KI_C9	E14KI	3.79316	-0.0831091	-0.175123	G1	E14_KI	0.0920141	10	10	E14	Early Proximal Tubule
AGCAGCCAGCGACGTA_E14KI	E14_KI	13180	3473	E14KI_C6	E14KI	3.36874	0.202119	0.366145	G2M	E14_KI	-0.164026	7	7	E14	Ureteric Epithelium
AGCAGCCAGCTAAGAT_E14KI	E14_KI	12591	3146	E14KI_C6	E14KI	3.2007	-0.190526	-0.239259	G1	E14_KI	0.0487326	7	7	E14	Ureteric Epithelium
AGCAGCCAGCTGCCCA_E14KI	E14_KI	8285	2532	E14KI_C4	E14KI	3.0175	-0.116994	-0.228333	G1	E14_KI	0.111339	8	8	E14	Cortical Stroma
AGCAGCCAGGTAGCCA_E14KI	E14_KI	4596	191	E14KI_C5	E14KI	0.0870322	-0.0343138	0.0354834	G2M	E14_KI	-0.0697971	6	6	E14	Erythrocytes
AGCAGCCCAAATTGCC_E14KI	E14_KI	8515	2487	E14KI_C6	E14KI	3.44099	-0.180419	-0.206717	G1	E14_KI	0.0262979	7	7	E14	Ureteric Epithelium
AGCAGCCCAAGCCATT_E14KI	E14_KI	15102	3611	E14KI_C2	E14KI	2.36393	0.403456	0.00972098	S	E14_KI	0.393735	0	0	E14	Cortical Stroma
AGCAGCCCACAACGCC_E14KI	E14_KI	6800	2175	E14KI_C4	E14KI	4.04412	-0.228035	-0.205854	G1	E14_KI	-0.0221807	8	8	E14	Cortical Stroma
AGCAGCCGTAGCGATG_E14KI	E14_KI	10563	2855	E14KI_C0	E14KI	3.72053	-0.245844	-0.256173	G1	E14_KI	0.0103292	1	1	E14	Nephron progenitor
AGCAGCCGTCGCTTCT_E14KI	E14_KI	7766	2263	E14KI_C4	E14KI	3.25779	-0.221656	-0.0867489	G1	E14_KI	-0.134907	8	8	E14	Cortical Stroma
AGCAGCCGTGTAATGA_E14KI	E14_KI	8929	2923	E14KI_C2	E14KI	4.1886	0.401444	-0.0934876	S	E14_KI	0.494932	0	0	E14	Cortical Stroma
AGCAGCCGTGTTAAGA_E14KI	E14_KI	5301	1598	E14KI_C13	E14KI	0.113186	0.00607447	0.632308	G2M	E14_KI	-0.626233	14	14	E14	Vasculature
AGCAGCCTCACATACG_E14KI	E14_KI	9711	2847	E14KI_C3	E14KI	3.4394	0.352142	-0.122517	S	E14_KI	0.474658	0	0	E14	Cortical Stroma
AGCAGCCTCAGTGTTG_E14KI	E14_KI	7099	1995	E14KI_C0	E14KI	4.08508	-0.204845	-0.27672	G1	E14_KI	0.0718747	1	1	E14	Nephron progenitor
AGCAGCCTCCAAACAC_E14KI	E14_KI	9577	2784	E14KI_C12	E14KI	2.74616	0.16932	0.26289	G2M	E14_KI	-0.0935701	8	8	E14	Cortical Stroma
AGCAGCCTCGGAAATA_E14KI	E14_KI	9024	2605	E14KI_C4	E14KI	3.73449	-0.210338	-0.221248	G1	E14_KI	0.01091	3	3	E14	Stroma
AGCAGCCTCGGCGCTA_E14KI	E14_KI	13500	3507	E14KI_C6	E14KI	3.22963	-0.212063	0.224427	G2M	E14_KI	-0.43649	7	7	E14	Ureteric Epithelium
AGCATACAGCCCAATT_E14KI	E14_KI	9099	2786	E14KI_C4	E14KI	2.94538	0.0693413	0.0956491	G2M	E14_KI	-0.0263078	8	8	E14	Cortical Stroma
AGCATACAGCGACGTA_E14KI	E14_KI	7475	481	E14KI_C5	E14KI	0.254181	-0.0931023	0.0477647	G2M	E14_KI	-0.140867	9	9	E14	Erythrocytes
AGCATACAGCTAGTTC_E14KI	E14_KI	10490	3074	E14KI_C6	E14KI	3.86082	0.630844	-0.0118117	S	E14_KI	0.642656	7	7	E14	Ureteric Epithelium
AGCATACAGGATGGAA_E14KI	E14_KI	11255	2999	E14KI_C12	E14KI	4.17592	-0.211926	0.408211	G2M	E14_KI	-0.620136	13	13	E14	Stroma
AGCATACAGGGTGTTG_E14KI	E14_KI	5799	2017	E14KI_C4	E14KI	4.62149	-0.123472	-0.232724	G1	E14_KI	0.109251	3	3	E14	Stroma
AGCATACAGTTGCAGG_E14KI	E14_KI	9792	2923	E14KI_C3	E14KI	3.85008	0.426037	0.12827	S	E14_KI	0.297767	0	0	E14	Cortical Stroma
AGCATACCACGAAACG_E14KI	E14_KI	19300	4121	E14KI_C8	E14KI	3.73057	-0.16334	0.507127	G2M	E14_KI	-0.670467	2	2	E14	Renal Vesicle
AGCATACCACGAGGTA_E14KI	E14_KI	8353	2452	E14KI_C4	E14KI	3.37603	0.0245672	-0.201087	S	E14_KI	0.225654	3	3	E14	Stroma
AGCATACCACGTCTCT_E14KI	E14_KI	11791	2916	E14KI_C0	E14KI	2.82419	-0.200135	0.0441169	G2M	E14_KI	-0.244252	11	11	E14	Nephron progenitor
AGCATACCACTCTGTC_E14KI	E14_KI	8284	2490	E14KI_C4	E14KI	2.34186	-0.128188	0.0927216	G2M	E14_KI	-0.22091	8	8	E14	Cortical Stroma
AGCATACCACTTGGAT_E14KI	E14_KI	19608	4262	E14KI_C6	E14KI	3.10588	-0.0059096	-0.244974	G1	E14_KI	0.239065	7	7	E14	Ureteric Epithelium
AGCATACCAGATAATG_E14KI	E14_KI	9363	2616	E14KI_C0	E14KI	4.35758	-0.201807	-0.139847	G1	E14_KI	-0.0619595	1	1	E14	Nephron progenitor
AGCATACCATTAGCCA_E14KI	E14_KI	10804	3130	E14KI_C12	E14KI	3.31359	0.220764	-0.12296	S	E14_KI	0.343724	13	13	E14	Stroma
AGCATACGTACACCGC_E14KI	E14_KI	6916	2325	E14KI_C0	E14KI	3.6871	-0.22272	-0.181621	G1	E14_KI	-0.0410985	1	1	E14	Nephron progenitor
AGCATACGTATGGTTC_E14KI	E14_KI	9977	3068	E14KI_C2	E14KI	3.71855	-0.132916	-0.288056	G1	E14_KI	0.155139	5	5	E14	Medullary Stroma
AGCATACGTTACGTCA_E14KI	E14_KI	10914	3161	E14KI_C3	E14KI	3.65585	0.352958	-0.12039	S	E14_KI	0.473348	0	0	E14	Cortical Stroma
AGCATACTCATAACCG_E14KI	E14_KI	15317	3984	E14KI_C6	E14KI	4.57009	-0.199295	-0.271943	G1	E14_KI	0.0726476	7	7	E14	Ureteric Epithelium
AGCATACTCATAGCAC_E14KI	E14_KI	7282	390	E14KI_C5	E14KI	0.233452	-0.0859051	-0.00698486	G1	E14_KI	-0.0789202	9	9	E14	Erythrocytes
AGCATACTCCACGACG_E14KI	E14_KI	12904	3582	E14KI_C2	E14KI	3.03782	0.323537	0.233129	S	E14_KI	0.090408	0	0	E14	Cortical Stroma
AGCATACTCCGTAGGC_E14KI	E14_KI	9691	2759	E14KI_C2	E14KI	4.55061	0.26273	-0.0342209	S	E14_KI	0.296951	0	0	E14	Cortical Stroma
AGCATACTCCTAGGGC_E14KI	E14_KI	12166	3170	E14KI_C11	E14KI	3.91254	0.100233	0.377827	G2M	E14_KI	-0.277594	12	12	E14	Early Distal Tubule
AGCCTAAAGCACGCCT_E14KI	E14_KI	8279	2722	E14KI_C12	E14KI	4.07054	0.249021	0.482519	G2M	E14_KI	-0.233498	13	13	E14	Stroma
AGCCTAAAGCCACCTG_E14KI	E14_KI	7707	2587	E14KI_C4	E14KI	2.68587	-0.152351	0.457625	G2M	E14_KI	-0.609976	8	8	E14	Cortical Stroma
AGCCTAAAGTGCGATG_E14KI	E14_KI	7747	2436	E14KI_C2	E14KI	3.67884	-0.141129	0.0664454	G2M	E14_KI	-0.207574	5	5	E14	Medullary Stroma
AGCCTAAAGTGGAGAA_E14KI	E14_KI	8766	2895	E14KI_C2	E14KI	3.74173	-0.0730312	0.300049	G2M	E14_KI	-0.37308	0	0	E14	Cortical Stroma
AGCCTAACAAGAAGAG_E14KI	E14_KI	14027	3331	E14KI_C1	E14KI	3.72139	0.459896	-0.178545	S	E14_KI	0.638441	4	4	E14	Nephron progenitor
AGCCTAACACAGATTC_E14KI	E14_KI	5996	2279	E14KI_C17	E14KI	2.78519	-0.331707	0.398969	G2M	E14_KI	-0.730676	19	19	E14	Collecting duct associated stroma
AGCCTAACACTAGTAC_E14KI	E14_KI	28129	5170	E14KI_C6	E14KI	3.64748	-0.165804	0.076011	G2M	E14_KI	-0.241815	7	7	E14	Ureteric Epithelium
AGCCTAACATAACCTG_E14KI	E14_KI	5345	1929	E14KI_C8	E14KI	3.14312	-0.00801452	-0.313966	G1	E14_KI	0.305951	2	2	E14	Renal Vesicle
AGCCTAACATCCGCGA_E14KI	E14_KI	7960	2528	E14KI_C0	E14KI	3.9196	-0.199577	-0.213541	G1	E14_KI	0.0139639	1	1	E14	Nephron progenitor
AGCCTAAGTCAGTGGA_E14KI	E14_KI	5558	223	E14KI_C5	E14KI	0.215905	-0.0514326	0.028263	G2M	E14_KI	-0.0796956	6	6	E14	Erythrocytes
AGCCTAAGTCATTAGC_E14KI	E14_KI	7277	2258	E14KI_C0	E14KI	5.04329	-0.0232133	-0.131129	G1	E14_KI	0.107916	1	1	E14	Nephron progenitor
AGCCTAAGTGAGGGTT_E14KI	E14_KI	17364	3709	E14KI_C0	E14KI	3.3748	-0.115203	-0.0057192	G1	E14_KI	-0.109484	11	11	E14	Nephron progenitor
AGCCTAAGTGCGAAAC_E14KI	E14_KI	7459	2411	E14KI_C4	E14KI	3.79407	-0.137168	-0.00579961	G1	E14_KI	-0.131369	8	8	E14	Cortical Stroma
AGCCTAAGTGTTGAGG_E14KI	E14_KI	6884	2506	E14KI_C3	E14KI	4.29983	-0.268133	0.723066	G2M	E14_KI	-0.991199	0	0	E14	Cortical Stroma
AGCCTAAGTTAGGGTG_E14KI	E14_KI	8056	2394	E14KI_C0	E14KI	3.82324	-0.124344	-0.167264	G1	E14_KI	0.0429205	1	1	E14	Nephron progenitor
AGCCTAAGTTCGTCTC_E14KI	E14_KI	10831	3044	E14KI_C0	E14KI	3.6654	0.116295	-0.159048	S	E14_KI	0.275343	1	1	E14	Nephron progenitor
AGCCTAAGTTGATTCG_E14KI	E14_KI	16406	3662	E14KI_C1	E14KI	2.98062	-0.276409	0.625248	G2M	E14_KI	-0.901657	4	4	E14	Nephron progenitor
AGCCTAAGTTGCGCAC_E14KI	E14_KI	7579	2512	E14KI_C3	E14KI	4.11664	0.137508	0.266664	G2M	E14_KI	-0.129156	0	0	E14	Cortical Stroma
AGCCTAATCAGCTCTC_E14KI	E14_KI	35488	5781	E14KI_C6	E14KI	3.68012	0.0783655	0.146519	G2M	E14_KI	-0.0681537	7	7	E14	Ureteric Epithelium
AGCCTAATCCGATATG_E14KI	E14_KI	9066	2717	E14KI_C2	E14KI	3.77234	0.385615	0.0149773	S	E14_KI	0.370637	0	0	E14	Cortical Stroma
AGCCTAATCTACCAGA_E14KI	E14_KI	17652	3925	E14KI_C1	E14KI	3.33107	0.530116	0.00550818	S	E14_KI	0.524608	4	4	E14	Nephron progenitor
AGCGGTCAGCTAGTTC_E14KI	E14_KI	14794	3720	E14KI_C2	E14KI	3.33243	-0.180146	0.718049	G2M	E14_KI	-0.898195	0	0	E14	Cortical Stroma
AGCGGTCAGTCATGCT_E14KI	E14_KI	9218	2591	E14KI_C0	E14KI	3.72098	-0.0895314	-0.223758	G1	E14_KI	0.134227	1	1	E14	Nephron progenitor
AGCGGTCCACGACGAA_E14KI	E14_KI	8303	2508	E14KI_C8	E14KI	3.21571	-0.0942866	0.0769784	G2M	E14_KI	-0.171265	2	2	E14	Renal Vesicle
AGCGGTCGTAATCACC_E14KI	E14_KI	9955	2690	E14KI_C8	E14KI	3.93772	0.230052	0.141768	S	E14_KI	0.0882842	2	2	E14	Renal Vesicle
AGCGGTCGTCAGAAGC_E14KI	E14_KI	5672	1989	E14KI_C10	E14KI	4.49577	-0.252416	-0.235487	G1	E14_KI	-0.0169294	3	3	E14	Stroma
AGCGGTCGTCATACTG_E14KI	E14_KI	8054	2324	E14KI_C0	E14KI	4.43258	-0.0611513	-0.240694	G1	E14_KI	0.179542	2	2	E14	Renal Vesicle
AGCGGTCGTCTTGTCC_E14KI	E14_KI	15467	3813	E14KI_C3	E14KI	2.71546	-0.222624	0.57724	G2M	E14_KI	-0.799863	0	0	E14	Cortical Stroma
AGCGGTCGTGCGGTAA_E14KI	E14_KI	11741	3021	E14KI_C6	E14KI	3.46648	0.115707	0.12902	G2M	E14_KI	-0.0133129	7	7	E14	Ureteric Epithelium
AGCGGTCGTGTATGGG_E14KI	E14_KI	5264	1942	E14KI_C4	E14KI	3.53343	-0.135958	-0.255448	G1	E14_KI	0.11949	13	13	E14	Stroma
AGCGGTCGTGTTGAGG_E14KI	E14_KI	8796	2560	E14KI_C1	E14KI	4.2292	0.297999	-0.0645869	S	E14_KI	0.362586	4	4	E14	Nephron progenitor
AGCGGTCGTTCAGCGC_E14KI	E14_KI	19917	4245	E14KI_C12	E14KI	3.4945	-0.301309	0.2451	G2M	E14_KI	-0.546409	13	13	E14	Stroma
AGCGGTCGTTCGTTGA_E14KI	E14_KI	11545	3130	E14KI_C10	E14KI	4.86791	0.0797818	-0.190047	S	E14_KI	0.269828	0	0	E14	Cortical Stroma
AGCGGTCGTTGAACTC_E14KI	E14_KI	18871	3994	E14KI_C14	E14KI	3.93726	-0.159959	0.309357	G2M	E14_KI	-0.469316	17	17	E14	Unassigned
AGCGGTCGTTTGCATG_E14KI	E14_KI	5513	215	E14KI_C5	E14KI	0.199528	-0.0518579	0.0138033	G2M	E14_KI	-0.0656613	6	6	E14	Erythrocytes
AGCGGTCTCAGGCCCA_E14KI	E14_KI	4518	1908	E14KI_C16	E14KI	4.36034	-0.427358	-0.329547	G1	E14_KI	-0.0978109	15	15	E14	Ureteric stroma +
AGCGGTCTCCAATGGT_E14KI	E14_KI	8518	2558	E14KI_C2	E14KI	2.27753	-0.220071	-0.0688604	G1	E14_KI	-0.151211	5	5	E14	Medullary Stroma
AGCGGTCTCGGTGTTA_E14KI	E14_KI	15018	3331	E14KI_C7	E14KI	4.50792	-0.125643	0.355428	G2M	E14_KI	-0.481071	2	2	E14	Renal Vesicle
AGCGGTCTCGTCCGTT_E14KI	E14_KI	4645	249	E14KI_C5	E14KI	0.0430571	0.00434992	-0.0324857	S	E14_KI	0.0368356	6	6	E14	Erythrocytes
AGCGGTCTCTGAGGGA_E14KI	E14_KI	7120	2176	E14KI_C2	E14KI	4.07303	-0.137536	-0.295604	G1	E14_KI	0.158068	5	5	E14	Medullary Stroma
AGCGTATAGACCACGA_E14KI	E14_KI	6723	2224	E14KI_C10	E14KI	4.67053	-0.419402	-0.244029	G1	E14_KI	-0.175373	15	15	E14	Ureteric stroma +
AGCGTATAGAGTGAGA_E14KI	E14_KI	11222	2890	E14KI_C1	E14KI	4.00998	0.059523	-0.124862	S	E14_KI	0.184385	1	1	E14	Nephron progenitor
AGCGTATAGCCACGCT_E14KI	E14_KI	11353	3096	E14KI_C11	E14KI	3.46164	0.174654	-0.147752	S	E14_KI	0.322406	12	12	E14	Early Distal Tubule
AGCGTATAGGAGCGAG_E14KI	E14_KI	8773	2679	E14KI_C4	E14KI	4.33147	-0.169482	0.0383086	G2M	E14_KI	-0.207791	8	8	E14	Cortical Stroma
AGCGTATAGGTGGGTT_E14KI	E14_KI	11544	2901	E14KI_C0	E14KI	4.05405	-0.106814	0.125364	G2M	E14_KI	-0.232178	11	11	E14	Nephron progenitor
AGCGTATAGTCTCCTC_E14KI	E14_KI	6939	2509	E14KI_C3	E14KI	5.46188	0.493728	0.275273	S	E14_KI	0.218455	0	0	E14	Cortical Stroma
AGCGTATCAAACCTAC_E14KI	E14_KI	23618	4336	E14KI_C1	E14KI	3.61165	-0.208843	0.254239	G2M	E14_KI	-0.463081	4	4	E14	Nephron progenitor
AGCGTATCAAACGCGA_E14KI	E14_KI	9474	2649	E14KI_C0	E14KI	3.251	-0.0115925	-0.0972568	G1	E14_KI	0.0856643	1	1	E14	Nephron progenitor
AGCGTATCAAGGTTCT_E14KI	E14_KI	10827	3194	E14KI_C3	E14KI	2.95557	0.135829	0.666846	G2M	E14_KI	-0.531017	0	0	E14	Cortical Stroma
AGCGTATCACCCATTC_E14KI	E14_KI	8869	2879	E14KI_C3	E14KI	3.41639	0.493245	-0.110305	S	E14_KI	0.60355	0	0	E14	Cortical Stroma
AGCGTATCACGTCTCT_E14KI	E14_KI	12211	3319	E14KI_C3	E14KI	3.39858	-0.0765938	0.319468	G2M	E14_KI	-0.396061	0	0	E14	Cortical Stroma
AGCGTATCAGACGCTC_E14KI	E14_KI	9098	2897	E14KI_C4	E14KI	3.2095	-0.265717	0.322087	G2M	E14_KI	-0.587804	8	8	E14	Cortical Stroma
AGCGTATGTGAGTATA_E14KI	E14_KI	17373	3944	E14KI_C2	E14KI	2.98164	-0.0606121	0.598004	G2M	E14_KI	-0.658617	0	0	E14	Cortical Stroma
AGCGTATTCGAACGGA_E14KI	E14_KI	31582	5061	E14KI_C1	E14KI	3.25185	-0.20056	0.479066	G2M	E14_KI	-0.679626	4	4	E14	Nephron progenitor
AGCGTATTCTCTAGGA_E14KI	E14_KI	17441	3829	E14KI_C7	E14KI	3.84726	-0.0414135	0.459222	G2M	E14_KI	-0.500635	2	2	E14	Renal Vesicle
AGCGTCGAGAAGGGTA_E14KI	E14_KI	9630	2822	E14KI_C8	E14KI	3.01142	0.0303108	0.240885	G2M	E14_KI	-0.210574	2	2	E14	Renal Vesicle
AGCGTCGAGACCACGA_E14KI	E14_KI	5646	1865	E14KI_C12	E14KI	3.98512	-0.0896887	-0.23813	G1	E14_KI	0.148442	5	5	E14	Medullary Stroma
AGCGTCGAGTGGGCTA_E14KI	E14_KI	5748	1931	E14KI_C11	E14KI	3.07933	0.0153311	-0.154498	S	E14_KI	0.169829	12	12	E14	Early Distal Tubule
AGCGTCGCAATGAAAC_E14KI	E14_KI	7226	2423	E14KI_C0	E14KI	3.33518	-0.242131	0.401115	G2M	E14_KI	-0.643246	11	11	E14	Nephron progenitor
AGCGTCGCACCCAGTG_E14KI	E14_KI	11997	3167	E14KI_C9	E14KI	3.67592	0.0173533	0.309811	G2M	E14_KI	-0.292458	10	10	E14	Early Proximal Tubule
AGCGTCGCACGGCGTT_E14KI	E14_KI	7382	2217	E14KI_C0	E14KI	4.03685	-0.145044	-0.124512	G1	E14_KI	-0.0205326	1	1	E14	Nephron progenitor
AGCGTCGCACGTGAGA_E14KI	E14_KI	5837	1965	E14KI_C0	E14KI	3.61487	-0.27216	-0.0954391	G1	E14_KI	-0.176721	1	1	E14	Nephron progenitor
AGCGTCGCAGGACGTA_E14KI	E14_KI	4461	256	E14KI_C5	E14KI	0.156915	-0.0688825	-0.0218087	G1	E14_KI	-0.0470738	9	9	E14	Erythrocytes
AGCGTCGCATCCCACT_E14KI	E14_KI	7615	2472	E14KI_C1	E14KI	2.92843	0.513105	-0.0323258	S	E14_KI	0.545431	4	4	E14	Nephron progenitor
AGCGTCGGTCGTTGTA_E14KI	E14_KI	9964	2623	E14KI_C7	E14KI	3.77358	0.116987	-0.0391991	S	E14_KI	0.156186	11	11	E14	Nephron progenitor
AGCGTCGGTGCTTCTC_E14KI	E14_KI	9888	3029	E14KI_C2	E14KI	4.37905	-0.256552	0.639062	G2M	E14_KI	-0.895614	0	0	E14	Cortical Stroma
AGCGTCGGTGGTAACG_E14KI	E14_KI	5775	487	E14KI_C5	E14KI	0.398268	0.039281	-0.0852409	S	E14_KI	0.124522	9	9	E14	Erythrocytes
AGCGTCGGTTCCGGCA_E14KI	E14_KI	6629	2082	E14KI_C0	E14KI	4.46523	-0.153807	-0.164831	G1	E14_KI	0.0110238	1	1	E14	Nephron progenitor
AGCGTCGGTTGCGTTA_E14KI	E14_KI	9208	2783	E14KI_C11	E14KI	4.88705	0.187	0.110064	S	E14_KI	0.0769359	12	12	E14	Early Distal Tubule
AGCGTCGTCGCTTGTC_E14KI	E14_KI	7466	2297	E14KI_C0	E14KI	3.64318	0.0829056	-0.206523	S	E14_KI	0.289429	1	1	E14	Nephron progenitor
AGCGTCGTCGGACAAG_E14KI	E14_KI	4661	1756	E14KI_C2	E14KI	3.84038	0.120126	-0.150985	S	E14_KI	0.271111	5	5	E14	Medullary Stroma
AGCTCCTAGGCGTACA_E14KI	E14_KI	4617	180	E14KI_C5	E14KI	0.151614	-0.0443511	0.000751617	G2M	E14_KI	-0.0451027	6	6	E14	Erythrocytes
AGCTCCTCAAACTGCT_E14KI	E14_KI	9895	3035	E14KI_C6	E14KI	3.4664	0.149328	0.106387	S	E14_KI	0.0429413	7	7	E14	Ureteric Epithelium
AGCTCCTCACAGGAGT_E14KI	E14_KI	11230	3156	E14KI_C6	E14KI	3.09884	0.271327	-0.160222	S	E14_KI	0.431549	7	7	E14	Ureteric Epithelium
AGCTCCTCACGGTAGA_E14KI	E14_KI	8373	2601	E14KI_C2	E14KI	2.72304	-0.178435	-0.15535	G1	E14_KI	-0.023085	5	5	E14	Medullary Stroma
AGCTCCTCAGCCTTGG_E14KI	E14_KI	18493	4130	E14KI_C13	E14KI	2.90921	0.393249	0.130932	S	E14_KI	0.262318	14	14	E14	Vasculature
AGCTCCTCAGCTGTAT_E14KI	E14_KI	16436	3775	E14KI_C1	E14KI	3.75395	-0.0733737	0.689319	G2M	E14_KI	-0.762693	4	4	E14	Nephron progenitor
AGCTCCTCATGTAGTC_E14KI	E14_KI	10603	2677	E14KI_C0	E14KI	3.86683	-0.185603	-0.176509	G1	E14_KI	-0.00909407	1	1	E14	Nephron progenitor
AGCTCCTGTCATATGC_E14KI	E14_KI	12430	3371	E14KI_C14	E14KI	5.00402	-0.0829958	-0.219279	G1	E14_KI	0.136283	17	17	E14	Unassigned
AGCTCCTGTGCAGGTA_E14KI	E14_KI	18648	4144	E14KI_C8	E14KI	3.50708	-0.287601	-0.300782	G1	E14_KI	0.0131811	2	2	E14	Renal Vesicle
AGCTCCTGTGCCTGTG_E14KI	E14_KI	10898	3043	E14KI_C9	E14KI	2.86291	-0.0296975	0.0971232	G2M	E14_KI	-0.126821	10	10	E14	Early Proximal Tubule
AGCTCCTTCAGTACGT_E14KI	E14_KI	20480	4067	E14KI_C11	E14KI	2.80762	0.273971	-0.143851	S	E14_KI	0.417822	12	12	E14	Early Distal Tubule
AGCTCCTTCCTCATTA_E14KI	E14_KI	9013	2710	E14KI_C6	E14KI	3.46167	-0.30219	0.419776	G2M	E14_KI	-0.721966	7	7	E14	Ureteric Epithelium
AGCTCCTTCCTTGCCA_E14KI	E14_KI	11645	2977	E14KI_C8	E14KI	5.21254	0.171878	0.223177	G2M	E14_KI	-0.0512986	2	2	E14	Renal Vesicle
AGCTCCTTCGGAGGTA_E14KI	E14_KI	10759	2949	E14KI_C1	E14KI	3.72711	0.503562	0.17808	S	E14_KI	0.325482	4	4	E14	Nephron progenitor
AGCTCCTTCTGTCTCG_E14KI	E14_KI	6811	2428	E14KI_C3	E14KI	5.05065	0.373082	-0.14008	S	E14_KI	0.513162	0	0	E14	Cortical Stroma
AGCTCCTTCTTACCTA_E14KI	E14_KI	11508	3147	E14KI_C12	E14KI	3.93639	0.413044	0.316598	S	E14_KI	0.0964464	0	0	E14	Cortical Stroma
AGCTCTCAGAGAGCTC_E14KI	E14_KI	38986	5814	E14KI_C1	E14KI	3.52178	0.0487466	0.435869	G2M	E14_KI	-0.387123	4	4	E14	Nephron progenitor
AGCTCTCAGCAGACTG_E14KI	E14_KI	9838	3093	E14KI_C13	E14KI	4.89937	-0.110473	0.464414	G2M	E14_KI	-0.574887	14	14	E14	Vasculature
AGCTCTCAGCCCTAAT_E14KI	E14_KI	8795	2546	E14KI_C4	E14KI	3.3087	-0.177082	-0.101448	G1	E14_KI	-0.0756334	8	8	E14	Cortical Stroma
AGCTCTCAGCGAGAAA_E14KI	E14_KI	8519	2434	E14KI_C0	E14KI	3.38068	-0.198465	-0.222796	G1	E14_KI	0.0243307	1	1	E14	Nephron progenitor
AGCTCTCAGGCAGTCA_E14KI	E14_KI	16346	4061	E14KI_C11	E14KI	3.86639	0.0136748	-0.0451419	S	E14_KI	0.0588167	12	12	E14	Early Distal Tubule
AGCTCTCAGTGTTGAA_E14KI	E14_KI	10487	3081	E14KI_C3	E14KI	3.62353	0.21553	0.247573	G2M	E14_KI	-0.032043	0	0	E14	Cortical Stroma
AGCTCTCCAAGCGTAG_E14KI	E14_KI	9050	2900	E14KI_C3	E14KI	4.1105	0.0972527	0.297208	G2M	E14_KI	-0.199956	0	0	E14	Cortical Stroma
AGCTCTCCAATGAATG_E14KI	E14_KI	15225	3668	E14KI_C7	E14KI	3.98686	0.0863838	0.622011	G2M	E14_KI	-0.535627	2	2	E14	Renal Vesicle
AGCTCTCGTATATGGA_E14KI	E14_KI	7115	2337	E14KI_C6	E14KI	4.3851	-0.199713	-0.0496273	G1	E14_KI	-0.150086	7	7	E14	Ureteric Epithelium
AGCTCTCGTCAACTGT_E14KI	E14_KI	10174	2789	E14KI_C7	E14KI	4.14783	0.47927	0.0916905	S	E14_KI	0.38758	2	2	E14	Renal Vesicle
AGCTCTCTCAAGGCTT_E14KI	E14_KI	6204	372	E14KI_C5	E14KI	0.0967118	0.00521076	0.0372313	G2M	E14_KI	-0.0320205	9	9	E14	Erythrocytes
AGCTCTCTCACCATAG_E14KI	E14_KI	11786	3365	E14KI_C6	E14KI	2.52842	-0.123927	0.298604	G2M	E14_KI	-0.422531	7	7	E14	Ureteric Epithelium
AGCTCTCTCACGATGT_E14KI	E14_KI	10613	2964	E14KI_C4	E14KI	2.79845	0.164037	-0.0360944	S	E14_KI	0.200132	8	8	E14	Cortical Stroma
AGCTCTCTCGTGACAT_E14KI	E14_KI	8439	2900	E14KI_C3	E14KI	3.10463	-0.186976	0.633628	G2M	E14_KI	-0.820604	0	0	E14	Cortical Stroma
AGCTTGAAGGAGTCTG_E14KI	E14_KI	6835	2406	E14KI_C11	E14KI	3.93563	-0.231963	0.355116	G2M	E14_KI	-0.587079	10	10	E14	Early Proximal Tubule
AGCTTGAAGGGTTCCC_E14KI	E14_KI	6916	2323	E14KI_C17	E14KI	3.12319	-0.222282	0.229451	G2M	E14_KI	-0.451733	19	19	E14	Collecting duct associated stroma
AGCTTGACAAGTCTAC_E14KI	E14_KI	14793	3654	E14KI_C8	E14KI	2.87974	0.448521	-0.089513	S	E14_KI	0.538034	2	2	E14	Renal Vesicle
AGCTTGACAATGCCAT_E14KI	E14_KI	7082	2276	E14KI_C4	E14KI	3.27591	-0.162085	-0.229354	G1	E14_KI	0.0672694	3	3	E14	Stroma
AGCTTGACACAGCGTC_E14KI	E14_KI	20399	4300	E14KI_C1	E14KI	3.97569	0.187878	-0.1874	S	E14_KI	0.375278	1	1	E14	Nephron progenitor
AGCTTGACAGATGGGT_E14KI	E14_KI	8210	2526	E14KI_C2	E14KI	3.20341	-0.164681	-0.269578	G1	E14_KI	0.104897	5	5	E14	Medullary Stroma
AGCTTGACAGCATGAG_E14KI	E14_KI	4883	188	E14KI_C5	E14KI	0.0819169	0.00669878	-0.0194443	S	E14_KI	0.0261431	6	6	E14	Erythrocytes
AGCTTGACAGGCTCAC_E14KI	E14_KI	6234	2072	E14KI_C6	E14KI	4.52358	0.0358269	0.139187	G2M	E14_KI	-0.10336	7	7	E14	Ureteric Epithelium
AGCTTGATCGGTTCGG_E14KI	E14_KI	13194	3418	E14KI_C11	E14KI	3.3879	0.415872	-0.0809022	S	E14_KI	0.496774	12	12	E14	Early Distal Tubule
AGGCCACAGAACTGTA_E14KI	E14_KI	12047	3090	E14KI_C7	E14KI	4.0591	0.182348	-0.117231	S	E14_KI	0.29958	2	2	E14	Renal Vesicle
AGGCCACAGACAGACC_E14KI	E14_KI	12659	3241	E14KI_C7	E14KI	3.83917	0.270263	0.189343	S	E14_KI	0.0809198	2	2	E14	Renal Vesicle
AGGCCACCACAAGCCC_E14KI	E14_KI	6004	2149	E14KI_C2	E14KI	3.36442	-0.2316	-0.230012	G1	E14_KI	-0.00158759	5	5	E14	Medullary Stroma
AGGCCACCACTGAAGG_E14KI	E14_KI	7416	2261	E14KI_C6	E14KI	4.31499	-0.00425706	-0.187944	G1	E14_KI	0.183687	7	7	E14	Ureteric Epithelium
AGGCCACGTAAACGCG_E14KI	E14_KI	10414	2806	E14KI_C1	E14KI	3.44728	0.183528	-0.191883	S	E14_KI	0.375411	1	1	E14	Nephron progenitor
AGGCCACGTATCGCAT_E14KI	E14_KI	14336	3650	E14KI_C9	E14KI	3.4668	0.216635	0.364538	G2M	E14_KI	-0.147903	10	10	E14	Early Proximal Tubule
AGGCCACGTGGCGAAT_E14KI	E14_KI	6300	231	E14KI_C5	E14KI	0.174603	0.0029818	-0.0530266	S	E14_KI	0.0560084	6	6	E14	Erythrocytes
AGGCCACGTGTTTGTG_E14KI	E14_KI	15543	3589	E14KI_C1	E14KI	3.99537	-0.015469	0.718872	G2M	E14_KI	-0.734341	4	4	E14	Nephron progenitor
AGGCCACGTTATGTGC_E14KI	E14_KI	5840	245	E14KI_C5	E14KI	0.256849	-0.0547622	-0.0344296	G1	E14_KI	-0.0203326	6	6	E14	Erythrocytes
AGGCCACGTTCGAATC_E14KI	E14_KI	10047	2561	E14KI_C0	E14KI	2.94615	-0.0300003	-0.213586	G1	E14_KI	0.183586	1	1	E14	Nephron progenitor
AGGCCACTCCTCCTAG_E14KI	E14_KI	37741	5703	E14KI_C12	E14KI	2.78742	-0.0904733	0.283631	G2M	E14_KI	-0.374104	13	13	E14	Stroma
AGGCCACTCGTTTGCC_E14KI	E14_KI	11174	2860	E14KI_C0	E14KI	2.81904	0.154277	-0.210441	S	E14_KI	0.364717	1	1	E14	Nephron progenitor
AGGCCACTCTCAAACG_E14KI	E14_KI	9025	2562	E14KI_C4	E14KI	2.94737	-0.176534	-0.131315	G1	E14_KI	-0.0452185	3	3	E14	Stroma
AGGCCACTCTGTCTCG_E14KI	E14_KI	8177	2674	E14KI_C11	E14KI	3.39978	-0.13902	-0.206772	G1	E14_KI	0.0677511	12	12	E14	Early Distal Tubule
AGGCCGTAGAGATGAG_E14KI	E14_KI	9994	2535	E14KI_C0	E14KI	3.4921	-0.0903953	-0.139587	G1	E14_KI	0.0491913	11	11	E14	Nephron progenitor
AGGCCGTAGCAGACTG_E14KI	E14_KI	22357	4458	E14KI_C11	E14KI	3.95402	-0.279644	-0.24009	G1	E14_KI	-0.0395541	10	10	E14	Early Proximal Tubule
AGGCCGTAGTCCATAC_E14KI	E14_KI	5737	1935	E14KI_C4	E14KI	4.06136	-0.227321	-0.188718	G1	E14_KI	-0.0386037	3	3	E14	Stroma
AGGCCGTAGTTAAGTG_E14KI	E14_KI	4473	1482	E14KI_C3	E14KI	0.0447127	0.339224	0.0198665	S	E14_KI	0.319358	0	0	E14	Cortical Stroma
AGGCCGTCAAGAGGCT_E14KI	E14_KI	14238	3452	E14KI_C1	E14KI	4.22812	-0.194145	0.489032	G2M	E14_KI	-0.683177	4	4	E14	Nephron progenitor
AGGCCGTCAATAGAGT_E14KI	E14_KI	8471	511	E14KI_C5	E14KI	0.330539	-0.0308395	-0.0821768	G1	E14_KI	0.0513373	9	9	E14	Erythrocytes
AGGCCGTCAGCTCGAC_E14KI	E14_KI	16414	4035	E14KI_C12	E14KI	2.94261	-0.30359	-0.051969	G1	E14_KI	-0.251621	12	12	E14	Early Distal Tubule
AGGCCGTGTATCGCAT_E14KI	E14_KI	12699	3255	E14KI_C3	E14KI	3.40184	0.056224	0.333788	G2M	E14_KI	-0.277564	0	0	E14	Cortical Stroma
AGGCCGTGTCATATCG_E14KI	E14_KI	18940	4290	E14KI_C2	E14KI	2.88807	-0.0225362	0.54698	G2M	E14_KI	-0.569516	0	0	E14	Cortical Stroma
AGGCCGTGTTACGCGC_E14KI	E14_KI	9954	2768	E14KI_C1	E14KI	5.44505	0.324591	-0.134598	S	E14_KI	0.45919	4	4	E14	Nephron progenitor
AGGGAGTAGACTAGGC_E14KI	E14_KI	10406	2900	E14KI_C0	E14KI	3.01749	-0.151205	-0.213729	G1	E14_KI	0.0625234	1	1	E14	Nephron progenitor
AGGGAGTAGATGCCTT_E14KI	E14_KI	17754	3322	E14KI_C1	E14KI	3.55413	0.436818	0.161452	S	E14_KI	0.275366	4	4	E14	Nephron progenitor
AGGGAGTAGTTTCCTT_E14KI	E14_KI	5457	1842	E14KI_C13	E14KI	0.366502	0.0731506	0.410236	G2M	E14_KI	-0.337085	14	14	E14	Vasculature
AGGGAGTCACATCCAA_E14KI	E14_KI	28220	4894	E14KI_C7	E14KI	3.40539	0.20489	0.245755	G2M	E14_KI	-0.0408641	2	2	E14	Renal Vesicle
AGGGAGTCACCAGGTC_E14KI	E14_KI	5132	1741	E14KI_C2	E14KI	3.15666	-0.360011	-0.299631	G1	E14_KI	-0.0603808	5	5	E14	Medullary Stroma
AGGGAGTCAGCCTTTC_E14KI	E14_KI	12536	3047	E14KI_C13	E14KI	3.80504	-0.0116189	0.282605	G2M	E14_KI	-0.294224	14	14	E14	Vasculature
AGGGAGTCAGCTGCTG_E14KI	E14_KI	9616	2864	E14KI_C3	E14KI	4.18053	0.170469	0.372131	G2M	E14_KI	-0.201662	0	0	E14	Cortical Stroma
AGGGAGTGTCAACTGT_E14KI	E14_KI	9397	2876	E14KI_C12	E14KI	5.06545	0.363483	0.181475	S	E14_KI	0.182008	0	0	E14	Cortical Stroma
AGGGAGTGTGATGCCC_E14KI	E14_KI	10169	2694	E14KI_C7	E14KI	3.56967	0.322824	-0.163403	S	E14_KI	0.486226	2	2	E14	Renal Vesicle
AGGGAGTGTGCGGTAA_E14KI	E14_KI	6363	2388	E14KI_C3	E14KI	4.19613	0.55281	-0.0580871	S	E14_KI	0.610897	0	0	E14	Cortical Stroma
AGGGAGTGTGTAATGA_E14KI	E14_KI	25739	4496	E14KI_C7	E14KI	5.13229	0.0424594	0.0740014	G2M	E14_KI	-0.0315419	2	2	E14	Renal Vesicle
AGGGAGTTCCATGAGT_E14KI	E14_KI	9348	2596	E14KI_C0	E14KI	4.00086	0.0359622	-0.105521	S	E14_KI	0.141483	1	1	E14	Nephron progenitor
AGGGAGTTCCCAACGG_E14KI	E14_KI	11298	3270	E14KI_C3	E14KI	3.82369	0.050578	0.246645	G2M	E14_KI	-0.196067	0	0	E14	Cortical Stroma
AGGGAGTTCCCTTGCA_E14KI	E14_KI	12811	3376	E14KI_C3	E14KI	3.53602	0.272974	0.19115	S	E14_KI	0.0818243	0	0	E14	Cortical Stroma
AGGGAGTTCCTGCTTG_E14KI	E14_KI	8235	2300	E14KI_C1	E14KI	4.91803	0.474815	-0.105352	S	E14_KI	0.580166	4	4	E14	Nephron progenitor
AGGGATGAGAGGTTGC_E14KI	E14_KI	10457	2980	E14KI_C3	E14KI	3.58611	-0.0488471	0.197589	G2M	E14_KI	-0.246436	0	0	E14	Cortical Stroma
AGGGATGAGCCGATTT_E14KI	E14_KI	9269	2643	E14KI_C0	E14KI	4.32625	-0.0621695	-0.163383	G1	E14_KI	0.101214	1	1	E14	Nephron progenitor
AGGGATGAGCGATATA_E14KI	E14_KI	6662	2327	E14KI_C3	E14KI	5.46382	0.202273	0.195459	S	E14_KI	0.00681406	0	0	E14	Cortical Stroma
AGGGATGAGTACACCT_E14KI	E14_KI	6646	2208	E14KI_C3	E14KI	3.68643	0.288051	-0.120611	S	E14_KI	0.408662	0	0	E14	Cortical Stroma
AGGGATGAGTGTTGAA_E14KI	E14_KI	24096	4779	E14KI_C9	E14KI	4.39907	0.151045	-0.13189	S	E14_KI	0.282935	10	10	E14	Early Proximal Tubule
AGGGATGAGTTTCCTT_E14KI	E14_KI	5168	1919	E14KI_C10	E14KI	3.69582	-0.152231	-0.280815	G1	E14_KI	0.128584	3	3	E14	Stroma
AGGGATGCACGAAGCA_E14KI	E14_KI	14055	3280	E14KI_C7	E14KI	4.42547	-0.0696763	0.271327	G2M	E14_KI	-0.341003	2	2	E14	Renal Vesicle
AGGGATGCAGCCACCA_E14KI	E14_KI	15360	3521	E14KI_C1	E14KI	3.98438	0.16921	0.429584	G2M	E14_KI	-0.260374	4	4	E14	Nephron progenitor
AGGGATGCAGCTGGCT_E14KI	E14_KI	23322	4477	E14KI_C8	E14KI	2.55981	-0.152411	0.340062	G2M	E14_KI	-0.492473	2	2	E14	Renal Vesicle
AGGGATGCATCCTAGA_E14KI	E14_KI	7775	2443	E14KI_C2	E14KI	3.2926	-0.297136	-0.349351	G1	E14_KI	0.0522156	5	5	E14	Medullary Stroma
AGGGATGGTAGATTAG_E14KI	E14_KI	11476	3016	E14KI_C1	E14KI	3.32869	0.564125	-0.109341	S	E14_KI	0.673465	4	4	E14	Nephron progenitor
AGGGATGGTATGAATG_E14KI	E14_KI	5986	2024	E14KI_C8	E14KI	0.300702	0.7506	-0.00622043	S	E14_KI	0.756821	2	2	E14	Renal Vesicle
AGGGATGTCAGCATGT_E14KI	E14_KI	5024	1957	E14KI_C10	E14KI	4.71736	-0.412691	-0.273951	G1	E14_KI	-0.13874	15	15	E14	Ureteric stroma +
AGGGATGTCCGTCATC_E14KI	E14_KI	33123	5133	E14KI_C1	E14KI	3.70136	-0.162472	0.457653	G2M	E14_KI	-0.620125	4	4	E14	Nephron progenitor
AGGGATGTCGCCAGCA_E14KI	E14_KI	17845	3928	E14KI_C9	E14KI	3.75455	-0.0442004	0.392616	G2M	E14_KI	-0.436817	10	10	E14	Early Proximal Tubule
AGGGATGTCGGGAGTA_E14KI	E14_KI	8756	563	E14KI_C5	E14KI	0.354043	-0.0769058	-0.0116356	G1	E14_KI	-0.0652702	9	9	E14	Erythrocytes
AGGGATGTCGTTACAG_E14KI	E14_KI	14499	3418	E14KI_C9	E14KI	2.63466	0.150192	-0.179477	S	E14_KI	0.329669	10	10	E14	Early Proximal Tubule
AGGGATGTCTAACCGA_E14KI	E14_KI	4515	188	E14KI_C5	E14KI	0.465116	-0.0490596	-0.0663647	G1	E14_KI	0.0173051	6	6	E14	Erythrocytes
AGGGATGTCTGAGGGA_E14KI	E14_KI	6845	2500	E14KI_C8	E14KI	5.05478	-0.202525	-0.278475	G1	E14_KI	0.0759504	2	2	E14	Renal Vesicle
AGGGTGAAGTGTCCAT_E14KI	E14_KI	19802	4084	E14KI_C0	E14KI	3.89355	-0.126756	-0.232668	G1	E14_KI	0.105913	1	1	E14	Nephron progenitor
AGGGTGACACTAAGTC_E14KI	E14_KI	22066	4104	E14KI_C1	E14KI	3.29013	-0.143846	0.24743	G2M	E14_KI	-0.391277	1	1	E14	Nephron progenitor
AGGGTGACAGGACGTA_E14KI	E14_KI	6344	2224	E14KI_C2	E14KI	1.48172	-0.0309102	0.29672	G2M	E14_KI	-0.327631	0	0	E14	Cortical Stroma
AGGGTGACATTGGTAC_E14KI	E14_KI	10110	2663	E14KI_C1	E14KI	4.64886	0.154555	-0.227693	S	E14_KI	0.382248	1	1	E14	Nephron progenitor
AGGGTGAGTAAACGCG_E14KI	E14_KI	4422	1710	E14KI_C10	E14KI	3.91226	-0.281316	-0.201693	G1	E14_KI	-0.0796231	3	3	E14	Stroma
AGGGTGAGTATAGGGC_E14KI	E14_KI	25548	4469	E14KI_C1	E14KI	4.86927	0.41308	0.00877928	S	E14_KI	0.404301	4	4	E14	Nephron progenitor
AGGGTGAGTCGAGATG_E14KI	E14_KI	7175	350	E14KI_C5	E14KI	0.181185	0.0167053	-0.0209838	S	E14_KI	0.0376892	6	6	E14	Erythrocytes
AGGGTGAGTGTGTGCC_E14KI	E14_KI	5741	2001	E14KI_C4	E14KI	5.3475	0.141611	-0.158384	S	E14_KI	0.299995	3	3	E14	Stroma
AGGGTGAGTGTTTGTG_E14KI	E14_KI	4553	1454	E14KI_C0	E14KI	5.20536	-0.2429	-0.131544	G1	E14_KI	-0.111356	1	1	E14	Nephron progenitor
AGGGTGAGTTCCACGG_E14KI	E14_KI	5954	1874	E14KI_C10	E14KI	3.79577	-0.0584944	-0.24587	G1	E14_KI	0.187376	3	3	E14	Stroma
AGGGTGATCAGGATCT_E14KI	E14_KI	8038	2280	E14KI_C0	E14KI	3.99353	-0.144686	-0.188392	G1	E14_KI	0.0437061	1	1	E14	Nephron progenitor
AGGGTGATCCACGTGG_E14KI	E14_KI	9183	2500	E14KI_C0	E14KI	3.56093	-0.120912	-0.182781	G1	E14_KI	0.0618694	2	2	E14	Renal Vesicle
AGGGTGATCCATGAAC_E14KI	E14_KI	13003	3293	E14KI_C6	E14KI	2.53019	0.0272511	0.082761	G2M	E14_KI	-0.0555099	7	7	E14	Ureteric Epithelium
AGGTCATAGCTGCGAA_E14KI	E14_KI	20155	4313	E14KI_C1	E14KI	3.23989	-0.102916	0.532396	G2M	E14_KI	-0.635312	11	11	E14	Nephron progenitor
AGGTCATCACGGTGTC_E14KI	E14_KI	8696	2543	E14KI_C2	E14KI	3.65685	0.127158	-0.303737	S	E14_KI	0.430895	5	5	E14	Medullary Stroma
AGGTCATCATGGGAAC_E14KI	E14_KI	7462	2431	E14KI_C3	E14KI	4.48941	0.283002	-0.252105	S	E14_KI	0.535107	0	0	E14	Cortical Stroma
AGGTCATGTAGCGATG_E14KI	E14_KI	12931	3375	E14KI_C8	E14KI	3.35628	0.0943877	0.271224	G2M	E14_KI	-0.176836	10	10	E14	Early Proximal Tubule
AGGTCATGTCTCCACT_E14KI	E14_KI	13207	3363	E14KI_C14	E14KI	4.66419	-0.0958396	0.145728	G2M	E14_KI	-0.241567	17	17	E14	Unassigned
AGGTCATGTGGTTTCA_E14KI	E14_KI	11999	2854	E14KI_C1	E14KI	3.36695	0.215301	0.294459	G2M	E14_KI	-0.0791572	4	4	E14	Nephron progenitor
AGGTCATGTGTAACGG_E14KI	E14_KI	21173	4640	E14KI_C8	E14KI	3.81146	-0.139848	-0.230067	G1	E14_KI	0.0902193	2	2	E14	Renal Vesicle
AGGTCATTCATGTAGC_E14KI	E14_KI	5099	1719	E14KI_C0	E14KI	4.98137	-0.270977	-0.130238	G1	E14_KI	-0.14074	1	1	E14	Nephron progenitor
AGGTCATTCCCTAACC_E14KI	E14_KI	13931	3575	E14KI_C11	E14KI	4.02699	0.161134	0.147211	S	E14_KI	0.0139232	12	12	E14	Early Distal Tubule
AGGTCATTCCGTTGTC_E14KI	E14_KI	30022	5022	E14KI_C7	E14KI	3.53408	0.0520825	0.321723	G2M	E14_KI	-0.269641	2	2	E14	Renal Vesicle
AGGTCATTCGCGCCAA_E14KI	E14_KI	26240	4801	E14KI_C1	E14KI	3.02973	-0.195245	0.563962	G2M	E14_KI	-0.759207	4	4	E14	Nephron progenitor
AGGTCATTCTCTAAGG_E14KI	E14_KI	9732	2575	E14KI_C0	E14KI	3.54501	0.137245	-0.198156	S	E14_KI	0.335401	1	1	E14	Nephron progenitor
AGGTCATTCTGTCTCG_E14KI	E14_KI	20142	4198	E14KI_C9	E14KI	5.39172	-0.0774388	-0.251388	G1	E14_KI	0.173949	10	10	E14	Early Proximal Tubule
AGGTCATTCTTAGAGC_E14KI	E14_KI	6710	2154	E14KI_C12	E14KI	3.74069	-0.217039	0.151782	G2M	E14_KI	-0.368821	13	13	E14	Stroma
AGGTCCGAGCTTTGGT_E14KI	E14_KI	5038	1872	E14KI_C10	E14KI	4.6447	0.525332	-0.153143	S	E14_KI	0.678474	0	0	E14	Cortical Stroma
AGGTCCGAGGCCATAG_E14KI	E14_KI	27954	5366	E14KI_C11	E14KI	4.08886	0.164955	0.027506	S	E14_KI	0.137449	12	12	E14	Early Distal Tubule
AGGTCCGAGTAATCCC_E14KI	E14_KI	9057	2653	E14KI_C2	E14KI	3.8865	-0.29681	-0.307482	G1	E14_KI	0.0106723	5	5	E14	Medullary Stroma
AGGTCCGAGTACGACG_E14KI	E14_KI	20306	4120	E14KI_C9	E14KI	4.48143	0.112405	0.178802	G2M	E14_KI	-0.0663975	10	10	E14	Early Proximal Tubule
AGGTCCGAGTAGGTGC_E14KI	E14_KI	9578	673	E14KI_C5	E14KI	0.35498	-0.0758898	-0.0589944	G1	E14_KI	-0.0168954	9	9	E14	Erythrocytes
AGGTCCGCACAAGACG_E14KI	E14_KI	10996	3073	E14KI_C0	E14KI	3.91961	-0.253123	-0.297268	G1	E14_KI	0.0441448	1	1	E14	Nephron progenitor
AGGTCCGCACCTGGTG_E14KI	E14_KI	16850	3845	E14KI_C9	E14KI	4.05935	-0.0865487	0.257664	G2M	E14_KI	-0.344212	10	10	E14	Early Proximal Tubule
AGGTCCGGTATAAACG_E14KI	E14_KI	13450	3550	E14KI_C3	E14KI	3.94796	-0.238419	0.597887	G2M	E14_KI	-0.836306	0	0	E14	Cortical Stroma
AGGTCCGGTATAATGG_E14KI	E14_KI	8152	465	E14KI_C5	E14KI	0.220805	-0.0751283	-0.0545018	G1	E14_KI	-0.0206265	9	9	E14	Erythrocytes
AGGTCCGGTCTGATCA_E14KI	E14_KI	9047	2773	E14KI_C3	E14KI	4.79717	0.304793	0.00965161	S	E14_KI	0.295141	0	0	E14	Cortical Stroma
AGGTCCGGTGTGCGTC_E14KI	E14_KI	8125	2345	E14KI_C0	E14KI	4.16	-0.214801	-0.234186	G1	E14_KI	0.0193847	1	1	E14	Nephron progenitor
AGGTCCGGTTACCAGT_E14KI	E14_KI	11217	3245	E14KI_C6	E14KI	3.25399	0.227735	0.0529301	S	E14_KI	0.174805	7	7	E14	Ureteric Epithelium
AGGTCCGGTTCAGACT_E14KI	E14_KI	6833	2391	E14KI_C2	E14KI	2.37085	-0.170371	-0.348141	G1	E14_KI	0.177771	5	5	E14	Medullary Stroma
AGGTCCGTCACCACCT_E14KI	E14_KI	17281	3916	E14KI_C1	E14KI	3.45466	-0.217758	0.667983	G2M	E14_KI	-0.885741	4	4	E14	Nephron progenitor
AGGTCCGTCATCGCTC_E14KI	E14_KI	17530	4058	E14KI_C9	E14KI	3.05191	0.311089	0.345606	G2M	E14_KI	-0.0345177	10	10	E14	Early Proximal Tubule
AGGTCCGTCATGCATG_E14KI	E14_KI	8099	743	E14KI_C5	E14KI	0.246944	0.0391985	-0.0353272	S	E14_KI	0.0745257	9	9	E14	Erythrocytes
AGGTCCGTCCGAACGC_E14KI	E14_KI	7560	2393	E14KI_C11	E14KI	3.51852	0.046708	-0.127276	S	E14_KI	0.173984	12	12	E14	Early Distal Tubule
AGGTCCGTCTCTTGAT_E14KI	E14_KI	9166	2640	E14KI_C7	E14KI	4.60397	0.223866	-0.138633	S	E14_KI	0.3625	4	4	E14	Nephron progenitor
AGGTCCGTCTTGTACT_E14KI	E14_KI	15197	3775	E14KI_C9	E14KI	2.57946	-0.011867	0.0534544	G2M	E14_KI	-0.0653214	10	10	E14	Early Proximal Tubule
AGTAGTCAGCCGATTT_E14KI	E14_KI	8257	2607	E14KI_C2	E14KI	2.82185	-0.190593	-0.306873	G1	E14_KI	0.11628	5	5	E14	Medullary Stroma
AGTAGTCAGCGGATCA_E14KI	E14_KI	8600	2722	E14KI_C3	E14KI	3.89535	0.359659	0.0471177	S	E14_KI	0.312541	0	0	E14	Cortical Stroma
AGTAGTCAGGTGATTA_E14KI	E14_KI	22702	4477	E14KI_C8	E14KI	3.89833	0.367748	0.0602456	S	E14_KI	0.307503	2	2	E14	Renal Vesicle
AGTAGTCAGTCCTCCT_E14KI	E14_KI	8415	2632	E14KI_C13	E14KI	3.14914	-0.133265	0.177523	G2M	E14_KI	-0.310789	14	14	E14	Vasculature
AGTAGTCGTACTCTCC_E14KI	E14_KI	10553	2924	E14KI_C13	E14KI	4.5769	0.244876	0.045831	S	E14_KI	0.199045	14	14	E14	Vasculature
AGTAGTCGTCATATCG_E14KI	E14_KI	9474	2938	E14KI_C6	E14KI	3.22989	-0.146722	0.207273	G2M	E14_KI	-0.353995	7	7	E14	Ureteric Epithelium
AGTAGTCGTGTCAATC_E14KI	E14_KI	15870	3816	E14KI_C3	E14KI	2.94896	-0.129043	0.578433	G2M	E14_KI	-0.707475	0	0	E14	Cortical Stroma
AGTAGTCGTTTGGCGC_E14KI	E14_KI	9158	2547	E14KI_C0	E14KI	4.43328	0.00285486	-0.212248	S	E14_KI	0.215102	1	1	E14	Nephron progenitor
AGTAGTCTCGATGAGG_E14KI	E14_KI	26266	4857	E14KI_C6	E14KI	3.60161	-0.0210611	0.234147	G2M	E14_KI	-0.255209	7	7	E14	Ureteric Epithelium
AGTAGTCTCTAGCACA_E14KI	E14_KI	4870	1931	E14KI_C2	E14KI	4.59959	-0.0108587	-0.354348	G1	E14_KI	0.343489	5	5	E14	Medullary Stroma
AGTAGTCTCTCGATGA_E14KI	E14_KI	7161	427	E14KI_C5	E14KI	0.139645	-0.0817623	-0.0537258	G1	E14_KI	-0.0280365	9	9	E14	Erythrocytes
AGTAGTCTCTGTCTCG_E14KI	E14_KI	7831	2504	E14KI_C4	E14KI	4.07355	-0.045779	-0.286609	G1	E14_KI	0.24083	3	3	E14	Stroma
AGTCTTTAGACAATAC_E14KI	E14_KI	11509	2931	E14KI_C0	E14KI	3.22356	-0.189688	-0.155841	G1	E14_KI	-0.033847	1	1	E14	Nephron progenitor
AGTCTTTAGACTGGGT_E14KI	E14_KI	15894	3597	E14KI_C8	E14KI	3.31572	-0.0309205	0.40245	G2M	E14_KI	-0.43337	2	2	E14	Renal Vesicle
AGTCTTTAGCCCAGCT_E14KI	E14_KI	10303	2658	E14KI_C0	E14KI	3.42619	-0.104351	0.0734445	G2M	E14_KI	-0.177795	11	11	E14	Nephron progenitor
AGTCTTTAGCTAGTGG_E14KI	E14_KI	9183	2568	E14KI_C0	E14KI	3.6916	-0.128814	-0.148444	G1	E14_KI	0.0196307	1	1	E14	Nephron progenitor
AGTCTTTAGGCGATAC_E14KI	E14_KI	4743	1642	E14KI_C9	E14KI	4.30108	-0.130125	0.179649	G2M	E14_KI	-0.309774	10	10	E14	Early Proximal Tubule
AGTCTTTCAAGCGAGT_E14KI	E14_KI	16156	3757	E14KI_C9	E14KI	3.13196	-0.0879835	0.436646	G2M	E14_KI	-0.524629	10	10	E14	Early Proximal Tubule
AGTCTTTCAATGGTCT_E14KI	E14_KI	20736	4530	E14KI_C11	E14KI	4.00752	0.00630932	0.461811	G2M	E14_KI	-0.455501	12	12	E14	Early Distal Tubule
AGTCTTTCACAGACAG_E14KI	E14_KI	8540	2376	E14KI_C0	E14KI	4.73068	-0.163371	-0.201939	G1	E14_KI	0.0385678	1	1	E14	Nephron progenitor
AGTCTTTCAGTGGAGT_E14KI	E14_KI	4906	384	E14KI_C5	E14KI	0.224215	-0.0431586	0.0614148	G2M	E14_KI	-0.104573	9	9	E14	Erythrocytes
AGTCTTTGTCGCGTGT_E14KI	E14_KI	11971	3322	E14KI_C4	E14KI	2.56453	-0.114584	0.549342	G2M	E14_KI	-0.663926	0	0	E14	Cortical Stroma
AGTCTTTGTCGGCTCA_E14KI	E14_KI	15624	3537	E14KI_C1	E14KI	3.67384	0.0645087	0.534021	G2M	E14_KI	-0.469512	4	4	E14	Nephron progenitor
AGTCTTTGTCTTCGTC_E14KI	E14_KI	15015	3471	E14KI_C1	E14KI	3.30336	0.195553	0.425943	G2M	E14_KI	-0.23039	4	4	E14	Nephron progenitor
AGTCTTTTCAGAGCTT_E14KI	E14_KI	6707	2377	E14KI_C17	E14KI	3.20561	-0.373988	-0.00181108	G1	E14_KI	-0.372177	19	19	E14	Collecting duct associated stroma
AGTCTTTTCAGCTGGC_E14KI	E14_KI	14085	3031	E14KI_C11	E14KI	2.7618	0.546831	-0.100348	S	E14_KI	0.647179	12	12	E14	Early Distal Tubule
AGTCTTTTCTCGATGA_E14KI	E14_KI	10622	3074	E14KI_C6	E14KI	3.44568	0.54449	-0.0702946	S	E14_KI	0.614784	7	7	E14	Ureteric Epithelium
AGTCTTTTCTGCTGCT_E14KI	E14_KI	15973	3617	E14KI_C1	E14KI	4.21336	0.369796	-0.0321425	S	E14_KI	0.401938	4	4	E14	Nephron progenitor
AGTGAGGAGAGGTTGC_E14KI	E14_KI	4742	1838	E14KI_C2	E14KI	3.94348	-0.182789	-0.335824	G1	E14_KI	0.153035	5	5	E14	Medullary Stroma
AGTGAGGAGATCCGAG_E14KI	E14_KI	9007	2465	E14KI_C0	E14KI	3.5972	-0.105791	-0.209218	G1	E14_KI	0.103427	1	1	E14	Nephron progenitor
AGTGAGGAGATGTGTA_E14KI	E14_KI	10979	2897	E14KI_C0	E14KI	4.59969	0.00200285	-0.198698	S	E14_KI	0.2007	1	1	E14	Nephron progenitor
AGTGAGGAGCAACGGT_E14KI	E14_KI	27722	4911	E14KI_C9	E14KI	2.61164	-0.010436	0.558294	G2M	E14_KI	-0.56873	10	10	E14	Early Proximal Tubule
AGTGAGGAGGCAGTCA_E14KI	E14_KI	17253	3613	E14KI_C1	E14KI	3.10671	-0.127147	0.454217	G2M	E14_KI	-0.581363	4	4	E14	Nephron progenitor
AGTGAGGAGTAACCCT_E14KI	E14_KI	14841	3652	E14KI_C8	E14KI	3.44316	0.459447	0.0461905	S	E14_KI	0.413256	2	2	E14	Renal Vesicle
AGTGAGGAGTGGAGAA_E14KI	E14_KI	9412	2875	E14KI_C3	E14KI	3.48491	0.0418965	0.502988	G2M	E14_KI	-0.461092	0	0	E14	Cortical Stroma
AGTGAGGAGTTGAGAT_E14KI	E14_KI	7027	426	E14KI_C5	E14KI	0.199232	-0.0937404	-0.0587898	G1	E14_KI	-0.0349506	9	9	E14	Erythrocytes
AGTGAGGCACCTCGTT_E14KI	E14_KI	7924	2674	E14KI_C2	E14KI	3.67239	0.536012	0.0653161	S	E14_KI	0.470696	0	0	E14	Cortical Stroma
AGTGAGGCACGGCTAC_E14KI	E14_KI	6589	256	E14KI_C5	E14KI	0.37942	-0.0485765	-0.0187219	G1	E14_KI	-0.0298547	6	6	E14	Erythrocytes
AGTGAGGCAGCGAACA_E14KI	E14_KI	6889	2249	E14KI_C4	E14KI	4.68863	-0.0845074	-0.237516	G1	E14_KI	0.153009	3	3	E14	Stroma
AGTGAGGGTATTAGCC_E14KI	E14_KI	9697	2513	E14KI_C0	E14KI	3.71249	-0.137752	-0.0429631	G1	E14_KI	-0.0947885	11	11	E14	Nephron progenitor
AGTGAGGGTCTCCATC_E14KI	E14_KI	24871	4580	E14KI_C1	E14KI	3.53424	-0.130085	0.484553	G2M	E14_KI	-0.614638	4	4	E14	Nephron progenitor
AGTGAGGGTGAAAGAG_E14KI	E14_KI	16078	3728	E14KI_C2	E14KI	3.47058	-0.017198	0.27825	G2M	E14_KI	-0.295448	0	0	E14	Cortical Stroma
AGTGAGGTCACCGTAA_E14KI	E14_KI	8432	2303	E14KI_C0	E14KI	4.09156	-0.100572	-0.0925557	G1	E14_KI	-0.00801635	11	11	E14	Nephron progenitor
AGTGAGGTCCGTCATC_E14KI	E14_KI	11479	3041	E14KI_C9	E14KI	3.03162	0.287262	0.0403441	S	E14_KI	0.246918	10	10	E14	Early Proximal Tubule
AGTGAGGTCCTCCTAG_E14KI	E14_KI	12124	3378	E14KI_C3	E14KI	2.67239	0.0502998	0.446284	G2M	E14_KI	-0.395984	0	0	E14	Cortical Stroma
AGTGAGGTCTCCTATA_E14KI	E14_KI	6527	2412	E14KI_C4	E14KI	4.0141	-0.223668	0.271428	G2M	E14_KI	-0.495095	8	8	E14	Cortical Stroma
AGTGGGACAAGCCGCT_E14KI	E14_KI	11225	2961	E14KI_C0	E14KI	3.15367	-0.0319755	0.0828694	G2M	E14_KI	-0.114845	11	11	E14	Nephron progenitor
AGTGGGACAAGTAATG_E14KI	E14_KI	8481	2668	E14KI_C4	E14KI	3.28971	0.0316497	-0.187443	S	E14_KI	0.219092	5	5	E14	Medullary Stroma
AGTGGGACACGGTAGA_E14KI	E14_KI	6193	2062	E14KI_C10	E14KI	3.97223	-0.261173	-0.311721	G1	E14_KI	0.0505479	3	3	E14	Stroma
AGTGGGAGTACGACCC_E14KI	E14_KI	9156	2545	E14KI_C0	E14KI	4.45609	-0.121968	-0.203055	G1	E14_KI	0.0810872	1	1	E14	Nephron progenitor
AGTGGGAGTAGCGATG_E14KI	E14_KI	5085	224	E14KI_C5	E14KI	0.491642	-0.0570336	-0.0567269	G1	E14_KI	-0.000306762	6	6	E14	Erythrocytes
AGTGGGAGTCATTAGC_E14KI	E14_KI	12691	3453	E14KI_C3	E14KI	4.35742	0.15229	-0.00450304	S	E14_KI	0.156793	2	2	E14	Renal Vesicle
AGTGGGAGTTGTTTGG_E14KI	E14_KI	11412	3111	E14KI_C3	E14KI	3.25973	-0.0990193	0.434491	G2M	E14_KI	-0.53351	0	0	E14	Cortical Stroma
AGTGGGATCACCCGAG_E14KI	E14_KI	13545	3441	E14KI_C1	E14KI	3.75046	0.595381	-0.0692999	S	E14_KI	0.664681	4	4	E14	Nephron progenitor
AGTGGGATCACGCGGT_E14KI	E14_KI	11450	2853	E14KI_C9	E14KI	2.09607	0.28722	-0.0588629	S	E14_KI	0.346083	10	10	E14	Early Proximal Tubule
AGTGGGATCAGGTAAA_E14KI	E14_KI	12598	3263	E14KI_C3	E14KI	3.45293	0.48252	0.0220788	S	E14_KI	0.460441	0	0	E14	Cortical Stroma
AGTGGGATCCCTCTTT_E14KI	E14_KI	4444	224	E14KI_C5	E14KI	0.247525	-0.0412968	0.00582736	G2M	E14_KI	-0.0471242	6	6	E14	Erythrocytes
AGTGGGATCCCTTGTG_E14KI	E14_KI	30158	5349	E14KI_C6	E14KI	4.07852	0.163602	-0.110729	S	E14_KI	0.274331	7	7	E14	Ureteric Epithelium
AGTGGGATCCGTACAA_E14KI	E14_KI	5465	1929	E14KI_C10	E14KI	3.49497	-0.277815	-0.275507	G1	E14_KI	-0.00230841	15	15	E14	Ureteric stroma +
AGTGGGATCGGCATCG_E14KI	E14_KI	9360	3085	E14KI_C10	E14KI	5.13889	0.207063	-0.14475	S	E14_KI	0.351813	0	0	E14	Cortical Stroma
AGTGGGATCGTTGCCT_E14KI	E14_KI	7100	343	E14KI_C5	E14KI	0.126761	-0.0596153	-0.0405454	G1	E14_KI	-0.0190699	6	6	E14	Erythrocytes
AGTGTCAAGCACCGTC_E14KI	E14_KI	28075	5219	E14KI_C9	E14KI	3.87533	-0.202593	0.646128	G2M	E14_KI	-0.848721	10	10	E14	Early Proximal Tubule
AGTGTCAAGCCGCCTA_E14KI	E14_KI	14284	3702	E14KI_C6	E14KI	3.39541	-0.0822225	-0.266092	G1	E14_KI	0.183869	7	7	E14	Ureteric Epithelium
AGTGTCAAGCTCCCAG_E14KI	E14_KI	16089	3481	E14KI_C7	E14KI	3.04556	0.0271599	0.274234	G2M	E14_KI	-0.247075	2	2	E14	Renal Vesicle
AGTGTCAAGTCAATAG_E14KI	E14_KI	12229	3014	E14KI_C7	E14KI	5.02903	0.101575	0.27441	G2M	E14_KI	-0.172836	2	2	E14	Renal Vesicle
AGTGTCACAAGCCGCT_E14KI	E14_KI	6781	2513	E14KI_C3	E14KI	4.52736	-0.16436	0.415939	G2M	E14_KI	-0.580298	0	0	E14	Cortical Stroma
AGTGTCACAGACAAAT_E14KI	E14_KI	9384	2402	E14KI_C0	E14KI	4.20929	-0.0885906	-0.229835	G1	E14_KI	0.141244	1	1	E14	Nephron progenitor
AGTGTCACAGACAGGT_E14KI	E14_KI	18968	3922	E14KI_C1	E14KI	3.40046	-0.111806	0.651753	G2M	E14_KI	-0.763559	4	4	E14	Nephron progenitor
AGTGTCACAGCTGTGC_E14KI	E14_KI	14606	3455	E14KI_C7	E14KI	3.71765	-0.110032	0.51411	G2M	E14_KI	-0.624142	4	4	E14	Nephron progenitor
AGTGTCACATCGGAAG_E14KI	E14_KI	8999	2748	E14KI_C8	E14KI	4.61162	0.285482	0.0535405	S	E14_KI	0.231942	2	2	E14	Renal Vesicle
AGTGTCAGTATGAAAC_E14KI	E14_KI	8844	2810	E14KI_C3	E14KI	4.12709	0.416175	-0.012642	S	E14_KI	0.428817	0	0	E14	Cortical Stroma
AGTGTCAGTGGTCCGT_E14KI	E14_KI	4455	187	E14KI_C5	E14KI	0.0673401	0.0468225	-0.0860777	S	E14_KI	0.1329	6	6	E14	Erythrocytes
AGTGTCATCAGCCTAA_E14KI	E14_KI	10558	2847	E14KI_C0	E14KI	3.58022	0.00942868	-0.0944503	S	E14_KI	0.103879	11	11	E14	Nephron progenitor
AGTGTCATCAGCTCTC_E14KI	E14_KI	14228	3374	E14KI_C1	E14KI	3.42986	0.184869	0.44544	G2M	E14_KI	-0.260571	4	4	E14	Nephron progenitor
AGTGTCATCCTCGCAT_E14KI	E14_KI	10226	2816	E14KI_C0	E14KI	3.1195	0.0118918	-0.232765	S	E14_KI	0.244657	1	1	E14	Nephron progenitor
AGTGTCATCGGATGGA_E14KI	E14_KI	8810	2440	E14KI_C0	E14KI	4.08627	-0.234246	-0.19403	G1	E14_KI	-0.0402159	1	1	E14	Nephron progenitor
AGTGTCATCTTGACGA_E14KI	E14_KI	9486	2827	E14KI_C3	E14KI	3.66856	-0.157122	0.634088	G2M	E14_KI	-0.79121	0	0	E14	Cortical Stroma
AGTGTCATCTTGAGAC_E14KI	E14_KI	6714	2229	E14KI_C10	E14KI	3.81293	-0.196497	-0.237854	G1	E14_KI	0.0413576	3	3	E14	Stroma
AGTTGGTAGAACAACT_E14KI	E14_KI	11819	2834	E14KI_C0	E14KI	3.13055	-0.107384	0.140075	G2M	E14_KI	-0.24746	11	11	E14	Nephron progenitor
AGTTGGTAGCCGCCTA_E14KI	E14_KI	14063	3278	E14KI_C1	E14KI	3.52699	0.230553	-0.105826	S	E14_KI	0.336379	4	4	E14	Nephron progenitor
AGTTGGTAGGTAGCCA_E14KI	E14_KI	9581	2739	E14KI_C6	E14KI	3.31907	0.0569822	-0.201607	S	E14_KI	0.258589	7	7	E14	Ureteric Epithelium
AGTTGGTAGTACGCGA_E14KI	E14_KI	6851	2113	E14KI_C0	E14KI	3.70749	-0.126433	-0.237834	G1	E14_KI	0.1114	1	1	E14	Nephron progenitor
AGTTGGTAGTCACGCC_E14KI	E14_KI	7136	2235	E14KI_C4	E14KI	4.94675	0.390778	-0.197157	S	E14_KI	0.587935	0	0	E14	Cortical Stroma
AGTTGGTCACAGGCCT_E14KI	E14_KI	9628	2640	E14KI_C0	E14KI	4.22725	-0.0875428	-0.169378	G1	E14_KI	0.0818357	1	1	E14	Nephron progenitor
AGTTGGTCAGATCGGA_E14KI	E14_KI	12328	3418	E14KI_C6	E14KI	3.56911	-0.249898	0.389426	G2M	E14_KI	-0.639324	7	7	E14	Ureteric Epithelium
AGTTGGTCAGCTGGCT_E14KI	E14_KI	11354	3356	E14KI_C12	E14KI	4.51823	-0.289068	0.557913	G2M	E14_KI	-0.84698	13	13	E14	Stroma
AGTTGGTCAGTTTACG_E14KI	E14_KI	7032	2366	E14KI_C4	E14KI	3.68316	0.303201	-0.207285	S	E14_KI	0.510486	0	0	E14	Cortical Stroma
AGTTGGTGTCACTTCC_E14KI	E14_KI	11828	3094	E14KI_C1	E14KI	3.99053	0.507939	0.0318929	S	E14_KI	0.476046	4	4	E14	Nephron progenitor
AGTTGGTGTGCTCTTC_E14KI	E14_KI	11653	3123	E14KI_C1	E14KI	3.1494	0.545939	-0.109335	S	E14_KI	0.655273	4	4	E14	Nephron progenitor
AGTTGGTGTGTGCCTG_E14KI	E14_KI	5323	1992	E14KI_C4	E14KI	4.2833	-0.162363	-0.188604	G1	E14_KI	0.0262409	3	3	E14	Stroma
AGTTGGTGTGTTTGGT_E14KI	E14_KI	9876	2562	E14KI_C7	E14KI	4.15148	0.19377	-0.157266	S	E14_KI	0.351036	2	2	E14	Renal Vesicle
AGTTGGTTCAAGAAGT_E14KI	E14_KI	11663	3006	E14KI_C1	E14KI	2.96665	0.0676708	0.30298	G2M	E14_KI	-0.235309	4	4	E14	Nephron progenitor
AGTTGGTTCATGTCCC_E14KI	E14_KI	12025	3475	E14KI_C3	E14KI	4.13306	-0.20517	0.643439	G2M	E14_KI	-0.84861	0	0	E14	Cortical Stroma
AGTTGGTTCGAATGCT_E14KI	E14_KI	7975	2743	E14KI_C6	E14KI	4.20063	0.195926	-0.209725	S	E14_KI	0.405651	7	7	E14	Ureteric Epithelium
AGTTGGTTCGAGCCCA_E14KI	E14_KI	9257	2500	E14KI_C0	E14KI	3.53246	-0.0427382	-0.11214	G1	E14_KI	0.0694017	1	1	E14	Nephron progenitor
AGTTGGTTCGTCACGG_E14KI	E14_KI	6726	2364	E14KI_C4	E14KI	4.86173	-0.289532	0.393074	G2M	E14_KI	-0.682605	8	8	E14	Cortical Stroma
ATAACGCAGGGTGTGT_E14KI	E14_KI	8645	2438	E14KI_C7	E14KI	3.57432	0.066214	-0.20652	S	E14_KI	0.272734	2	2	E14	Renal Vesicle
ATAACGCCACCACGTG_E14KI	E14_KI	27524	5219	E14KI_C11	E14KI	5.15187	0.0928228	0.101312	G2M	E14_KI	-0.00848944	12	12	E14	Early Distal Tubule
ATAACGCCAGCTCGCA_E14KI	E14_KI	18613	3911	E14KI_C9	E14KI	3.91124	-0.0784568	0.509574	G2M	E14_KI	-0.588031	10	10	E14	Early Proximal Tubule
ATAACGCCATCACCCT_E14KI	E14_KI	6013	628	E14KI_C5	E14KI	0.116414	0.00473973	0.0736967	G2M	E14_KI	-0.068957	9	9	E14	Erythrocytes
ATAACGCGTACTCAAC_E14KI	E14_KI	10549	586	E14KI_C5	E14KI	0.255948	-0.0399667	-0.0402277	G1	E14_KI	0.000260943	6	6	E14	Erythrocytes
ATAACGCGTAGCTGCC_E14KI	E14_KI	23307	4527	E14KI_C9	E14KI	2.16244	0.366534	0.0820692	S	E14_KI	0.284465	10	10	E14	Early Proximal Tubule
ATAACGCGTCTAGAGG_E14KI	E14_KI	9693	2643	E14KI_C0	E14KI	3.32198	-0.0327851	-0.196981	G1	E14_KI	0.164196	1	1	E14	Nephron progenitor
ATAACGCTCAACCAAC_E14KI	E14_KI	12378	3237	E14KI_C2	E14KI	3.11036	0.336681	-0.00645706	S	E14_KI	0.343138	0	0	E14	Cortical Stroma
ATAACGCTCACATGCA_E14KI	E14_KI	12614	3028	E14KI_C1	E14KI	3.8053	-0.0423209	0.438132	G2M	E14_KI	-0.480453	4	4	E14	Nephron progenitor
ATAACGCTCCGAACGC_E14KI	E14_KI	5140	1824	E14KI_C13	E14KI	3.83268	-0.167382	0.0781176	G2M	E14_KI	-0.245499	14	14	E14	Vasculature
ATAACGCTCGAACGGA_E14KI	E14_KI	4970	1692	E14KI_C10	E14KI	4.48692	-0.0886608	-0.204702	G1	E14_KI	0.116041	3	3	E14	Stroma
ATAAGAGAGACTGGGT_E14KI	E14_KI	10448	3069	E14KI_C2	E14KI	3.44564	0.341784	0.0962798	S	E14_KI	0.245504	0	0	E14	Cortical Stroma
ATAAGAGAGATCCGAG_E14KI	E14_KI	7251	2450	E14KI_C2	E14KI	2.56516	0.0221082	-0.056811	S	E14_KI	0.0789191	5	5	E14	Medullary Stroma
ATAAGAGAGCTACCGC_E14KI	E14_KI	5349	1917	E14KI_C12	E14KI	2.87904	-0.282897	-0.341641	G1	E14_KI	0.058744	5	5	E14	Medullary Stroma
ATAAGAGAGCTAGTGG_E14KI	E14_KI	10789	2912	E14KI_C1	E14KI	3.67041	0.499208	0.030579	S	E14_KI	0.468629	4	4	E14	Nephron progenitor
ATAAGAGAGGAGTACC_E14KI	E14_KI	9003	2394	E14KI_C0	E14KI	3.70987	-0.181405	0.000148204	G2M	E14_KI	-0.181553	11	11	E14	Nephron progenitor
ATAAGAGAGGGTCTCC_E14KI	E14_KI	7942	2220	E14KI_C0	E14KI	4.28104	0.0317062	-0.226869	S	E14_KI	0.258576	1	1	E14	Nephron progenitor
ATAAGAGAGGTAAACT_E14KI	E14_KI	16112	3882	E14KI_C1	E14KI	4.98386	0.180643	0.131304	S	E14_KI	0.0493391	2	2	E14	Renal Vesicle
ATAAGAGAGTTAGCGG_E14KI	E14_KI	4678	181	E14KI_C5	E14KI	0.0427533	-0.0315863	-0.0623124	G1	E14_KI	0.0307261	6	6	E14	Erythrocytes
ATAAGAGCAACGATGG_E14KI	E14_KI	9259	2520	E14KI_C8	E14KI	3.6397	0.126157	0.0158077	S	E14_KI	0.11035	2	2	E14	Renal Vesicle
ATAAGAGCAAGTAATG_E14KI	E14_KI	6118	2067	E14KI_C4	E14KI	4.2661	-0.0965209	-0.242387	G1	E14_KI	0.145866	3	3	E14	Stroma
ATAAGAGCAAGTCTGT_E14KI	E14_KI	9091	2591	E14KI_C0	E14KI	3.90496	-0.00141255	-0.202953	G1	E14_KI	0.201541	1	1	E14	Nephron progenitor
ATAAGAGCACAGCCCA_E14KI	E14_KI	5453	214	E14KI_C5	E14KI	0.311755	0.000379503	-0.025344	S	E14_KI	0.0257235	6	6	E14	Erythrocytes
ATAAGAGCACCAGATT_E14KI	E14_KI	20081	4274	E14KI_C14	E14KI	5.35332	0.193732	0.0922615	S	E14_KI	0.10147	17	17	E14	Unassigned
ATAAGAGCACGCTTTC_E14KI	E14_KI	10088	2825	E14KI_C11	E14KI	3.99485	-0.178693	-0.17524	G1	E14_KI	-0.00345392	10	10	E14	Early Proximal Tubule
ATAAGAGGTAAGTAGT_E14KI	E14_KI	7467	2612	E14KI_C3	E14KI	5.1962	0.222871	0.166384	S	E14_KI	0.0564865	0	0	E14	Cortical Stroma
ATAAGAGGTAAGTGTA_E14KI	E14_KI	6927	368	E14KI_C5	E14KI	0.476397	0.0327905	-0.0778551	S	E14_KI	0.110646	6	6	E14	Erythrocytes
ATAAGAGGTAAGTTCC_E14KI	E14_KI	11824	3108	E14KI_C7	E14KI	4.16103	0.728738	-0.0519891	S	E14_KI	0.780727	2	2	E14	Renal Vesicle
ATAAGAGGTTATTCTC_E14KI	E14_KI	5726	2025	E14KI_C4	E14KI	4.06916	-0.166827	-0.190441	G1	E14_KI	0.0236149	3	3	E14	Stroma
ATAAGAGGTTCACCTC_E14KI	E14_KI	15951	3926	E14KI_C3	E14KI	3.53583	-0.325716	0.410277	G2M	E14_KI	-0.735993	0	0	E14	Cortical Stroma
ATAAGAGGTTGCTCCT_E14KI	E14_KI	21740	4509	E14KI_C3	E14KI	3.48206	0.358521	-0.00785072	S	E14_KI	0.366372	17	17	E14	Unassigned
ATAAGAGGTTTAAGCC_E14KI	E14_KI	7837	2325	E14KI_C4	E14KI	3.87904	-0.144247	0.109294	G2M	E14_KI	-0.253541	3	3	E14	Stroma
ATAAGAGTCAACACAC_E14KI	E14_KI	12713	3388	E14KI_C3	E14KI	2.91041	-0.0799263	0.33815	G2M	E14_KI	-0.418076	0	0	E14	Cortical Stroma
ATAAGAGTCAGCGATT_E14KI	E14_KI	4601	1614	E14KI_C1	E14KI	4.49902	0.319878	-0.126237	S	E14_KI	0.446116	4	4	E14	Nephron progenitor
ATAAGAGTCATCGCTC_E14KI	E14_KI	6246	2038	E14KI_C10	E14KI	3.45821	-0.286576	-0.177162	G1	E14_KI	-0.109414	3	3	E14	Stroma
ATAAGAGTCCTAGGGC_E14KI	E14_KI	14816	3505	E14KI_C2	E14KI	2.80103	-0.129451	0.363931	G2M	E14_KI	-0.493382	0	0	E14	Cortical Stroma
ATAAGAGTCCTCTAGC_E14KI	E14_KI	35169	5751	E14KI_C6	E14KI	4.72291	-0.0366165	0.173931	G2M	E14_KI	-0.210547	7	7	E14	Ureteric Epithelium
ATAAGAGTCCTTTACA_E14KI	E14_KI	6833	2339	E14KI_C4	E14KI	4.41973	0.236945	-0.213649	S	E14_KI	0.450594	0	0	E14	Cortical Stroma
ATAAGAGTCTTTCCTC_E14KI	E14_KI	12596	3259	E14KI_C1	E14KI	2.9295	0.285337	0.181492	S	E14_KI	0.103845	4	4	E14	Nephron progenitor
ATAGACCAGCTATGCT_E14KI	E14_KI	8096	2634	E14KI_C4	E14KI	3.21146	-0.1605	0.391938	G2M	E14_KI	-0.552438	8	8	E14	Cortical Stroma
ATAGACCCAACTGGCC_E14KI	E14_KI	21683	4258	E14KI_C6	E14KI	3.56962	0.145191	0.225438	G2M	E14_KI	-0.0802469	7	7	E14	Ureteric Epithelium
ATAGACCCACTGCCAG_E14KI	E14_KI	8355	596	E14KI_C5	E14KI	0.32316	-0.05447	-0.0086356	G1	E14_KI	-0.0458344	9	9	E14	Erythrocytes
ATAGACCCAGGTCCAC_E14KI	E14_KI	15348	3718	E14KI_C8	E14KI	3.30336	-0.267665	0.0161988	G2M	E14_KI	-0.283864	2	2	E14	Renal Vesicle
ATAGACCCAGTCAGAG_E14KI	E14_KI	5951	1986	E14KI_C10	E14KI	3.36078	-0.0572134	-0.275749	G1	E14_KI	0.218536	3	3	E14	Stroma
ATAGACCGTACTCGCG_E14KI	E14_KI	7939	2482	E14KI_C15	E14KI	2.75853	-0.119454	0.703451	G2M	E14_KI	-0.822905	16	16	E14	Immune
ATAGACCGTAGGAGTC_E14KI	E14_KI	6351	2287	E14KI_C2	E14KI	2.73973	-0.245659	-0.349244	G1	E14_KI	0.103585	5	5	E14	Medullary Stroma
ATAGACCGTGAGTGAC_E14KI	E14_KI	13600	3325	E14KI_C1	E14KI	3.36765	0.20392	0.00393281	S	E14_KI	0.199987	4	4	E14	Nephron progenitor
ATAGACCGTGCACCAC_E14KI	E14_KI	10446	3188	E14KI_C2	E14KI	4.4036	0.0654513	0.239997	G2M	E14_KI	-0.174545	0	0	E14	Cortical Stroma
ATAGACCTCCTATTCA_E14KI	E14_KI	15883	3653	E14KI_C7	E14KI	3.94132	0.270293	0.412059	G2M	E14_KI	-0.141767	2	2	E14	Renal Vesicle
ATAGACCTCGCCATAA_E14KI	E14_KI	10022	3102	E14KI_C3	E14KI	3.33267	0.575895	-0.111206	S	E14_KI	0.687101	0	0	E14	Cortical Stroma
ATAGACCTCTGAGTGT_E14KI	E14_KI	6186	2159	E14KI_C2	E14KI	3.7504	-0.227476	-0.268806	G1	E14_KI	0.0413301	5	5	E14	Medullary Stroma
ATCACGAAGAGCTTCT_E14KI	E14_KI	7678	2298	E14KI_C0	E14KI	3.45142	-0.156597	-0.212961	G1	E14_KI	0.0563636	1	1	E14	Nephron progenitor
ATCACGAAGCATGGCA_E14KI	E14_KI	7786	2574	E14KI_C3	E14KI	3.77601	0.0066584	0.624441	G2M	E14_KI	-0.617783	0	0	E14	Cortical Stroma
ATCACGAAGCGCTCCA_E14KI	E14_KI	9030	2615	E14KI_C11	E14KI	4.66224	0.356976	-0.10252	S	E14_KI	0.459496	12	12	E14	Early Distal Tubule
ATCACGACAAGACGTG_E14KI	E14_KI	9176	2415	E14KI_C7	E14KI	4.44638	0.10944	-0.15395	S	E14_KI	0.26339	2	2	E14	Renal Vesicle
ATCACGACAATGTTGC_E14KI	E14_KI	13513	3414	E14KI_C3	E14KI	3.21912	0.275329	0.094244	S	E14_KI	0.181085	0	0	E14	Cortical Stroma
ATCACGAGTAAACACA_E14KI	E14_KI	12518	3264	E14KI_C1	E14KI	4.84103	0.332854	0.18567	S	E14_KI	0.147184	4	4	E14	Nephron progenitor
ATCACGAGTCCGTTAA_E14KI	E14_KI	17683	3869	E14KI_C7	E14KI	4.37709	-0.0193852	0.468409	G2M	E14_KI	-0.487794	2	2	E14	Renal Vesicle
ATCACGAGTGCAGGTA_E14KI	E14_KI	4576	1822	E14KI_C2	E14KI	4.69843	-0.277411	-0.0419645	G1	E14_KI	-0.235447	5	5	E14	Medullary Stroma
ATCACGAGTTAAAGAC_E14KI	E14_KI	9478	2966	E14KI_C2	E14KI	4.68453	-0.180203	0.425337	G2M	E14_KI	-0.60554	0	0	E14	Cortical Stroma
ATCACGAGTTAAGATG_E14KI	E14_KI	18889	4018	E14KI_C14	E14KI	3.33527	-0.179304	-0.0735034	G1	E14_KI	-0.1058	17	17	E14	Unassigned
ATCACGATCATAAAGG_E14KI	E14_KI	7627	2613	E14KI_C3	E14KI	3.95962	0.506319	-0.174815	S	E14_KI	0.681134	0	0	E14	Cortical Stroma
ATCATCTAGAAGATTC_E14KI	E14_KI	5097	1897	E14KI_C16	E14KI	4.02197	-0.357988	-0.348728	G1	E14_KI	-0.00925985	15	15	E14	Ureteric stroma +
ATCATCTAGAGTCTGG_E14KI	E14_KI	14087	3556	E14KI_C3	E14KI	3.16604	-0.284694	0.531214	G2M	E14_KI	-0.815908	0	0	E14	Cortical Stroma
ATCATCTAGCACACAG_E14KI	E14_KI	11835	3445	E14KI_C6	E14KI	3.14322	0.631598	-0.0403196	S	E14_KI	0.671918	7	7	E14	Ureteric Epithelium
ATCATCTAGGAATTAC_E14KI	E14_KI	6380	2128	E14KI_C4	E14KI	3.84013	-0.346198	-0.256309	G1	E14_KI	-0.0898892	3	3	E14	Stroma
ATCATCTAGTGTTAGA_E14KI	E14_KI	9549	2561	E14KI_C0	E14KI	4.38789	-0.136802	-0.256344	G1	E14_KI	0.119542	1	1	E14	Nephron progenitor
ATCATCTAGTGTTTGC_E14KI	E14_KI	11164	3218	E14KI_C3	E14KI	3.12612	-0.200236	0.861998	G2M	E14_KI	-1.06223	0	0	E14	Cortical Stroma
ATCATCTCAATGTTGC_E14KI	E14_KI	15573	4469	E14KI_C8	E14KI	4.55275	-0.162863	0.0547046	G2M	E14_KI	-0.217567	2	2	E14	Renal Vesicle
ATCATCTCACCAGATT_E14KI	E14_KI	18137	3948	E14KI_C1	E14KI	3.17031	-0.0823883	0.599544	G2M	E14_KI	-0.681933	4	4	E14	Nephron progenitor
ATCATCTCAGTAGAGC_E14KI	E14_KI	7328	2358	E14KI_C11	E14KI	3.71179	0.41387	-0.163664	S	E14_KI	0.577535	10	10	E14	Early Proximal Tubule
ATCATCTCATGCTGGC_E14KI	E14_KI	15167	3552	E14KI_C0	E14KI	3.57355	-0.141895	-0.228684	G1	E14_KI	0.0867884	1	1	E14	Nephron progenitor
ATCATCTGTGACCAAG_E14KI	E14_KI	8096	2428	E14KI_C4	E14KI	3.35968	0.210973	-0.224134	S	E14_KI	0.435107	0	0	E14	Cortical Stroma
ATCATCTGTGACTACT_E14KI	E14_KI	9260	2756	E14KI_C0	E14KI	3.58531	-0.108936	-0.199952	G1	E14_KI	0.0910156	1	1	E14	Nephron progenitor
ATCATCTTCAAACCAC_E14KI	E14_KI	19366	4279	E14KI_C3	E14KI	3.19632	-0.209461	0.573745	G2M	E14_KI	-0.783205	0	0	E14	Cortical Stroma
ATCATCTTCACGAAGG_E14KI	E14_KI	9539	2888	E14KI_C2	E14KI	4.52878	0.288216	0.123271	S	E14_KI	0.164945	0	0	E14	Cortical Stroma
ATCATCTTCTCTTATG_E14KI	E14_KI	5443	2023	E14KI_C2	E14KI	2.38839	-0.455106	-0.395215	G1	E14_KI	-0.0598912	5	5	E14	Medullary Stroma
ATCATGGAGAAACCTA_E14KI	E14_KI	6520	1991	E14KI_C3	E14KI	3.89571	0.374243	0.273937	S	E14_KI	0.100305	0	0	E14	Cortical Stroma
ATCATGGAGCTAAGAT_E14KI	E14_KI	8085	2626	E14KI_C3	E14KI	2.93135	-0.109886	0.499888	G2M	E14_KI	-0.609774	8	8	E14	Cortical Stroma
ATCATGGAGTTAAGTG_E14KI	E14_KI	9734	2804	E14KI_C1	E14KI	3.71892	0.373977	0.00456808	S	E14_KI	0.369409	4	4	E14	Nephron progenitor
ATCATGGCAAAGGAAG_E14KI	E14_KI	4738	271	E14KI_C5	E14KI	0.10553	-0.0944148	0.0243608	G2M	E14_KI	-0.118776	6	6	E14	Erythrocytes
ATCATGGCAAGGCTCC_E14KI	E14_KI	13783	3099	E14KI_C0	E14KI	2.98193	-0.0541807	-0.100407	G1	E14_KI	0.0462267	11	11	E14	Nephron progenitor
ATCATGGCAATGACCT_E14KI	E14_KI	15879	3496	E14KI_C1	E14KI	3.16771	0.143329	0.18883	G2M	E14_KI	-0.0455011	2	2	E14	Renal Vesicle
ATCATGGCACTTACGA_E14KI	E14_KI	11416	3298	E14KI_C2	E14KI	3.70533	-0.364494	0.530519	G2M	E14_KI	-0.895013	0	0	E14	Cortical Stroma
ATCATGGGTAAGAGGA_E14KI	E14_KI	14010	2864	E14KI_C4	E14KI	2.1556	0.04127	-0.114573	S	E14_KI	0.155843	8	8	E14	Cortical Stroma
ATCATGGGTCGAAAGC_E14KI	E14_KI	10068	3196	E14KI_C6	E14KI	2.94001	0.16283	-0.207841	S	E14_KI	0.370671	7	7	E14	Ureteric Epithelium
ATCATGGGTCGCATCG_E14KI	E14_KI	8469	2427	E14KI_C0	E14KI	3.84933	-0.188115	-0.164367	G1	E14_KI	-0.0237483	1	1	E14	Nephron progenitor
ATCATGGGTGACGCCT_E14KI	E14_KI	5664	2060	E14KI_C4	E14KI	5.19068	-0.0380669	-0.108249	G1	E14_KI	0.0701817	3	3	E14	Stroma
ATCATGGGTTATTCTC_E14KI	E14_KI	6693	488	E14KI_C5	E14KI	0.313761	-0.101347	-0.0317985	G1	E14_KI	-0.0695481	9	9	E14	Erythrocytes
ATCATGGTCAGTGTTG_E14KI	E14_KI	15799	3838	E14KI_C9	E14KI	5.06361	0.363842	0.200753	S	E14_KI	0.16309	10	10	E14	Early Proximal Tubule
ATCATGGTCCTGTAGA_E14KI	E14_KI	10144	3237	E14KI_C3	E14KI	3.07571	-0.041815	0.730028	G2M	E14_KI	-0.771843	0	0	E14	Cortical Stroma
ATCATGGTCTGTACGA_E14KI	E14_KI	7588	538	E14KI_C5	E14KI	0.224038	-0.0619133	0.0286766	G2M	E14_KI	-0.0905898	9	9	E14	Erythrocytes
ATCCACCAGCAGCCTC_E14KI	E14_KI	8991	3011	E14KI_C2	E14KI	4.49338	-0.316395	0.109824	G2M	E14_KI	-0.426219	5	5	E14	Medullary Stroma
ATCCACCAGCGATAGC_E14KI	E14_KI	10573	2778	E14KI_C11	E14KI	4.7574	-0.0393318	-0.0997545	G1	E14_KI	0.0604227	12	12	E14	Early Distal Tubule
ATCCACCAGCTAGTGG_E14KI	E14_KI	10209	2792	E14KI_C1	E14KI	4.42747	0.211928	-0.189592	S	E14_KI	0.40152	1	1	E14	Nephron progenitor
ATCCACCAGTAGCGGT_E14KI	E14_KI	27212	4912	E14KI_C1	E14KI	2.9509	0.146344	0.276543	G2M	E14_KI	-0.130199	4	4	E14	Nephron progenitor
ATCCACCCAATCCAAC_E14KI	E14_KI	8044	2465	E14KI_C2	E14KI	3.33168	-0.0613333	-0.187217	G1	E14_KI	0.125884	5	5	E14	Medullary Stroma
ATCCACCCAATCGAAA_E14KI	E14_KI	17652	4035	E14KI_C3	E14KI	3.59733	0.321167	0.00673664	S	E14_KI	0.31443	0	0	E14	Cortical Stroma
ATCCACCCAGTCTTCC_E14KI	E14_KI	7366	2407	E14KI_C3	E14KI	4.03204	0.353807	0.398062	G2M	E14_KI	-0.0442545	0	0	E14	Cortical Stroma
ATCCACCGTAAATGTG_E14KI	E14_KI	11795	3123	E14KI_C7	E14KI	3.40822	0.485003	-0.113711	S	E14_KI	0.598714	2	2	E14	Renal Vesicle
ATCCACCGTACCCAAT_E14KI	E14_KI	6500	2161	E14KI_C3	E14KI	4.73846	-0.0760164	0.223963	G2M	E14_KI	-0.29998	8	8	E14	Cortical Stroma
ATCCACCGTCTGATTG_E14KI	E14_KI	8700	2592	E14KI_C2	E14KI	2.71264	0.00596587	-0.324859	S	E14_KI	0.330825	5	5	E14	Medullary Stroma
ATCCACCGTGCTCTTC_E14KI	E14_KI	11283	2907	E14KI_C0	E14KI	3.17292	0.155218	-0.219851	S	E14_KI	0.375069	1	1	E14	Nephron progenitor
ATCCACCGTGGAAAGA_E14KI	E14_KI	7240	2510	E14KI_C11	E14KI	4.50276	0.223558	-0.147869	S	E14_KI	0.371427	12	12	E14	Early Distal Tubule
ATCCACCTCGGATGGA_E14KI	E14_KI	6322	2275	E14KI_C17	E14KI	4.55552	0.187636	-0.279773	S	E14_KI	0.467408	19	19	E14	Collecting duct associated stroma
ATCCACCTCTAGAGTC_E14KI	E14_KI	7053	2253	E14KI_C4	E14KI	3.64384	-0.257939	-0.187829	G1	E14_KI	-0.07011	3	3	E14	Stroma
ATCCGAAAGGCCCTCA_E14KI	E14_KI	9981	3321	E14KI_C16	E14KI	2.65504	-0.252642	0.881239	G2M	E14_KI	-1.13388	15	15	E14	Ureteric stroma +
ATCCGAAAGTGAATTG_E14KI	E14_KI	10868	2888	E14KI_C0	E14KI	3.83695	-0.0178713	-0.198347	G1	E14_KI	0.180476	1	1	E14	Nephron progenitor
ATCCGAACAAACAACA_E14KI	E14_KI	6862	2380	E14KI_C4	E14KI	3.49752	-0.336916	-0.258963	G1	E14_KI	-0.0779533	3	3	E14	Stroma
ATCCGAACAGACACTT_E14KI	E14_KI	5660	234	E14KI_C5	E14KI	0.40636	-0.0510401	-0.0858116	G1	E14_KI	0.0347714	6	6	E14	Erythrocytes
ATCCGAACATGGGACA_E14KI	E14_KI	17934	880	E14KI_C5	E14KI	0.2788	-0.00796625	-0.0892948	G1	E14_KI	0.0813285	9	9	E14	Erythrocytes
ATCCGAACATTGAGCT_E14KI	E14_KI	5929	1748	E14KI_C15	E14KI	3.57565	-0.222404	-0.167986	G1	E14_KI	-0.0544183	16	16	E14	Immune
ATCCGAAGTACATCCA_E14KI	E14_KI	12304	3250	E14KI_C10	E14KI	3.84428	-0.20168	0.0186591	G2M	E14_KI	-0.220339	3	3	E14	Stroma
ATCCGAAGTTTAGGAA_E14KI	E14_KI	6587	353	E14KI_C5	E14KI	0.21254	-0.0616283	-0.0423435	G1	E14_KI	-0.0192848	6	6	E14	Erythrocytes
ATCCGAATCAGCATGT_E14KI	E14_KI	13807	3701	E14KI_C8	E14KI	3.62859	0.382955	0.129138	S	E14_KI	0.253817	2	2	E14	Renal Vesicle
ATCGAGTAGAATTGTG_E14KI	E14_KI	6240	2451	E14KI_C6	E14KI	4.08654	-0.152299	-0.278847	G1	E14_KI	0.126548	7	7	E14	Ureteric Epithelium
ATCGAGTAGAGGTTAT_E14KI	E14_KI	7698	2528	E14KI_C3	E14KI	4.09197	0.41383	0.184095	S	E14_KI	0.229735	0	0	E14	Cortical Stroma
ATCGAGTCAGCCAATT_E14KI	E14_KI	20327	4016	E14KI_C0	E14KI	3.86186	-0.000324904	-0.170459	G1	E14_KI	0.170134	1	1	E14	Nephron progenitor
ATCGAGTCAGGGAGAG_E14KI	E14_KI	13696	3482	E14KI_C6	E14KI	2.98627	0.0778858	0.267506	G2M	E14_KI	-0.18962	7	7	E14	Ureteric Epithelium
ATCGAGTCATACTACG_E14KI	E14_KI	15582	3845	E14KI_C1	E14KI	3.51688	0.306483	-0.000508268	S	E14_KI	0.306991	4	4	E14	Nephron progenitor
ATCGAGTCATGGTTGT_E14KI	E14_KI	19122	4111	E14KI_C9	E14KI	2.78737	0.159567	0.299358	G2M	E14_KI	-0.13979	10	10	E14	Early Proximal Tubule
ATCGAGTGTAGCGCAA_E14KI	E14_KI	10135	2813	E14KI_C7	E14KI	3.54218	-0.0908642	0.217522	G2M	E14_KI	-0.308386	11	11	E14	Nephron progenitor
ATCGAGTGTCAGAATA_E14KI	E14_KI	7484	2394	E14KI_C4	E14KI	3.18012	-0.138954	-0.263973	G1	E14_KI	0.12502	3	3	E14	Stroma
ATCGAGTGTTACGGAG_E14KI	E14_KI	10532	3137	E14KI_C6	E14KI	2.87695	-0.0233854	0.0485157	G2M	E14_KI	-0.0719011	7	7	E14	Ureteric Epithelium
ATCGAGTGTTAGAACA_E14KI	E14_KI	9503	2501	E14KI_C0	E14KI	3.83037	-0.095649	-0.066908	G1	E14_KI	-0.0287411	11	11	E14	Nephron progenitor
ATCGAGTTCCGCGTTT_E14KI	E14_KI	12265	3492	E14KI_C2	E14KI	3.64452	-0.271574	0.774413	G2M	E14_KI	-1.04599	0	0	E14	Cortical Stroma
ATCGAGTTCTTCAACT_E14KI	E14_KI	6978	2181	E14KI_C3	E14KI	3.26741	0.161705	-0.173704	S	E14_KI	0.33541	0	0	E14	Cortical Stroma
ATCTACTAGAAACCTA_E14KI	E14_KI	14259	3289	E14KI_C0	E14KI	3.67487	-0.106125	-0.0611792	G1	E14_KI	-0.0449463	11	11	E14	Nephron progenitor
ATCTACTAGAGAGCTC_E14KI	E14_KI	8641	2466	E14KI_C7	E14KI	3.25194	-0.204025	-0.126787	G1	E14_KI	-0.0772382	2	2	E14	Renal Vesicle
ATCTACTAGCGATCCC_E14KI	E14_KI	12739	3411	E14KI_C7	E14KI	3.9642	0.117518	0.16699	G2M	E14_KI	-0.0494723	2	2	E14	Renal Vesicle
ATCTACTAGCGGATCA_E14KI	E14_KI	10313	2674	E14KI_C0	E14KI	2.95743	-0.232468	0.119721	G2M	E14_KI	-0.352189	11	11	E14	Nephron progenitor
ATCTACTCACCGAATT_E14KI	E14_KI	8086	2659	E14KI_C3	E14KI	2.86916	0.214456	0.462073	G2M	E14_KI	-0.247616	0	0	E14	Cortical Stroma
ATCTACTGTAAGAGGA_E14KI	E14_KI	22007	4284	E14KI_C1	E14KI	3.60794	0.197814	0.0493757	S	E14_KI	0.148439	4	4	E14	Nephron progenitor
ATCTACTGTCCGAAGA_E14KI	E14_KI	15844	3612	E14KI_C0	E14KI	3.42085	-0.138205	-0.209978	G1	E14_KI	0.0717723	1	1	E14	Nephron progenitor
ATCTACTGTCTAACGT_E14KI	E14_KI	7893	2590	E14KI_C2	E14KI	3.58546	0.0816507	0.248715	G2M	E14_KI	-0.167064	0	0	E14	Cortical Stroma
ATCTACTTCCTCAATT_E14KI	E14_KI	16542	3831	E14KI_C13	E14KI	4.83617	0.0169998	0.0287472	G2M	E14_KI	-0.0117474	14	14	E14	Vasculature
ATCTACTTCTTGACGA_E14KI	E14_KI	4697	1782	E14KI_C4	E14KI	4.59868	-0.0898144	-0.0264269	G1	E14_KI	-0.0633875	3	3	E14	Stroma
ATCTGCCCACATCTTT_E14KI	E14_KI	6551	370	E14KI_C5	E14KI	0.106854	-0.02725	-0.0287484	G1	E14_KI	0.00149841	6	6	E14	Erythrocytes
ATCTGCCCACATTCGA_E14KI	E14_KI	6347	2197	E14KI_C4	E14KI	5.05751	-0.278621	-0.194345	G1	E14_KI	-0.084276	8	8	E14	Cortical Stroma
ATCTGCCCAGGGTTAG_E14KI	E14_KI	4564	1739	E14KI_C2	E14KI	4.36021	-0.171817	-0.239719	G1	E14_KI	0.0679024	5	5	E14	Medullary Stroma
ATCTGCCCATAGAAAC_E14KI	E14_KI	8718	2498	E14KI_C0	E14KI	3.52145	-0.0123914	-0.228444	G1	E14_KI	0.216052	1	1	E14	Nephron progenitor
ATCTGCCCATATGGTC_E14KI	E14_KI	9653	2971	E14KI_C3	E14KI	4.52709	-0.134801	0.599072	G2M	E14_KI	-0.733873	0	0	E14	Cortical Stroma
ATCTGCCGTCACAAGG_E14KI	E14_KI	9421	2723	E14KI_C0	E14KI	3.21622	-0.0893559	0.253388	G2M	E14_KI	-0.342744	11	11	E14	Nephron progenitor
ATCTGCCTCAAGGCTT_E14KI	E14_KI	12889	3319	E14KI_C8	E14KI	2.87066	-0.130684	-0.250423	G1	E14_KI	0.119739	2	2	E14	Renal Vesicle
ATCTGCCTCACGCGGT_E14KI	E14_KI	7284	497	E14KI_C5	E14KI	0.439319	-0.0643903	-0.023171	G1	E14_KI	-0.0412193	9	9	E14	Erythrocytes
ATCTGCCTCCGCTGTT_E14KI	E14_KI	8790	2969	E14KI_C2	E14KI	3.21957	0.300861	-0.0134466	S	E14_KI	0.314308	0	0	E14	Cortical Stroma
ATCTGCCTCCGTCAAA_E14KI	E14_KI	13015	3400	E14KI_C1	E14KI	3.40376	0.413653	-0.227165	S	E14_KI	0.640817	4	4	E14	Nephron progenitor
ATCTGCCTCGTGGTCG_E14KI	E14_KI	6764	2189	E14KI_C4	E14KI	3.90302	-0.235597	-0.156275	G1	E14_KI	-0.0793222	3	3	E14	Stroma
ATCTGCCTCTTGCATT_E14KI	E14_KI	11252	3004	E14KI_C13	E14KI	4.95023	0.0106675	0.211173	G2M	E14_KI	-0.200505	14	14	E14	Vasculature
ATGAGGGAGACACGAC_E14KI	E14_KI	5226	2000	E14KI_C3	E14KI	4.28626	0.525656	-0.0234055	S	E14_KI	0.549062	0	0	E14	Cortical Stroma
ATGAGGGAGATAGTCA_E14KI	E14_KI	8812	2600	E14KI_C4	E14KI	4.40309	-0.0589918	-0.0480683	G1	E14_KI	-0.0109235	8	8	E14	Cortical Stroma
ATGAGGGAGCCACCTG_E14KI	E14_KI	7190	2407	E14KI_C4	E14KI	3.40751	-0.307697	0.436314	G2M	E14_KI	-0.744011	8	8	E14	Cortical Stroma
ATGAGGGAGCGATATA_E14KI	E14_KI	18316	4134	E14KI_C3	E14KI	2.52238	0.210144	0.271822	G2M	E14_KI	-0.0616788	0	0	E14	Cortical Stroma
ATGAGGGAGTACGTAA_E14KI	E14_KI	8736	2845	E14KI_C4	E14KI	3.8576	-0.304351	0.428942	G2M	E14_KI	-0.733293	8	8	E14	Cortical Stroma
ATGAGGGAGTATTGGA_E14KI	E14_KI	17267	3709	E14KI_C1	E14KI	3.61962	0.0515233	0.497911	G2M	E14_KI	-0.446387	4	4	E14	Nephron progenitor
ATGAGGGCAAGAGGCT_E14KI	E14_KI	8522	2789	E14KI_C12	E14KI	3.66111	-0.0813906	0.347117	G2M	E14_KI	-0.428508	13	13	E14	Stroma
ATGAGGGCAAGCGAGT_E14KI	E14_KI	16183	675	E14KI_C5	E14KI	0.123586	-0.0669427	-0.0497728	G1	E14_KI	-0.0171699	9	9	E14	Erythrocytes
ATGAGGGCAAGGTTTC_E14KI	E14_KI	12713	3392	E14KI_C6	E14KI	3.60261	0.214005	0.176901	S	E14_KI	0.0371037	7	7	E14	Ureteric Epithelium
ATGAGGGCACAGACTT_E14KI	E14_KI	6753	2229	E14KI_C7	E14KI	4.51651	-0.164726	0.165994	G2M	E14_KI	-0.33072	11	11	E14	Nephron progenitor
ATGAGGGCAGCCTGTG_E14KI	E14_KI	8680	2483	E14KI_C0	E14KI	2.90323	-0.189104	-0.24019	G1	E14_KI	0.0510863	1	1	E14	Nephron progenitor
ATGAGGGGTCATTAGC_E14KI	E14_KI	7908	2509	E14KI_C4	E14KI	3.88214	0.0342476	-0.126303	S	E14_KI	0.160551	3	3	E14	Stroma
ATGAGGGGTTAAAGAC_E14KI	E14_KI	10603	2731	E14KI_C7	E14KI	4.19693	0.301421	-0.145794	S	E14_KI	0.447216	2	2	E14	Renal Vesicle
ATGAGGGGTTCCAACA_E14KI	E14_KI	9100	2923	E14KI_C2	E14KI	3.1978	-0.244927	0.74226	G2M	E14_KI	-0.987187	0	0	E14	Cortical Stroma
ATGAGGGTCAGCATGT_E14KI	E14_KI	6081	2204	E14KI_C3	E14KI	5.29518	0.214709	0.00117394	S	E14_KI	0.213535	0	0	E14	Cortical Stroma
ATGAGGGTCATAAAGG_E14KI	E14_KI	9807	2961	E14KI_C2	E14KI	2.82451	-0.231069	0.380135	G2M	E14_KI	-0.611204	8	8	E14	Cortical Stroma
ATGAGGGTCGCGGATC_E14KI	E14_KI	12376	3170	E14KI_C1	E14KI	4.234	0.359956	0.189075	S	E14_KI	0.170881	4	4	E14	Nephron progenitor
ATGAGGGTCTCACATT_E14KI	E14_KI	11080	3195	E14KI_C3	E14KI	3.30325	0.217556	0.733621	G2M	E14_KI	-0.516066	0	0	E14	Cortical Stroma
ATGCGATAGATAGGAG_E14KI	E14_KI	8576	2484	E14KI_C0	E14KI	3.87127	-0.0679339	-0.074671	G1	E14_KI	0.00673716	1	1	E14	Nephron progenitor
ATGCGATAGGGATGGG_E14KI	E14_KI	7772	2599	E14KI_C12	E14KI	2.86927	-0.268677	-0.308577	G1	E14_KI	0.0398991	13	13	E14	Stroma
ATGCGATAGGTGCAAC_E14KI	E14_KI	15572	3627	E14KI_C12	E14KI	2.40817	-0.00817329	0.183317	G2M	E14_KI	-0.191491	13	13	E14	Stroma
ATGCGATAGTCCGGTC_E14KI	E14_KI	12774	3296	E14KI_C3	E14KI	3.24879	-0.134055	0.596403	G2M	E14_KI	-0.730458	0	0	E14	Cortical Stroma
ATGCGATCAACGATCT_E14KI	E14_KI	9102	2840	E14KI_C4	E14KI	4.60338	0.0843609	-0.218407	S	E14_KI	0.302767	3	3	E14	Stroma
ATGCGATCAAGTCATC_E14KI	E14_KI	16419	3791	E14KI_C14	E14KI	3.3376	-0.261277	0.00761623	G2M	E14_KI	-0.268893	17	17	E14	Unassigned
ATGCGATCAATCTGCA_E14KI	E14_KI	17922	3858	E14KI_C7	E14KI	3.16371	-0.187988	0.492996	G2M	E14_KI	-0.680984	2	2	E14	Renal Vesicle
ATGCGATCACGTCTCT_E14KI	E14_KI	4835	180	E14KI_C5	E14KI	0.124095	-0.025686	-0.0560333	G1	E14_KI	0.0303473	6	6	E14	Erythrocytes
ATGCGATGTACTCTCC_E14KI	E14_KI	7737	2548	E14KI_C3	E14KI	3.76115	0.309449	-0.0946345	S	E14_KI	0.404084	0	0	E14	Cortical Stroma
ATGCGATGTCCAGTGC_E14KI	E14_KI	10343	3178	E14KI_C11	E14KI	5.06623	0.484188	0.0699162	S	E14_KI	0.414272	12	12	E14	Early Distal Tubule
ATGCGATGTGCACTTA_E14KI	E14_KI	8258	2343	E14KI_C0	E14KI	3.48753	-0.169735	-0.117912	G1	E14_KI	-0.0518224	1	1	E14	Nephron progenitor
ATGCGATGTGCTTCTC_E14KI	E14_KI	8255	2538	E14KI_C13	E14KI	4.42156	0.266069	-0.0653093	S	E14_KI	0.331379	14	14	E14	Vasculature
ATGCGATGTGTTGAGG_E14KI	E14_KI	7128	2343	E14KI_C2	E14KI	2.67957	-0.252695	-0.345226	G1	E14_KI	0.0925306	5	5	E14	Medullary Stroma
ATGCGATGTTCAGACT_E14KI	E14_KI	7143	2373	E14KI_C3	E14KI	3.97592	0.472604	-0.134526	S	E14_KI	0.60713	0	0	E14	Cortical Stroma
ATGCGATGTTTCGCTC_E14KI	E14_KI	8966	2731	E14KI_C3	E14KI	4.4613	-0.0650544	0.77339	G2M	E14_KI	-0.838444	0	0	E14	Cortical Stroma
ATGCGATTCACCAGGC_E14KI	E14_KI	16265	3596	E14KI_C9	E14KI	3.63357	-0.147032	0.544887	G2M	E14_KI	-0.691919	10	10	E14	Early Proximal Tubule
ATGCGATTCCTAAGTG_E14KI	E14_KI	7225	2206	E14KI_C8	E14KI	3.70934	0.00966149	-0.202736	S	E14_KI	0.212398	2	2	E14	Renal Vesicle
ATGCGATTCTATGTGG_E14KI	E14_KI	12552	2617	E14KI_C7	E14KI	3.35405	-0.107752	-0.154112	G1	E14_KI	0.0463595	2	2	E14	Renal Vesicle
ATGCGATTCTCGATGA_E14KI	E14_KI	6594	2304	E14KI_C4	E14KI	4.14013	-0.346458	0.0146385	G2M	E14_KI	-0.361097	8	8	E14	Cortical Stroma
ATGCGATTCTTACCGC_E14KI	E14_KI	7343	478	E14KI_C5	E14KI	0.354079	-0.0477485	0.04841	G2M	E14_KI	-0.0961586	9	9	E14	Erythrocytes
ATGGGAGAGACTTTCG_E14KI	E14_KI	7614	2538	E14KI_C6	E14KI	3.78251	-0.188616	-0.254567	G1	E14_KI	0.0659517	7	7	E14	Ureteric Epithelium
ATGGGAGAGCCATCGC_E14KI	E14_KI	9918	2762	E14KI_C0	E14KI	3.1458	-0.0915365	-0.195065	G1	E14_KI	0.103528	1	1	E14	Nephron progenitor
ATGGGAGAGCTGTTCA_E14KI	E14_KI	11261	2935	E14KI_C8	E14KI	3.73857	0.304399	-0.0377051	S	E14_KI	0.342104	2	2	E14	Renal Vesicle
ATGGGAGAGTCTTGCA_E14KI	E14_KI	6304	2317	E14KI_C4	E14KI	3.31536	-0.180166	0.412014	G2M	E14_KI	-0.59218	8	8	E14	Cortical Stroma
ATGGGAGCAAGTTCTG_E14KI	E14_KI	12169	3057	E14KI_C1	E14KI	3.69792	0.43112	-0.113068	S	E14_KI	0.544188	4	4	E14	Nephron progenitor
ATGGGAGCACAGTCGC_E14KI	E14_KI	12499	3040	E14KI_C1	E14KI	4.14433	-0.17597	0.555899	G2M	E14_KI	-0.731869	4	4	E14	Nephron progenitor
ATGGGAGCACGTCAGC_E14KI	E14_KI	6365	2075	E14KI_C10	E14KI	5.35742	0.0920779	-0.184675	S	E14_KI	0.276753	3	3	E14	Stroma
ATGGGAGCATACTACG_E14KI	E14_KI	7841	2496	E14KI_C2	E14KI	2.83127	-0.139012	-0.273063	G1	E14_KI	0.134051	5	5	E14	Medullary Stroma
ATGGGAGGTAGCAAAT_E14KI	E14_KI	15598	3802	E14KI_C6	E14KI	3.07091	-0.258426	0.633923	G2M	E14_KI	-0.892349	7	7	E14	Ureteric Epithelium
ATGGGAGGTCAGAATA_E14KI	E14_KI	7727	2743	E14KI_C2	E14KI	3.53307	0.140699	-0.255654	S	E14_KI	0.396353	5	5	E14	Medullary Stroma
ATGGGAGGTCCAGTGC_E14KI	E14_KI	14117	3319	E14KI_C2	E14KI	3.26557	-0.000239824	0.0325876	G2M	E14_KI	-0.0328274	5	5	E14	Medullary Stroma
ATGGGAGGTCTCTCGT_E14KI	E14_KI	11030	2653	E14KI_C15	E14KI	3.04624	0.161198	-0.204306	S	E14_KI	0.365504	16	16	E14	Immune
ATGGGAGGTTCACCTC_E14KI	E14_KI	15200	3666	E14KI_C14	E14KI	3.80263	-0.0941105	0.0869579	G2M	E14_KI	-0.181068	17	17	E14	Unassigned
ATGGGAGGTTTGTGTG_E14KI	E14_KI	9182	2373	E14KI_C0	E14KI	3.75735	-0.116999	-0.0612916	G1	E14_KI	-0.0557075	11	11	E14	Nephron progenitor
ATGGGAGTCAACCATG_E14KI	E14_KI	22781	4443	E14KI_C13	E14KI	4.36767	0.218753	0.0236461	S	E14_KI	0.195107	14	14	E14	Vasculature
ATGGGAGTCACAACGT_E14KI	E14_KI	7359	2483	E14KI_C2	E14KI	3.53309	-0.0670838	-0.244422	G1	E14_KI	0.177338	5	5	E14	Medullary Stroma
ATGGGAGTCAGATAAG_E14KI	E14_KI	12489	3375	E14KI_C3	E14KI	3.87541	0.583324	0.0656595	S	E14_KI	0.517665	0	0	E14	Cortical Stroma
ATGGGAGTCCGCATAA_E14KI	E14_KI	8808	2615	E14KI_C0	E14KI	3.30381	-0.218516	0.101302	G2M	E14_KI	-0.319819	11	11	E14	Nephron progenitor
ATGGGAGTCTCTGTCG_E14KI	E14_KI	4936	226	E14KI_C5	E14KI	0.384927	-0.0108661	-0.0560617	G1	E14_KI	0.0451956	6	6	E14	Erythrocytes
ATGTGTGAGGACTGGT_E14KI	E14_KI	7072	2180	E14KI_C0	E14KI	3.91686	-0.200022	-0.211745	G1	E14_KI	0.0117232	1	1	E14	Nephron progenitor
ATGTGTGCAGACAAAT_E14KI	E14_KI	7411	367	E14KI_C5	E14KI	0.148428	-0.00644978	-0.015046	G1	E14_KI	0.00859627	6	6	E14	Erythrocytes
ATGTGTGGTATAGGTA_E14KI	E14_KI	10520	2949	E14KI_C2	E14KI	3.20342	0.377598	0.132946	S	E14_KI	0.244652	0	0	E14	Cortical Stroma
ATGTGTGGTTCCTCCA_E14KI	E14_KI	4890	1770	E14KI_C4	E14KI	4.08998	0.317312	-0.201606	S	E14_KI	0.518918	0	0	E14	Cortical Stroma
ATGTGTGTCAACGGCC_E14KI	E14_KI	7726	2497	E14KI_C4	E14KI	3.87005	-0.0534107	-0.277768	G1	E14_KI	0.224357	3	3	E14	Stroma
ATGTGTGTCAACGGGA_E14KI	E14_KI	7988	2413	E14KI_C0	E14KI	3.76815	-0.130176	-0.185044	G1	E14_KI	0.0548684	1	1	E14	Nephron progenitor
ATGTGTGTCCTCTAGC_E14KI	E14_KI	8868	2583	E14KI_C12	E14KI	3.99188	-0.0485839	0.413754	G2M	E14_KI	-0.462338	0	0	E14	Cortical Stroma
ATTACTCAGCAATATG_E14KI	E14_KI	8919	2735	E14KI_C11	E14KI	3.71118	0.436184	-0.0745744	S	E14_KI	0.510759	12	12	E14	Early Distal Tubule
ATTACTCAGGGAAACA_E14KI	E14_KI	6365	2146	E14KI_C9	E14KI	4.11626	-0.119161	0.463513	G2M	E14_KI	-0.582674	10	10	E14	Early Proximal Tubule
ATTACTCAGGGAACGG_E14KI	E14_KI	7245	2197	E14KI_C0	E14KI	4.65148	-0.292791	-0.164357	G1	E14_KI	-0.128434	1	1	E14	Nephron progenitor
ATTACTCAGTACGTTC_E14KI	E14_KI	15661	3684	E14KI_C8	E14KI	3.646	0.407488	0.0115557	S	E14_KI	0.395932	2	2	E14	Renal Vesicle
ATTACTCAGTGTACGG_E14KI	E14_KI	5713	1855	E14KI_C0	E14KI	2.85314	0.024683	-0.186636	S	E14_KI	0.211319	1	1	E14	Nephron progenitor
ATTACTCCACAGTCGC_E14KI	E14_KI	8313	444	E14KI_C5	E14KI	0.276675	-0.0933071	0.0225801	G2M	E14_KI	-0.115887	9	9	E14	Erythrocytes
ATTACTCCACGTCAGC_E14KI	E14_KI	11869	3247	E14KI_C8	E14KI	3.65658	0.131252	0.290397	G2M	E14_KI	-0.159144	2	2	E14	Renal Vesicle
ATTACTCCAGATCGGA_E14KI	E14_KI	10712	2919	E14KI_C1	E14KI	4.08887	0.322574	-0.0131399	S	E14_KI	0.335714	4	4	E14	Nephron progenitor
ATTACTCCAGCTCGAC_E14KI	E14_KI	6328	2082	E14KI_C10	E14KI	3.65044	-0.250122	-0.203971	G1	E14_KI	-0.0461506	3	3	E14	Stroma
ATTACTCCATTAACCG_E14KI	E14_KI	10735	2794	E14KI_C1	E14KI	3.94038	0.295982	-0.202748	S	E14_KI	0.498731	1	1	E14	Nephron progenitor
ATTACTCGTAAATACG_E14KI	E14_KI	8556	545	E14KI_C5	E14KI	0.233754	-0.0455173	-0.0375186	G1	E14_KI	-0.00799867	9	9	E14	Erythrocytes
ATTACTCGTCACCTAA_E14KI	E14_KI	10020	2639	E14KI_C1	E14KI	4.32136	0.182937	-0.13537	S	E14_KI	0.318306	1	1	E14	Nephron progenitor
ATTACTCGTGATAAGT_E14KI	E14_KI	6853	2200	E14KI_C4	E14KI	3.03517	0.0618502	-0.100034	S	E14_KI	0.161885	8	8	E14	Cortical Stroma
ATTACTCGTGTTGGGA_E14KI	E14_KI	8229	2408	E14KI_C0	E14KI	4.99453	-0.0763014	-0.177234	G1	E14_KI	0.100933	11	11	E14	Nephron progenitor
ATTACTCGTTAAAGTG_E14KI	E14_KI	11492	2998	E14KI_C0	E14KI	2.88026	-0.145298	-0.155058	G1	E14_KI	0.0097599	1	1	E14	Nephron progenitor
ATTACTCGTTATGCGT_E14KI	E14_KI	7815	2388	E14KI_C0	E14KI	4.17147	-0.237894	-0.14703	G1	E14_KI	-0.0908648	11	11	E14	Nephron progenitor
ATTACTCTCACAGGCC_E14KI	E14_KI	4473	1755	E14KI_C10	E14KI	3.06282	-0.159533	-0.248263	G1	E14_KI	0.0887304	3	3	E14	Stroma
ATTACTCTCGCGTTTC_E14KI	E14_KI	7917	2464	E14KI_C7	E14KI	4.18088	-0.089931	-0.193543	G1	E14_KI	0.103612	2	2	E14	Renal Vesicle
ATTACTCTCTCTTATG_E14KI	E14_KI	7220	2575	E14KI_C3	E14KI	2.32687	0.481789	0.238003	S	E14_KI	0.243786	0	0	E14	Cortical Stroma
ATTATCCAGACTTTCG_E14KI	E14_KI	12864	3495	E14KI_C3	E14KI	3.08613	-0.164269	0.598814	G2M	E14_KI	-0.763083	0	0	E14	Cortical Stroma
ATTATCCAGCAGCCTC_E14KI	E14_KI	6130	2167	E14KI_C2	E14KI	3.19739	-0.314847	-0.321834	G1	E14_KI	0.00698744	5	5	E14	Medullary Stroma
ATTATCCAGCTAACTC_E14KI	E14_KI	6783	480	E14KI_C5	E14KI	0.16217	-0.0591013	-0.00364965	G1	E14_KI	-0.0554517	9	9	E14	Erythrocytes
ATTATCCAGGAGCGTT_E14KI	E14_KI	10937	2954	E14KI_C9	E14KI	3.22758	0.0101219	0.140558	G2M	E14_KI	-0.130436	10	10	E14	Early Proximal Tubule
ATTATCCAGTCAAGGC_E14KI	E14_KI	11096	2677	E14KI_C0	E14KI	3.07318	0.0166436	-0.0849066	S	E14_KI	0.10155	11	11	E14	Nephron progenitor
ATTATCCAGTCGTACT_E14KI	E14_KI	19725	4102	E14KI_C7	E14KI	3.28517	0.0108159	0.232725	G2M	E14_KI	-0.221909	2	2	E14	Renal Vesicle
ATTATCCCACAGAGGT_E14KI	E14_KI	10521	2654	E14KI_C9	E14KI	4.57181	-0.222165	-0.23623	G1	E14_KI	0.0140643	10	10	E14	Early Proximal Tubule
ATTATCCCAGACACTT_E14KI	E14_KI	9251	2759	E14KI_C12	E14KI	3.4699	0.474909	-0.088317	S	E14_KI	0.563226	0	0	E14	Cortical Stroma
ATTATCCCAGTTCATG_E14KI	E14_KI	8468	2427	E14KI_C0	E14KI	2.90505	-0.116295	-0.196377	G1	E14_KI	0.0800823	1	1	E14	Nephron progenitor
ATTATCCGTCAAGCGA_E14KI	E14_KI	6287	2293	E14KI_C2	E14KI	3.67425	-0.166639	0.16089	G2M	E14_KI	-0.327529	5	5	E14	Medullary Stroma
ATTATCCGTGCATCTA_E14KI	E14_KI	5597	1863	E14KI_C0	E14KI	4.19868	-0.194295	-0.19096	G1	E14_KI	-0.00333486	1	1	E14	Nephron progenitor
ATTATCCGTGCGATAG_E14KI	E14_KI	4675	1868	E14KI_C2	E14KI	2.26738	-0.289572	-0.32087	G1	E14_KI	0.0312978	5	5	E14	Medullary Stroma
ATTATCCGTTACAGAA_E14KI	E14_KI	10810	3210	E14KI_C2	E14KI	2.53469	0.294382	0.0307471	S	E14_KI	0.263635	0	0	E14	Cortical Stroma
ATTATCCTCCGAGCCA_E14KI	E14_KI	12897	3531	E14KI_C6	E14KI	2.32612	-0.329114	0.734246	G2M	E14_KI	-1.06336	7	7	E14	Ureteric Epithelium
ATTATCCTCGTAGATC_E14KI	E14_KI	10887	2925	E14KI_C7	E14KI	4.03233	0.630064	-0.0449532	S	E14_KI	0.675017	2	2	E14	Renal Vesicle
ATTCTACAGCCTATGT_E14KI	E14_KI	15031	3577	E14KI_C9	E14KI	2.78092	0.113042	0.136356	G2M	E14_KI	-0.0233146	10	10	E14	Early Proximal Tubule
ATTCTACAGGGCTTGA_E14KI	E14_KI	10639	2735	E14KI_C0	E14KI	4.28612	0.156066	-0.206724	S	E14_KI	0.36279	1	1	E14	Nephron progenitor
ATTCTACCAATCGAAA_E14KI	E14_KI	6246	2180	E14KI_C2	E14KI	3.87448	-0.162904	-0.264883	G1	E14_KI	0.10198	5	5	E14	Medullary Stroma
ATTCTACCAGACAAAT_E14KI	E14_KI	10242	2735	E14KI_C0	E14KI	3.64187	-0.235472	-0.0857259	G1	E14_KI	-0.149746	11	11	E14	Nephron progenitor
ATTCTACCAGCTCGCA_E14KI	E14_KI	20244	4325	E14KI_C6	E14KI	4.43094	-0.234165	0.288784	G2M	E14_KI	-0.522949	7	7	E14	Ureteric Epithelium
ATTCTACCAGCTGTTA_E14KI	E14_KI	36563	5595	E14KI_C14	E14KI	2.96201	0.282778	0.140706	S	E14_KI	0.142072	17	17	E14	Unassigned
ATTCTACGTAAGGGCT_E14KI	E14_KI	9326	2389	E14KI_C0	E14KI	4.16041	-0.108843	-0.138378	G1	E14_KI	0.0295345	11	11	E14	Nephron progenitor
ATTCTACGTAGCGCTC_E14KI	E14_KI	14004	3436	E14KI_C3	E14KI	3.27763	0.146432	0.31727	G2M	E14_KI	-0.170837	0	0	E14	Cortical Stroma
ATTCTACGTAGGACAC_E14KI	E14_KI	9510	2933	E14KI_C4	E14KI	3.29127	0.0568748	0.27391	G2M	E14_KI	-0.217035	8	8	E14	Cortical Stroma
ATTCTACGTCGATTGT_E14KI	E14_KI	16568	3754	E14KI_C1	E14KI	3.40415	0.0960117	0.469451	G2M	E14_KI	-0.373439	4	4	E14	Nephron progenitor
ATTCTACGTGCCTGGT_E14KI	E14_KI	8842	545	E14KI_C5	E14KI	0.260122	-0.0861147	-0.0169962	G1	E14_KI	-0.0691185	9	9	E14	Erythrocytes
ATTCTACGTGTCCTCT_E14KI	E14_KI	11610	3200	E14KI_C8	E14KI	4.56503	-0.111571	0.432643	G2M	E14_KI	-0.544214	2	2	E14	Renal Vesicle
ATTCTACTCAATACCG_E14KI	E14_KI	14454	3314	E14KI_C1	E14KI	3.65989	-0.0912087	0.577538	G2M	E14_KI	-0.668746	4	4	E14	Nephron progenitor
ATTCTACTCGCTGATA_E14KI	E14_KI	17718	3860	E14KI_C0	E14KI	3.34123	-0.0846509	0.0442999	G2M	E14_KI	-0.128951	11	11	E14	Nephron progenitor
ATTCTACTCGGTCTAA_E14KI	E14_KI	8650	2616	E14KI_C3	E14KI	4.28902	0.226153	-0.127	S	E14_KI	0.353153	0	0	E14	Cortical Stroma
ATTGGACAGATATGGT_E14KI	E14_KI	9160	2634	E14KI_C0	E14KI	4.09389	-0.0936664	-0.197161	G1	E14_KI	0.103495	1	1	E14	Nephron progenitor
ATTGGACAGATCACGG_E14KI	E14_KI	29090	5095	E14KI_C6	E14KI	3.28635	0.0157934	-0.228839	S	E14_KI	0.244632	7	7	E14	Ureteric Epithelium
ATTGGACAGGCATGTG_E14KI	E14_KI	14444	3848	E14KI_C13	E14KI	2.57546	0.142645	0.48926	G2M	E14_KI	-0.346615	14	14	E14	Vasculature
ATTGGACAGTAACCCT_E14KI	E14_KI	18452	4271	E14KI_C12	E14KI	3.4793	0.00280005	-0.261281	S	E14_KI	0.264081	17	17	E14	Unassigned
ATTGGACAGTAGTGCG_E14KI	E14_KI	7833	2567	E14KI_C11	E14KI	3.54909	0.0918784	0.0146798	S	E14_KI	0.0771985	10	10	E14	Early Proximal Tubule
ATTGGACAGTGGTAGC_E14KI	E14_KI	10860	2849	E14KI_C0	E14KI	3.72007	-0.024741	-0.160021	G1	E14_KI	0.13528	1	1	E14	Nephron progenitor
ATTGGACCACTGAAGG_E14KI	E14_KI	7576	2370	E14KI_C2	E14KI	3.72228	-0.150942	-0.248584	G1	E14_KI	0.0976422	5	5	E14	Medullary Stroma
ATTGGACCAGATCGGA_E14KI	E14_KI	12239	3128	E14KI_C3	E14KI	3.8075	-0.201369	0.541448	G2M	E14_KI	-0.742817	0	0	E14	Cortical Stroma
ATTGGACCAGGAACGT_E14KI	E14_KI	22076	4305	E14KI_C1	E14KI	4.07683	-0.0742118	0.455078	G2M	E14_KI	-0.52929	4	4	E14	Nephron progenitor
ATTGGACCAGTCTTCC_E14KI	E14_KI	9659	2445	E14KI_C0	E14KI	4.42075	-0.143556	-0.0834398	G1	E14_KI	-0.0601161	1	1	E14	Nephron progenitor
ATTGGACCATACGCTA_E14KI	E14_KI	9856	2976	E14KI_C6	E14KI	3.53084	0.20746	-0.283686	S	E14_KI	0.491146	7	7	E14	Ureteric Epithelium
ATTGGACCATGACATC_E14KI	E14_KI	10683	2892	E14KI_C3	E14KI	4.04381	0.430488	-0.156409	S	E14_KI	0.586897	0	0	E14	Cortical Stroma
ATTGGACGTAAGGATT_E14KI	E14_KI	6342	474	E14KI_C5	E14KI	0.204983	0.0256535	0.0021014	S	E14_KI	0.0235521	9	9	E14	Erythrocytes
ATTGGACGTGGCAAAC_E14KI	E14_KI	8067	2326	E14KI_C12	E14KI	2.86352	-0.142338	0.028132	G2M	E14_KI	-0.17047	13	13	E14	Stroma
ATTGGACTCAGCAACT_E14KI	E14_KI	9679	2920	E14KI_C3	E14KI	3.74006	0.200485	0.346133	G2M	E14_KI	-0.145648	0	0	E14	Cortical Stroma
ATTGGACTCCAGGGCT_E14KI	E14_KI	12596	3133	E14KI_C1	E14KI	3.46142	0.471008	0.0698144	S	E14_KI	0.401194	4	4	E14	Nephron progenitor
ATTGGACTCGATGAGG_E14KI	E14_KI	13055	3562	E14KI_C1	E14KI	3.73803	0.034944	0.467432	G2M	E14_KI	-0.432488	4	4	E14	Nephron progenitor
ATTGGACTCGTACGGC_E14KI	E14_KI	5668	1915	E14KI_C10	E14KI	4.30487	-0.208106	-0.231588	G1	E14_KI	0.0234823	3	3	E14	Stroma
ATTGGACTCTTTCCTC_E14KI	E14_KI	9709	655	E14KI_C5	E14KI	0.422289	-0.0895071	-0.0931583	G1	E14_KI	0.00365114	9	9	E14	Erythrocytes
ATTGGTGAGATGGCGT_E14KI	E14_KI	12813	3002	E14KI_C7	E14KI	3.26231	0.36105	-0.0942903	S	E14_KI	0.45534	4	4	E14	Nephron progenitor
ATTGGTGAGTCGTTTG_E14KI	E14_KI	8250	2463	E14KI_C0	E14KI	3.56364	-0.234581	-0.233586	G1	E14_KI	-0.000994851	1	1	E14	Nephron progenitor
ATTGGTGCAATGAAAC_E14KI	E14_KI	16188	3267	E14KI_C2	E14KI	2.49568	0.177645	-0.0248378	S	E14_KI	0.202483	0	0	E14	Cortical Stroma
ATTGGTGCACGCCAGT_E14KI	E14_KI	35597	5714	E14KI_C6	E14KI	3.82336	0.15479	0.147628	S	E14_KI	0.00716167	7	7	E14	Ureteric Epithelium
ATTGGTGCATTACCTT_E14KI	E14_KI	12196	3344	E14KI_C6	E14KI	3.35356	-0.200517	0.466856	G2M	E14_KI	-0.667373	7	7	E14	Ureteric Epithelium
ATTGGTGGTACTTCTT_E14KI	E14_KI	9564	2591	E14KI_C0	E14KI	3.1995	-0.0325103	-0.146216	G1	E14_KI	0.113705	11	11	E14	Nephron progenitor
ATTGGTGGTGATAAGT_E14KI	E14_KI	9232	2512	E14KI_C7	E14KI	3.62868	-0.0487247	0.131968	G2M	E14_KI	-0.180693	2	2	E14	Renal Vesicle
ATTGGTGTCGCATGAT_E14KI	E14_KI	9012	2716	E14KI_C9	E14KI	3.87261	0.397427	-0.0498825	S	E14_KI	0.447309	10	10	E14	Early Proximal Tubule
ATTGGTGTCTCAAACG_E14KI	E14_KI	8849	2298	E14KI_C0	E14KI	4.8367	-0.0883984	-0.177353	G1	E14_KI	0.0889546	1	1	E14	Nephron progenitor
ATTTCTGAGTATCTCG_E14KI	E14_KI	7755	2597	E14KI_C6	E14KI	4.51322	0.487917	-0.0963254	S	E14_KI	0.584242	7	7	E14	Ureteric Epithelium
ATTTCTGCAATGGAGC_E14KI	E14_KI	6099	2162	E14KI_C6	E14KI	2.82013	0.185776	0.100213	S	E14_KI	0.0855627	7	7	E14	Ureteric Epithelium
ATTTCTGCACACCGCA_E14KI	E14_KI	10940	2963	E14KI_C1	E14KI	3.53748	0.497424	-0.126655	S	E14_KI	0.624079	4	4	E14	Nephron progenitor
ATTTCTGCAGGAACGT_E14KI	E14_KI	8216	2283	E14KI_C0	E14KI	2.87244	-0.230088	-0.246407	G1	E14_KI	0.0163185	1	1	E14	Nephron progenitor
ATTTCTGCATACTACG_E14KI	E14_KI	7231	2367	E14KI_C3	E14KI	4.84027	0.326561	-0.104175	S	E14_KI	0.430736	0	0	E14	Cortical Stroma
ATTTCTGGTATAGGGC_E14KI	E14_KI	6354	2073	E14KI_C0	E14KI	3.35222	-0.16016	-0.236862	G1	E14_KI	0.0767013	1	1	E14	Nephron progenitor
ATTTCTGGTATATGAG_E14KI	E14_KI	6675	2171	E14KI_C4	E14KI	3.41573	-0.178547	-0.157321	G1	E14_KI	-0.021227	8	8	E14	Cortical Stroma
ATTTCTGTCATCGATG_E14KI	E14_KI	5492	1976	E14KI_C10	E14KI	3.67808	-0.279361	-0.281445	G1	E14_KI	0.00208368	3	3	E14	Stroma
ATTTCTGTCGTACCGG_E14KI	E14_KI	10355	2788	E14KI_C0	E14KI	3.99807	-0.0651841	-0.157176	G1	E14_KI	0.0919919	1	1	E14	Nephron progenitor
CAACCAACACTGCCAG_E14KI	E14_KI	9420	2748	E14KI_C7	E14KI	3.30149	0.226256	-0.128919	S	E14_KI	0.355175	2	2	E14	Renal Vesicle
CAACCAACAGCGTCCA_E14KI	E14_KI	12023	3126	E14KI_C9	E14KI	3.37686	-0.035239	0.124252	G2M	E14_KI	-0.159491	10	10	E14	Early Proximal Tubule
CAACCAACATATGAGA_E14KI	E14_KI	8551	2223	E14KI_C0	E14KI	4.25681	-0.117338	-0.0328463	G1	E14_KI	-0.0844921	11	11	E14	Nephron progenitor
CAACCAACATTAGGCT_E14KI	E14_KI	23186	4857	E14KI_C6	E14KI	2.48426	-0.197578	0.447144	G2M	E14_KI	-0.644722	7	7	E14	Ureteric Epithelium
CAACCAACATTTCACT_E14KI	E14_KI	6810	2336	E14KI_C10	E14KI	4.31718	0.0970805	-0.223477	S	E14_KI	0.320557	0	0	E14	Cortical Stroma
CAACCAAGTACATGTC_E14KI	E14_KI	14119	3399	E14KI_C1	E14KI	4.45499	0.0778602	0.23484	G2M	E14_KI	-0.15698	4	4	E14	Nephron progenitor
CAACCAAGTAGGGACT_E14KI	E14_KI	10007	2706	E14KI_C4	E14KI	3.61747	0.156198	-0.109827	S	E14_KI	0.266025	8	8	E14	Cortical Stroma
CAACCAAGTCAATGTC_E14KI	E14_KI	12115	2970	E14KI_C7	E14KI	3.56583	0.0868237	0.425127	G2M	E14_KI	-0.338303	2	2	E14	Renal Vesicle
CAACCAAGTCTCGTTC_E14KI	E14_KI	9700	2827	E14KI_C0	E14KI	3.6701	-0.0071181	-0.201469	G1	E14_KI	0.194351	2	2	E14	Renal Vesicle
CAACCAAGTTCAGACT_E14KI	E14_KI	17959	3875	E14KI_C1	E14KI	3.48015	0.208038	0.218236	G2M	E14_KI	-0.0101977	4	4	E14	Nephron progenitor
CAACCAAGTTCCACAA_E14KI	E14_KI	17074	3823	E14KI_C1	E14KI	3.43212	-0.0144827	0.475157	G2M	E14_KI	-0.489639	4	4	E14	Nephron progenitor
CAACCAAGTTGATTCG_E14KI	E14_KI	12396	3136	E14KI_C9	E14KI	2.60568	0.191986	-0.179874	S	E14_KI	0.37186	10	10	E14	Early Proximal Tubule
CAACCAAGTTTGACAC_E14KI	E14_KI	27526	5544	E14KI_C6	E14KI	4.32319	0.256934	0.203982	S	E14_KI	0.0529523	7	7	E14	Ureteric Epithelium
CAACCAATCACGCATA_E14KI	E14_KI	7871	2493	E14KI_C3	E14KI	2.82048	0.345778	0.120445	S	E14_KI	0.225333	0	0	E14	Cortical Stroma
CAACCAATCTACCAGA_E14KI	E14_KI	6513	2136	E14KI_C4	E14KI	4.25303	-0.161655	-0.0839436	G1	E14_KI	-0.0777113	8	8	E14	Cortical Stroma
CAACCAATCTGTCTAT_E14KI	E14_KI	12361	3547	E14KI_C2	E14KI	2.79913	0.0787175	0.304576	G2M	E14_KI	-0.225858	0	0	E14	Cortical Stroma
CAACCAATCTTAGCCC_E14KI	E14_KI	6782	2451	E14KI_C3	E14KI	2.86051	0.645369	-0.0865523	S	E14_KI	0.731922	0	0	E14	Cortical Stroma
CAACCTCAGAGCTGCA_E14KI	E14_KI	14846	3412	E14KI_C0	E14KI	3.42853	-0.128788	-0.202842	G1	E14_KI	0.0740539	1	1	E14	Nephron progenitor
CAACCTCAGCACCGTC_E14KI	E14_KI	24628	4638	E14KI_C8	E14KI	3.79243	0.214544	0.188218	S	E14_KI	0.0263262	2	2	E14	Renal Vesicle
CAACCTCAGCAGCCTC_E14KI	E14_KI	11157	3576	E14KI_C8	E14KI	5.02823	-0.0108851	-0.278605	G1	E14_KI	0.26772	2	2	E14	Renal Vesicle
CAACCTCAGCAGGCTA_E14KI	E14_KI	11405	2878	E14KI_C0	E14KI	3.06006	-0.0861378	-0.140897	G1	E14_KI	0.0547594	11	11	E14	Nephron progenitor
CAACCTCAGCCACTAT_E14KI	E14_KI	13576	3334	E14KI_C1	E14KI	3.13789	0.402116	-0.0939898	S	E14_KI	0.496106	4	4	E14	Nephron progenitor
CAACCTCAGCCCAATT_E14KI	E14_KI	20043	4020	E14KI_C1	E14KI	3.49249	-0.187312	0.676677	G2M	E14_KI	-0.863989	4	4	E14	Nephron progenitor
CAACCTCCAAGTAGTA_E14KI	E14_KI	10902	3131	E14KI_C7	E14KI	3.40305	0.37297	-0.053007	S	E14_KI	0.425977	4	4	E14	Nephron progenitor
CAACCTCCACGTCTCT_E14KI	E14_KI	9342	2797	E14KI_C0	E14KI	4.16399	0.0778982	-0.277359	S	E14_KI	0.355257	1	1	E14	Nephron progenitor
CAACCTCCAGTATAAG_E14KI	E14_KI	6772	2367	E14KI_C4	E14KI	4.54814	0.240234	-0.175865	S	E14_KI	0.416098	3	3	E14	Stroma
CAACCTCCAGTCCTTC_E14KI	E14_KI	13418	3438	E14KI_C1	E14KI	4.13623	0.217155	0.091992	S	E14_KI	0.125163	4	4	E14	Nephron progenitor
CAACCTCCATCTATGG_E14KI	E14_KI	15669	3820	E14KI_C8	E14KI	3.25483	-0.0780011	0.3245	G2M	E14_KI	-0.402501	2	2	E14	Renal Vesicle
CAACCTCGTAGAAAGG_E14KI	E14_KI	27765	5007	E14KI_C1	E14KI	3.50441	-0.11037	0.572875	G2M	E14_KI	-0.683245	4	4	E14	Nephron progenitor
CAACCTCGTCCGACGT_E14KI	E14_KI	7736	2426	E14KI_C2	E14KI	2.61117	-0.279115	-0.286312	G1	E14_KI	0.00719701	5	5	E14	Medullary Stroma
CAACCTCGTGCCTGCA_E14KI	E14_KI	8913	589	E14KI_C5	E14KI	0.437563	-0.0165893	-0.0511247	G1	E14_KI	0.0345354	9	9	E14	Erythrocytes
CAACCTCTCATCGGAT_E14KI	E14_KI	5277	1975	E14KI_C2	E14KI	2.88042	-0.255342	-0.297243	G1	E14_KI	0.0419008	5	5	E14	Medullary Stroma
CAACCTCTCGGGAGTA_E14KI	E14_KI	18948	3985	E14KI_C11	E14KI	3.46211	0.393489	-0.0462414	S	E14_KI	0.43973	10	10	E14	Early Proximal Tubule
CAACTAGAGATGCGAC_E14KI	E14_KI	14605	3711	E14KI_C6	E14KI	3.14961	0.00120377	0.240529	G2M	E14_KI	-0.239325	7	7	E14	Ureteric Epithelium
CAACTAGAGGGTTCCC_E14KI	E14_KI	6111	2126	E14KI_C16	E14KI	2.94551	-0.203639	-0.254601	G1	E14_KI	0.0509624	15	15	E14	Ureteric stroma +
CAACTAGAGTCTCAAC_E14KI	E14_KI	17312	4041	E14KI_C2	E14KI	3.09034	0.0673561	0.5533	G2M	E14_KI	-0.485944	0	0	E14	Cortical Stroma
CAACTAGAGTCTCCTC_E14KI	E14_KI	6513	408	E14KI_C5	E14KI	0.35314	-0.0812703	-0.0595232	G1	E14_KI	-0.0217472	6	6	E14	Erythrocytes
CAACTAGCACTATCTT_E14KI	E14_KI	9265	2795	E14KI_C2	E14KI	3.74528	-0.0232881	-0.0966596	G1	E14_KI	0.0733715	5	5	E14	Medullary Stroma
CAACTAGCATGACATC_E14KI	E14_KI	10267	2810	E14KI_C0	E14KI	3.30184	-0.0739801	-0.188549	G1	E14_KI	0.114569	11	11	E14	Nephron progenitor
CAACTAGGTACAGTGG_E14KI	E14_KI	7190	2422	E14KI_C2	E14KI	3.10153	-0.17488	-0.272068	G1	E14_KI	0.0971883	5	5	E14	Medullary Stroma
CAACTAGGTCCTAGCG_E14KI	E14_KI	6903	2183	E14KI_C11	E14KI	3.86788	-0.0821166	-0.0891944	G1	E14_KI	0.00707782	10	10	E14	Early Proximal Tubule
CAACTAGGTGGTGTAG_E14KI	E14_KI	15333	3606	E14KI_C8	E14KI	3.46964	0.0536185	0.181788	G2M	E14_KI	-0.128169	2	2	E14	Renal Vesicle
CAACTAGGTGTAACGG_E14KI	E14_KI	8997	2679	E14KI_C0	E14KI	2.91208	-0.0207646	-0.201702	G1	E14_KI	0.180937	1	1	E14	Nephron progenitor
CAACTAGGTTTGCATG_E14KI	E14_KI	6932	2329	E14KI_C4	E14KI	2.97173	0.171992	-0.246965	S	E14_KI	0.418957	3	3	E14	Stroma
CAACTAGTCATAGCAC_E14KI	E14_KI	25507	4676	E14KI_C1	E14KI	3.48924	0.0326378	0.337287	G2M	E14_KI	-0.304649	4	4	E14	Nephron progenitor
CAACTAGTCCCGGATG_E14KI	E14_KI	15255	3415	E14KI_C7	E14KI	3.33661	-0.0656206	0.478131	G2M	E14_KI	-0.543752	2	2	E14	Renal Vesicle
CAACTAGTCCGGCACA_E14KI	E14_KI	5958	2285	E14KI_C3	E14KI	4.3471	0.479799	-0.000151307	S	E14_KI	0.47995	0	0	E14	Cortical Stroma
CAACTAGTCGTAGATC_E14KI	E14_KI	5382	2159	E14KI_C2	E14KI	5.0353	0.186689	-0.322849	S	E14_KI	0.509538	5	5	E14	Medullary Stroma
CAAGAAAAGTGACATA_E14KI	E14_KI	6189	2289	E14KI_C8	E14KI	3.91016	-0.128292	-0.329594	G1	E14_KI	0.201303	2	2	E14	Renal Vesicle
CAAGAAAAGTTGAGAT_E14KI	E14_KI	10798	675	E14KI_C5	E14KI	0.28709	-0.121867	-0.00171655	G1	E14_KI	-0.12015	9	9	E14	Erythrocytes
CAAGAAACAATAGCAA_E14KI	E14_KI	7460	2514	E14KI_C4	E14KI	3.25737	-0.286711	-0.276735	G1	E14_KI	-0.00997545	3	3	E14	Stroma
CAAGAAACACATTAGC_E14KI	E14_KI	6888	2309	E14KI_C4	E14KI	4.23926	-0.247156	-0.305547	G1	E14_KI	0.0583906	3	3	E14	Stroma
CAAGAAACACGACTCG_E14KI	E14_KI	9921	2611	E14KI_C7	E14KI	3.43715	-0.158443	-0.188081	G1	E14_KI	0.0296381	2	2	E14	Renal Vesicle
CAAGAAACAGCAGTTT_E14KI	E14_KI	25804	5007	E14KI_C7	E14KI	3.32119	-0.00260628	0.380955	G2M	E14_KI	-0.383561	2	2	E14	Renal Vesicle
CAAGAAACATACCATG_E14KI	E14_KI	11489	2927	E14KI_C0	E14KI	3.20306	-0.197568	-0.137985	G1	E14_KI	-0.059583	1	1	E14	Nephron progenitor
CAAGAAAGTATCACCA_E14KI	E14_KI	20849	4294	E14KI_C9	E14KI	2.99295	0.0588009	0.371927	G2M	E14_KI	-0.313126	10	10	E14	Early Proximal Tubule
CAAGAAAGTCACTGGC_E14KI	E14_KI	7581	2142	E14KI_C0	E14KI	3.69344	0.098959	-0.186742	S	E14_KI	0.285701	1	1	E14	Nephron progenitor
CAAGAAAGTCGCATAT_E14KI	E14_KI	36436	5394	E14KI_C9	E14KI	3.09309	0.206642	0.204739	S	E14_KI	0.00190213	10	10	E14	Early Proximal Tubule
CAAGAAAGTCTAACGT_E14KI	E14_KI	9507	2581	E14KI_C0	E14KI	4.76491	0.104501	-0.166666	S	E14_KI	0.271167	1	1	E14	Nephron progenitor
CAAGAAAGTTAAGAAC_E14KI	E14_KI	4814	1767	E14KI_C2	E14KI	2.78355	-0.329641	-0.279419	G1	E14_KI	-0.0502218	5	5	E14	Medullary Stroma
CAAGAAAGTTCGAATC_E14KI	E14_KI	9120	2626	E14KI_C0	E14KI	3.99123	-0.191571	-0.214945	G1	E14_KI	0.0233743	1	1	E14	Nephron progenitor
CAAGAAATCAAGAAGT_E14KI	E14_KI	10579	3125	E14KI_C6	E14KI	2.83581	-0.0965334	0.24981	G2M	E14_KI	-0.346343	7	7	E14	Ureteric Epithelium
CAAGAAATCAATAAGG_E14KI	E14_KI	9494	2906	E14KI_C6	E14KI	2.94923	0.0220895	-0.0399297	S	E14_KI	0.0620192	7	7	E14	Ureteric Epithelium
CAAGAAATCAGCACAT_E14KI	E14_KI	11001	3192	E14KI_C0	E14KI	3.19971	-0.00881712	0.387274	G2M	E14_KI	-0.396091	11	11	E14	Nephron progenitor
CAAGAAATCAGTTAGC_E14KI	E14_KI	10297	2692	E14KI_C1	E14KI	3.14655	0.0982814	-0.0575391	S	E14_KI	0.155821	11	11	E14	Nephron progenitor
CAAGAAATCCTTTCTC_E14KI	E14_KI	11790	3484	E14KI_C17	E14KI	3.28244	0.257353	0.204878	S	E14_KI	0.0524747	19	19	E14	Collecting duct associated stroma
CAAGAAATCTACGAGT_E14KI	E14_KI	22612	4903	E14KI_C8	E14KI	5.0858	0.146749	0.0798037	S	E14_KI	0.0669453	2	2	E14	Renal Vesicle
CAAGAAATCTGGTTCC_E14KI	E14_KI	12070	3399	E14KI_C10	E14KI	3.78625	-0.0853425	-0.237935	G1	E14_KI	0.152593	3	3	E14	Stroma
CAAGATCAGAGCTTCT_E14KI	E14_KI	8433	2660	E14KI_C3	E14KI	4.32823	-0.0670617	0.482342	G2M	E14_KI	-0.549404	0	0	E14	Cortical Stroma
CAAGATCAGAGTAATC_E14KI	E14_KI	10204	3030	E14KI_C11	E14KI	3.44963	-0.036571	0.0128787	G2M	E14_KI	-0.0494498	12	12	E14	Early Distal Tubule
CAAGATCAGCCGATTT_E14KI	E14_KI	10633	2815	E14KI_C0	E14KI	3.24462	0.0625717	-0.209275	S	E14_KI	0.271847	1	1	E14	Nephron progenitor
CAAGATCAGGGTCTCC_E14KI	E14_KI	12070	1598	E14KI_C5	E14KI	1.11848	0.0533183	-0.0842334	S	E14_KI	0.137552	9	9	E14	Erythrocytes
CAAGATCAGGTAAACT_E14KI	E14_KI	8327	2579	E14KI_C2	E14KI	2.01753	-0.165496	0.357084	G2M	E14_KI	-0.52258	5	5	E14	Medullary Stroma
CAAGATCAGTCATGCT_E14KI	E14_KI	5339	1940	E14KI_C4	E14KI	3.50253	-0.161211	0.195399	G2M	E14_KI	-0.35661	8	8	E14	Cortical Stroma
CAAGATCCAGGATCGA_E14KI	E14_KI	28151	5069	E14KI_C6	E14KI	3.42794	-0.0902157	0.322201	G2M	E14_KI	-0.412416	7	7	E14	Ureteric Epithelium
CAAGATCCATCCGGGT_E14KI	E14_KI	16074	3632	E14KI_C1	E14KI	3.21015	0.182738	0.400619	G2M	E14_KI	-0.21788	4	4	E14	Nephron progenitor
CAAGATCGTACACCGC_E14KI	E14_KI	6539	2291	E14KI_C10	E14KI	4.08319	-0.34117	-0.268679	G1	E14_KI	-0.0724912	3	3	E14	Stroma
CAAGATCGTACAGCAG_E14KI	E14_KI	11773	3206	E14KI_C3	E14KI	2.59067	0.394266	0.00409799	S	E14_KI	0.390168	0	0	E14	Cortical Stroma
CAAGATCGTACATCCA_E14KI	E14_KI	10099	2751	E14KI_C0	E14KI	4.24795	-0.0914033	-0.150123	G1	E14_KI	0.0587192	1	1	E14	Nephron progenitor
CAAGATCGTATCAGTC_E14KI	E14_KI	8816	2674	E14KI_C6	E14KI	3.66379	-0.208743	-0.0604004	G1	E14_KI	-0.148342	7	7	E14	Ureteric Epithelium
CAAGATCGTCGCGTGT_E14KI	E14_KI	19336	3954	E14KI_C8	E14KI	3.41332	0.28924	0.0233281	S	E14_KI	0.265912	2	2	E14	Renal Vesicle
CAAGATCGTCTAGCGC_E14KI	E14_KI	11719	3260	E14KI_C6	E14KI	3.08047	0.593503	-0.208596	S	E14_KI	0.802099	7	7	E14	Ureteric Epithelium
CAAGATCGTGAGGGAG_E14KI	E14_KI	13803	3540	E14KI_C3	E14KI	5.10759	-0.280654	0.57224	G2M	E14_KI	-0.852894	0	0	E14	Cortical Stroma
CAAGATCGTGCAGTAG_E14KI	E14_KI	7887	2613	E14KI_C13	E14KI	2.84012	0.508951	0.0366653	S	E14_KI	0.472286	14	14	E14	Vasculature
CAAGATCGTTCTGAAC_E14KI	E14_KI	9757	485	E14KI_C5	E14KI	0.194732	-0.014436	-0.00374692	G1	E14_KI	-0.010689	9	9	E14	Erythrocytes
CAAGATCTCCGTAGTA_E14KI	E14_KI	12651	3065	E14KI_C7	E14KI	3.64398	0.265053	0.123316	S	E14_KI	0.141737	2	2	E14	Renal Vesicle
CAAGATCTCGTTTGCC_E14KI	E14_KI	8812	2446	E14KI_C0	E14KI	4.07399	-0.101416	-0.129233	G1	E14_KI	0.0278171	2	2	E14	Renal Vesicle
CAAGATCTCTGTCTCG_E14KI	E14_KI	13421	3196	E14KI_C1	E14KI	3.6957	0.107489	0.409972	G2M	E14_KI	-0.302484	4	4	E14	Nephron progenitor
CAAGGCCAGGATATAC_E14KI	E14_KI	13265	3177	E14KI_C11	E14KI	3.75424	-0.190328	-0.178293	G1	E14_KI	-0.0120352	12	12	E14	Early Distal Tubule
CAAGGCCCAAGCCATT_E14KI	E14_KI	16499	3802	E14KI_C13	E14KI	3.6184	0.13626	0.236544	G2M	E14_KI	-0.100284	14	14	E14	Vasculature
CAAGGCCCACGACGAA_E14KI	E14_KI	9044	2372	E14KI_C7	E14KI	4.36754	0.0309014	-0.14798	S	E14_KI	0.178881	2	2	E14	Renal Vesicle
CAAGGCCCACGAGAGT_E14KI	E14_KI	11284	2895	E14KI_C0	E14KI	3.41191	0.0148533	-0.201019	S	E14_KI	0.215872	1	1	E14	Nephron progenitor
CAAGGCCCATACCATG_E14KI	E14_KI	11351	2963	E14KI_C1	E14KI	3.51511	0.255235	0.232953	S	E14_KI	0.022283	4	4	E14	Nephron progenitor
CAAGGCCGTAGGAGTC_E14KI	E14_KI	8134	2593	E14KI_C8	E14KI	5.05286	0.243887	-0.00181594	S	E14_KI	0.245703	2	2	E14	Renal Vesicle
CAAGGCCGTCACCCAG_E14KI	E14_KI	6079	2363	E14KI_C3	E14KI	5.24757	0.422886	0.209201	S	E14_KI	0.213684	0	0	E14	Cortical Stroma
CAAGGCCGTCTGCCAG_E14KI	E14_KI	6265	268	E14KI_C5	E14KI	0.143655	-0.0582149	-0.0631201	G1	E14_KI	0.00490511	6	6	E14	Erythrocytes
CAAGGCCGTGCCTGTG_E14KI	E14_KI	7929	2494	E14KI_C2	E14KI	3.64485	-0.248705	0.245842	G2M	E14_KI	-0.494546	5	5	E14	Medullary Stroma
CAAGGCCTCTACCAGA_E14KI	E14_KI	11104	2692	E14KI_C15	E14KI	3.2781	-0.0626828	0.371121	G2M	E14_KI	-0.433804	16	16	E14	Immune
CAAGGCCTCTTTACAC_E14KI	E14_KI	8106	2389	E14KI_C0	E14KI	3.89835	-0.0868403	-0.141446	G1	E14_KI	0.054606	1	1	E14	Nephron progenitor
CAAGTTGAGAGCTGCA_E14KI	E14_KI	19942	4349	E14KI_C2	E14KI	3.27951	0.0803266	0.377137	G2M	E14_KI	-0.29681	0	0	E14	Cortical Stroma
CAAGTTGAGTACGACG_E14KI	E14_KI	16832	3706	E14KI_C1	E14KI	3.62999	0.0673763	0.272368	G2M	E14_KI	-0.204992	4	4	E14	Nephron progenitor
CAAGTTGCAGCGTTCG_E14KI	E14_KI	9220	2816	E14KI_C11	E14KI	4.91323	0.315655	-0.16714	S	E14_KI	0.482796	12	12	E14	Early Distal Tubule
CAAGTTGCATTAGCCA_E14KI	E14_KI	29052	5024	E14KI_C8	E14KI	2.04461	0.0944894	0.487045	G2M	E14_KI	-0.392556	10	10	E14	Early Proximal Tubule
CAAGTTGGTAGCTTGT_E14KI	E14_KI	7845	2288	E14KI_C11	E14KI	2.81708	-0.0831167	-0.137948	G1	E14_KI	0.0548315	10	10	E14	Early Proximal Tubule
CAAGTTGGTCAAAGCG_E14KI	E14_KI	9656	2979	E14KI_C3	E14KI	5.11599	-0.0203538	0.621998	G2M	E14_KI	-0.642351	0	0	E14	Cortical Stroma
CAAGTTGGTCCGACGT_E14KI	E14_KI	6516	2145	E14KI_C2	E14KI	3.51443	-0.334793	-0.062894	G1	E14_KI	-0.271899	5	5	E14	Medullary Stroma
CAAGTTGGTCGGATCC_E14KI	E14_KI	5856	2019	E14KI_C10	E14KI	3.36407	-0.063993	-0.158655	G1	E14_KI	0.0946618	3	3	E14	Stroma
CAAGTTGGTGCAGTAG_E14KI	E14_KI	12967	3440	E14KI_C6	E14KI	3.26213	-0.000623433	0.508178	G2M	E14_KI	-0.508801	7	7	E14	Ureteric Epithelium
CAAGTTGGTTGAGTTC_E14KI	E14_KI	9292	2867	E14KI_C8	E14KI	4.36935	0.179687	0.128358	S	E14_KI	0.0513291	2	2	E14	Renal Vesicle
CAAGTTGTCACTATTC_E14KI	E14_KI	10019	3024	E14KI_C2	E14KI	3.4235	-0.373698	0.283471	G2M	E14_KI	-0.657169	5	5	E14	Medullary Stroma
CAAGTTGTCCAATGGT_E14KI	E14_KI	8874	2866	E14KI_C3	E14KI	2.47915	-0.111449	0.344651	G2M	E14_KI	-0.4561	0	0	E14	Cortical Stroma
CAAGTTGTCCGAGCCA_E14KI	E14_KI	9972	2719	E14KI_C0	E14KI	3.23907	-0.191411	-0.118719	G1	E14_KI	-0.0726925	1	1	E14	Nephron progenitor
CAAGTTGTCTTGAGAC_E14KI	E14_KI	16293	3729	E14KI_C8	E14KI	3.65188	0.227924	0.231754	G2M	E14_KI	-0.0038298	2	2	E14	Renal Vesicle
CACAAACAGATCGATA_E14KI	E14_KI	27544	4904	E14KI_C13	E14KI	3.97183	0.0798871	0.218918	G2M	E14_KI	-0.139031	14	14	E14	Vasculature
CACAAACAGGGTCGAT_E14KI	E14_KI	5489	2225	E14KI_C4	E14KI	3.66187	-0.305753	0.403001	G2M	E14_KI	-0.708754	8	8	E14	Cortical Stroma
CACAAACAGTGAAGAG_E14KI	E14_KI	6037	2183	E14KI_C4	E14KI	3.97548	-0.313984	-0.17592	G1	E14_KI	-0.138064	3	3	E14	Stroma
CACAAACCATGTTGAC_E14KI	E14_KI	6787	2357	E14KI_C4	E14KI	1.95963	-0.0811509	0.541977	G2M	E14_KI	-0.623128	8	8	E14	Cortical Stroma
CACAAACGTAAGGGAA_E14KI	E14_KI	11894	3012	E14KI_C9	E14KI	4.10291	0.178288	0.0347231	S	E14_KI	0.143565	10	10	E14	Early Proximal Tubule
CACAAACGTAGCGATG_E14KI	E14_KI	7947	335	E14KI_C5	E14KI	0.226501	-0.0231102	-0.068171	G1	E14_KI	0.0450608	6	6	E14	Erythrocytes
CACAAACGTCCAGTAT_E14KI	E14_KI	9125	2931	E14KI_C4	E14KI	3.50685	-0.137729	0.47667	G2M	E14_KI	-0.614399	8	8	E14	Cortical Stroma
CACAAACGTCCGAATT_E14KI	E14_KI	13052	3202	E14KI_C0	E14KI	3.79252	-0.104051	-0.199262	G1	E14_KI	0.0952117	1	1	E14	Nephron progenitor
CACAAACGTCGAATCT_E14KI	E14_KI	13598	3278	E14KI_C9	E14KI	2.62539	-0.0580995	-0.0210361	G1	E14_KI	-0.0370634	10	10	E14	Early Proximal Tubule
CACAAACGTGCCTGGT_E14KI	E14_KI	7776	2624	E14KI_C3	E14KI	4.30813	0.197064	0.176834	S	E14_KI	0.0202298	0	0	E14	Cortical Stroma
CACAAACGTGTGGCTC_E14KI	E14_KI	9364	2631	E14KI_C0	E14KI	4.36779	-0.251335	-0.251412	G1	E14_KI	7.66997e-05	1	1	E14	Nephron progenitor
CACAAACGTTCGTTGA_E14KI	E14_KI	9553	2646	E14KI_C7	E14KI	3.34973	0.436256	-0.188319	S	E14_KI	0.624576	4	4	E14	Nephron progenitor
CACAAACTCAACCATG_E14KI	E14_KI	9572	2844	E14KI_C3	E14KI	3.77142	0.307221	0.132757	S	E14_KI	0.174464	0	0	E14	Cortical Stroma
CACAAACTCACAAACC_E14KI	E14_KI	9677	2868	E14KI_C4	E14KI	2.94513	0.139665	-0.0120516	S	E14_KI	0.151717	8	8	E14	Cortical Stroma
CACAAACTCACTGGGC_E14KI	E14_KI	17714	3951	E14KI_C9	E14KI	3.6299	0.036872	-0.0179688	S	E14_KI	0.0548408	10	10	E14	Early Proximal Tubule
CACAAACTCACTTCAT_E14KI	E14_KI	7965	2680	E14KI_C3	E14KI	3.38983	-0.310116	0.655928	G2M	E14_KI	-0.966045	0	0	E14	Cortical Stroma
CACAAACTCGAACTGT_E14KI	E14_KI	12069	3143	E14KI_C3	E14KI	3.49656	0.0626637	0.595816	G2M	E14_KI	-0.533152	0	0	E14	Cortical Stroma
CACAAACTCGAATGCT_E14KI	E14_KI	33423	5492	E14KI_C8	E14KI	3.52153	0.196879	0.192141	S	E14_KI	0.00473869	2	2	E14	Renal Vesicle
CACAAACTCGCGTAGC_E14KI	E14_KI	15695	3706	E14KI_C7	E14KI	3.47244	-0.201426	0.402362	G2M	E14_KI	-0.603788	2	2	E14	Renal Vesicle
CACAAACTCGTTTAGG_E14KI	E14_KI	8308	2422	E14KI_C4	E14KI	2.8286	0.0649591	0.0475068	S	E14_KI	0.0174523	8	8	E14	Cortical Stroma
CACACAAAGTCTCCTC_E14KI	E14_KI	20344	4345	E14KI_C8	E14KI	2.60519	-0.128749	0.482222	G2M	E14_KI	-0.610971	2	2	E14	Renal Vesicle
CACACAAAGTGTCTCA_E14KI	E14_KI	14198	3169	E14KI_C7	E14KI	3.96535	0.366033	-0.127704	S	E14_KI	0.493737	2	2	E14	Renal Vesicle
CACACAACAGTTAACC_E14KI	E14_KI	11394	3115	E14KI_C3	E14KI	3.15078	0.508426	-0.180817	S	E14_KI	0.689243	0	0	E14	Cortical Stroma
CACACAACATCGATTG_E14KI	E14_KI	8614	2467	E14KI_C0	E14KI	4.07476	-0.0012613	-0.218396	G1	E14_KI	0.217135	1	1	E14	Nephron progenitor
CACACAACATTGGCGC_E14KI	E14_KI	8220	488	E14KI_C5	E14KI	0.109489	-0.0791033	-0.0729896	G1	E14_KI	-0.00611367	6	6	E14	Erythrocytes
CACACAACATTTCAGG_E14KI	E14_KI	5998	2127	E14KI_C10	E14KI	3.55118	-0.0989124	-0.227435	G1	E14_KI	0.128523	3	3	E14	Stroma
CACACAAGTCGATTGT_E14KI	E14_KI	12293	3490	E14KI_C3	E14KI	3.11559	0.069867	0.260801	G2M	E14_KI	-0.190934	0	0	E14	Cortical Stroma
CACACAAGTTAAAGAC_E14KI	E14_KI	8665	2562	E14KI_C0	E14KI	3.02366	-0.210547	0.301353	G2M	E14_KI	-0.5119	11	11	E14	Nephron progenitor
CACACAATCACAGGCC_E14KI	E14_KI	11587	3205	E14KI_C11	E14KI	3.76284	0.150547	-0.0900554	S	E14_KI	0.240602	12	12	E14	Early Distal Tubule
CACACAATCCCACTTG_E14KI	E14_KI	23943	5052	E14KI_C14	E14KI	3.19091	0.08976	0.249433	G2M	E14_KI	-0.159673	17	17	E14	Unassigned
CACACAATCCTCAACC_E14KI	E14_KI	7032	2257	E14KI_C4	E14KI	4.30887	-0.247019	-0.20329	G1	E14_KI	-0.0437292	3	3	E14	Stroma
CACACCTAGAGACTTA_E14KI	E14_KI	7915	2326	E14KI_C0	E14KI	3.89135	-0.208288	0.145695	G2M	E14_KI	-0.353983	11	11	E14	Nephron progenitor
CACACCTAGATGGGTC_E14KI	E14_KI	9768	672	E14KI_C5	E14KI	0.266175	-0.0331105	-0.0504018	G1	E14_KI	0.0172913	9	9	E14	Erythrocytes
CACACCTAGCTGATAA_E14KI	E14_KI	7868	2490	E14KI_C12	E14KI	3.60956	0.254334	-0.141148	S	E14_KI	0.395482	0	0	E14	Cortical Stroma
CACACCTAGGACCACA_E14KI	E14_KI	8473	616	E14KI_C5	E14KI	0.141626	-0.0767798	0.140199	G2M	E14_KI	-0.216979	9	9	E14	Erythrocytes
CACACCTCAACTTGAC_E14KI	E14_KI	10041	2702	E14KI_C0	E14KI	3.38612	-0.281447	-0.188522	G1	E14_KI	-0.0929254	1	1	E14	Nephron progenitor
CACACCTCAGTTCATG_E14KI	E14_KI	8606	2840	E14KI_C2	E14KI	3.39298	-0.188354	-0.185768	G1	E14_KI	-0.00258532	5	5	E14	Medullary Stroma
CACACCTCATGGATGG_E14KI	E14_KI	8515	2833	E14KI_C17	E14KI	4.05167	0.31879	-0.176461	S	E14_KI	0.49525	19	19	E14	Collecting duct associated stroma
CACACCTCATTACCTT_E14KI	E14_KI	9368	2896	E14KI_C2	E14KI	3.13834	0.419793	-0.0202471	S	E14_KI	0.44004	0	0	E14	Cortical Stroma
CACACCTGTCTTCGTC_E14KI	E14_KI	5265	2013	E14KI_C16	E14KI	4.99525	-0.0893925	-0.336739	G1	E14_KI	0.247347	15	15	E14	Ureteric stroma +
CACACCTGTTTGACAC_E14KI	E14_KI	10901	2838	E14KI_C0	E14KI	3.92625	-0.12724	-0.186771	G1	E14_KI	0.0595309	1	1	E14	Nephron progenitor
CACACCTTCCATGAGT_E14KI	E14_KI	9992	2647	E14KI_C0	E14KI	3.95316	-0.129909	-0.266314	G1	E14_KI	0.136405	1	1	E14	Nephron progenitor
CACACCTTCGAGAGCA_E14KI	E14_KI	5831	2101	E14KI_C4	E14KI	3.63574	-0.132704	0.244346	G2M	E14_KI	-0.37705	8	8	E14	Cortical Stroma
CACACTCAGAATAGGG_E14KI	E14_KI	8439	2603	E14KI_C0	E14KI	5.35608	-0.0723991	-0.24044	G1	E14_KI	0.168041	1	1	E14	Nephron progenitor
CACACTCAGACGACGT_E14KI	E14_KI	15835	3555	E14KI_C9	E14KI	3.28386	0.0871247	0.20949	G2M	E14_KI	-0.122365	10	10	E14	Early Proximal Tubule
CACACTCAGGCTAGAC_E14KI	E14_KI	32365	5446	E14KI_C1	E14KI	3.83439	0.457547	0.0390267	S	E14_KI	0.41852	4	4	E14	Nephron progenitor
CACACTCAGGCTCTTA_E14KI	E14_KI	14751	3642	E14KI_C2	E14KI	3.05064	0.0422082	0.477987	G2M	E14_KI	-0.435778	0	0	E14	Cortical Stroma
CACACTCAGTAAGTAC_E14KI	E14_KI	6538	2260	E14KI_C10	E14KI	3.1967	-0.264435	-0.293264	G1	E14_KI	0.0288294	3	3	E14	Stroma
CACACTCAGTAGGCCA_E14KI	E14_KI	9573	2740	E14KI_C2	E14KI	2.92489	-0.181599	0.00642323	G2M	E14_KI	-0.188022	5	5	E14	Medullary Stroma
CACACTCCAAGTAATG_E14KI	E14_KI	12733	3306	E14KI_C12	E14KI	3.43988	-0.102646	0.405162	G2M	E14_KI	-0.507809	0	0	E14	Cortical Stroma
CACACTCCAATAGCGG_E14KI	E14_KI	10159	2652	E14KI_C0	E14KI	3.04164	-0.24546	0.165703	G2M	E14_KI	-0.411163	11	11	E14	Nephron progenitor
CACACTCCACGGTAAG_E14KI	E14_KI	9745	2681	E14KI_C1	E14KI	3.96101	0.115269	-0.0635346	S	E14_KI	0.178803	1	1	E14	Nephron progenitor
CACACTCCAGACAGGT_E14KI	E14_KI	6728	430	E14KI_C5	E14KI	0.312128	0.0529416	-0.0100075	S	E14_KI	0.0629491	9	9	E14	Erythrocytes
CACACTCCATGGAATA_E14KI	E14_KI	12548	3351	E14KI_C3	E14KI	3.34715	-0.384761	0.607615	G2M	E14_KI	-0.992377	0	0	E14	Cortical Stroma
CACACTCGTATTCTCT_E14KI	E14_KI	16728	3843	E14KI_C1	E14KI	3.07867	0.369443	0.453373	G2M	E14_KI	-0.0839296	4	4	E14	Nephron progenitor
CACACTCGTGACGCCT_E14KI	E14_KI	16245	3782	E14KI_C2	E14KI	2.6839	-0.045326	0.562173	G2M	E14_KI	-0.607499	0	0	E14	Cortical Stroma
CACACTCGTGAGGGAG_E14KI	E14_KI	14561	2908	E14KI_C3	E14KI	3.04924	0.231918	0.115009	S	E14_KI	0.116909	0	0	E14	Cortical Stroma
CACACTCGTTCCGTCT_E14KI	E14_KI	12107	3061	E14KI_C1	E14KI	4.42719	0.266885	-0.0865388	S	E14_KI	0.353423	1	1	E14	Nephron progenitor
CACACTCGTTTGACTG_E14KI	E14_KI	15378	3498	E14KI_C14	E14KI	3.79113	-0.143	-0.198934	G1	E14_KI	0.0559334	17	17	E14	Unassigned
CACACTCTCAACACAC_E14KI	E14_KI	7405	2414	E14KI_C13	E14KI	3.30858	-0.0605373	-0.134943	G1	E14_KI	0.0744062	14	14	E14	Vasculature
CACACTCTCCAAATGC_E14KI	E14_KI	13548	3298	E14KI_C1	E14KI	3.86773	0.280632	0.162518	S	E14_KI	0.118114	4	4	E14	Nephron progenitor
CACACTCTCCCACTTG_E14KI	E14_KI	25778	5078	E14KI_C8	E14KI	3.95298	0.238789	0.080869	S	E14_KI	0.15792	2	2	E14	Renal Vesicle
CACACTCTCCTTTCGG_E14KI	E14_KI	17073	3806	E14KI_C14	E14KI	2.95789	-0.13407	-0.16167	G1	E14_KI	0.0275993	17	17	E14	Unassigned
CACAGGCAGAAACCAT_E14KI	E14_KI	17663	3735	E14KI_C13	E14KI	3.73096	0.0128072	0.521642	G2M	E14_KI	-0.508835	14	14	E14	Vasculature
CACAGGCAGAATGTTG_E14KI	E14_KI	6905	2215	E14KI_C10	E14KI	3.89573	-0.0661177	-0.300509	G1	E14_KI	0.234392	3	3	E14	Stroma
CACAGGCAGAGCTGGT_E14KI	E14_KI	5614	1812	E14KI_C4	E14KI	4.02565	-0.241559	-0.0155196	G1	E14_KI	-0.226039	8	8	E14	Cortical Stroma
CACAGGCAGATCTGAA_E14KI	E14_KI	7407	2507	E14KI_C10	E14KI	4.05022	-0.0787715	-0.266075	G1	E14_KI	0.187303	3	3	E14	Stroma
CACAGGCAGCTGCCCA_E14KI	E14_KI	11976	3581	E14KI_C6	E14KI	2.37141	-0.102474	0.528948	G2M	E14_KI	-0.631422	7	7	E14	Ureteric Epithelium
CACAGGCAGGACATTA_E14KI	E14_KI	8329	2540	E14KI_C4	E14KI	3.58987	-0.0662566	-0.23932	G1	E14_KI	0.173064	8	8	E14	Cortical Stroma
CACAGGCAGTCCGTAT_E14KI	E14_KI	18831	4232	E14KI_C8	E14KI	3.41458	-0.130571	0.54391	G2M	E14_KI	-0.674481	2	2	E14	Renal Vesicle
CACAGGCAGTTGCAGG_E14KI	E14_KI	9978	2530	E14KI_C0	E14KI	3.54781	-0.195577	-0.197737	G1	E14_KI	0.00216002	11	11	E14	Nephron progenitor
CACAGGCCAAGCGTAG_E14KI	E14_KI	13868	3156	E14KI_C1	E14KI	4.26882	0.476157	0.111766	S	E14_KI	0.364391	4	4	E14	Nephron progenitor
CACAGGCCAATGGAGC_E14KI	E14_KI	12416	3250	E14KI_C13	E14KI	3.31024	-0.00151526	-0.218054	G1	E14_KI	0.216539	14	14	E14	Vasculature
CACAGGCCACCAGTTA_E14KI	E14_KI	18825	4282	E14KI_C3	E14KI	2.52855	-0.0178465	0.733858	G2M	E14_KI	-0.751705	0	0	E14	Cortical Stroma
CACAGGCCAGCAGTTT_E14KI	E14_KI	5202	1905	E14KI_C3	E14KI	5.15186	0.261681	-0.0544174	S	E14_KI	0.316099	0	0	E14	Cortical Stroma
CACAGGCCAGCGATCC_E14KI	E14_KI	7740	2364	E14KI_C4	E14KI	3.26873	0.191501	-0.185438	S	E14_KI	0.376939	0	0	E14	Cortical Stroma
CACAGGCCATCTATGG_E14KI	E14_KI	18560	3999	E14KI_C1	E14KI	3.01724	-0.255856	0.53821	G2M	E14_KI	-0.794066	11	11	E14	Nephron progenitor
CACAGGCGTCATATCG_E14KI	E14_KI	8325	2408	E14KI_C0	E14KI	2.87087	-0.255084	-0.137732	G1	E14_KI	-0.117351	11	11	E14	Nephron progenitor
CACAGGCGTGCTAGCC_E14KI	E14_KI	15521	3745	E14KI_C7	E14KI	4.33606	-0.0642091	0.382723	G2M	E14_KI	-0.446933	2	2	E14	Renal Vesicle
CACAGGCTCACGAAGG_E14KI	E14_KI	13662	3227	E14KI_C7	E14KI	3.57927	0.476698	-0.0451305	S	E14_KI	0.521829	2	2	E14	Renal Vesicle
CACAGGCTCAGAGACG_E14KI	E14_KI	13559	3580	E14KI_C1	E14KI	3.30408	0.517969	0.067693	S	E14_KI	0.450276	4	4	E14	Nephron progenitor
CACAGGCTCTCTTATG_E14KI	E14_KI	9361	2830	E14KI_C0	E14KI	2.39291	0.0629233	-0.127045	S	E14_KI	0.189969	1	1	E14	Nephron progenitor
CACAGGCTCTGTCCGT_E14KI	E14_KI	13080	3420	E14KI_C2	E14KI	3.91437	-0.120981	0.434433	G2M	E14_KI	-0.555414	0	0	E14	Cortical Stroma
CACAGGCTCTTCCTTC_E14KI	E14_KI	10948	3082	E14KI_C7	E14KI	3.59883	0.727734	-0.0749208	S	E14_KI	0.802655	2	2	E14	Renal Vesicle
CACAGGCTCTTCGGTC_E14KI	E14_KI	6068	364	E14KI_C5	E14KI	0.346078	-0.0611812	-0.016857	G1	E14_KI	-0.0443242	6	6	E14	Erythrocytes
CACAGTAAGTTCCACA_E14KI	E14_KI	9555	2800	E14KI_C0	E14KI	2.97227	-0.156623	0.386961	G2M	E14_KI	-0.543584	11	11	E14	Nephron progenitor
CACAGTACAAACCCAT_E14KI	E14_KI	5312	1929	E14KI_C3	E14KI	4.66867	0.262161	0.2878	G2M	E14_KI	-0.0256397	0	0	E14	Cortical Stroma
CACAGTACACAAGACG_E14KI	E14_KI	7529	2338	E14KI_C4	E14KI	3.9049	0.0665919	-0.150315	S	E14_KI	0.216907	3	3	E14	Stroma
CACAGTACATGTCGAT_E14KI	E14_KI	12521	3433	E14KI_C3	E14KI	3.11477	0.417415	-0.0659877	S	E14_KI	0.483402	0	0	E14	Cortical Stroma
CACAGTAGTAATCGTC_E14KI	E14_KI	12698	3418	E14KI_C1	E14KI	4.00063	0.498341	0.0584899	S	E14_KI	0.439851	4	4	E14	Nephron progenitor
CACAGTAGTATGAATG_E14KI	E14_KI	11923	3529	E14KI_C2	E14KI	3.9168	-0.0687469	0.535925	G2M	E14_KI	-0.604671	0	0	E14	Cortical Stroma
CACAGTAGTCAAAGCG_E14KI	E14_KI	9857	2903	E14KI_C3	E14KI	3.99716	-0.177982	0.567602	G2M	E14_KI	-0.745585	0	0	E14	Cortical Stroma
CACAGTAGTTCCGTCT_E14KI	E14_KI	20820	4438	E14KI_C8	E14KI	3.22286	0.140793	0.268042	G2M	E14_KI	-0.127249	2	2	E14	Renal Vesicle
CACAGTATCAAGAAGT_E14KI	E14_KI	34924	5605	E14KI_C6	E14KI	3.62215	-0.12452	0.0384812	G2M	E14_KI	-0.163001	7	7	E14	Ureteric Epithelium
CACAGTATCACGCGGT_E14KI	E14_KI	32861	5692	E14KI_C13	E14KI	4.51903	0.00106637	0.298145	G2M	E14_KI	-0.297079	14	14	E14	Vasculature
CACAGTATCAGCTCGG_E14KI	E14_KI	11145	3003	E14KI_C2	E14KI	3.48138	0.223328	-0.179233	S	E14_KI	0.402561	5	5	E14	Medullary Stroma
CACAGTATCTGCTTGC_E14KI	E14_KI	12782	3217	E14KI_C3	E14KI	3.29369	0.421361	0.0902274	S	E14_KI	0.331133	0	0	E14	Cortical Stroma
CACATAGAGACGCAAC_E14KI	E14_KI	19903	4133	E14KI_C1	E14KI	3.83359	0.229011	-0.170062	S	E14_KI	0.399073	4	4	E14	Nephron progenitor
CACATAGAGACTACAA_E14KI	E14_KI	29351	5434	E14KI_C6	E14KI	3.8704	0.035428	-0.201393	S	E14_KI	0.236821	7	7	E14	Ureteric Epithelium
CACATAGAGACTTTCG_E14KI	E14_KI	13630	3375	E14KI_C1	E14KI	3.58767	0.528838	0.0175249	S	E14_KI	0.511313	4	4	E14	Nephron progenitor
CACATAGAGCGCCTTG_E14KI	E14_KI	6104	1940	E14KI_C0	E14KI	4.21035	-0.211191	-0.204824	G1	E14_KI	-0.006367	1	1	E14	Nephron progenitor
CACATAGAGCGGCTTC_E14KI	E14_KI	13230	3287	E14KI_C0	E14KI	2.85714	-0.091849	0.387784	G2M	E14_KI	-0.479633	11	11	E14	Nephron progenitor
CACATAGAGGAGCGAG_E14KI	E14_KI	7199	564	E14KI_C5	E14KI	0.361161	-0.0380327	-0.0878428	G1	E14_KI	0.0498101	9	9	E14	Erythrocytes
CACATAGAGGATGCGT_E14KI	E14_KI	12221	3292	E14KI_C6	E14KI	3.3467	-0.223258	0.52449	G2M	E14_KI	-0.747748	7	7	E14	Ureteric Epithelium
CACATAGCAAAGTCAA_E14KI	E14_KI	9813	2897	E14KI_C7	E14KI	4.77937	0.119369	0.224026	G2M	E14_KI	-0.104656	2	2	E14	Renal Vesicle
CACATAGCAGCCTTTC_E14KI	E14_KI	7980	2468	E14KI_C4	E14KI	3.22055	-0.263936	-0.183846	G1	E14_KI	-0.0800893	3	3	E14	Stroma
CACATAGCAGGGATTG_E14KI	E14_KI	13183	3294	E14KI_C9	E14KI	3.53486	0.251469	-0.110016	S	E14_KI	0.361486	10	10	E14	Early Proximal Tubule
CACATAGCATAGAAAC_E14KI	E14_KI	8322	2491	E14KI_C0	E14KI	2.77578	-0.123246	-0.153664	G1	E14_KI	0.0304186	1	1	E14	Nephron progenitor
CACATAGCATGCAACT_E14KI	E14_KI	7713	377	E14KI_C5	E14KI	0.129651	-0.0370966	-0.0226851	G1	E14_KI	-0.0144115	9	9	E14	Erythrocytes
CACATAGCATGCCTAA_E14KI	E14_KI	16325	3896	E14KI_C9	E14KI	2.89127	-0.00343046	0.527211	G2M	E14_KI	-0.530641	10	10	E14	Early Proximal Tubule
CACATAGCATTCTTAC_E14KI	E14_KI	7735	2406	E14KI_C4	E14KI	3.96897	0.130369	-0.299178	S	E14_KI	0.429547	3	3	E14	Stroma
CACATAGGTACAGCAG_E14KI	E14_KI	10733	2917	E14KI_C0	E14KI	4.12746	0.0694043	-0.18859	S	E14_KI	0.257995	1	1	E14	Nephron progenitor
CACATAGGTACCGGCT_E14KI	E14_KI	9265	2735	E14KI_C2	E14KI	3.75607	-0.0908544	-0.312094	G1	E14_KI	0.221239	5	5	E14	Medullary Stroma
CACATAGGTAGCGCTC_E14KI	E14_KI	8558	2420	E14KI_C13	E14KI	3.91447	0.0731887	-0.0661397	S	E14_KI	0.139328	14	14	E14	Vasculature
CACATAGGTCAACTGT_E14KI	E14_KI	6232	2166	E14KI_C3	E14KI	4.87805	0.252801	0.047108	S	E14_KI	0.205693	0	0	E14	Cortical Stroma
CACATAGGTTCCACAA_E14KI	E14_KI	15851	3605	E14KI_C13	E14KI	2.58659	0.355248	-0.00397057	S	E14_KI	0.359219	14	14	E14	Vasculature
CACATAGGTTTACTCT_E14KI	E14_KI	6870	2326	E14KI_C16	E14KI	3.63901	-0.282027	-0.33055	G1	E14_KI	0.0485222	15	15	E14	Ureteric stroma +
CACATAGTCACATACG_E14KI	E14_KI	5847	1943	E14KI_C4	E14KI	3.18112	-0.130451	-0.129238	G1	E14_KI	-0.00121256	3	3	E14	Stroma
CACATAGTCACCCGAG_E14KI	E14_KI	10125	2878	E14KI_C3	E14KI	4.01975	0.461383	-0.179558	S	E14_KI	0.640941	0	0	E14	Cortical Stroma
CACATAGTCATTCACT_E14KI	E14_KI	14591	3707	E14KI_C1	E14KI	3.27599	0.462488	0.0505716	S	E14_KI	0.411916	4	4	E14	Nephron progenitor
CACATAGTCCGCGCAA_E14KI	E14_KI	10896	3290	E14KI_C2	E14KI	3.53341	0.127574	0.0683151	S	E14_KI	0.0592585	0	0	E14	Cortical Stroma
CACATAGTCTTCGGTC_E14KI	E14_KI	11072	3013	E14KI_C11	E14KI	3.11597	0.0414381	-0.0719451	S	E14_KI	0.113383	12	12	E14	Early Distal Tubule
CACATTTAGGGAGTAA_E14KI	E14_KI	7037	2402	E14KI_C4	E14KI	3.24002	-0.358508	0.423442	G2M	E14_KI	-0.781951	3	3	E14	Stroma
CACATTTAGGGTGTTG_E14KI	E14_KI	18243	3673	E14KI_C0	E14KI	3.79324	-0.0966653	-0.171599	G1	E14_KI	0.0749337	1	1	E14	Nephron progenitor
CACATTTAGTGGGTTG_E14KI	E14_KI	7593	2579	E14KI_C4	E14KI	3.93784	0.072565	-0.255569	S	E14_KI	0.328134	3	3	E14	Stroma
CACATTTGTAATTGGA_E14KI	E14_KI	39136	5805	E14KI_C8	E14KI	3.8379	-0.291523	0.0567973	G2M	E14_KI	-0.34832	2	2	E14	Renal Vesicle
CACATTTGTATAGGTA_E14KI	E14_KI	10661	2843	E14KI_C0	E14KI	3.26423	-0.143153	-0.175875	G1	E14_KI	0.0327218	1	1	E14	Nephron progenitor
CACATTTGTCATCCCT_E14KI	E14_KI	14403	3384	E14KI_C7	E14KI	3.64507	0.195925	0.0680215	S	E14_KI	0.127903	2	2	E14	Renal Vesicle
CACATTTGTCCGAACC_E14KI	E14_KI	8679	2671	E14KI_C0	E14KI	3.36444	-0.0648089	-0.132496	G1	E14_KI	0.0676875	1	1	E14	Nephron progenitor
CACATTTGTTACGCGC_E14KI	E14_KI	8132	2693	E14KI_C2	E14KI	2.88982	-0.314691	0.376157	G2M	E14_KI	-0.690848	5	5	E14	Medullary Stroma
CACATTTGTTGCTCCT_E14KI	E14_KI	5491	1958	E14KI_C1	E14KI	5.22673	0.0630416	0.3158	G2M	E14_KI	-0.252759	4	4	E14	Nephron progenitor
CACATTTTCAACACTG_E14KI	E14_KI	5251	238	E14KI_C5	E14KI	0.438012	-0.0531245	-0.0284362	G1	E14_KI	-0.0246883	6	6	E14	Erythrocytes
CACATTTTCCCGACTT_E14KI	E14_KI	6468	2357	E14KI_C3	E14KI	2.21088	0.423832	0.261908	S	E14_KI	0.161923	0	0	E14	Cortical Stroma
CACATTTTCCGCGGTA_E14KI	E14_KI	7529	446	E14KI_C5	E14KI	0.146102	-0.0847374	-0.0172382	G1	E14_KI	-0.0674992	9	9	E14	Erythrocytes
CACATTTTCTTTAGTC_E14KI	E14_KI	11507	2917	E14KI_C1	E14KI	3.72817	0.370522	-0.204756	S	E14_KI	0.575277	4	4	E14	Nephron progenitor
CACCACTAGACACGAC_E14KI	E14_KI	7435	2298	E14KI_C2	E14KI	4.34432	-0.227259	-0.242914	G1	E14_KI	0.0156549	5	5	E14	Medullary Stroma
CACCACTAGCCATCGC_E14KI	E14_KI	6255	2179	E14KI_C4	E14KI	3.83693	-0.284642	0.218861	G2M	E14_KI	-0.503502	8	8	E14	Cortical Stroma
CACCACTAGGGTCGAT_E14KI	E14_KI	6500	337	E14KI_C5	E14KI	0.2	-0.0233082	-0.0804512	G1	E14_KI	0.057143	6	6	E14	Erythrocytes
CACCACTAGTACTTGC_E14KI	E14_KI	4735	1960	E14KI_C13	E14KI	1.68955	-0.290811	-0.372322	G1	E14_KI	0.0815108	14	14	E14	Vasculature
CACCACTAGTGGTAAT_E14KI	E14_KI	10398	2637	E14KI_C0	E14KI	3.26986	-0.216494	-0.0221241	G1	E14_KI	-0.19437	11	11	E14	Nephron progenitor
CACCACTAGTTACGGG_E14KI	E14_KI	8213	2451	E14KI_C0	E14KI	3.84756	-0.215687	-0.128443	G1	E14_KI	-0.0872441	1	1	E14	Nephron progenitor
CACCACTCACCTTGTC_E14KI	E14_KI	11332	3172	E14KI_C1	E14KI	4.06813	0.421954	0.0489303	S	E14_KI	0.373024	4	4	E14	Nephron progenitor
CACCACTCACGAAACG_E14KI	E14_KI	5692	2014	E14KI_C4	E14KI	3.00422	-0.301697	-0.297342	G1	E14_KI	-0.00435488	3	3	E14	Stroma
CACCACTCAGCCTATA_E14KI	E14_KI	9580	2821	E14KI_C8	E14KI	3.04802	-0.242906	-0.313462	G1	E14_KI	0.0705561	10	10	E14	Early Proximal Tubule
CACCACTCATCAGTCA_E14KI	E14_KI	7507	525	E14KI_C5	E14KI	0.479552	-0.114654	-0.0230075	G1	E14_KI	-0.0916466	9	9	E14	Erythrocytes
CACCACTCATTATCTC_E14KI	E14_KI	14002	3634	E14KI_C2	E14KI	2.86388	-0.0736841	0.524528	G2M	E14_KI	-0.598212	0	0	E14	Cortical Stroma
CACCACTGTACAGTTC_E14KI	E14_KI	6153	1853	E14KI_C0	E14KI	3.55924	0.0319313	-0.222143	S	E14_KI	0.254075	1	1	E14	Nephron progenitor
CACCACTGTATCAGTC_E14KI	E14_KI	13758	3527	E14KI_C3	E14KI	3.61971	-0.310384	0.633886	G2M	E14_KI	-0.94427	0	0	E14	Cortical Stroma
CACCACTTCAACACGT_E14KI	E14_KI	19826	4620	E14KI_C6	E14KI	3.18269	0.537173	-0.0343691	S	E14_KI	0.571542	7	7	E14	Ureteric Epithelium
CACCACTTCACAACGT_E14KI	E14_KI	6088	2376	E14KI_C3	E14KI	3.15375	0.642149	-0.0214962	S	E14_KI	0.663646	0	0	E14	Cortical Stroma
CACCACTTCACTTACT_E14KI	E14_KI	13285	3499	E14KI_C12	E14KI	2.88295	-0.00671289	0.332422	G2M	E14_KI	-0.339134	13	13	E14	Stroma
CACCACTTCCGTACAA_E14KI	E14_KI	13219	3324	E14KI_C1	E14KI	4.25146	-0.0139739	0.757877	G2M	E14_KI	-0.771851	4	4	E14	Nephron progenitor
CACCACTTCTAACTTC_E14KI	E14_KI	10973	3139	E14KI_C0	E14KI	2.73398	-0.115575	0.728682	G2M	E14_KI	-0.844256	11	11	E14	Nephron progenitor
CACCACTTCTGTACGA_E14KI	E14_KI	11721	3259	E14KI_C9	E14KI	3.18232	0.11577	0.263216	G2M	E14_KI	-0.147446	10	10	E14	Early Proximal Tubule
CACCAGGAGAGCTGCA_E14KI	E14_KI	10971	2893	E14KI_C9	E14KI	3.76447	0.421728	-0.0124313	S	E14_KI	0.434159	10	10	E14	Early Proximal Tubule
CACCAGGAGATTACCC_E14KI	E14_KI	4660	165	E14KI_C5	E14KI	0.214592	-0.0432448	0.0150783	G2M	E14_KI	-0.0583231	6	6	E14	Erythrocytes
CACCAGGAGCCACCTG_E14KI	E14_KI	9600	2492	E14KI_C0	E14KI	3.5	-0.114087	-0.186493	G1	E14_KI	0.0724054	11	11	E14	Nephron progenitor
CACCAGGAGCCCAGCT_E14KI	E14_KI	7142	2375	E14KI_C2	E14KI	3.71045	-0.310261	-0.265902	G1	E14_KI	-0.0443595	5	5	E14	Medullary Stroma
CACCAGGCACATCCAA_E14KI	E14_KI	7964	2818	E14KI_C12	E14KI	3.26469	0.509793	-0.0705057	S	E14_KI	0.580298	13	13	E14	Stroma
CACCAGGCAGATCTGT_E14KI	E14_KI	5460	2141	E14KI_C4	E14KI	4.23077	-0.178717	0.030584	G2M	E14_KI	-0.209301	8	8	E14	Cortical Stroma
CACCAGGCAGCGTCCA_E14KI	E14_KI	8116	2618	E14KI_C6	E14KI	3.48694	-0.285597	-0.0567564	G1	E14_KI	-0.228841	7	7	E14	Ureteric Epithelium
CACCAGGCAGGGTTAG_E14KI	E14_KI	4809	1927	E14KI_C4	E14KI	2.82803	-0.158859	-0.220518	G1	E14_KI	0.0616584	8	8	E14	Cortical Stroma
CACCAGGCAGTAAGAT_E14KI	E14_KI	28674	5179	E14KI_C6	E14KI	3.78043	-0.000939718	-0.229856	G1	E14_KI	0.228916	7	7	E14	Ureteric Epithelium
CACCAGGCATCCCACT_E14KI	E14_KI	12587	3222	E14KI_C1	E14KI	3.26527	0.220337	-0.261767	S	E14_KI	0.482104	1	1	E14	Nephron progenitor
CACCAGGGTGAGGCTA_E14KI	E14_KI	8642	2423	E14KI_C1	E14KI	3.5177	0.13141	-0.204505	S	E14_KI	0.335915	1	1	E14	Nephron progenitor
CACCAGGGTGGTGTAG_E14KI	E14_KI	7676	2599	E14KI_C3	E14KI	4.01251	0.562182	0.201307	S	E14_KI	0.360875	0	0	E14	Cortical Stroma
CACCAGGTCAAGGCTT_E14KI	E14_KI	12054	3057	E14KI_C0	E14KI	3.13589	-0.0222809	-0.189686	G1	E14_KI	0.167405	11	11	E14	Nephron progenitor
CACCAGGTCACGACTA_E14KI	E14_KI	9442	815	E14KI_C5	E14KI	0.370684	-0.0851085	-0.00935247	G1	E14_KI	-0.075756	9	9	E14	Erythrocytes
CACCAGGTCCTTGGTC_E14KI	E14_KI	16440	3849	E14KI_C7	E14KI	3.78345	-0.195025	0.621473	G2M	E14_KI	-0.816498	2	2	E14	Renal Vesicle
CACCAGGTCGGAATCT_E14KI	E14_KI	13792	3375	E14KI_C1	E14KI	3.82831	0.456396	0.0211722	S	E14_KI	0.435224	4	4	E14	Nephron progenitor
CACCTTGAGAGAGCTC_E14KI	E14_KI	6323	2329	E14KI_C12	E14KI	3.54262	-0.2351	-0.332758	G1	E14_KI	0.0976584	5	5	E14	Medullary Stroma
CACCTTGAGATGTGTA_E14KI	E14_KI	5882	2026	E14KI_C4	E14KI	3.92724	-0.1742	-0.0592545	G1	E14_KI	-0.114946	8	8	E14	Cortical Stroma
CACCTTGAGCGCCTCA_E14KI	E14_KI	9365	2636	E14KI_C0	E14KI	3.29952	-0.00883413	-0.148964	G1	E14_KI	0.14013	1	1	E14	Nephron progenitor
CACCTTGAGCGTTTAC_E14KI	E14_KI	10587	3047	E14KI_C13	E14KI	1.85133	0.179576	-0.207693	S	E14_KI	0.387269	14	14	E14	Vasculature
CACCTTGAGGGCTCTC_E14KI	E14_KI	7136	2373	E14KI_C2	E14KI	3.05493	-0.0586024	-0.276801	G1	E14_KI	0.218198	5	5	E14	Medullary Stroma
CACCTTGAGGGCTTCC_E14KI	E14_KI	9022	2719	E14KI_C3	E14KI	3.87941	-0.0163489	0.368321	G2M	E14_KI	-0.38467	0	0	E14	Cortical Stroma
CACCTTGCACAACGTT_E14KI	E14_KI	9399	2928	E14KI_C2	E14KI	3.41526	0.0730649	-0.102786	S	E14_KI	0.175851	5	5	E14	Medullary Stroma
CACCTTGCACACATGT_E14KI	E14_KI	13740	3482	E14KI_C7	E14KI	2.69287	-0.00508445	0.352716	G2M	E14_KI	-0.357801	11	11	E14	Nephron progenitor
CACCTTGCACACGCTG_E14KI	E14_KI	8736	2761	E14KI_C10	E14KI	3.70879	-0.108325	-0.304012	G1	E14_KI	0.195687	3	3	E14	Stroma
CACCTTGCACGGTAAG_E14KI	E14_KI	5951	291	E14KI_C5	E14KI	0.151235	-0.0207411	0.0216341	G2M	E14_KI	-0.0423752	6	6	E14	Erythrocytes
CACCTTGCAGTTTACG_E14KI	E14_KI	8226	2773	E14KI_C3	E14KI	4.52225	0.0921679	0.279911	G2M	E14_KI	-0.187743	0	0	E14	Cortical Stroma
CACCTTGGTCATGCAT_E14KI	E14_KI	16340	3727	E14KI_C7	E14KI	3.11506	0.00366747	0.584803	G2M	E14_KI	-0.581136	2	2	E14	Renal Vesicle
CACCTTGGTGTGGCTC_E14KI	E14_KI	14032	3289	E14KI_C1	E14KI	4.11916	0.636358	0.00685718	S	E14_KI	0.629501	4	4	E14	Nephron progenitor
CACCTTGTCATGTCTT_E14KI	E14_KI	9827	2947	E14KI_C2	E14KI	3.22581	0.100352	0.138836	G2M	E14_KI	-0.0384846	0	0	E14	Cortical Stroma
CACCTTGTCTCAAGTG_E14KI	E14_KI	16598	3558	E14KI_C0	E14KI	3.64502	-0.0707045	-0.206924	G1	E14_KI	0.13622	1	1	E14	Nephron progenitor
CACTCCAAGAGTACCG_E14KI	E14_KI	7908	2481	E14KI_C12	E14KI	3.60395	-0.255928	-0.365588	G1	E14_KI	0.10966	5	5	E14	Medullary Stroma
CACTCCAAGGAGTTTA_E14KI	E14_KI	7486	2324	E14KI_C4	E14KI	3.04569	-0.221145	-0.222002	G1	E14_KI	0.000856681	8	8	E14	Cortical Stroma
CACTCCAAGTCAATAG_E14KI	E14_KI	11893	3471	E14KI_C12	E14KI	3.17834	-0.327969	0.585519	G2M	E14_KI	-0.913488	0	0	E14	Cortical Stroma
CACTCCAAGTGATCGG_E14KI	E14_KI	8411	2425	E14KI_C0	E14KI	4.30389	-0.126749	-0.218663	G1	E14_KI	0.0919139	1	1	E14	Nephron progenitor
CACTCCACAACTGCTA_E14KI	E14_KI	5497	1938	E14KI_C10	E14KI	3.83846	-0.179956	-0.187227	G1	E14_KI	0.00727107	3	3	E14	Stroma
CACTCCACAATTCCTT_E14KI	E14_KI	23204	4518	E14KI_C14	E14KI	4.23634	0.138123	0.0897349	S	E14_KI	0.0483882	13	13	E14	Stroma
CACTCCACACCAGTTA_E14KI	E14_KI	5378	2123	E14KI_C10	E14KI	3.5701	-0.314641	-0.326126	G1	E14_KI	0.0114845	15	15	E14	Ureteric stroma +
CACTCCACACGTAAGG_E14KI	E14_KI	6243	356	E14KI_C5	E14KI	0.176197	-0.0772077	-0.0198187	G1	E14_KI	-0.057389	6	6	E14	Erythrocytes
CACTCCACACTGTGTA_E14KI	E14_KI	10745	2863	E14KI_C0	E14KI	3.32248	-0.0459315	-0.20636	G1	E14_KI	0.160428	1	1	E14	Nephron progenitor
CACTCCACAGCCTTGG_E14KI	E14_KI	14099	3624	E14KI_C7	E14KI	2.86545	0.0474349	0.217297	G2M	E14_KI	-0.169862	2	2	E14	Renal Vesicle
CACTCCACAGTGGAGT_E14KI	E14_KI	9995	2890	E14KI_C12	E14KI	5.11256	0.149753	0.0486379	S	E14_KI	0.101115	13	13	E14	Stroma
CACTCCAGTAAATACG_E14KI	E14_KI	35087	5707	E14KI_C8	E14KI	4.06988	0.197705	0.0523524	S	E14_KI	0.145353	2	2	E14	Renal Vesicle
CACTCCAGTCGCGGTT_E14KI	E14_KI	11173	3033	E14KI_C9	E14KI	3.67851	0.245631	0.037276	S	E14_KI	0.208355	10	10	E14	Early Proximal Tubule
CACTCCAGTCTGCGGT_E14KI	E14_KI	9918	2709	E14KI_C0	E14KI	3.48861	-0.0909789	0.192645	G2M	E14_KI	-0.283624	11	11	E14	Nephron progenitor
CACTCCAGTTGATTGC_E14KI	E14_KI	9240	2631	E14KI_C11	E14KI	5.06494	-0.0256231	-0.160317	G1	E14_KI	0.134694	12	12	E14	Early Distal Tubule
CACTCCAGTTGTGGAG_E14KI	E14_KI	8034	449	E14KI_C5	E14KI	0.186706	-0.0522621	0.00638415	G2M	E14_KI	-0.0586462	9	9	E14	Erythrocytes
CACTCCATCACCAGGC_E14KI	E14_KI	9276	2916	E14KI_C13	E14KI	3.46054	-0.245708	0.483586	G2M	E14_KI	-0.729294	14	14	E14	Vasculature
CACTCCATCCACGCAG_E14KI	E14_KI	6297	343	E14KI_C5	E14KI	0.222328	-0.0620206	-0.0495246	G1	E14_KI	-0.012496	6	6	E14	Erythrocytes
CACTCCATCGCCGTGA_E14KI	E14_KI	10023	2762	E14KI_C0	E14KI	3.25252	0.116921	-0.149916	S	E14_KI	0.266837	1	1	E14	Nephron progenitor
CACTCCATCGCCTGAG_E14KI	E14_KI	12215	2204	E14KI_C5	E14KI	3.46296	-0.108501	-0.0795275	G1	E14_KI	-0.0289733	9	9	E14	Erythrocytes
CACTCCATCGGAAATA_E14KI	E14_KI	6738	2248	E14KI_C4	E14KI	4.7195	-0.0429313	-0.211183	G1	E14_KI	0.168252	3	3	E14	Stroma
CACTCCATCTACCAGA_E14KI	E14_KI	5861	2084	E14KI_C4	E14KI	5.49394	-0.184213	-0.252403	G1	E14_KI	0.0681902	3	3	E14	Stroma
CACTCCATCTCCAGGG_E14KI	E14_KI	13514	3158	E14KI_C0	E14KI	2.57511	-0.00825765	-0.0139608	G1	E14_KI	0.00570315	11	11	E14	Nephron progenitor
CAGAATCAGCGAAGGG_E14KI	E14_KI	7679	2560	E14KI_C4	E14KI	3.49004	-0.241052	0.396097	G2M	E14_KI	-0.637149	8	8	E14	Cortical Stroma
CAGAATCAGTTTGCGT_E14KI	E14_KI	16149	4043	E14KI_C2	E14KI	2.6627	-0.155171	0.487574	G2M	E14_KI	-0.642745	0	0	E14	Cortical Stroma
CAGAATCCAAAGGCGT_E14KI	E14_KI	10643	2825	E14KI_C9	E14KI	3.88048	0.405507	-0.143312	S	E14_KI	0.54882	10	10	E14	Early Proximal Tubule
CAGAATCCAGTAAGCG_E14KI	E14_KI	8398	2614	E14KI_C2	E14KI	2.95308	-0.211727	-0.275082	G1	E14_KI	0.0633552	5	5	E14	Medullary Stroma
CAGAATCCATCCTAGA_E14KI	E14_KI	7770	2670	E14KI_C2	E14KI	3.77091	-0.121017	-0.320267	G1	E14_KI	0.19925	5	5	E14	Medullary Stroma
CAGAATCCATTGGGCC_E14KI	E14_KI	23285	4447	E14KI_C1	E14KI	3.85656	-0.105805	0.28924	G2M	E14_KI	-0.395045	4	4	E14	Nephron progenitor
CAGAATCGTATATCCG_E14KI	E14_KI	18794	3968	E14KI_C11	E14KI	4.27796	-0.10792	0.293492	G2M	E14_KI	-0.401412	10	10	E14	Early Proximal Tubule
CAGAATCGTCTCGTTC_E14KI	E14_KI	5760	2292	E14KI_C2	E14KI	3.66319	-0.291918	-0.361516	G1	E14_KI	0.0695985	5	5	E14	Medullary Stroma
CAGAATCGTTACCAGT_E14KI	E14_KI	7463	2370	E14KI_C12	E14KI	3.77864	-0.313373	-0.317503	G1	E14_KI	0.00413035	13	13	E14	Stroma
CAGAATCGTTACGTCA_E14KI	E14_KI	10327	2645	E14KI_C0	E14KI	3.66031	0.118855	-0.189176	S	E14_KI	0.30803	1	1	E14	Nephron progenitor
CAGAATCTCACGCGGT_E14KI	E14_KI	12362	3183	E14KI_C0	E14KI	3.42987	0.0594976	-0.225545	S	E14_KI	0.285042	1	1	E14	Nephron progenitor
CAGAATCTCCTTCAAT_E14KI	E14_KI	16042	3658	E14KI_C1	E14KI	3.16045	-0.225771	0.586779	G2M	E14_KI	-0.812551	4	4	E14	Nephron progenitor
CAGAGAGCAAGGTTCT_E14KI	E14_KI	9828	2531	E14KI_C0	E14KI	3.75458	-0.149379	-0.187123	G1	E14_KI	0.037744	1	1	E14	Nephron progenitor
CAGAGAGCACATGTGT_E14KI	E14_KI	9159	2570	E14KI_C0	E14KI	3.03527	-0.0913268	-0.165612	G1	E14_KI	0.0742857	1	1	E14	Nephron progenitor
CAGAGAGCACTTCTGC_E14KI	E14_KI	5921	1939	E14KI_C8	E14KI	3.68181	0.060176	0.499823	G2M	E14_KI	-0.439647	2	2	E14	Renal Vesicle
CAGAGAGGTAGGGTAC_E14KI	E14_KI	9298	2728	E14KI_C0	E14KI	2.73177	-0.386457	0.60706	G2M	E14_KI	-0.993517	11	11	E14	Nephron progenitor
CAGAGAGGTCGCATAT_E14KI	E14_KI	12278	3373	E14KI_C6	E14KI	3.13569	0.00931034	0.52319	G2M	E14_KI	-0.513879	7	7	E14	Ureteric Epithelium
CAGAGAGGTGAGCGAT_E14KI	E14_KI	6817	2315	E14KI_C2	E14KI	3.41793	0.00507319	-0.22655	S	E14_KI	0.231624	5	5	E14	Medullary Stroma
CAGAGAGGTGGTAACG_E14KI	E14_KI	7792	2378	E14KI_C4	E14KI	3.13142	-0.236629	-0.327744	G1	E14_KI	0.0911145	3	3	E14	Stroma
CAGAGAGGTTTGCATG_E14KI	E14_KI	7183	2266	E14KI_C3	E14KI	4.06515	0.346633	-0.11202	S	E14_KI	0.458653	0	0	E14	Cortical Stroma
CAGAGAGTCAGTCAGT_E14KI	E14_KI	7457	498	E14KI_C5	E14KI	0.375486	0.0315793	-0.0872115	S	E14_KI	0.118791	9	9	E14	Erythrocytes
CAGAGAGTCATTGCCC_E14KI	E14_KI	9761	2950	E14KI_C6	E14KI	3.73937	0.370914	0.0420605	S	E14_KI	0.328854	7	7	E14	Ureteric Epithelium
CAGAGAGTCCGCATCT_E14KI	E14_KI	10046	2787	E14KI_C0	E14KI	3.51384	-0.167002	-0.170579	G1	E14_KI	0.00357614	1	1	E14	Nephron progenitor
CAGAGAGTCGGATGTT_E14KI	E14_KI	11343	2888	E14KI_C4	E14KI	3.39416	0.0588879	-0.222375	S	E14_KI	0.281263	8	8	E14	Cortical Stroma
CAGAGAGTCGTAGATC_E14KI	E14_KI	13960	3274	E14KI_C8	E14KI	4.62751	0.0799107	0.169075	G2M	E14_KI	-0.0891647	2	2	E14	Renal Vesicle
CAGAGAGTCGTCTGAA_E14KI	E14_KI	7456	2360	E14KI_C0	E14KI	3.96996	-0.11855	-0.178361	G1	E14_KI	0.059811	1	1	E14	Nephron progenitor
CAGAGAGTCTACCTGC_E14KI	E14_KI	21783	4450	E14KI_C8	E14KI	4.32447	0.549388	-0.0440953	S	E14_KI	0.593483	2	2	E14	Renal Vesicle
CAGAGAGTCTCTTATG_E14KI	E14_KI	31774	5048	E14KI_C13	E14KI	3.17555	0.0683211	0.288334	G2M	E14_KI	-0.220013	14	14	E14	Vasculature
CAGATCAAGAAGGGTA_E14KI	E14_KI	18608	4235	E14KI_C8	E14KI	3.06857	0.00722861	0.419497	G2M	E14_KI	-0.412269	2	2	E14	Renal Vesicle
CAGATCAAGAGCTATA_E14KI	E14_KI	14717	3538	E14KI_C7	E14KI	4.07012	-0.0663581	0.554347	G2M	E14_KI	-0.620705	2	2	E14	Renal Vesicle
CAGATCAAGCATGGCA_E14KI	E14_KI	14931	3685	E14KI_C1	E14KI	4.21941	-0.217763	0.727204	G2M	E14_KI	-0.944967	4	4	E14	Nephron progenitor
CAGATCAAGCCGCCTA_E14KI	E14_KI	5609	301	E14KI_C5	E14KI	0.499198	-0.0820284	-0.000896421	G1	E14_KI	-0.081132	6	6	E14	Erythrocytes
CAGATCAAGCGTTGCC_E14KI	E14_KI	10492	2859	E14KI_C1	E14KI	3.45978	0.23384	-0.24473	S	E14_KI	0.47857	1	1	E14	Nephron progenitor
CAGATCAAGGCGTACA_E14KI	E14_KI	5026	258	E14KI_C5	E14KI	0.139276	0.0467904	-0.015807	S	E14_KI	0.0625974	6	6	E14	Erythrocytes
CAGATCACAACACCCG_E14KI	E14_KI	9913	642	E14KI_C5	E14KI	0.302633	-0.106073	-0.0391522	G1	E14_KI	-0.0669206	9	9	E14	Erythrocytes
CAGATCACAAGCTGAG_E14KI	E14_KI	13103	2989	E14KI_C0	E14KI	3.64802	-0.117812	-0.129179	G1	E14_KI	0.0113676	11	11	E14	Nephron progenitor
CAGATCACACCACGTG_E14KI	E14_KI	13700	3501	E14KI_C1	E14KI	2.84672	0.515902	0.0243253	S	E14_KI	0.491576	4	4	E14	Nephron progenitor
CAGATCACAGGGTATG_E14KI	E14_KI	9939	2637	E14KI_C0	E14KI	3.55167	-0.131199	-0.22943	G1	E14_KI	0.0982306	1	1	E14	Nephron progenitor
CAGATCAGTACCTACA_E14KI	E14_KI	12503	3138	E14KI_C7	E14KI	3.82308	0.308893	0.229419	S	E14_KI	0.0794738	2	2	E14	Renal Vesicle
CAGATCAGTCGGGTCT_E14KI	E14_KI	5021	1811	E14KI_C14	E14KI	3.60486	0.0369189	-0.105976	S	E14_KI	0.142895	0	0	E14	Cortical Stroma
CAGATCAGTGTGGCTC_E14KI	E14_KI	9703	2556	E14KI_C0	E14KI	4.05029	-0.146878	-0.183321	G1	E14_KI	0.0364429	1	1	E14	Nephron progenitor
CAGATCATCAACGCTA_E14KI	E14_KI	8778	2632	E14KI_C9	E14KI	3.36067	-0.261753	0.0681002	G2M	E14_KI	-0.329853	10	10	E14	Early Proximal Tubule
CAGATCATCACTCTTA_E14KI	E14_KI	9965	2995	E14KI_C2	E14KI	3.58254	0.0711817	0.196606	G2M	E14_KI	-0.125424	0	0	E14	Cortical Stroma
CAGATCATCGGCGCTA_E14KI	E14_KI	15737	3614	E14KI_C8	E14KI	2.57991	0.539053	0.149726	S	E14_KI	0.389326	2	2	E14	Renal Vesicle
CAGATCATCGGCTACG_E14KI	E14_KI	4590	233	E14KI_C5	E14KI	0.43573	-0.0554214	0.00194297	G2M	E14_KI	-0.0573643	6	6	E14	Erythrocytes
CAGATCATCTGTCTAT_E14KI	E14_KI	7691	2415	E14KI_C13	E14KI	3.78364	-0.170381	-0.0762615	G1	E14_KI	-0.0941197	14	14	E14	Vasculature
CAGCAGCAGCCCAACC_E14KI	E14_KI	10586	645	E14KI_C5	E14KI	0.330625	-0.0378097	-0.050593	G1	E14_KI	0.0127833	9	9	E14	Erythrocytes
CAGCAGCCACCATGTA_E14KI	E14_KI	6529	2157	E14KI_C3	E14KI	2.7263	0.244793	0.0919041	S	E14_KI	0.152889	0	0	E14	Cortical Stroma
CAGCAGCCAGTAAGCG_E14KI	E14_KI	26899	5152	E14KI_C13	E14KI	4.17859	-0.318133	-0.358086	G1	E14_KI	0.0399534	14	14	E14	Vasculature
CAGCAGCCATAACCTG_E14KI	E14_KI	5559	2067	E14KI_C16	E14KI	3.59777	-0.110206	0.0144369	G2M	E14_KI	-0.124643	15	15	E14	Ureteric stroma +
CAGCAGCGTCACCCAG_E14KI	E14_KI	18778	3955	E14KI_C1	E14KI	3.797	0.368424	0.169038	S	E14_KI	0.199386	4	4	E14	Nephron progenitor
CAGCAGCGTCACTTCC_E14KI	E14_KI	6590	2302	E14KI_C9	E14KI	5.40212	-0.163364	0.202131	G2M	E14_KI	-0.365495	10	10	E14	Early Proximal Tubule
CAGCAGCGTCGGGTCT_E14KI	E14_KI	8206	2522	E14KI_C6	E14KI	3.6193	0.656381	-0.230141	S	E14_KI	0.886521	7	7	E14	Ureteric Epithelium
CAGCAGCGTGACGCCT_E14KI	E14_KI	9153	486	E14KI_C5	E14KI	0.251284	-0.0314614	-0.0652713	G1	E14_KI	0.0338099	6	6	E14	Erythrocytes
CAGCAGCGTTACGGAG_E14KI	E14_KI	7669	2495	E14KI_C4	E14KI	2.98605	-0.171756	-0.229877	G1	E14_KI	0.0581204	3	3	E14	Stroma
CAGCAGCGTTTACTCT_E14KI	E14_KI	19734	4026	E14KI_C7	E14KI	3.77521	0.34615	-0.0421201	S	E14_KI	0.38827	2	2	E14	Renal Vesicle
CAGCAGCTCACGCATA_E14KI	E14_KI	9342	2856	E14KI_C3	E14KI	4.48512	0.702169	-0.129517	S	E14_KI	0.831687	0	0	E14	Cortical Stroma
CAGCAGCTCATGTCTT_E14KI	E14_KI	4475	1636	E14KI_C10	E14KI	4.98324	-0.186361	-0.337334	G1	E14_KI	0.150973	3	3	E14	Stroma
CAGCAGCTCCGCGTTT_E14KI	E14_KI	17711	3976	E14KI_C1	E14KI	4.06527	0.292465	-0.15024	S	E14_KI	0.442705	4	4	E14	Nephron progenitor
CAGCAGCTCCTAGAAC_E14KI	E14_KI	12016	3432	E14KI_C8	E14KI	5.18475	0.565931	-0.00749989	S	E14_KI	0.57343	2	2	E14	Renal Vesicle
CAGCAGCTCCTTGGTC_E14KI	E14_KI	14820	3284	E14KI_C1	E14KI	3.19838	0.539814	0.127854	S	E14_KI	0.41196	4	4	E14	Nephron progenitor
CAGCAGCTCGGAGGTA_E14KI	E14_KI	8713	2762	E14KI_C12	E14KI	3.76449	-0.0283982	-0.199779	G1	E14_KI	0.171381	13	13	E14	Stroma
CAGCAGCTCTCCAGGG_E14KI	E14_KI	17864	3779	E14KI_C7	E14KI	3.95208	0.0615066	0.354232	G2M	E14_KI	-0.292725	2	2	E14	Renal Vesicle
CAGCAGCTCTTAACCT_E14KI	E14_KI	11370	3014	E14KI_C1	E14KI	3.49164	0.301635	-0.149202	S	E14_KI	0.450837	1	1	E14	Nephron progenitor
CAGCAGCTCTTCGGTC_E14KI	E14_KI	8156	2639	E14KI_C13	E14KI	3.81314	-0.226547	0.704565	G2M	E14_KI	-0.931113	14	14	E14	Vasculature
CAGCATAAGCCGATTT_E14KI	E14_KI	8987	2576	E14KI_C7	E14KI	3.93902	0.0902162	-0.23252	S	E14_KI	0.322736	2	2	E14	Renal Vesicle
CAGCATAAGGGTTTCT_E14KI	E14_KI	10616	2595	E14KI_C7	E14KI	3.24039	0.0525789	-0.107984	S	E14_KI	0.160563	2	2	E14	Renal Vesicle
CAGCATACACAAGACG_E14KI	E14_KI	14672	3939	E14KI_C2	E14KI	3.92585	-0.447064	-0.342834	G1	E14_KI	-0.10423	5	5	E14	Medullary Stroma
CAGCATACACAAGCCC_E14KI	E14_KI	11972	3352	E14KI_C12	E14KI	3.32442	0.00569032	0.228543	G2M	E14_KI	-0.222853	13	13	E14	Stroma
CAGCATACACGGTGTC_E14KI	E14_KI	9531	2783	E14KI_C0	E14KI	3.00073	-0.212704	-0.21199	G1	E14_KI	-0.000713775	1	1	E14	Nephron progenitor
CAGCATACAGTAAGAT_E14KI	E14_KI	9703	2594	E14KI_C1	E14KI	3.90601	0.46132	0.0847106	S	E14_KI	0.376609	4	4	E14	Nephron progenitor
CAGCATACAGTATGCT_E14KI	E14_KI	6834	2319	E14KI_C4	E14KI	3.95083	-0.261607	-0.26771	G1	E14_KI	0.0061034	5	5	E14	Medullary Stroma
CAGCATACATTCCTGC_E14KI	E14_KI	8072	2675	E14KI_C6	E14KI	4.73241	0.461249	-0.0205117	S	E14_KI	0.48176	7	7	E14	Ureteric Epithelium
CAGCATAGTAGTAGTA_E14KI	E14_KI	13014	3311	E14KI_C4	E14KI	3.02751	0.342207	-0.0227661	S	E14_KI	0.364973	0	0	E14	Cortical Stroma
CAGCATAGTGTCAATC_E14KI	E14_KI	10860	2877	E14KI_C0	E14KI	4.06077	0.265987	-0.124572	S	E14_KI	0.390559	1	1	E14	Nephron progenitor
CAGCATAGTTCATGGT_E14KI	E14_KI	10279	733	E14KI_C5	E14KI	0.3405	-0.0701205	-0.100995	G1	E14_KI	0.0308746	9	9	E14	Erythrocytes
CAGCATAGTTTGTGTG_E14KI	E14_KI	8458	2553	E14KI_C4	E14KI	3.33412	0.00207972	0.00853355	G2M	E14_KI	-0.00645383	8	8	E14	Cortical Stroma
CAGCATAGTTTGTTTC_E14KI	E14_KI	11742	3076	E14KI_C7	E14KI	3.82388	0.395976	-0.170248	S	E14_KI	0.566224	2	2	E14	Renal Vesicle
CAGCATATCAAACAAG_E14KI	E14_KI	9196	2637	E14KI_C4	E14KI	3.41453	-0.043109	-0.214232	G1	E14_KI	0.171123	3	3	E14	Stroma
CAGCATATCCAGAGGA_E14KI	E14_KI	14521	3535	E14KI_C1	E14KI	3.73253	0.150493	0.403192	G2M	E14_KI	-0.2527	4	4	E14	Nephron progenitor
CAGCCGAAGACTACAA_E14KI	E14_KI	9443	2824	E14KI_C3	E14KI	3.34639	-0.380266	0.559873	G2M	E14_KI	-0.940139	0	0	E14	Cortical Stroma
CAGCCGAAGACTGTAA_E14KI	E14_KI	6017	2039	E14KI_C10	E14KI	4.88616	-0.0868003	-0.284662	G1	E14_KI	0.197861	3	3	E14	Stroma
CAGCCGAAGCAGATCG_E14KI	E14_KI	8984	2683	E14KI_C13	E14KI	3.40606	-0.189723	0.303939	G2M	E14_KI	-0.493662	14	14	E14	Vasculature
CAGCCGAAGTAGGTGC_E14KI	E14_KI	7471	2343	E14KI_C4	E14KI	3.89506	-0.130235	0.193662	G2M	E14_KI	-0.323897	8	8	E14	Cortical Stroma
CAGCCGAAGTAGTGCG_E14KI	E14_KI	12331	3029	E14KI_C7	E14KI	4.29	0.320094	-0.000261693	S	E14_KI	0.320356	2	2	E14	Renal Vesicle
CAGCCGAAGTGTGAAT_E14KI	E14_KI	14568	3283	E14KI_C1	E14KI	3.59006	-0.0670589	0.388367	G2M	E14_KI	-0.455426	4	4	E14	Nephron progenitor
CAGCCGACACGAGAGT_E14KI	E14_KI	5288	1855	E14KI_C4	E14KI	4.82224	-0.110968	-0.212414	G1	E14_KI	0.101446	3	3	E14	Stroma
[truncated: 18,058 more rows]
