# Supplementary material for: Progenitor translatome changes coordinated by Tsc1 increase perception of Wnt signals to end nephrogenesis
Source: Nat Commun. 2021 Nov 3;12:6332. doi: 10.1038/s41467-021-26626-9 (PMC8566581; doi:10.1038/s41467-021-26626-9)
Supplement: Supplementary file 9 — Supplementary Data 5. [file 41467_2021_26626_MOESM9_ESM.xlsx]

## Sheet: Summary
Clustering integrated samples including every transcript, only filtering out doublets and censuring cell cycle genes. Note some cell type markers you expect may not be included in the top 20. You can query their distribution in the LOOKUP tab.
Cluster Number (Figure S1F)	Cluster ID		Top 20 DE genes in cluster, ranked left to right
		Rank:	1	2	3	4	5	6	7	8	9	10	11	12	13	14	15	16	17	18	19	20
C0	Cortical Stroma		2810417H13Rik	Hist1h2ap	Top2a	Pbx1	H2afx	Spc25	Hmgb2	Birc5	Tk1	Lgals1	Ptn	Cdk1	Cks2	Emilin1	Tyms	Cenpm	Cks1b	Smc2	Spc24	Tuba1b	All markers in Tab 0
C1	Nephron progenitor		Crym	Cited1	Fxyd6	Tsc22d1	Rspo1	Robo2	Gas1	Zfos1	Eef2	Vcan	Ramp2	Six3	Fam213a	Tpm2	Tgfbi	Hsp90ab1	Bcl2	Uncx	Osr1	Shisa2	All markers in Tab 1
C2	Renal Vesicle		Wnt4	Fam132a	Wt1	Pax8	Pax2	H19	Pdgfa	Cxxc5	Gxylt2	Uncx	Cldn5	Bcam	Tmem100	Npy	Hey1	Osr2	Tenm4	Cdh4	Bmp4	A730017C20Rik	All markers in Tab 2
C3	Stroma		Tspan13	Calml4	Mrpl23	Tsc22d1	Espn	Nfib	Postn	S100a10	Aurkb	Eya1	Tgfbi	Cd83	Ghr	Ptms	sept15	Cnrip1	Fcgrt	Lpar1	Cst3	Mad2l1	All markers in Tab 3
C4	Nephron progenitor		Hist1h2ap	Cited1	2810417H13Rik	Cenpw	Top2a	Fxyd6	Dut	Stmn1	Crym	Fabp5	Robo2	Uncx	Six2	Tsc22d1	Spc25	Rspo1	Eya1	Spock2	Bcl2	Vcan	All markers in Tab 4
C5	Medullary Stroma		Tmsb4x	Col1a2	Myl9	Col3a1	Ptn	Acta2	Zeb2	Plac8	Cnn2	Bgn	Lgals1	Igfbp7	Dcn	Col1a1	Fbln5	Gucy1a3	S100a6	S100a10	Cald1	Vim	All markers in Tab 5
C6	Erythrocytes		Hba-a1	Hbb-bs	Hba-a2	Hbb-bt	Alas2	Mkrn1	Snca	Fech	Ube2l6	Fam220a	March2	Oaz1	Dctn3	Mrpl27	Ube2v2	Nap1l4	Zfand6	Rab7	Mrps7	Cops4	All markers in Tab 6
C7	Ureteric Epithelium		Calb1	Rprm	Wfdc2	Epcam	Krt18	Wfdc15b	Spint2	Gata3	Cldn3	Bex1	Ldhb	Cldn7	Hoxb7	Bex4	Sct	Krt8	Crlf1	Mgst1	Cldn6	Fam149a	All markers in Tab 7
C8	Cortical Stroma		Hic1	Cenpa	Ccnb2	Mest	Pttg1	Anxa2	Maged2	Dynll1	Hmgb1	Fhl2	Lgals1	Hist1h2bc	Sub1	Fibin	Emilin1	Emp3	Emp1	Hmgn2	Cald1	Tuba1b	All markers in Tab 8
C9	Erythrocytes		Hbb-bt	Hba-a2	Hbb-bs	Hba-a1	Alas2	Snca	Gypa	Mkrn1	Bpgm	Car2	Gpx1	Fech	Ube2l6	Blvrb	Fam220a	March2	Pnpo	Fam210b	Slc25a37	Trim10	All markers in Tab 9
C10	Early Proximal Tubule		Osr2	Fxyd2	Clu	Lhx1os	Ly6a	Rab3ip	Emid1	Prss23	Mpc2	Lhx1	Atp1b1	Pcbd1	Clec18a	Chchd10	Stard10	Spint2	Hes5	Emx2	Prnp	Pdgfa	All markers in Tab 10
C11	Nephron progenitor		Hist1h2bc	Rspo1	Tsc22d1	Crym	Osr1	Cd24a	Uncx	Eya1	Ptma	Hnrnpa1	Ccnb2	2610318N02Rik	Cenpa	H3f3a	Spock2	Gas1	Hmgb3	Des	Gapdh	Hsp90ab1	All markers in Tab 11
C12	Early Distal Tubule		Wfdc2	S100g	Mt1	Mt2	Spint2	Lhx1os	Cxcl14	Emx2	Fgf8	Rab3ip	Epcam	Lhx1	Tmem52b	4930523C07Rik	Cldn7	Tfap2b	Cldn6	Pantr1	Cthrc1	Bmp2	All markers in Tab 12
C13	stroma		Ndufa4l2	Kcnj8	Akr1b7	Pdgfrb	Gm13889	Cox4i2	Rergl	Abcc9	Foxs1	Atp1b2	Tm4sf1	Mef2c	Gucy1b3	Ebf1	Rgs5	Afap1l2	Cygb	Cspg4	Ace2	Heyl	All markers in Tab 13
C14	Vasculature		Fabp4	Egfl7	Cldn5	Emcn	Gpihbp1	Gimap4	Gng11	Plvap	Cd34	Ecscr	Icam2	Lmo2	Klf2	Fam167b	Prkcdbp	Vamp5	Cdh5	Pecam1	Esam	Gimap6	All markers in Tab 14
C15	Ureteric stroma +		Dcn	Postn	Mfap5	Lum	Igf1	Ogn	Col6a1	Klf4	Dkk2	Fbln2	Col6a2	Prrx1	Spon2	Arhgap20	Sfrp4	Fmo1	Fgf18	Clec3b	Angptl7	Ahnak2	All markers in Tab 15
C16	Immune		Lyz2	Fcer1g	Tyrobp	C1qb	Pf4	C1qc	C1qa	Ctss	Aif1	Fcgr3	Cd52	Ms4a6c	Rac2	Coro1a	Lst1	Ctsc	Laptm5	Ptpn18	Gmfg	Ccl6	All markers in Tab 16
C17	Unassigned		Eya1	Six2	Robo2	Ttc28	Rspo1	Peg3	Cited1	Meis2	Rps5	Spock2	Uba52	Pbx1	Rpl35	Nnat	Mest	Shisa3	Nr2f2	Gm10073	Hist3h2ba	Gm10076	All markers in Tab 17
C18	Erythrocytes		Hbb-bh1	Hsd3b6	Hba-x	Hba-a2	mt-Co1	H3f3a	mt-Co2	mt-Co3	mt-Atp6	Atpif1	Actb	Rpl18	Ndufa4	Rpl3	Rps14	Rps19	Rps18	Chchd2	Rpl13	Ptma	All markers in Tab 18
C19	Collecting duct associated stroma		Car3	Actg2	Fbxl22	Lum	Cnn1	Myh11	Actc1	Gata2	Tbx18	Foxf1	Lmod1	Cpxm2	Myocd	Psd	Asb2	Syt1	Tagln	Tnnt2	Emilin3	Hspb6	All markers in Tab 19
C20	Neurons		Rpl39l	Gm7293	Rpl7a-ps3	Gm6525	Gm5426	Esrrg	Dynlrb2	Gm5449	Gm27028	Gm2178	Gm26735	Cpeb4	Satb2	Unc5d	Tub	Erbb4	Slitrk4	Sytl1	Tnik	Sh3tc1	All markers in Tab 20

## Sheet: Lookup
	1) This tab enables analysis of gene expression across all cluster tabs at once. In row 9-71, the top 3 markers from each of our clusters compared with all other clusters, grouped by cell type reflecting the "continents" in the integration UMAP. Row 71-80 examines mitochondrial gene expression, row 81-104 examines unassigned transcripts.
	2) To query the list, to explore if your gene of interest is enriched in one of our clusters, enter gene symbol in row 105 (Column B), Copy Vlookup formulas (by copy and paste cells C104:W104) into empty cells in columns C-W, and the LogFC values from Seurat DE analysis from each tab will be copied into the appropriate position. For example, we queried Hnf4a in row 105
	3) VLOOKUP enters #N/A into the cell if there is no value matching Column "A" in the queried tab.
	Cluster Number	C1	C4	C11	C2	C10	C12	C7	C0	C15	C5	C19	C8	C13	C3	C9	C6	C18	C14	C16	C20	C17
	Display in Figure 1B
	Cluster ID	Nephron progenitor	Nephron progenitor	Nephron progenitor	Renal Vesicle	Early Proximal Tubule	Early Distal Tubule	Ureteric Epithelium	Cortical Stroma	Ureteric stroma +	Medullary Stroma	Collecting duct associated stroma	Cortical Stroma	stroma	Stroma	Erythrocytes	Erythrocytes	Erythrocytes	Vasculature	Immune	Neurons	Unassigned
	Gene symbol	NPC	NPC	NPC	RV	ePT	eDT	UB	Str-C	Str-U	Str-Med	Str-CD	Stroma	Stroma	Str	Eryth	Eryth	Eryth	Vasc	Imm	Stroma
C1	Crym	1.37967	0.667814	0.595551	#N/A	-0.689733	-0.747244	-0.726883	-0.793683	-0.444079	-0.722709	-0.650337	-0.732308	-0.713784	#N/A	-0.752343	-0.790399	-0.769026	-0.707484	-0.75415	-0.78769	#N/A
	Cited1	1.17826	0.901139	0.57101	-0.561905	-0.491314	-0.296449	-0.577307	-0.692381	-0.625562	-0.683861	-0.59888	-0.661982	-0.652365	-0.668952	-0.669565	-0.702103	-0.705927	-0.614505	-0.658859	-0.631733	0.463726
	Fxyd6	1.12858	0.710047	0.415695	#N/A	-0.65605	-0.597129	-0.987656	#N/A	#N/A	-0.576561	#N/A	-0.66968	-0.680802	-0.383802	-1.25691	-1.34026	-1.27991	-0.86415	-1.12963	-1.04567	0.27085
C4	Hist1h2ap	-1.41869	1.04771	-1.12511	0.411382	0.325616	0.468749	0.26765	0.975412	-1.06279	-1.4431	#N/A	-1.34206	0.267863	#N/A	-1.48506	-1.6204	-1.5711	#N/A	#N/A	-1.31179	0.710552
	Cenpw	#N/A	0.797585	0.515719	#N/A	#N/A	#N/A	#N/A	#N/A	-0.423191	-0.448731	#N/A	#N/A	#N/A	#N/A	-0.710723	-0.788711	-0.760666	#N/A	-0.419501	-0.636886	0.262031
	2810417H13Rik	-1.48153	0.80529	#N/A	#N/A	#N/A	0.320269	0.262707	1.00747	-0.549288	-0.781398	#N/A	#N/A	0.260613	#N/A	-1.52765	-1.7052	-1.67976	#N/A	#N/A	-1.4097	#N/A
C11	Hist1h2bc	#N/A	-0.280029	1.16115	#N/A	#N/A	#N/A	#N/A	-0.255446	#N/A	#N/A	#N/A	0.768603	#N/A	#N/A	#N/A	-0.435257	-0.478352	#N/A	#N/A	#N/A	#N/A
	Rspo1	0.877189	0.539503	0.668452	0.276684	#N/A	-0.452263	-0.559339	-0.609237	-0.475799	-0.589516	-0.513793	-0.574579	-0.565282	#N/A	-0.579929	-0.601425	-0.554783	-0.518918	-0.559998	-0.592509	0.263393
	Tsc22d1	0.924228	0.612278	0.800821	0.502009	-0.355841	#N/A	#N/A	-0.876703	#N/A	-0.544699	-0.528337	-0.572566	-0.580994	-0.743787	-1.81864	-2.04779	-2.0129	#N/A	-1.74507	-1.28917	#N/A
C2	Wnt4	-0.260332	#N/A	#N/A	1.46643	0.773588	#N/A	-0.419394	-0.556044	-0.486734	-0.351383	-0.515519	-0.521759	-0.529816	-0.550393	-0.536584	-0.564165	-0.544419	-0.513501	-0.507484	#N/A	#N/A
	Fam132a	#N/A	#N/A	0.329577	1.37968	#N/A	#N/A	-0.459275	-0.462843	-0.477967	-0.373505	-0.453323	-0.466417	-0.41765	-0.423596	-0.726439	-0.791672	-0.751725	-0.654685	-0.615155	-0.504789	#N/A
	Wt1	0.487691	0.357176	0.426739	0.818798	-0.563454	-0.745312	-0.788375	-0.26302	#N/A	-0.435222	-0.771027	#N/A	-0.641135	#N/A	-0.819084	-0.834548	-0.806815	-0.787886	-0.7668	-0.797271	#N/A
C10	Osr2	#N/A	#N/A	#N/A	0.427745	1.57784	#N/A	#N/A	#N/A	#N/A	#N/A	#N/A	#N/A	#N/A	#N/A	#N/A	#N/A	#N/A	#N/A	#N/A	#N/A	#N/A
	Fxyd2	#N/A	#N/A	#N/A	#N/A	1.44355	#N/A	#N/A	#N/A	#N/A	#N/A	#N/A	#N/A	#N/A	#N/A	#N/A	#N/A	#N/A	#N/A	#N/A	#N/A	#N/A
	Clu	#N/A	#N/A	#N/A	0.268608	1.1963	0.298174	#N/A	#N/A	#N/A	#N/A	#N/A	#N/A	#N/A	#N/A	#N/A	#N/A	#N/A	#N/A	#N/A	#N/A	#N/A
C12	Wfdc2	-0.684922	-0.483475	#N/A	#N/A	0.618506	1.76005	2.01432	-0.829234	-0.791741	-0.790297	-0.764702	-0.765604	-0.733664	-0.803454	-0.785558	-0.842151	-0.805698	-0.751957	-0.737141	#N/A	#N/A
	S100g	#N/A	#N/A	#N/A	#N/A	#N/A	1.62386	#N/A	#N/A	#N/A	#N/A	#N/A	#N/A	#N/A	#N/A	#N/A	#N/A	#N/A	#N/A	#N/A	#N/A	#N/A
	Spint2	#N/A	#N/A	#N/A	#N/A	0.848922	1.36953	1.41841	-0.562789	-0.484023	-0.525549	-0.490084	-0.521659	-0.490308	-0.502342	-0.514122	-0.550658	-0.52226	-0.472381	-0.43374	#N/A	#N/A
C7	Calb1	-0.73723	-0.703748	-0.692386	-0.72101	-0.698624	#N/A	2.77877	-0.742049	-0.682988	-0.694821	#N/A	-0.698857	#N/A	-0.710206	-0.668843	-0.725427	-0.639753	#N/A	#N/A	#N/A	#N/A
	Rprm	-0.616933	-0.581251	-0.572214	-0.594131	-0.551963	#N/A	2.50765	-0.558506	-0.525403	-0.578276	#N/A	-0.489177	-0.536304	-0.483262	-0.569119	-0.596019	-0.547766	-0.546349	-0.476594	#N/A	#N/A
	Wfdc2	-0.684922	-0.483475	#N/A	#N/A	0.618506	1.76005	2.01432	-0.829234	-0.791741	-0.790297	-0.764702	-0.765604	-0.733664	-0.803454	-0.785558	-0.842151	-0.805698	-0.751957	-0.737141	#N/A	#N/A
C0	2810417H13Rik	-1.48153	0.80529	#N/A	#N/A	#N/A	0.320269	0.262707	1.00747	-0.549288	-0.781398	#N/A	#N/A	0.260613	#N/A	-1.52765	-1.7052	-1.67976	#N/A	#N/A	-1.4097	#N/A
	Hist1h2ap	-1.41869	1.04771	-1.12511	0.411382	0.325616	0.468749	0.26765	0.975412	-1.06279	-1.4431	#N/A	-1.34206	0.267863	#N/A	-1.48506	-1.6204	-1.5711	#N/A	#N/A	-1.31179	0.710552
	Top2a	-0.894714	0.749814	-0.590402	#N/A	#N/A	0.263816	#N/A	0.906418	-0.341664	-0.738384	#N/A	-0.540494	#N/A	#N/A	-0.846657	-0.926466	-0.906741	#N/A	#N/A	-0.722714	#N/A
C15	Dcn	-0.492507	-0.507682	-0.490456	-0.481766	-0.504442	-0.502214	-0.512499	#N/A	2.33764	1.03084	1.80553	#N/A	#N/A	#N/A	-0.477896	-0.520179	#N/A	-0.406246	-0.487361	#N/A	#N/A
	Postn	-0.282457	#N/A	#N/A	#N/A	#N/A	#N/A	#N/A	#N/A	1.9665	#N/A	0.28541	#N/A	#N/A	0.30866	#N/A	#N/A	#N/A	#N/A	#N/A	#N/A	#N/A
	Mfap5	#N/A	#N/A	#N/A	#N/A	#N/A	#N/A	#N/A	#N/A	1.81534	#N/A	0.262554	#N/A	#N/A	#N/A	#N/A	#N/A	#N/A	#N/A	#N/A	#N/A	#N/A
C5	Tmsb4x	-1.46255	-1.47491	-1.21402	-1.37182	-1.36294	-0.66093	#N/A	0.334074	0.743389	1.44341	1.24101	#N/A	0.665322	#N/A	-2.39707	-2.7486	-2.71849	1.17107	2.6767	#N/A	#N/A
	Col1a2	-1.15123	-1.12408	-1.12126	-1.00627	-1.11974	-1.0935	-1.11781	0.440127	2.19127	1.27368	0.983159	#N/A	0.289467	#N/A	-1.10564	-1.15962	-1.0455	-0.959433	-0.966434	-1.05365	#N/A
	Myl9	-0.792341	-0.903345	-0.857976	-0.83181	-0.973765	-0.896745	-0.912925	0.328306	0.359265	1.23654	2.6375	0.339345	0.579748	#N/A	-0.997184	-1.03197	-1.01661	-0.790775	-0.827351	#N/A	#N/A
C19	Car3	#N/A	#N/A	#N/A	#N/A	#N/A	#N/A	#N/A	#N/A	#N/A	#N/A	3.25151	#N/A	#N/A	#N/A	#N/A	#N/A	#N/A	#N/A	#N/A	#N/A	#N/A
	Actg2	#N/A	#N/A	#N/A	#N/A	#N/A	#N/A	#N/A	#N/A	#N/A	#N/A	2.5788	#N/A	#N/A	#N/A	#N/A	#N/A	#N/A	#N/A	#N/A	#N/A	#N/A
	Fbxl22	#N/A	#N/A	#N/A	#N/A	#N/A	#N/A	#N/A	#N/A	#N/A	#N/A	1.98749	#N/A	#N/A	#N/A	#N/A	#N/A	#N/A	#N/A	#N/A	#N/A	#N/A
C8	Hic1	-0.716798	-0.684317	-0.685698	-0.703193	-0.672775	-0.66135	-0.690196	0.615974	0.431248	0.471865	-0.44032	0.779557	#N/A	#N/A	-0.673304	-0.698942	-0.671832	-0.407632	-0.601646	-0.592463	#N/A
	Cenpa	-1.02144	#N/A	0.706016	#N/A	#N/A	0.2659	#N/A	0.42091	-0.351752	#N/A	#N/A	1.08416	0.46062	#N/A	-0.950206	-1.08649	-1.0509	#N/A	#N/A	-0.973518	#N/A
	Ccnb2	-0.496987	#N/A	0.567629	#N/A	#N/A	#N/A	#N/A	#N/A	-0.282305	#N/A	#N/A	0.873384	#N/A	#N/A	-0.432623	-0.524909	-0.525524	#N/A	#N/A	-0.458253	#N/A
C13	Ndufa4l2	#N/A	#N/A	#N/A	#N/A	#N/A	#N/A	#N/A	#N/A	#N/A	0.549306	#N/A	#N/A	1.53785	#N/A	#N/A	#N/A	#N/A	#N/A	#N/A	#N/A	#N/A
	Kcnj8	#N/A	#N/A	#N/A	#N/A	#N/A	#N/A	#N/A	#N/A	#N/A	#N/A	#N/A	#N/A	1.27365	#N/A	#N/A	#N/A	#N/A	#N/A	#N/A	#N/A	#N/A
	Akr1b7	#N/A	#N/A	#N/A	#N/A	#N/A	#N/A	#N/A	#N/A	#N/A	#N/A	#N/A	#N/A	1.21481	#N/A	#N/A	#N/A	#N/A	#N/A	#N/A	#N/A	#N/A
C3	Tspan13	#N/A	#N/A	#N/A	0.259022	0.638718	0.466735	0.371098	-0.363437	-0.332752	-0.361852	#N/A	-0.304993	-0.300063	-0.335762	-0.384778	-0.410175	-0.3982	#N/A	#N/A	-0.364483	#N/A
	Calml4	#N/A	#N/A	#N/A	#N/A	0.731962	#N/A	#N/A	#N/A	0.779934	#N/A	0.414726	#N/A	#N/A	0.318262	#N/A	-0.262397	#N/A	#N/A	#N/A	#N/A	#N/A
	Mrpl23	0.355531	0.296133	0.43718	0.348507	#N/A	#N/A	0.343658	-0.357843	-0.353831	#N/A	#N/A	-0.357551	#N/A	-0.396011	-0.950875	-1.04917	-0.988548	#N/A	0.325439	-0.737966	#N/A
C6	Hba-a1	-3.27658	-3.73038	#N/A	-3.56706	-3.75647	-3.51585	-3.10722	-3.40217	-2.74516	-3.37555	#N/A	#N/A	-3.60373	-2.89288	2.46572	2.96767	2.23314	-2.66746	#N/A	-5.17126	#N/A
	Hbb-bs	-3.16928	-3.37762	#N/A	-3.32765	-3.6013	-3.24064	-2.92907	-3.15955	-2.50527	-3.14746	#N/A	#N/A	-3.35088	-2.81184	2.54877	2.90075	2.02154	#N/A	#N/A	-4.62989	#N/A
	Hba-a2	-3.18059	-3.35813	-3.01852	-3.39464	-3.6217	-3.36479	-2.91635	-3.10424	-2.49953	-3.07035	#N/A	#N/A	-3.21268	-2.91505	2.59453	2.78526	2.37631	#N/A	#N/A	-4.10301	#N/A
C9	Hbb-bt	-3.28743	-3.45789	#N/A	-3.5255	-3.61777	-3.42936	-3.05006	-3.18617	-2.80183	-3.19095	-2.4717	#N/A	-3.24942	-2.9449	2.7957	2.77188	1.34635	-2.61462	#N/A	-4.57682	#N/A
	Hba-a2	-3.18059	-3.35813	-3.01852	-3.39464	-3.6217	-3.36479	-2.91635	-3.10424	-2.49953	-3.07035	#N/A	#N/A	-3.21268	-2.91505	2.59453	2.78526	2.37631	#N/A	#N/A	-4.10301	#N/A
	Hbb-bs	-3.16928	-3.37762	#N/A	-3.32765	-3.6013	-3.24064	-2.92907	-3.15955	-2.50527	-3.14746	#N/A	#N/A	-3.35088	-2.81184	2.54877	2.90075	2.02154	#N/A	#N/A	-4.62989	#N/A
C18	Hbb-bh1	#N/A	#N/A	#N/A	#N/A	#N/A	#N/A	#N/A	#N/A	#N/A	#N/A	#N/A	#N/A	#N/A	#N/A	#N/A	#N/A	2.0926	#N/A	#N/A	#N/A	#N/A
	Hsd3b6	#N/A	#N/A	#N/A	#N/A	#N/A	#N/A	#N/A	#N/A	#N/A	#N/A	#N/A	#N/A	#N/A	#N/A	#N/A	#N/A	0.574296	#N/A	#N/A	#N/A	#N/A
	Hba-x	#N/A	#N/A	#N/A	#N/A	#N/A	#N/A	#N/A	#N/A	#N/A	#N/A	#N/A	#N/A	#N/A	#N/A	#N/A	#N/A	4.27109	#N/A	#N/A	#N/A	#N/A
C14	Fabp4	#N/A	#N/A	#N/A	#N/A	#N/A	#N/A	#N/A	#N/A	#N/A	#N/A	#N/A	#N/A	-0.518527	#N/A	#N/A	#N/A	#N/A	3.85294	#N/A	#N/A	#N/A
	Egfl7	#N/A	#N/A	#N/A	#N/A	#N/A	#N/A	#N/A	#N/A	#N/A	#N/A	#N/A	#N/A	#N/A	#N/A	-0.338794	-0.359033	-0.348563	2.03457	#N/A	-0.35714	#N/A
	Cldn5	#N/A	#N/A	#N/A	0.588046	#N/A	#N/A	#N/A	#N/A	#N/A	#N/A	#N/A	#N/A	#N/A	#N/A	#N/A	#N/A	#N/A	1.99813	#N/A	#N/A	#N/A
C16	Lyz2	#N/A	#N/A	#N/A	#N/A	#N/A	#N/A	#N/A	#N/A	#N/A	#N/A	#N/A	#N/A	#N/A	#N/A	#N/A	#N/A	#N/A	#N/A	3.49911	#N/A	#N/A
	Fcer1g	#N/A	#N/A	#N/A	#N/A	#N/A	#N/A	#N/A	#N/A	#N/A	#N/A	#N/A	#N/A	#N/A	#N/A	#N/A	#N/A	#N/A	#N/A	3.39815	#N/A	#N/A
	Tyrobp	#N/A	#N/A	#N/A	#N/A	#N/A	#N/A	#N/A	#N/A	#N/A	#N/A	#N/A	#N/A	#N/A	#N/A	#N/A	#N/A	#N/A	#N/A	3.35144	#N/A	#N/A
C20	Rpl39l	#N/A	#N/A	#N/A	#N/A	#N/A	#N/A	#N/A	#N/A	#N/A	#N/A	#N/A	#N/A	#N/A	#N/A	#N/A	#N/A	#N/A	#N/A	#N/A	2.64593	#N/A
	Gm7293	#N/A	#N/A	#N/A	#N/A	#N/A	#N/A	#N/A	#N/A	#N/A	#N/A	#N/A	#N/A	#N/A	#N/A	#N/A	#N/A	#N/A	#N/A	#N/A	1.7679	#N/A
	Rpl7a-ps3	#N/A	#N/A	#N/A	#N/A	#N/A	#N/A	#N/A	#N/A	#N/A	#N/A	#N/A	#N/A	#N/A	#N/A	#N/A	#N/A	#N/A	#N/A	#N/A	1.61094	#N/A
C17	Eya1	0.632626	0.533777	0.480013	#N/A	-0.334378	-0.337477	-0.346499	-0.380131	-0.316492	-0.369087	-0.307134	-0.353583	-0.344362	-0.355746	-0.348857	-0.361304	-0.351511	-0.3275	-0.329886	-0.36188	0.254231
	Six2	0.627949	0.614118	0.377193	#N/A	-0.320211	-0.301817	-0.301019	-0.354177	-0.301604	-0.333726	-0.298195	-0.332701	-0.323394	-0.328343	-0.335477	-0.346148	-0.298875	-0.305335	-0.288067	-0.33452	0.265129
	Robo2	0.843254	0.648703	0.350326	#N/A	-0.553018	-0.496763	-0.532219	-0.310385	-0.38632	-0.322469	-0.469489	-0.310286	-0.519012	#N/A	-0.595669	-0.606094	-0.576372	-0.556319	-0.539427	-0.4655	0.356409
	Mt1	-0.367032	-0.339473	-0.304914	#N/A	0.671975	1.44949	0.409527	-0.39944	-0.322106	-0.329771	-0.367704	-0.368694	-0.291572	-0.369235	0.52221	-0.349053	-0.326443	#N/A	2.06512	#N/A	#N/A
	Mt2	-0.268732	-0.267706	#N/A	#N/A	0.443764	1.42852	0.708788	-0.283253	-0.266491	-0.266235	-0.266646	#N/A	-0.25619	#N/A	#N/A	-0.284779	-0.273652	#N/A	0.661839	#N/A	#N/A
	mt-Co1	0.344211	#N/A	#N/A	#N/A	#N/A	#N/A	#N/A	#N/A	#N/A	#N/A	#N/A	#N/A	#N/A	#N/A	-1.63962	-2.2087	-2.74956	#N/A	0.285895	-2.23794	#N/A
	mt-Nd3	0.250633	#N/A	#N/A	#N/A	#N/A	#N/A	#N/A	#N/A	#N/A	#N/A	#N/A	#N/A	#N/A	#N/A	-1.14613	-1.18013	-1.1211	#N/A	#N/A	-1.15874	#N/A
	mt-Cytb	#N/A	#N/A	#N/A	#N/A	#N/A	#N/A	#N/A	#N/A	#N/A	#N/A	#N/A	#N/A	#N/A	#N/A	-2.34228	-2.7177	-2.70839	#N/A	#N/A	-2.20271	#N/A
	mt-Nd1	#N/A	#N/A	#N/A	#N/A	#N/A	#N/A	#N/A	#N/A	#N/A	#N/A	#N/A	#N/A	#N/A	#N/A	-2.48566	-2.82387	-2.74071	#N/A	#N/A	-2.20756	#N/A
	mt-Nd2	0.255795	#N/A	#N/A	#N/A	#N/A	#N/A	#N/A	#N/A	#N/A	#N/A	#N/A	#N/A	#N/A	#N/A	-2.11269	-2.29873	-2.28007	#N/A	#N/A	-2.033	#N/A
	mt-Nd3	0.250633	#N/A	#N/A	#N/A	#N/A	#N/A	#N/A	#N/A	#N/A	#N/A	#N/A	#N/A	#N/A	#N/A	-1.14613	-1.18013	-1.1211	#N/A	#N/A	-1.15874	#N/A
	mt-Nd4	#N/A	#N/A	#N/A	#N/A	#N/A	#N/A	#N/A	#N/A	0.260502	#N/A	#N/A	#N/A	#N/A	#N/A	-2.23653	-2.54267	-2.5431	#N/A	#N/A	-2.17927	#N/A
	Gm8730	0.314553	0.379552	#N/A	#N/A	#N/A	#N/A	#N/A	#N/A	#N/A	#N/A	#N/A	#N/A	#N/A	#N/A	-1.57159	-1.74101	-1.54488	#N/A	#N/A	1.98474	0.322687
	Gm10709	0.379816	#N/A	#N/A	#N/A	#N/A	#N/A	#N/A	#N/A	#N/A	#N/A	#N/A	#N/A	#N/A	#N/A	-1.94236	-2.09424	-1.92745	#N/A	-0.290297	-1.70886	#N/A
	Gm10260	0.382848	#N/A	#N/A	#N/A	#N/A	#N/A	#N/A	#N/A	-0.293216	#N/A	#N/A	#N/A	#N/A	#N/A	-2.00993	-2.16464	-2.15279	#N/A	#N/A	-1.69462	0.393432
	Gm266	0.444175	0.456871	0.387602	0.479641	0.802286	#N/A	-0.474019	-0.516713	-0.342338	-0.377168	-0.357176	-0.440747	-0.451467	#N/A	-0.607244	-0.644079	-0.623646	-0.528363	-0.559142	-0.417318	#N/A
	Gm8797	#N/A	#N/A	#N/A	#N/A	#N/A	#N/A	#N/A	#N/A	#N/A	#N/A	#N/A	0.290888	#N/A	#N/A	-0.486013	-1.20048	-1.6466	#N/A	-0.423942	-1.55815	#N/A
	Gm1673	#N/A	0.344028	#N/A	#N/A	#N/A	0.329945	#N/A	#N/A	#N/A	#N/A	#N/A	-0.280652	#N/A	#N/A	-0.768752	-0.817605	-0.783286	-0.286752	-0.338889	-0.771432	#N/A
	Gm13305	#N/A	#N/A	#N/A	#N/A	#N/A	#N/A	#N/A	#N/A	0.358621	0.275783	#N/A	#N/A	#N/A	#N/A	-0.341856	-0.35481	-0.331797	#N/A	-0.279405	-0.290238	#N/A
	Gm9843	#N/A	#N/A	#N/A	#N/A	#N/A	#N/A	#N/A	#N/A	#N/A	#N/A	#N/A	#N/A	#N/A	#N/A	-0.930881	-1.01458	-0.892083	#N/A	0.271574	2.18978	#N/A
	Gm26699	#N/A	#N/A	#N/A	#N/A	#N/A	#N/A	#N/A	#N/A	#N/A	#N/A	#N/A	#N/A	#N/A	#N/A	-0.455511	-0.472932	-0.443483	#N/A	#N/A	-0.46204	#N/A
	Gm12166	#N/A	#N/A	#N/A	#N/A	#N/A	#N/A	#N/A	#N/A	#N/A	#N/A	#N/A	#N/A	#N/A	#N/A	#N/A	#N/A	#N/A	#N/A	0.280613	#N/A	#N/A
	Gm26740	#N/A	#N/A	#N/A	#N/A	#N/A	#N/A	#N/A	#N/A	#N/A	#N/A	#N/A	#N/A	#N/A	#N/A	#N/A	#N/A	#N/A	#N/A	0.329479	#N/A	#N/A
	Gm26917	#N/A	#N/A	#N/A	#N/A	#N/A	#N/A	#N/A	#N/A	#N/A	#N/A	#N/A	#N/A	#N/A	#N/A	#N/A	#N/A	#N/A	#N/A	0.557689	#N/A	#N/A
	Gm10116	#N/A	#N/A	#N/A	#N/A	#N/A	#N/A	#N/A	#N/A	#N/A	#N/A	#N/A	#N/A	#N/A	#N/A	#N/A	#N/A	#N/A	#N/A	0.606425	#N/A	#N/A
	Gm14964	0.294242	#N/A	#N/A	#N/A	#N/A	#N/A	#N/A	#N/A	#N/A	#N/A	#N/A	#N/A	#N/A	#N/A	#N/A	#N/A	#N/A	#N/A	#N/A	#N/A	#N/A
	Gm29771	#N/A	#N/A	#N/A	#N/A	#N/A	#N/A	#N/A	#N/A	#N/A	#N/A	#N/A	#N/A	#N/A	#N/A	#N/A	#N/A	#N/A	#N/A	#N/A	#N/A	#N/A
	Gm16136	#N/A	#N/A	#N/A	#N/A	#N/A	#N/A	0.459687	#N/A	#N/A	#N/A	#N/A	#N/A	#N/A	#N/A	#N/A	#N/A	#N/A	#N/A	#N/A	#N/A	#N/A
	Gm17750	#N/A	#N/A	#N/A	#N/A	0.697032	#N/A	0.402338	#N/A	#N/A	#N/A	#N/A	#N/A	#N/A	#N/A	#N/A	#N/A	#N/A	#N/A	#N/A	#N/A	#N/A
	Gm4450	#N/A	#N/A	#N/A	#N/A	#N/A	#N/A	#N/A	#N/A	#N/A	#N/A	#N/A	#N/A	#N/A	#N/A	#N/A	#N/A	#N/A	#N/A	#N/A	#N/A	#N/A
	Gm13889	#N/A	#N/A	#N/A	#N/A	#N/A	#N/A	#N/A	#N/A	#N/A	#N/A	#N/A	#N/A	0.899186	#N/A	#N/A	#N/A	#N/A	0.301721	#N/A	#N/A	#N/A
	Gm13470	#N/A	#N/A	#N/A	#N/A	#N/A	#N/A	#N/A	#N/A	#N/A	#N/A	#N/A	#N/A	0.290369	#N/A	#N/A	#N/A	#N/A	#N/A	#N/A	#N/A	#N/A
	Gm16104	#N/A	#N/A	#N/A	#N/A	#N/A	#N/A	#N/A	#N/A	#N/A	#N/A	#N/A	#N/A	#N/A	#N/A	#N/A	#N/A	#N/A	0.480804	#N/A	#N/A	#N/A
	Gm11627	#N/A	#N/A	#N/A	#N/A	#N/A	#N/A	#N/A	#N/A	0.302707	#N/A	0.425886	#N/A	#N/A	#N/A	#N/A	#N/A	#N/A	#N/A	#N/A	#N/A	#N/A
	Gm16141	#N/A	#N/A	#N/A	#N/A	#N/A	#N/A	#N/A	#N/A	0.269009	#N/A	#N/A	#N/A	#N/A	#N/A	#N/A	#N/A	#N/A	#N/A	#N/A	#N/A	#N/A
	Gm42418	#N/A	#N/A	#N/A	#N/A	#N/A	#N/A	#N/A	#N/A	#N/A	#N/A	#N/A	#N/A	#N/A	#N/A	#N/A	#N/A	#N/A	#N/A	#N/A	1.56914	#N/A
	Hnf4a	#N/A	#N/A	#N/A	#N/A	0.359198	#N/A	#N/A	#N/A	#N/A	#N/A	#N/A	#N/A	#N/A	#N/A	#N/A	#N/A	#N/A	#N/A	#N/A	#N/A	#N/A

## Sheet: 0
gene	p_val	avg_logFC	pct.1	pct.2	p_val_adj	cluster #
2810417H13Rik	0	1.00747	0.976	0.55	0	0
Hist1h2ap	0	0.975412	0.807	0.391	0	0
Top2a	0	0.906418	0.878	0.339	0	0
Pbx1	0	0.886834	0.993	0.728	0	0
H2afx	0	0.855368	0.933	0.64	0	0
Spc25	0	0.797167	0.841	0.383	0	0
Hmgb2	0	0.789924	0.997	0.792	0	0
Birc5	0	0.789029	0.866	0.468	0	0
Tk1	0	0.787862	0.793	0.261	0	0
Lgals1	0	0.7554	0.999	0.784	0	0
Ptn	0	0.751353	0.966	0.668	0	0
Cdk1	0	0.747425	0.806	0.334	0	0
Cks2	0	0.737904	0.886	0.545	0	0
Emilin1	0	0.6988	0.892	0.344	0	0
Tyms	0	0.696307	0.883	0.465	0	0
Cenpm	0	0.687062	0.869	0.405	0	0
Cks1b	0	0.681277	0.993	0.773	0	0
Smc2	0	0.675237	0.88	0.429	0	0
Spc24	0	0.664258	0.82	0.396	0	0
Tuba1b	0	0.635728	0.999	0.9	0	0
Eva1b	0	0.632123	0.98	0.655	0	0
Fhl2	0	0.628937	0.826	0.313	0	0
Tubb6	0	0.617576	0.674	0.206	0	0
Meis1	0	0.616084	0.871	0.341	0	0
Hic1	0	0.615974	0.845	0.275	0	0
Ecm1	0	0.614116	0.758	0.246	0	0
Alcam	0	0.612797	0.885	0.498	0	0
Mki67	0	0.611403	0.694	0.287	0	0
Dek	0	0.609519	0.979	0.73	0	0
Cald1	0	0.6038	0.949	0.537	0	0
Aurkb	0	0.591273	0.645	0.203	0	0
Fn1	0	0.591175	0.856	0.359	0	0
Maged2	0	0.589684	0.969	0.669	0	0
Arpc1b	0	0.586313	0.947	0.55	0	0
Nusap1	0	0.578664	0.575	0.242	0	0
Lsm2	0	0.574456	0.969	0.708	0	0
Lig1	0	0.568589	0.774	0.409	0	0
Mest	0	0.563108	0.994	0.842	0	0
Emp3	0	0.556914	0.924	0.486	0	0
Gpc3	0	0.552189	0.966	0.68	0	0
Nsg1	0	0.545154	0.758	0.324	0	0
Ube2s	0	0.544373	0.989	0.872	0	0
Aldh1a2	0	0.54165	0.789	0.492	0	0
Ccnd2	0	0.541159	0.926	0.624	0	0
Syce2	0	0.539263	0.797	0.418	0	0
Ebf1	0	0.537939	0.774	0.248	0	0
Camk2n1	0	0.534465	0.791	0.481	0	0
Serpine2	0	0.529421	0.732	0.313	0	0
Mxd3	0	0.528858	0.533	0.122	0	0
Anxa2	0	0.526064	0.918	0.444	0	0
Smc4	0	0.524184	0.827	0.447	0	0
Slbp	0	0.523861	0.855	0.583	0	0
Col3a1	0	0.522882	0.927	0.337	0	0
Prc1	0	0.521983	0.539	0.187	0	0
Lbh	0	0.520604	0.662	0.243	0	0
H2afz	0	0.517289	1	0.937	0	0
Hjurp	0	0.515614	0.685	0.28	0	0
Rrm2	0	0.508741	0.662	0.298	0	0
Fibin	0	0.506906	0.568	0.155	0	0
Ywhah	0	0.506547	0.948	0.698	0	0
Bub3	0	0.506335	0.849	0.575	0	0
Tpm4	0	0.505014	0.976	0.75	0	0
Pbk	0	0.504115	0.641	0.241	0	0
Cdca8	0	0.504037	0.702	0.347	0	0
Cmc2	0	0.49965	0.795	0.443	0	0
Sfrp1	0	0.492783	0.81	0.321	0	0
Uqcc2	0	0.49214	0.954	0.747	0	0
Nfia	0	0.49208	0.697	0.222	0	0
Dtymk	0	0.486925	0.967	0.73	0	0
Tmpo	0	0.485479	0.93	0.639	0	0
Snai2	0	0.485236	0.6	0.202	0	0
Ccna2	0	0.479869	0.674	0.293	0	0
Gins2	0	0.47424	0.752	0.424	0	0
Marcks	0	0.473291	0.963	0.736	0	0
Dnajc9	0	0.472813	0.862	0.52	0	0
Tipin	0	0.472298	0.901	0.608	0	0
Hmgn2	0	0.469921	1	0.896	0	0
Nfib	0	0.469147	0.745	0.267	0	0
2700094K13Rik	0	0.466454	0.992	0.836	0	0
Pmf1	0	0.463016	0.849	0.522	0	0
Meis2	0	0.4622	0.976	0.706	0	0
Ranbp1	0	0.462108	0.997	0.873	0	0
Polr2m	0	0.462011	0.991	0.85	0	0
Ccdc34	0	0.461287	0.92	0.653	0	0
Tcf19	0	0.458804	0.528	0.189	0	0
Plagl1	0	0.454594	0.734	0.309	0	0
Cnn2	0	0.454352	0.843	0.399	0	0
Aurka	0	0.449233	0.471	0.176	0	0
Lhfp	0	0.448508	0.804	0.42	0	0
Fbxo5	0	0.447266	0.58	0.207	0	0
Meg3	0	0.442712	0.879	0.374	0	0
Col1a2	0	0.440127	0.865	0.341	0	0
Lmnb1	0	0.435635	0.86	0.551	0	0
Cdkn2d	0	0.431738	0.598	0.28	0	0
Pfn1	0	0.429847	1	0.933	0	0
Snrpd1	0	0.429421	0.994	0.851	0	0
Fam111a	0	0.427	0.522	0.172	0	0
Dhrs3	0	0.426148	0.721	0.32	0	0
Col1a1	0	0.423461	0.943	0.381	0	0
Incenp	0	0.419406	0.533	0.194	0	0
Ran	0	0.418837	0.999	0.899	0	0
Selm	0	0.416724	0.877	0.464	0	0
Ifitm3	0	0.414373	0.855	0.403	0	0
Gmnn	0	0.413099	0.747	0.38	0	0
Mfap2	0	0.41194	0.987	0.795	0	0
Calm2	0	0.411542	0.999	0.885	0	0
Hmgb1	0	0.409847	1	0.908	0	0
Slc40a1	0	0.403796	0.581	0.182	0	0
H3f3b	0	0.402381	1	0.933	0	0
Pdlim2	0	0.402327	0.729	0.305	0	0
Ifitm2	0	0.394333	0.998	0.882	0	0
Pdgfra	0	0.393578	0.572	0.154	0	0
Atad2	0	0.389532	0.537	0.206	0	0
Rad51ap1	0	0.386637	0.511	0.178	0	0
Asf1b	0	0.382936	0.532	0.192	0	0
Ldb2	0	0.382106	0.601	0.172	0	0
Tagln2	0	0.378248	0.735	0.357	0	0
Timp3	0	0.37522	0.55	0.199	0	0
Fam212a	0	0.368991	0.617	0.218	0	0
Cenpq	0	0.363592	0.529	0.211	0	0
Cfh	0	0.361897	0.572	0.167	0	0
Ntn1	0	0.358831	0.383	0.101	0	0
Sgol1	0	0.357497	0.486	0.168	0	0
Itga9	0	0.355445	0.552	0.192	0	0
Pid1	0	0.354057	0.502	0.157	0	0
Sepp1	0	0.351864	0.83	0.428	0	0
Ska1	0	0.349772	0.486	0.159	0	0
Olfml3	0	0.349114	0.611	0.203	0	0
Tmsb4x	0	0.334074	0.999	0.899	0	0
Myl9	0	0.328306	0.787	0.362	0	0
Cdkn2c	0	0.298471	0.259	0.044	0	0
Scarf2	0	0.283203	0.46	0.141	0	0
Ntm	0	0.27732	0.387	0.11	0	0
Dlk1	0	0.259393	0.551	0.186	0	0
Cd24a	0	-0.910955	0.699	0.836	0	0
Slc43a3	6.11e-308	0.294175	0.419	0.137	1.12e-303	0
Cdkn1c	2.17e-307	0.421347	0.941	0.732	3.97e-303	0
Mis18bp1	3.12e-300	0.359441	0.484	0.184	5.7e-296	0
Uncx	3.56e-299	-0.730389	0.046	0.409	6.5e-295	0
Pax2	8.44e-299	-0.556628	0.045	0.409	1.54e-294	0
Loxl1	1.98e-298	0.342633	0.546	0.207	3.62e-294	0
Fam64a	2.22e-297	0.447377	0.536	0.222	4.06e-293	0
Wbp5	2.96e-294	0.37318	0.998	0.869	5.41e-290	0
Prdx1	1.02e-293	0.360289	1	0.909	1.86e-289	0
6030408B16Rik	1.46e-291	0.34344	0.532	0.211	2.68e-287	0
Stub1	1.86e-291	0.388132	0.963	0.78	3.4e-287	0
Tnnt1	3.08e-291	0.275966	0.442	0.142	5.63e-287	0
C1qtnf2	1.25e-289	0.323205	0.434	0.137	2.28e-285	0
Cenpe	1.42e-287	0.440622	0.571	0.26	2.6e-283	0
Lsm8	6.6e-287	0.407676	0.941	0.727	1.21e-282	0
S100a10	7.74e-287	0.345167	0.882	0.56	1.41e-282	0
Sumo2	8.85e-287	0.324409	1	0.905	1.62e-282	0
Batf3	5.7e-285	0.265794	0.35	0.1	1.04e-280	0
4930579G24Rik	6.76e-283	0.289513	0.429	0.156	1.23e-278	0
Cdca2	2.94e-281	0.312695	0.421	0.151	5.38e-277	0
Tpx2	1.2e-280	0.420796	0.577	0.262	2.19e-276	0
Anapc11	1.26e-280	0.387635	0.96	0.768	2.3e-276	0
Lsm6	3.39e-280	0.383181	0.963	0.773	6.19e-276	0
Rspo1	8.27e-280	-0.609237	0.044	0.393	1.51e-275	0
Lpar1	8.46e-280	0.281076	0.453	0.158	1.55e-275	0
Piezo2	2.26e-278	0.257239	0.384	0.114	4.12e-274	0
Chd3	3.31e-278	0.390951	0.88	0.599	6.05e-274	0
Igfbp7	2.91e-277	0.361005	0.804	0.421	5.32e-273	0
Shisa3	3.27e-276	0.463851	0.759	0.436	5.98e-272	0
Usp1	4.15e-276	0.38355	0.775	0.45	7.59e-272	0
Tubb5	4.92e-276	0.442472	1	0.922	8.99e-272	0
Fzd1	1.08e-275	0.297982	0.478	0.177	1.97e-271	0
Ube2c	3.15e-275	0.79618	0.756	0.484	5.75e-271	0
Cdca4	2.38e-273	0.350716	0.611	0.303	4.34e-269	0
Basp1	5.2e-273	0.406396	0.74	0.433	9.5e-269	0
Erh	2.55e-272	0.342742	1	0.901	4.66e-268	0
Pdgfrb	2.76e-271	0.268174	0.402	0.124	5.03e-267	0
Myh10	3.16e-271	0.37332	0.779	0.476	5.78e-267	0
Ccne1	6.91e-271	0.365948	0.526	0.226	1.26e-266	0
Foxd1	3.34e-267	0.440974	0.514	0.217	6.1e-263	0
Ckap2l	8.92e-267	0.341775	0.446	0.172	1.63e-262	0
Hist1h1b	2.31e-266	0.338791	0.411	0.148	4.22e-262	0
Bgn	3.37e-266	0.276593	0.536	0.202	6.15e-262	0
Srsf3	6.28e-266	0.362209	0.998	0.884	1.15e-261	0
Rbm3	5.51e-265	0.327194	1	0.906	1.01e-260	0
Nuf2	7.36e-265	0.293986	0.411	0.15	1.34e-260	0
Tspan4	1.35e-264	0.349297	0.62	0.3	2.46e-260	0
Cd81	3.6e-263	0.341996	0.977	0.8	6.58e-259	0
Rbms1	3.91e-262	0.367197	0.771	0.469	7.15e-258	0
Kpna2	1.5e-261	0.407669	0.436	0.172	2.73e-257	0
Rbbp7	5.64e-261	0.375363	0.923	0.698	1.03e-256	0
Eef2	1.19e-260	-0.588474	0.993	0.924	2.18e-256	0
Tsc22d1	5.7e-260	-0.876703	0.898	0.868	1.04e-255	0
Depdc1a	1.03e-257	0.256712	0.32	0.095	1.88e-253	0
Akap12	6.18e-257	0.278094	0.634	0.286	1.13e-252	0
Smc6	8.27e-257	0.397945	0.857	0.59	1.51e-252	0
Racgap1	6.26e-256	0.361059	0.525	0.235	1.14e-251	0
Crabp1	1.29e-255	0.454304	0.456	0.178	2.36e-251	0
Dhfr	6.99e-255	0.374472	0.617	0.315	1.28e-250	0
Penk	2.54e-254	0.437913	0.428	0.15	4.64e-250	0
Actb	6.95e-254	0.409164	1	0.946	1.27e-249	0
Nr2f2	1.72e-253	0.396598	0.962	0.735	3.15e-249	0
Fbln1	5.47e-253	0.366289	0.663	0.353	9.99e-249	0
Rrm1	9.05e-253	0.353849	0.622	0.321	1.65e-248	0
H2afv	3.5e-252	0.387675	0.998	0.891	6.39e-248	0
U2af1	1.43e-251	0.356213	0.982	0.833	2.61e-247	0
Plac8	8.04e-250	0.299102	0.687	0.325	1.47e-245	0
2019-09-07	2.35e-249	0.374937	0.897	0.663	4.3e-245	0
Mrpl42	4.26e-249	0.367254	0.952	0.764	7.79e-245	0
Myl6	4.57e-249	0.299637	0.997	0.921	8.34e-245	0
Hint1	4.99e-249	0.295402	0.999	0.926	9.11e-245	0
Idh2	1.57e-247	0.38911	0.955	0.778	2.88e-243	0
Sub1	5.06e-247	0.305523	0.999	0.907	9.25e-243	0
Kif22	6.81e-247	0.347474	0.487	0.21	1.24e-242	0
Lsm3	3.29e-246	0.358681	0.944	0.724	6.01e-242	0
H1f0	5.41e-246	0.594756	0.939	0.781	9.88e-242	0
Mis18a	8.5e-245	0.305087	0.571	0.275	1.55e-240	0
Eny2	1.99e-243	0.356125	0.963	0.796	3.64e-239	0
Casc5	2.12e-243	0.267921	0.359	0.124	3.87e-239	0
Dad1	4.21e-243	0.346663	0.986	0.862	7.68e-239	0
Ccnf	6.86e-243	0.254693	0.33	0.107	1.25e-238	0
Ccnb1	3.03e-242	0.513036	0.545	0.262	5.53e-238	0
Gucy1a3	9.72e-242	0.385152	0.457	0.172	1.77e-237	0
Rad51	8.52e-239	0.306309	0.454	0.192	1.56e-234	0
Id2	4.74e-238	0.506956	0.854	0.599	8.65e-234	0
Plk1	7.69e-237	0.329963	0.414	0.161	1.41e-232	0
Rgs5	1.33e-236	0.270473	0.312	0.09	2.42e-232	0
Zwint	7.04e-236	0.356834	0.826	0.571	1.29e-231	0
Emp1	8.66e-236	0.27039	0.462	0.174	1.58e-231	0
Mrpl18	1.95e-233	0.365964	0.936	0.729	3.56e-229	0
Pax8	4.54e-233	-0.503283	0.037	0.343	8.29e-229	0
Mad2l1	4.79e-232	0.29808	0.555	0.269	8.75e-228	0
Etl4	6.3e-232	0.304282	0.572	0.273	1.15e-227	0
Flna	8.39e-231	0.333141	0.78	0.49	1.53e-226	0
Rpa2	9.74e-231	0.394722	0.689	0.404	1.78e-226	0
Pdzd2	1.78e-230	0.279323	0.495	0.203	3.25e-226	0
Mrpl51	2.21e-230	0.349467	0.893	0.672	4.03e-226	0
Ncapd2	1.42e-229	0.299902	0.468	0.207	2.59e-225	0
Plk4	1.29e-228	0.27501	0.46	0.198	2.36e-224	0
Rasgrp2	1.71e-228	0.282078	0.524	0.228	3.12e-224	0
Nr2f1	4.02e-227	0.375618	0.574	0.286	7.34e-223	0
Chchd10	1.58e-226	-0.491764	0.072	0.382	2.88e-222	0
Dkk1	2.82e-225	0.476801	0.347	0.115	5.16e-221	0
Mecom	5.04e-224	0.290915	0.554	0.244	9.2e-220	0
Clspn	6.59e-224	0.286096	0.43	0.179	1.2e-219	0
Rfc2	5.81e-223	0.357761	0.784	0.517	1.06e-218	0
Psip1	2.41e-220	0.355063	0.887	0.651	4.4e-216	0
Flrt2	3.95e-219	0.258031	0.389	0.144	7.22e-215	0
Rnf26	1.29e-218	0.348225	0.679	0.402	2.35e-214	0
Rarres2	1.96e-215	0.255338	0.527	0.226	3.59e-211	0
Ptprd	3.43e-215	0.301114	0.578	0.285	6.27e-211	0
Fen1	5.89e-215	0.31812	0.578	0.3	1.08e-210	0
Crym	1.55e-214	-0.793683	0.065	0.354	2.84e-210	0
Nucks1	3.92e-214	0.356679	0.936	0.727	7.16e-210	0
Hnrnpa3	2.38e-213	0.318777	0.992	0.852	4.36e-209	0
Ska2	7.35e-213	0.306856	0.575	0.303	1.34e-208	0
Sf3b5	7.49e-212	0.326518	0.968	0.798	1.37e-207	0
Ndufa5	1.78e-211	0.315677	0.952	0.798	3.26e-207	0
Actn1	5.53e-211	0.309967	0.645	0.359	1.01e-206	0
Fkbp1a	1.06e-210	0.304607	0.995	0.875	1.95e-206	0
Mcm5	4.96e-210	0.347931	0.605	0.332	9.06e-206	0
Mdk	4.97e-210	0.305151	1	0.902	9.09e-206	0
Raly	1.41e-209	0.310425	0.979	0.837	2.58e-205	0
Csrp1	3.27e-209	0.293945	0.651	0.35	5.98e-205	0
Gm266	3.96e-209	-0.516713	0.166	0.454	7.24e-205	0
2700029M09Rik	4.81e-209	0.33814	0.78	0.524	8.79e-205	0
Yaf2	4.81e-207	0.326836	0.793	0.547	8.78e-203	0
Cenpk	2.97e-205	0.272875	0.444	0.198	5.42e-201	0
Pik3r1	1.82e-204	0.263086	0.56	0.265	3.32e-200	0
Peg3	2.86e-204	0.375247	0.891	0.644	5.22e-200	0
Tceb2	4.39e-204	0.254876	0.999	0.956	8.03e-200	0
Pole4	9.84e-204	0.350842	0.858	0.627	1.8e-199	0
Cbfb	2.2e-203	0.316625	0.722	0.452	4.02e-199	0
Pcna	7.12e-203	0.378221	0.644	0.377	1.3e-198	0
Cd63	1.22e-202	0.320465	0.975	0.827	2.22e-198	0
Hsp90ab1	3.47e-201	-0.395715	1	0.923	6.34e-197	0
Skp2	3.11e-200	0.287375	0.55	0.285	5.68e-196	0
Gpx8	1.73e-198	0.285399	0.833	0.559	3.16e-194	0
H1fx	4.75e-198	0.411719	0.855	0.624	8.68e-194	0
Cenpf	1.49e-197	0.517034	0.575	0.303	2.73e-193	0
Anp32b	2.68e-196	0.307531	0.992	0.856	4.89e-192	0
Prdx4	1.13e-195	0.369864	0.85	0.63	2.06e-191	0
Oaf	1.77e-194	0.288813	0.652	0.371	3.23e-190	0
Eya1	1.01e-192	-0.380131	0.028	0.293	1.84e-188	0
Cygb	1.07e-192	0.275912	0.375	0.136	1.96e-188	0
Arpc5	1.78e-191	0.279869	0.874	0.647	3.24e-187	0
Trim59	2.72e-191	0.306435	0.527	0.275	4.96e-187	0
Lsm5	3.94e-191	0.304699	0.955	0.764	7.2e-187	0
Cdh11	6.8e-191	0.287035	0.726	0.426	1.24e-186	0
Srsf7	1.02e-190	0.311718	0.975	0.797	1.86e-186	0
Rpa1	7.69e-190	0.28145	0.487	0.241	1.41e-185	0
Espn	1.8e-188	-0.310778	0.023	0.283	3.29e-184	0
Tmsb10	2.21e-187	0.250991	1	0.949	4.04e-183	0
Tspan13	8.96e-186	-0.363437	0.092	0.367	1.64e-181	0
Pgp	1e-183	0.308918	0.651	0.39	1.83e-179	0
Metrn	1.05e-182	0.271916	0.546	0.289	1.91e-178	0
Spint2	1.96e-182	-0.562789	0.047	0.307	3.58e-178	0
Efemp2	5.64e-182	0.282026	0.731	0.459	1.03e-177	0
Hs3st6	1.39e-181	-0.34474	0.021	0.273	2.54e-177	0
Cntln	1.81e-181	0.256624	0.46	0.217	3.32e-177	0
Chaf1a	3.11e-181	0.275248	0.489	0.249	5.69e-177	0
Cenph	4.18e-181	0.267681	0.459	0.223	7.64e-177	0
Dbf4	6.93e-181	0.272547	0.46	0.225	1.27e-176	0
2310036O22Rik	7.05e-181	0.289217	0.962	0.812	1.29e-176	0
Siva1	3.25e-180	0.306201	0.975	0.826	5.93e-176	0
Eef1a1	4.09e-180	-0.268835	1	0.981	7.47e-176	0
Nasp	1.11e-179	0.320198	0.852	0.59	2.02e-175	0
Myl12a	1.14e-179	0.276391	0.989	0.856	2.09e-175	0
Etfb	1.18e-178	0.294718	0.927	0.76	2.16e-174	0
Cbx5	8.39e-178	0.308362	0.829	0.579	1.53e-173	0
Hoxb8	3.38e-177	-0.386744	0.091	0.354	6.17e-173	0
Spock2	5.96e-177	-0.358826	0.048	0.303	1.09e-172	0
Six2	7.24e-177	-0.354177	0.024	0.271	1.32e-172	0
Sptssa	6.92e-176	0.285317	0.933	0.758	1.26e-171	0
Hmmr	1.95e-174	0.271463	0.377	0.162	3.57e-170	0
Cox7c	2.37e-174	0.25728	1	0.918	4.32e-170	0
Arpp19	3.92e-174	0.299501	0.939	0.763	7.16e-170	0
Pdgfa	7.04e-174	-0.361009	0.053	0.308	1.29e-169	0
Ssbp2	1.1e-173	0.300679	0.766	0.517	2e-169	0
Mmp14	2.81e-173	0.273944	0.695	0.426	5.13e-169	0
Tmem256	2.14e-172	0.282323	0.962	0.867	3.92e-168	0
Limd2	3.65e-172	0.304848	0.882	0.689	6.68e-168	0
Alyref	2.2e-170	0.308516	0.815	0.572	4.02e-166	0
Nxt1	4.98e-170	0.288804	0.742	0.483	9.11e-166	0
Nfic	1.04e-168	0.264272	0.549	0.293	1.9e-164	0
Ndufa2	1.35e-168	0.256115	0.997	0.894	2.46e-164	0
Srsf2	6.9e-168	0.300666	0.989	0.843	1.26e-163	0
Cdk4	1.81e-167	0.277033	0.998	0.882	3.31e-163	0
Rbms3	6.93e-167	0.254102	0.543	0.289	1.27e-162	0
Commd1	9.03e-167	0.279938	0.898	0.718	1.65e-162	0
Bmp7	1.13e-166	-0.301371	0.054	0.303	2.07e-162	0
Cdca3	2.34e-166	0.343892	0.635	0.363	4.28e-162	0
Sae1	2.23e-165	0.301105	0.832	0.607	4.07e-161	0
Cxcl12	3.86e-165	0.335485	0.539	0.287	7.06e-161	0
Hacd1	6.82e-165	0.280626	0.668	0.418	1.25e-160	0
Ssrp1	7.43e-165	0.301648	0.887	0.671	1.36e-160	0
Nsmce1	9.81e-165	0.307056	0.771	0.549	1.79e-160	0
Nenf	9.15e-164	0.264056	0.938	0.752	1.67e-159	0
Ngfrap1	1.19e-163	0.276863	0.994	0.872	2.17e-159	0
Dut	6.23e-163	0.292353	0.955	0.74	1.14e-158	0
Adprh	2.5e-162	0.271405	0.641	0.385	4.57e-158	0
Pttg1	4.44e-162	0.38527	0.697	0.47	8.12e-158	0
Stmn1	2.58e-161	0.314946	0.994	0.841	4.71e-157	0
Kif23	4.9e-161	0.251802	0.349	0.15	8.96e-157	0
2019-09-11	5.86e-161	0.276651	0.699	0.451	1.07e-156	0
Naa50	9.8e-160	0.289304	0.785	0.556	1.79e-155	0
Morf4l1	6.07e-159	0.251301	0.992	0.88	1.11e-154	0
Bnip3l	6.36e-159	-0.336295	0.863	0.908	1.16e-154	0
Prim1	1.68e-158	0.275797	0.525	0.292	3.07e-154	0
Shisa2	1.81e-158	-0.334201	0.051	0.29	3.31e-154	0
Rfc4	9.36e-158	0.276971	0.626	0.386	1.71e-153	0
Hnrnpd	3.82e-156	0.279842	0.886	0.672	6.97e-152	0
Tcf12	6.99e-155	0.282606	0.693	0.462	1.28e-150	0
Txn1	7.69e-155	0.261758	0.996	0.887	1.4e-150	0
Cldn9	2.05e-154	-0.25565	0.02	0.243	3.75e-150	0
Tcf21	7.11e-154	0.27453	0.377	0.164	1.3e-149	0
Dnmt1	6.78e-153	0.26357	0.535	0.303	1.24e-148	0
Cycs	2.08e-152	0.303502	0.967	0.817	3.8e-148	0
Ubl4a	8.11e-152	0.268644	0.682	0.453	1.48e-147	0
Ssna1	2.2e-151	0.280489	0.84	0.63	4.02e-147	0
Uqcr10	1.75e-149	0.25546	0.995	0.882	3.19e-145	0
Rfc5	3.63e-149	0.264028	0.581	0.347	6.64e-145	0
Pcbd1	7.69e-149	-0.374415	0.101	0.338	1.41e-144	0
0610007P14Rik	3.52e-148	0.26998	0.78	0.558	6.43e-144	0
Tacc3	1.74e-147	0.263816	0.455	0.237	3.18e-143	0
Banf1	2.05e-147	0.265002	0.953	0.782	3.75e-143	0
Slc9a3r1	3.78e-147	-0.289102	0.076	0.312	6.91e-143	0
Lockd	2.44e-146	0.367703	0.519	0.298	4.45e-142	0
Foxp1	7.01e-146	-0.318518	0.162	0.412	1.28e-141	0
Calm3	1.23e-145	0.259155	0.953	0.825	2.24e-141	0
Mrpl33	2e-144	0.261692	0.891	0.708	3.65e-140	0
Ostc	1.35e-143	0.258508	0.942	0.795	2.47e-139	0
Hoxb9	1.96e-143	-0.326458	0.095	0.326	3.58e-139	0
Acat1	2.87e-142	0.27633	0.694	0.464	5.24e-138	0
Ppp1r1a	1e-141	-0.314124	0.061	0.286	1.83e-137	0
Snrpa1	1.32e-141	0.276857	0.862	0.66	2.42e-137	0
Grina	2.62e-140	-0.256923	0.091	0.327	4.78e-136	0
Rpa3	2.79e-140	0.27971	0.748	0.523	5.09e-136	0
Ube2i	4.02e-140	0.256067	0.973	0.832	7.34e-136	0
Arl6ip1	2.56e-139	0.556484	0.737	0.562	4.68e-135	0
Id1	6.39e-138	0.312268	0.743	0.501	1.17e-133	0
Fus	1.19e-136	0.261167	0.96	0.802	2.17e-132	0
Dctpp1	1.32e-136	0.267324	0.939	0.74	2.41e-132	0
Hnrnpab	1.59e-136	0.256279	0.972	0.832	2.9e-132	0
Cited1	1.41e-135	-0.692381	0.073	0.289	2.57e-131	0
Nap1l1	1.97e-134	0.254826	0.972	0.83	3.6e-130	0
Fzr1	2.4e-134	0.30194	0.508	0.305	4.39e-130	0
Osr1	2.7e-134	-0.340285	0.041	0.249	4.93e-130	0
Elof1	3.05e-134	0.259509	0.908	0.726	5.56e-130	0
Stra13	5.12e-134	0.260999	0.818	0.613	9.34e-130	0
Mrps17	2.5e-133	0.250865	0.887	0.696	4.57e-129	0
Actn4	4.22e-133	0.262893	0.658	0.435	7.71e-129	0
Tpi1	1.66e-132	0.273029	0.961	0.822	3.03e-128	0
Malat1	9.27e-132	0.276484	0.997	0.964	1.69e-127	0
Orc6	1.42e-131	0.274416	0.625	0.406	2.59e-127	0
Dcakd	4.67e-131	0.259341	0.854	0.656	8.53e-127	0
Mrpl23	4.97e-131	-0.357843	0.66	0.726	9.07e-127	0
Rhno1	8.07e-131	0.250494	0.625	0.409	1.47e-126	0
Rnaseh2c	9.63e-131	0.251161	0.854	0.643	1.76e-126	0
Btg1	5.43e-130	-0.384714	0.448	0.615	9.91e-126	0
Tubb4b	1.1e-129	0.299768	0.772	0.549	2.01e-125	0
Eif4e	1.32e-129	0.264708	0.833	0.648	2.42e-125	0
Ube2k	3.57e-129	0.257486	0.837	0.661	6.52e-125	0
Cox20	9.91e-129	0.255328	0.772	0.572	1.81e-124	0
Pdia6	1.12e-128	0.27038	0.892	0.719	2.04e-124	0
Hells	5.26e-128	0.270844	0.519	0.306	9.61e-124	0
Wfdc2	1.52e-126	-0.829234	0.114	0.322	2.77e-122	0
Ptges3	1.82e-126	0.256907	0.87	0.677	3.33e-122	0
Rfc1	2.13e-126	0.271126	0.698	0.482	3.89e-122	0
Mkrn1	5.1e-126	-0.773151	0.271	0.486	9.32e-122	0
Cited2	7.25e-126	-0.473075	0.36	0.544	1.32e-121	0
Tpbg	7.88e-126	-0.275729	0.091	0.308	1.44e-121	0
Cox6b2	1.02e-125	0.256351	0.688	0.468	1.87e-121	0
Anp32e	7.03e-125	0.25447	0.787	0.577	1.28e-120	0
B230219D22Rik	1.16e-124	0.263898	0.799	0.606	2.11e-120	0
Cdc20	2.02e-121	0.35397	0.525	0.313	3.69e-117	0
Set	9.44e-121	0.257529	0.984	0.848	1.73e-116	0
Six3	3.32e-119	-0.396541	0.019	0.197	6.06e-115	0
Rfc3	2.05e-118	0.255676	0.572	0.366	3.74e-114	0
Mcm3	3.06e-118	0.264678	0.536	0.333	5.59e-114	0
Id3	2.66e-116	0.35109	0.964	0.827	4.86e-112	0
Cenpa	3.91e-116	0.42091	0.646	0.431	7.15e-112	0
Ezr	7.91e-113	-0.266304	0.106	0.312	1.44e-108	0
Nme1	1.6e-112	0.264495	0.982	0.863	2.92e-108	0
Bcam	2.57e-112	-0.294201	0.118	0.322	4.7e-108	0
Fam213a	3.61e-112	-0.364428	0.287	0.481	6.59e-108	0
Tuba1c	5.29e-111	0.310483	0.416	0.229	9.66e-107	0
Bex4	2.09e-110	-0.369376	0.154	0.356	3.81e-106	0
Capn6	1.27e-109	-0.26022	0.103	0.305	2.32e-105	0
Cxxc5	8.1e-108	-0.352715	0.395	0.556	1.48e-103	0
Hn1	2.96e-106	0.357338	0.905	0.771	5.42e-102	0
Ldha	2.03e-103	0.284489	0.955	0.847	3.7e-99	0
Wnt4	2.76e-101	-0.556044	0.043	0.21	5.04e-97	0
Knstrn	8.11e-101	0.253313	0.521	0.325	1.48e-96	0
Slc25a3	1.29e-97	-0.277773	0.944	0.862	2.36e-93	0
Crip2	8e-97	-0.403461	0.254	0.444	1.46e-92	0
Ucp2	1.84e-96	-0.279534	0.34	0.534	3.37e-92	0
Zeb2	7.83e-93	0.263486	0.393	0.221	1.43e-88	0
Crabp2	8.32e-92	0.281804	0.492	0.322	1.52e-87	0
Cdk2ap2	1.4e-89	-0.257153	0.313	0.488	2.56e-85	0
Epcam	4.27e-84	-0.549853	0.053	0.202	7.81e-80	0
Emid1	2.23e-82	-0.325877	0.123	0.283	4.08e-78	0
Hist3h2ba	4.45e-80	-0.344634	0.321	0.481	8.12e-76	0
Emx2	2.64e-79	-0.309013	0.023	0.154	4.83e-75	0
Sfrp2	1.74e-78	-0.388144	0.092	0.249	3.18e-74	0
Igfbp5	3.87e-78	0.419054	0.641	0.507	7.07e-74	0
Snca	2.3e-75	-0.644845	0.023	0.148	4.2e-71	0
Tubb2b	3.19e-75	-0.269226	0.229	0.395	5.82e-71	0
Bex1	7.54e-74	-0.3651	0.191	0.345	1.38e-69	0
Lhx1os	5.89e-72	-0.273834	0.025	0.148	1.08e-67	0
Pcp4	1.88e-70	-0.40572	0.045	0.176	3.44e-66	0
Hoxb7	2.66e-68	-0.288459	0.216	0.368	4.86e-64	0
Mt1	3.36e-65	-0.39944	0.061	0.19	6.15e-61	0
Pcbp4	3.08e-62	-0.255063	0.563	0.628	5.63e-58	0
Alas2	1.11e-59	-1.06051	0.053	0.167	2.04e-55	0
Car2	3.52e-59	-0.315189	0.019	0.122	6.43e-55	0
Bcl2	6.24e-59	-0.279881	0.335	0.457	1.14e-54	0
Zfos1	1.39e-57	-0.312186	0.78	0.776	2.55e-53	0
Eif3m	5.48e-57	-0.254276	0.869	0.824	1e-52	0
Bpgm	8.11e-56	-0.452381	0.236	0.369	1.48e-51	0
Rab3ip	4.15e-51	-0.295567	0.158	0.278	7.58e-47	0
Gas1	2.2e-48	-0.358644	0.619	0.648	4.01e-44	0
Phgdh	3.94e-48	-0.296198	0.531	0.592	7.2e-44	0
Fam132a	6e-45	-0.462843	0.363	0.456	1.1e-40	0
Mt2	1.58e-44	-0.283253	0.053	0.149	2.89e-40	0
Sox11	2.84e-40	-0.347509	0.593	0.606	5.19e-36	0
Mgp	1.35e-39	0.342561	0.38	0.275	2.47e-35	0
Vcan	5.54e-38	-0.278056	0.387	0.458	1.01e-33	0
Krt18	3.53e-37	-0.258178	0.062	0.149	6.44e-33	0
Xist	1.02e-36	0.479312	0.367	0.277	1.86e-32	0
Crip1	4.92e-33	-0.250406	0.279	0.387	8.99e-29	0
Fabp5	2.34e-32	-0.400975	0.625	0.638	4.28e-28	0
Robo2	1.36e-31	-0.310385	0.34	0.398	2.49e-27	0
Ramp2	6.88e-27	-0.263406	0.521	0.566	1.26e-22	0
Ldhb	3.7e-24	-0.304446	0.668	0.66	6.76e-20	0
Calb1	4.54e-23	-0.742049	0.079	0.144	8.29e-19	0
Fech	4.2e-17	-0.370161	0.24	0.293	7.67e-13	0
Wt1	1.74e-14	-0.26302	0.531	0.512	3.18e-10	0
Hist1h2bc	3.23e-14	-0.255446	0.249	0.3	5.9e-10	0
Hba-a1	6.78e-09	-3.40217	0.917	0.903	0.000123846	0
Hbb-bt	2.63e-07	-3.18617	0.76	0.731	0.00480215	0
Rprm	5.21e-07	-0.558506	0.105	0.132	0.00951009	0
Hba-a2	9.53e-07	-3.10424	0.57	0.552	0.0174063	0
Hbb-y	7.29e-06	-2.13579	0.268	0.224	0.133232	0
Hbb-bs	1.68e-05	-3.15955	0.948	0.94	0.306958	0
Apoe	0.000714393	-0.464969	0.262	0.228	1	0

## Sheet: 1
Symbol	p_val	avg_logFC	pct.1	pct.2	p_val_adj	cluster
Crym	0	1.37967	0.932	0.217	0	1
Cited1	0	1.17826	0.72	0.186	0	1
Fxyd6	0	1.12858	0.992	0.633	0	1
Tsc22d1	0	0.924228	0.999	0.852	0	1
Rspo1	0	0.877189	0.895	0.258	0	1
Robo2	0	0.843254	0.863	0.315	0	1
Gas1	0	0.83865	0.968	0.593	0	1
Zfos1	0	0.822114	0.984	0.744	0	1
Eef2	0	0.818665	1	0.923	0	1
Vcan	0	0.763878	0.872	0.381	0	1
Ramp2	0	0.743821	0.905	0.505	0	1
Six3	0	0.731222	0.557	0.112	0	1
Fam213a	0	0.7203	0.841	0.393	0	1
Tpm2	0	0.702376	0.888	0.489	0	1
Tgfbi	0	0.682736	0.844	0.456	0	1
Hsp90ab1	0	0.678036	1	0.923	0	1
Bcl2	0	0.672451	0.816	0.381	0	1
Uncx	0	0.669644	0.838	0.283	0	1
Osr1	0	0.651312	0.622	0.157	0	1
Shisa2	0	0.638956	0.658	0.194	0	1
Hist3h2ba	0	0.637155	0.781	0.408	0	1
Eya1	0	0.632626	0.713	0.185	0	1
Six2	0	0.627949	0.693	0.165	0	1
Des	0	0.605264	0.64	0.199	0	1
Eef1a1	0	0.604895	1	0.981	0	1
Spock2	0	0.601648	0.684	0.202	0	1
Hs3st6	0	0.585336	0.635	0.176	0	1
Zbtb20	0	0.578778	0.856	0.478	0	1
Rpl3	0	0.5132	1	0.944	0	1
Ppp1r1a	0	0.508815	0.549	0.208	0	1
Rpl10a	0	0.505978	1	0.961	0	1
Eif3m	0	0.4969	0.987	0.805	0	1
Wt1	0	0.487691	0.861	0.46	0	1
Ttc28	0	0.48664	0.73	0.365	0	1
Npm1	0	0.482729	1	0.917	0	1
Tcf4	0	0.482058	0.816	0.504	0	1
Cox7a2l	0	0.481636	0.999	0.89	0	1
Rspo3	0	0.478703	0.522	0.197	0	1
Eif3e	0	0.474506	0.997	0.86	0	1
Rps9	0	0.468148	1	0.977	0	1
Foxp1	0	0.46669	0.684	0.329	0	1
Grb10	0	0.465068	0.91	0.66	0	1
Cntfr	0	0.461198	0.653	0.304	0	1
Cldn9	0	0.45978	0.522	0.164	0	1
Slc1a3	0	0.457006	0.474	0.173	0	1
Cped1	0	0.450888	0.615	0.24	0	1
Tpbg	0	0.450108	0.558	0.234	0	1
Impdh2	0	0.448652	0.946	0.75	0	1
Rplp0	0	0.445283	1	0.993	0	1
Espn	0	0.445188	0.55	0.2	0	1
Ocm	0	0.444968	0.308	0.03	0	1
Rem1	0	0.444438	0.674	0.323	0	1
Gm266	0	0.444175	0.785	0.356	0	1
Pabpn1	0	0.441354	0.8	0.502	0	1
Ptov1	0	0.440557	0.989	0.85	0	1
Slc12a2	0	0.440489	0.536	0.197	0	1
Ckb	0	0.439621	0.56	0.235	0	1
Meox1	0	0.433106	0.403	0.097	0	1
Rpl4	0	0.432923	1	0.954	0	1
Gltscr2	0	0.432701	0.978	0.818	0	1
Eef1g	0	0.420902	1	0.917	0	1
Rps4x	0	0.416802	1	0.962	0	1
Hnrnpa1	0	0.409387	1	0.907	0	1
Slc25a3	0	0.408079	0.992	0.855	0	1
Rpl7	0	0.408041	1	0.971	0	1
Dst	0	0.393236	0.544	0.216	0	1
Gnb2l1	0	0.390713	1	0.921	0	1
Bmp7	0	0.38966	0.551	0.224	0	1
Rps18	0	0.386463	1	0.957	0	1
Rps5	0	0.384608	1	0.978	0	1
Fam189b	0	0.384594	0.555	0.235	0	1
Slc9a3r1	0	0.381952	0.554	0.236	0	1
Eif3h	0	0.381316	0.997	0.888	0	1
Rpl23a	0	0.378441	1	0.975	0	1
Pabpc1	0	0.373771	0.999	0.943	0	1
Eif3f	0	0.373272	1	0.899	0	1
Slc25a4	0	0.37267	1	0.895	0	1
Rpl9	0	0.370927	1	0.952	0	1
Rpl18a	0	0.367045	1	0.984	0	1
Rpl13a	0	0.366708	1	0.971	0	1
Rps3	0	0.364658	1	0.958	0	1
Kif26b	0	0.359216	0.478	0.166	0	1
Rpl23	0	0.355332	1	0.969	0	1
Hoxd12	0	0.353438	0.384	0.081	0	1
Rps28	0	0.349113	1	0.93	0	1
Rpl15	0	0.348521	1	0.922	0	1
Rpl6	0	0.346881	1	0.953	0	1
Wdr66	0	0.344379	0.322	0.051	0	1
Rps20	0	0.344266	1	0.961	0	1
mt-Co1	0	0.344211	1	0.976	0	1
Rps27	0	0.339941	1	0.948	0	1
Rpl32	0	0.33856	1	0.981	0	1
Rps14	0	0.331681	1	0.987	0	1
Rps7	0	0.330017	1	0.967	0	1
Rpl7a	0	0.323383	1	0.926	0	1
Rps27a	0	0.321657	1	0.969	0	1
Naca	0	0.320408	1	0.932	0	1
H3f3a	0	0.317597	1	0.974	0	1
Rpl27a	0	0.316545	1	0.963	0	1
Rpl5	0	0.314269	1	0.915	0	1
Rps15a	0	0.311682	1	0.968	0	1
Rpl10	0	0.308803	1	0.97	0	1
Rpl12	0	0.307859	1	0.95	0	1
Rpl18	0	0.306982	1	0.945	0	1
Rps10	0	0.305094	1	0.943	0	1
Rpl17	0	0.304333	1	0.973	0	1
Rps23	0	0.302423	1	0.976	0	1
Fau	0	0.300389	1	0.947	0	1
Rpsa	0	0.296421	1	0.981	0	1
Sobp	0	0.295822	0.347	0.095	0	1
Rps13	0	0.294174	1	0.953	0	1
Rps3a1	0	0.29319	1	0.956	0	1
Rpl37	0	0.290024	1	0.96	0	1
Nell1	0	0.288086	0.303	0.057	0	1
Rps6	0	0.285965	1	0.963	0	1
Rpl39	0	0.285163	1	0.974	0	1
Rpl36a	0	0.284556	1	0.949	0	1
Rpl14	0	0.279075	1	0.958	0	1
Rplp2	0	0.277171	1	0.981	0	1
Rps8	0	0.272709	1	0.974	0	1
Traf1	0	0.272363	0.27	0.045	0	1
Tpt1	0	0.270125	1	0.997	0	1
Rpl37a	0	0.266184	1	0.976	0	1
Sgip1	0	0.2615	0.28	0.062	0	1
Rbfox1	0	0.256276	0.269	0.053	0	1
Rpl11	0	0.254081	1	0.963	0	1
Spc24	0	-0.599251	0.119	0.507	0	1
Fn1	0	-0.716577	0.058	0.486	0	1
Sfrp1	0	-0.88121	0.061	0.44	0	1
S100a10	0	-0.997536	0.304	0.652	0	1
Ifitm3	0	-0.999708	0.133	0.518	0	1
Anxa2	0	-1.00661	0.152	0.566	0	1
Birc5	0	-1.04935	0.169	0.578	0	1
Igfbp7	0	-1.20172	0.114	0.531	0	1
Col3a1	0	-1.27605	0.076	0.473	0	1
Ptn	0	-1.36097	0.468	0.747	0	1
Hmgb2	0	-1.37438	0.77	0.828	0	1
2810417H13Rik	0	-1.48153	0.259	0.664	0	1
Rps25	6.42e-305	0.273329	1	0.93	1.17e-300	1
Eno3	1.81e-304	0.334129	0.414	0.14	3.31e-300	1
Scx	1.65e-303	0.355053	0.477	0.18	3.01e-299	1
Nr2f6	4.72e-303	0.426469	0.807	0.509	8.63e-299	1
Hes6	2.04e-302	0.414768	0.666	0.355	3.73e-298	1
Pcbp4	4.79e-302	0.437867	0.859	0.581	8.76e-298	1
Rps24	5.08e-302	0.261731	1	0.966	9.27e-298	1
Ube2c	6.32e-302	-1.11272	0.228	0.568	1.15e-297	1
Plac8	8.18e-302	-0.891709	0.057	0.425	1.49e-297	1
Rps11	1.15e-301	0.255795	1	0.957	2.1e-297	1
Top2a	1.03e-300	-0.894714	0.102	0.463	1.89e-296	1
Cenpa	5.48e-299	-1.02144	0.156	0.508	1e-294	1
Sox4	5.73e-299	0.475449	0.954	0.761	1.05e-294	1
Serpinf1	4.18e-294	0.339732	0.49	0.195	7.63e-290	1
Tagln2	1.97e-293	-0.625518	0.092	0.459	3.6e-289	1
Trp53i11	7.92e-291	0.350754	0.439	0.163	1.45e-286	1
Pgf	1.52e-289	0.293448	0.282	0.067	2.79e-285	1
Capn6	1.32e-288	0.416162	0.535	0.236	2.41e-284	1
Dhx34	1.46e-285	0.30753	0.315	0.087	2.67e-281	1
Eif3k	5.03e-285	0.342539	0.996	0.91	9.18e-281	1
Rps26	1.16e-283	0.26849	1	0.961	2.12e-279	1
Cdca8	1.83e-282	-0.599382	0.088	0.445	3.34e-278	1
Fgfr1	1.72e-281	0.423968	0.812	0.527	3.14e-277	1
Hic1	3.1e-281	-0.716798	0.051	0.401	5.66e-277	1
Nfib	5.64e-281	-0.576037	0.031	0.381	1.03e-276	1
Btg1	2.85e-279	0.427969	0.836	0.554	5.2e-275	1
Rps2	4.07e-278	0.264455	1	0.995	7.44e-274	1
Cct4	3.21e-277	0.397063	0.957	0.781	5.87e-273	1
Enho	2.05e-274	0.33221	0.469	0.187	3.74e-270	1
Ebf1	9.91e-273	-0.757008	0.027	0.367	1.81e-268	1
Ccna2	5.81e-272	-0.489095	0.045	0.393	1.06e-267	1
Sncaip	9.15e-272	0.300842	0.464	0.18	1.67e-267	1
Cdk1	2.08e-271	-0.570096	0.096	0.446	3.8e-267	1
Rps12	3.81e-271	0.271658	1	0.946	6.96e-267	1
Sparc	3.42e-270	0.295424	0.97	0.743	6.25e-266	1
Hoxc10	1.97e-268	0.406718	0.897	0.597	3.6e-264	1
Phgdh	2.86e-268	0.441684	0.828	0.545	5.23e-264	1
Col1a2	1.06e-267	-1.15123	0.126	0.458	1.94e-263	1
Pttg1	2.4e-267	-0.609132	0.204	0.548	4.38e-263	1
Rpl22	2.53e-265	0.282923	1	0.925	4.62e-261	1
Phactr1	1.03e-264	0.334354	0.397	0.141	1.87e-260	1
Hsd11b2	5.19e-264	0.291443	0.347	0.11	9.48e-260	1
Bbx	1.54e-263	0.436209	0.687	0.412	2.8e-259	1
Gapdh	6.12e-263	0.344999	0.999	0.932	1.12e-258	1
Serpine2	6.21e-263	-0.68163	0.074	0.417	1.13e-258	1
Mfap4	1.23e-262	0.324322	0.914	0.591	2.25e-258	1
Col1a1	1.53e-260	-1.24237	0.183	0.502	2.79e-256	1
Cenpm	1.98e-260	-0.508227	0.173	0.515	3.62e-256	1
Hmgb1	5.22e-260	-0.470616	0.997	0.909	9.53e-256	1
Cenpf	2.22e-258	-0.703288	0.051	0.386	4.05e-254	1
Myl6	2.35e-257	-0.615013	0.911	0.935	4.3e-253	1
Btf3	3.81e-256	0.287611	1	0.92	6.96e-252	1
Smc2	3.91e-256	-0.573179	0.216	0.534	7.13e-252	1
Mki67	3.85e-255	-0.52098	0.055	0.388	7.04e-251	1
Fzd2	1.02e-254	0.402935	0.656	0.37	1.87e-250	1
Clmp	7.3e-254	0.374474	0.73	0.409	1.33e-249	1
Rpl36	7.14e-253	0.264999	1	0.951	1.3e-248	1
Cdca3	1.2e-252	-0.559219	0.11	0.446	2.19e-248	1
Plagl1	4.49e-249	-0.588274	0.083	0.412	8.21e-245	1
Tshz2	4.92e-249	0.373088	0.918	0.655	8.98e-245	1
Rps21	1.35e-246	0.274682	1	0.942	2.47e-242	1
Gm14964	2.16e-244	0.294242	0.328	0.106	3.94e-240	1
Foxd2	5.33e-244	0.261026	0.351	0.119	9.74e-240	1
Rpl38	2.52e-243	0.268088	1	0.962	4.61e-239	1
Eef1b2	2.97e-243	0.283352	1	0.914	5.42e-239	1
Igbp1	4.12e-235	0.36123	0.748	0.492	7.52e-231	1
Hspa8	6.58e-235	0.336071	0.999	0.911	1.2e-230	1
Emilin1	1.8e-234	-0.742389	0.158	0.461	3.28e-230	1
H2afx	2.59e-233	-0.890205	0.556	0.7	4.73e-229	1
Gpc6	4.12e-232	0.415567	0.785	0.524	7.52e-228	1
Tmsb4x	3.38e-231	-1.46255	0.921	0.912	6.17e-227	1
Cks2	1.02e-228	-0.931519	0.407	0.621	1.86e-224	1
Acot1	1.32e-228	0.381859	0.677	0.402	2.41e-224	1
Lockd	1.73e-228	-0.452461	0.058	0.371	3.16e-224	1
Mrpl23	1.73e-228	0.355531	0.92	0.684	3.16e-224	1
Eif2a	1.19e-226	0.373021	0.743	0.497	2.16e-222	1
Ecm1	1.31e-226	-0.815651	0.056	0.358	2.39e-222	1
Bnip3l	1.64e-225	0.309997	0.981	0.889	3e-221	1
Mapk8ip1	1.96e-225	0.320002	0.507	0.245	3.59e-221	1
Hmcn1	5.11e-225	0.375002	0.703	0.41	9.34e-221	1
Hoxa10	6.57e-225	0.371271	0.847	0.587	1.2e-220	1
Cct2	4.51e-223	0.35454	0.933	0.74	8.25e-219	1
Gpi1	7.52e-223	0.372014	0.845	0.619	1.37e-218	1
S100a6	7.56e-223	-0.741524	0.065	0.366	1.38e-218	1
Oxnad1	1.25e-219	0.306898	0.447	0.202	2.29e-215	1
Eif4a2	1.72e-218	0.352406	0.866	0.66	3.15e-214	1
Hmgn2	3.33e-218	-0.460358	0.984	0.898	6.08e-214	1
Tpx2	5.66e-217	-0.437473	0.048	0.346	1.03e-212	1
Ccnb2	3.51e-216	-0.496987	0.07	0.375	6.42e-212	1
Pbk	9.59e-216	-0.389293	0.041	0.337	1.75e-211	1
Gfra1	4.68e-215	0.251594	0.407	0.16	8.55e-211	1
Bbc3	5.69e-215	0.291068	0.381	0.152	1.04e-210	1
Hoxd11	7.29e-213	0.33485	0.753	0.465	1.33e-208	1
Calm1	8.23e-213	-0.528679	0.904	0.871	1.5e-208	1
Arpc1b	8.94e-213	-0.767339	0.398	0.637	1.63e-208	1
Ccnb1	1.41e-212	-0.538953	0.047	0.341	2.58e-208	1
H2afz	6.63e-211	-0.70003	0.998	0.937	1.21e-206	1
Tk1	5.3e-210	-0.451497	0.077	0.375	9.68e-206	1
Tubb6	1.41e-209	-0.494187	0.026	0.309	2.58e-205	1
Nnat	7.8e-209	0.599966	0.739	0.51	1.43e-204	1
Fstl1	1.32e-208	-0.55966	0.382	0.633	2.42e-204	1
Cks1b	1.57e-208	-0.621699	0.808	0.803	2.87e-204	1
Akap13	3.25e-208	0.343792	0.562	0.312	5.93e-204	1
Selm	9.48e-208	-0.647236	0.282	0.558	1.73e-203	1
Nusap1	2.34e-205	-0.471799	0.042	0.326	4.28e-201	1
Cxxc5	7.39e-205	0.34343	0.772	0.496	1.35e-200	1
Hmga2	1.65e-204	0.320868	0.771	0.465	3.01e-200	1
Ogt	2.82e-201	0.337777	0.838	0.617	5.16e-197	1
Use1	1.65e-198	0.328121	0.882	0.686	3.01e-194	1
Rrm2	1.75e-198	-0.472311	0.097	0.387	3.2e-194	1
Eif3l	5.78e-198	0.34203	0.858	0.659	1.06e-193	1
Etv4	2.26e-197	0.278016	0.586	0.309	4.13e-193	1
Tubb2b	3.56e-197	0.323151	0.607	0.335	6.5e-193	1
Marcks	5.72e-197	-0.542474	0.661	0.783	1.04e-192	1
Tubb4b	9.98e-197	-0.624185	0.375	0.612	1.82e-192	1
Cd24a	1.11e-196	0.306606	0.99	0.79	2.04e-192	1
Racgap1	2.12e-196	-0.341463	0.036	0.313	3.88e-192	1
Nfia	1.82e-195	-0.43574	0.049	0.325	3.33e-191	1
Smc4	1.03e-194	-0.520004	0.274	0.535	1.88e-190	1
Tmsb10	2.68e-194	-0.291213	1	0.949	4.89e-190	1
Pkig	7.46e-193	0.32273	0.889	0.663	1.36e-188	1
Meis1	1.12e-192	-0.549267	0.174	0.452	2.04e-188	1
Aurkb	7.49e-192	-0.351389	0.031	0.301	1.37e-187	1
Tpm4	2.76e-191	-0.563829	0.692	0.795	5.04e-187	1
Igfbp2	3.4e-191	0.322637	0.695	0.422	6.21e-187	1
Unc5c	1.06e-189	0.284312	0.485	0.239	1.93e-185	1
Ftl1	3.19e-189	-0.270824	1	1	5.83e-185	1
Col26a1	5.24e-188	0.336411	0.593	0.341	9.57e-184	1
Bgn	1.2e-187	-0.47232	0.024	0.284	2.19e-183	1
Aes	1.68e-186	0.31535	0.938	0.715	3.08e-182	1
Olfml3	2.7e-185	-0.478291	0.034	0.294	4.94e-181	1
Fam64a	5.3e-183	-0.405794	0.039	0.301	9.69e-179	1
Fbln1	1.07e-182	-0.420091	0.149	0.435	1.95e-178	1
Ldb2	8.1e-182	-0.378141	0.015	0.265	1.48e-177	1
Zfp385a	9.31e-182	0.268941	0.407	0.187	1.7e-177	1
Bcl2l11	6.54e-181	0.271491	0.373	0.162	1.19e-176	1
Uqcc2	1.01e-180	-0.441607	0.684	0.79	1.85e-176	1
2700094K13Rik	2.13e-179	-0.473343	0.912	0.849	3.88e-175	1
Gm10260	1.1e-178	0.382848	0.994	0.874	2.02e-174	1
Ypel3	1.69e-177	0.342034	0.777	0.564	3.09e-173	1
Pax2	2.17e-177	0.273389	0.61	0.32	3.97e-173	1
Hes1	4.94e-177	0.434197	0.722	0.49	9.03e-173	1
Mad2l1	5.48e-177	-0.289957	0.074	0.345	1e-172	1
Isyna1	2.17e-176	0.327985	0.774	0.557	3.96e-172	1
Tob1	3.05e-176	0.267389	0.403	0.183	5.58e-172	1
Prc1	6.62e-175	-0.346911	0.022	0.269	1.21e-170	1
Atp6v1f	8.05e-175	0.290187	0.935	0.768	1.47e-170	1
Pfn1	2.2e-174	-0.314674	0.999	0.933	4.02e-170	1
Hoxc8	2.39e-174	0.339605	0.642	0.392	4.37e-170	1
Psma5	4.05e-174	0.29508	0.95	0.796	7.41e-170	1
Cfh	6.45e-174	-0.398701	0.015	0.255	1.18e-169	1
Fscn1	1.14e-173	0.323402	0.912	0.71	2.09e-169	1
Hist1h2ap	1.98e-173	-1.41869	0.249	0.48	3.62e-169	1
Fbl	2.23e-173	0.294912	0.923	0.737	4.07e-169	1
Cited2	2.74e-173	0.395351	0.732	0.485	5.01e-169	1
Ndufa6	1.2e-172	0.278609	0.978	0.856	2.19e-168	1
Knstrn	3.24e-172	-0.396385	0.116	0.39	5.92e-168	1
Hoxc6	8.19e-172	0.313756	0.557	0.312	1.5e-167	1
Snhg6	2.57e-169	0.310098	0.728	0.508	4.69e-165	1
Ubtd1	1.03e-167	0.257436	0.388	0.179	1.88e-163	1
Hsp90b1	7.27e-166	-0.481134	0.592	0.74	1.33e-161	1
Tcp1	2.27e-164	0.27876	0.953	0.809	4.14e-160	1
Pdgfra	2.61e-164	-0.350587	0.014	0.243	4.77e-160	1
Ucp2	9.03e-164	0.296635	0.703	0.477	1.65e-159	1
Ube2s	2.04e-163	-0.55486	0.914	0.884	3.73e-159	1
Oxa1l	1.15e-162	0.295238	0.729	0.503	2.09e-158	1
Clta	4.29e-162	0.262778	0.974	0.847	7.84e-158	1
Meg3	6.58e-160	-1.46429	0.247	0.474	1.2e-155	1
Timp3	3.39e-158	-0.420253	0.043	0.28	6.2e-154	1
Fibin	3.42e-158	-0.446049	0.018	0.243	6.25e-154	1
2019-09-06	7.92e-158	0.252679	0.393	0.189	1.45e-153	1
Hoxc9	4.27e-157	0.312018	0.685	0.446	7.8e-153	1
Kif22	9.37e-157	-0.283831	0.042	0.281	1.71e-152	1
Cenpe	2.56e-156	-0.365565	0.086	0.337	4.68e-152	1
Gmnn	7.27e-156	-0.381877	0.212	0.465	1.33e-151	1
Mecom	8.14e-156	-0.370959	0.076	0.319	1.49e-151	1
Imp3	1.06e-155	0.291056	0.791	0.595	1.94e-151	1
Nav2	1.52e-155	0.302406	0.509	0.289	2.78e-151	1
Saraf	4.62e-155	0.301602	0.673	0.461	8.44e-151	1
Ppp1r14b	1.02e-154	0.318738	0.889	0.69	1.86e-150	1
Spc25	2.04e-154	-0.538095	0.25	0.477	3.73e-150	1
Cnn2	1.11e-153	-0.683645	0.263	0.491	2.03e-149	1
Ckap2l	1.19e-153	-0.256417	0.017	0.24	2.18e-149	1
Cct5	2.84e-152	0.260651	0.979	0.836	5.19e-148	1
Dlk1	1.3e-151	-0.685621	0.041	0.267	2.37e-147	1
Nt5dc2	2.34e-151	0.285965	0.916	0.706	4.27e-147	1
Ssbp4	6.38e-150	0.300477	0.834	0.638	1.17e-145	1
Tyms	1.2e-149	-0.44227	0.327	0.554	2.19e-145	1
Tril	1.51e-148	0.292956	0.7	0.457	2.76e-144	1
Me2	2.51e-147	0.281118	0.417	0.218	4.58e-143	1
Gm10709	3.1e-147	0.379816	0.862	0.731	5.66e-143	1
Paics	9.03e-146	0.285253	0.84	0.644	1.65e-141	1
Tuba1b	3.46e-145	-0.527647	0.984	0.902	6.31e-141	1
Cirbp	6.85e-145	0.351863	0.896	0.736	1.25e-140	1
Tacc3	2.31e-144	-0.277847	0.066	0.299	4.22e-140	1
Rdh10	1.19e-143	0.312241	0.511	0.302	2.18e-139	1
Tcf7l1	6.81e-143	0.26069	0.455	0.25	1.24e-138	1
Eif2b2	8.97e-143	0.27707	0.548	0.343	1.64e-138	1
mt-Nd2	1.68e-142	0.255795	1	0.901	3.06e-138	1
H1fx	3.03e-142	-0.443242	0.517	0.678	5.53e-138	1
Fhl2	3.83e-142	-0.648716	0.192	0.414	7e-138	1
Mad2l2	1.13e-140	0.270074	0.527	0.322	2.06e-136	1
Tenm4	1.56e-140	-0.264944	0.055	0.282	2.86e-136	1
Incenp	2.67e-140	-0.250202	0.048	0.271	4.88e-136	1
Apex1	6.66e-140	0.266309	0.896	0.687	1.22e-135	1
Gucy1a3	7.12e-140	-0.473256	0.031	0.24	1.3e-135	1
Shisa3	1.82e-139	0.25724	0.715	0.444	3.32e-135	1
Malat1	1.67e-138	0.301013	1	0.963	3.06e-134	1
Emp1	3.52e-137	-0.319941	0.034	0.242	6.43e-133	1
Tuba1c	5.27e-137	-0.331654	0.064	0.285	9.62e-133	1
Ergic3	1.4e-136	0.266263	0.81	0.623	2.56e-132	1
Prdx6	1.46e-135	0.265351	0.951	0.778	2.66e-131	1
Ccnd1	3.99e-135	-0.636028	0.273	0.497	7.29e-131	1
Lpar1	1.55e-134	-0.25277	0.023	0.226	2.82e-130	1
Epb41l4aos	1.17e-133	0.26213	0.513	0.317	2.13e-129	1
Kdm5b	1.74e-133	0.263729	0.621	0.409	3.17e-129	1
Ndufs2	9.2e-133	0.255942	0.874	0.717	1.68e-128	1
Hoxb5os	3.8e-132	0.270951	0.427	0.229	6.95e-128	1
Csrp2	1.11e-131	-0.425299	0.39	0.599	2.02e-127	1
Pbx1	1.14e-131	-0.737846	0.736	0.769	2.09e-127	1
Fam212a	1.84e-131	-0.346171	0.085	0.302	3.37e-127	1
Hist3h2a	2.76e-131	0.282631	0.58	0.374	5.05e-127	1
Col5a2	1.32e-130	-0.311626	0.025	0.223	2.41e-126	1
Rangap1	2.35e-130	-0.271313	0.135	0.371	4.28e-126	1
Mpst	5.01e-130	0.254376	0.548	0.343	9.16e-126	1
Csrp1	2.91e-129	-0.432847	0.195	0.422	5.32e-125	1
Qars	4.15e-129	0.263816	0.595	0.394	7.58e-125	1
Loxl1	7.55e-129	-0.347306	0.073	0.283	1.38e-124	1
Nsa2	2.07e-128	0.264814	0.887	0.742	3.78e-124	1
Pdzd2	5.09e-128	-0.30796	0.062	0.272	9.29e-124	1
Phlda1	5.45e-128	0.325991	0.534	0.329	9.95e-124	1
Lmnb1	9.14e-128	-0.360387	0.43	0.619	1.67e-123	1
C1qtnf2	1.18e-127	-0.351252	0.015	0.203	2.16e-123	1
Fbln5	3.71e-127	-0.434973	0.012	0.198	6.78e-123	1
Pdia6	3.75e-127	-0.418763	0.662	0.756	6.86e-123	1
Maged2	6.91e-127	-0.802369	0.644	0.72	1.26e-122	1
Mylk	1.08e-126	-0.378235	0.047	0.248	1.97e-122	1
Nucks1	8.35e-126	-0.40372	0.731	0.759	1.53e-121	1
Rbms1	1.94e-125	-0.334556	0.314	0.541	3.54e-121	1
Prdx1	2.24e-125	-0.280863	0.996	0.91	4.1e-121	1
Igfbp4	2.88e-125	-0.45364	0.632	0.744	5.25e-121	1
Cdc20	2.44e-124	-0.524697	0.157	0.371	4.45e-120	1
Lsm2	3.04e-124	-0.389466	0.722	0.747	5.56e-120	1
Rsrp1	3.13e-124	0.254546	0.924	0.774	5.72e-120	1
Myl9	5e-124	-0.792341	0.245	0.448	9.13e-120	1
Rpl23a-ps3	7.32e-123	0.278621	0.832	0.674	1.34e-118	1
Akap12	1.41e-122	-0.461051	0.147	0.363	2.58e-118	1
Dbi	1.38e-121	-0.357798	0.805	0.828	2.53e-117	1
Lgals1	5.78e-121	-1.16387	0.791	0.817	1.06e-116	1
Pmp22	7.03e-121	-0.285902	0.012	0.192	1.28e-116	1
Penk	1.04e-120	-0.614683	0.028	0.214	1.89e-116	1
Tm4sf1	3.31e-120	-0.459735	0.063	0.26	6.04e-116	1
Myl12a	5.24e-119	-0.394926	0.913	0.868	9.57e-115	1
Slc40a1	7.3e-119	-0.351558	0.066	0.264	1.33e-114	1
Sparcl1	1.96e-118	-0.344569	0.014	0.191	3.58e-114	1
Aurka	8.76e-118	-0.264021	0.048	0.244	1.6e-113	1
Pid1	4.26e-117	-0.324919	0.041	0.231	7.79e-113	1
Gm8730	8.87e-116	0.314553	0.988	0.881	1.62e-111	1
Dek	1.5e-115	-0.403566	0.764	0.764	2.74e-111	1
Crabp1	9.79e-115	-0.509816	0.053	0.242	1.79e-110	1
Gng11	2.04e-114	-0.410989	0.102	0.303	3.72e-110	1
Actn1	2.07e-114	-0.305993	0.207	0.428	3.78e-110	1
Cygb	1.07e-113	-0.374989	0.019	0.193	1.96e-109	1
Ccnd2	2.25e-112	-0.557756	0.547	0.684	4.11e-108	1
Anapc11	1.06e-109	-0.296307	0.764	0.8	1.93e-105	1
Prss23	2.93e-109	-0.282006	0.026	0.2	5.35e-105	1
Id2	4.58e-109	-0.508616	0.485	0.658	8.37e-105	1
Pdgfrb	6.72e-109	-0.284339	0.017	0.185	1.23e-104	1
Cmc2	1.43e-107	-0.291297	0.317	0.519	2.61e-103	1
Nid1	4.06e-107	-0.258718	0.051	0.232	7.41e-103	1
Arhgdib	6.17e-107	-0.275543	0.025	0.194	1.13e-102	1
Aldoa	1.5e-105	0.254578	0.949	0.823	2.73e-101	1
Cald1	5.23e-105	-0.660623	0.516	0.606	9.55e-101	1
Pik3r1	1.87e-104	-0.27951	0.131	0.333	3.41e-100	1
Ctxn1	5.46e-104	0.251944	0.78	0.592	9.98e-100	1
Calr	1.54e-103	-0.361844	0.79	0.816	2.81e-99	1
Pdlim2	9.22e-102	-0.479655	0.206	0.388	1.68e-97	1
Hspa5	1.22e-100	-0.40553	0.655	0.744	2.23e-96	1
Rasgrp2	3.77e-100	-0.352957	0.108	0.294	6.88e-96	1
Ube2l6	9.79e-99	-0.376472	0.053	0.223	1.79e-94	1
Dkk1	1.07e-98	-0.426729	0.015	0.168	1.95e-94	1
Hjurp	3.92e-98	-0.250541	0.161	0.363	7.16e-94	1
Lsm6	1.78e-97	-0.286582	0.791	0.8	3.25e-93	1
Cd81	2.9e-97	-0.451367	0.823	0.824	5.31e-93	1
Igfbp3	3.05e-95	-0.346736	0.02	0.172	5.57e-91	1
Islr	3.65e-95	-0.268519	0.057	0.225	6.67e-91	1
Ywhah	6.27e-94	-0.312104	0.661	0.744	1.15e-89	1
Ogn	1.34e-93	-0.295966	0.006	0.147	2.45e-89	1
Col6a1	1.89e-92	-0.260377	0.016	0.162	3.45e-88	1
Mrpl42	6.94e-92	-0.286904	0.776	0.792	1.27e-87	1
Lbh	7.64e-92	-0.371929	0.15	0.324	1.4e-87	1
Ntn1	1.3e-91	-0.253502	0.016	0.16	2.38e-87	1
Lig1	8.34e-91	-0.375557	0.31	0.482	1.52e-86	1
Snhg18	7.83e-90	-0.3368	0.246	0.435	1.43e-85	1
Tspan4	1.5e-89	-0.264825	0.179	0.37	2.73e-85	1
H2afv	1.79e-89	-0.274885	0.991	0.892	3.27e-85	1
Anxa5	5e-89	-0.392742	0.405	0.562	9.13e-85	1
mt-Nd3	2.61e-88	0.250633	0.874	0.732	4.78e-84	1
Dhrs3	6.23e-88	-0.364972	0.222	0.399	1.14e-83	1
Actb	3.66e-87	-0.450142	0.994	0.947	6.69e-83	1
Acta2	9.1e-87	-0.819015	0.062	0.218	1.66e-82	1
Tmpo	2.44e-86	-0.300756	0.607	0.69	4.46e-82	1
Id1	2.72e-86	-0.377125	0.377	0.559	4.97e-82	1
Snai2	1.06e-85	-0.32471	0.112	0.28	1.94e-81	1
Rasl11a	1.94e-85	-0.276075	0.076	0.239	3.55e-81	1
Pmf1	3.01e-85	-0.270976	0.442	0.587	5.5e-81	1
Arl4c	6.8e-85	-0.251685	0.072	0.232	1.24e-80	1
Lsm3	6.47e-84	-0.27888	0.747	0.755	1.18e-79	1
Bok	8.58e-84	-0.266075	0.159	0.34	1.57e-79	1
Cycs	6.71e-83	-0.310306	0.879	0.831	1.22e-78	1
Rnf26	5.06e-82	-0.260566	0.284	0.464	9.24e-78	1
Wbp5	1.11e-81	-0.252244	0.963	0.874	2.03e-77	1
Nr2f1	4.77e-81	-0.297609	0.177	0.349	8.72e-77	1
Emx2	3.08e-80	-0.309223	0.021	0.154	5.62e-76	1
Calm3	3.38e-79	-0.274428	0.818	0.846	6.18e-75	1
Calm2	6.66e-79	-0.275101	0.984	0.888	1.22e-74	1
Ran	2.06e-78	-0.275782	0.992	0.901	3.76e-74	1
Cyb5a	3.18e-77	-0.278503	0.7	0.751	5.81e-73	1
Serping1	6.29e-76	-0.295281	0.086	0.235	1.15e-71	1
Prdx4	1.87e-75	-0.288315	0.568	0.675	3.42e-71	1
Myh10	2.06e-74	-0.27395	0.375	0.541	3.76e-70	1
Eva1b	1.15e-73	-0.490684	0.67	0.705	2.09e-69	1
Mgp	7.14e-73	-0.964171	0.159	0.31	1.3e-68	1
2019-09-07	7.55e-73	-0.33402	0.609	0.709	1.38e-68	1
Arpc5	1.22e-72	-0.285724	0.583	0.693	2.23e-68	1
Rgs5	3.91e-71	-0.256831	0.018	0.137	7.15e-67	1
Tpm1	1.08e-70	-0.383277	0.548	0.664	1.97e-66	1
Nasp	4.03e-69	-0.287093	0.543	0.639	7.37e-65	1
Mmp14	2.6e-67	-0.271472	0.325	0.485	4.75e-63	1
Lhx1os	2.23e-65	-0.261574	0.03	0.147	4.08e-61	1
Cyr61	7.16e-65	-0.283995	0.031	0.148	1.31e-60	1
Gata3	1.06e-63	-0.26498	0.011	0.114	1.94e-59	1
Rrbp1	4.96e-63	-0.275114	0.495	0.617	9.07e-59	1
Alas2	1.46e-62	-1.05788	0.049	0.167	2.66e-58	1
Flna	7.33e-62	-0.271184	0.408	0.549	1.34e-57	1
Smoc2	2.81e-61	-0.264384	0.014	0.117	5.12e-57	1
Basp1	3.42e-60	-0.255477	0.347	0.495	6.25e-56	1
Gpx1	3.87e-60	-0.428394	0.811	0.856	7.06e-56	1
Pcolce	2.35e-59	-0.268802	0.102	0.233	4.3e-55	1
Car2	7.63e-59	-0.314973	0.019	0.122	1.39e-54	1
Epcam	9.17e-58	-0.519677	0.077	0.198	1.68e-53	1
Sepp1	4.85e-56	-0.446944	0.381	0.499	8.87e-52	1
Ifitm2	4.79e-55	-0.290595	0.962	0.888	8.75e-51	1
Hba-a2	7.99e-54	-3.18059	0.44	0.573	1.46e-49	1
Prkcdbp	2.12e-53	-0.257475	0.082	0.203	3.87e-49	1
Emid1	3.59e-53	-0.26903	0.151	0.279	6.55e-49	1
Klf2	1.55e-52	-0.251133	0.018	0.111	2.84e-48	1
Postn	1.18e-51	-0.282457	0.015	0.104	2.15e-47	1
Emp3	3.34e-51	-0.407944	0.496	0.554	6.1e-47	1
Sh3bgrl3	2.74e-50	-0.275625	0.768	0.784	5e-46	1
Igf2	6.69e-50	-0.291111	0.455	0.568	1.22e-45	1
H19	1.19e-48	-0.382799	0.874	0.846	2.18e-44	1
Mt1	3.44e-48	-0.367032	0.077	0.187	6.29e-44	1
Arl6ip1	6.82e-47	-0.439327	0.535	0.594	1.25e-42	1
S100a11	9.17e-47	-0.387632	0.914	0.852	1.68e-42	1
Igfbp6	7.63e-46	-0.341162	0.09	0.196	1.39e-41	1
Gpc3	8.36e-46	-0.456376	0.696	0.723	1.53e-41	1
H1f0	6.2e-45	-0.343838	0.82	0.8	1.13e-40	1
Rprm	4.13e-42	-0.616933	0.05	0.14	7.55e-38	1
S100a16	4.74e-42	-0.306531	0.27	0.391	8.67e-38	1
Ly6e	6.52e-42	-0.299285	0.27	0.39	1.19e-37	1
Zeb2	1.16e-41	-0.306813	0.15	0.26	2.12e-37	1
Mt2	1.4e-41	-0.268732	0.055	0.149	2.56e-37	1
Rab3ip	2.98e-41	-0.278585	0.168	0.276	5.44e-37	1
Bpgm	5.64e-41	-0.428365	0.246	0.367	1.03e-36	1
Fech	4.32e-38	-0.397496	0.192	0.3	7.89e-34	1
Wfdc2	1.29e-37	-0.684922	0.209	0.307	2.35e-33	1
Krt18	3.76e-36	-0.253864	0.062	0.149	6.87e-32	1
Hbb-bt	3.4e-35	-3.28743	0.687	0.742	6.22e-31	1
Apoe	2.4e-32	-0.628182	0.145	0.247	4.38e-28	1
Cd63	4.55e-32	-0.277037	0.906	0.838	8.32e-28	1
Cxcl12	5.17e-32	-0.436649	0.244	0.333	9.44e-28	1
Hbb-bs	9.42e-32	-3.16928	0.955	0.939	1.72e-27	1
Stmn1	4.12e-31	-0.315767	0.949	0.848	7.53e-27	1
Alcam	6.12e-31	-0.450291	0.522	0.556	1.12e-26	1
B2m	1.26e-30	-0.285063	0.358	0.451	2.3e-26	1
Crip1	2.78e-28	-0.329924	0.293	0.385	5.08e-24	1
Dcn	1.59e-27	-0.492507	0.063	0.133	2.91e-23	1
Mkrn1	4.08e-24	-0.622285	0.386	0.467	7.45e-20	1
Lhfp	6.96e-24	-0.293562	0.424	0.48	1.27e-19	1
Calb1	1.86e-23	-0.73723	0.078	0.144	3.4e-19	1
Camk2n1	1.22e-21	-0.292708	0.474	0.532	2.23e-17	1
Il33	7.3e-18	0.258819	0.327	0.259	1.33e-13	1
Hba-a1	1.13e-16	-3.27658	0.919	0.902	2.07e-12	1
Snca	7.29e-16	-0.559006	0.089	0.137	1.33e-11	1
Hbb-y	9.04e-14	-1.55079	0.172	0.239	1.65e-09	1
Tuba1a	1.12e-11	-0.307147	0.855	0.792	2.04e-07	1
Wnt4	1.09e-09	-0.260332	0.149	0.194	2e-05	1
Vim	1.41e-06	-0.396307	0.634	0.583	0.0257407	1
Sfrp2	2.24e-06	-0.290368	0.2	0.232	0.0409462	1

## Sheet: 2
Symbol	p_val	avg_logFC	pct.1	pct.2	p_val_adj	cluster
Wnt4	0	1.46643	0.814	0.121	0	2
Fam132a	0	1.37968	0.902	0.395	0	2
Wt1	0	0.818798	0.924	0.471	0	2
Pax8	0	0.704191	0.693	0.259	0	2
Pax2	0	0.702857	0.837	0.308	0	2
H19	0	0.702752	0.976	0.836	0	2
Pdgfa	0	0.645935	0.739	0.223	0	2
Cxxc5	0	0.625116	0.888	0.496	0	2
Gxylt2	0	0.619992	0.701	0.186	0	2
Uncx	0	0.59696	0.776	0.315	0	2
Cldn5	0	0.588046	0.27	0.043	0	2
Bcam	0	0.576943	0.741	0.247	0	2
Tmem100	0	0.557905	0.417	0.059	0	2
Npy	0	0.546428	0.395	0.045	0	2
Hey1	0	0.445584	0.489	0.106	0	2
Osr2	0	0.427745	0.294	0.053	0	2
Tenm4	0	0.427246	0.598	0.214	0	2
Cdh4	0	0.379555	0.484	0.108	0	2
Bmp4	0	0.36491	0.45	0.126	0	2
A730017C20Rik	0	0.347718	0.487	0.105	0	2
Scube3	0	0.320987	0.361	0.059	0	2
Fam107a	0	0.310866	0.355	0.054	0	2
Fam19a5	0	0.304954	0.376	0.072	0	2
Bmper	0	0.281265	0.345	0.074	0	2
Rnase12	0	0.275866	0.257	0.027	0	2
Sfrp2	3.37e-301	0.494804	0.557	0.193	6.15e-297	2
Col2a1	3.29e-300	0.329585	0.439	0.124	6e-296	2
2010111I01Rik	9.4e-300	0.392866	0.618	0.241	1.72e-295	2
Clec18a	2.99e-285	0.285528	0.299	0.059	5.46e-281	2
Sox11	2.12e-284	0.596296	0.9	0.573	3.88e-280	2
Dach1	3.93e-281	0.288304	0.493	0.157	7.18e-277	2
Cited2	2.8e-279	0.539084	0.861	0.482	5.12e-275	2
Lgals1	1.73e-272	-1.42044	0.673	0.829	3.16e-268	2
Col9a1	1.47e-268	0.271058	0.274	0.054	2.68e-264	2
Sncaip	2.62e-248	0.316036	0.525	0.187	4.78e-244	2
Frzb	3.71e-248	0.270816	0.314	0.075	6.78e-244	2
Csrp2	6.18e-246	0.62292	0.866	0.539	1.13e-241	2
Tsc22d1	2.9e-241	0.502009	0.995	0.859	5.29e-237	2
Rpl7	1.69e-239	0.319092	1	0.973	3.09e-235	2
Gm266	8.8e-235	0.479641	0.765	0.377	1.61e-230	2
Gja1	4.93e-233	0.382836	0.606	0.265	9.01e-229	2
Serf1	2.48e-232	0.414824	0.97	0.77	4.52e-228	2
Rps2	1.01e-223	0.267983	1	0.995	1.85e-219	2
Tmsb4x	4.29e-214	-1.37182	0.91	0.913	7.84e-210	2
Ncam1	1.53e-213	0.420908	0.772	0.441	2.79e-209	2
Mycn	2.74e-213	0.388089	0.63	0.293	5.01e-209	2
Ier5	2.98e-213	0.363543	0.656	0.308	5.45e-209	2
Hs3st6	4.27e-207	0.316389	0.53	0.208	7.8e-203	2
Cox8a	3.49e-204	0.297711	1	0.957	6.38e-200	2
Slit2	2.72e-203	0.359429	0.583	0.262	4.98e-199	2
Mest	5.02e-201	-0.905765	0.893	0.859	9.18e-197	2
St3gal6	4.14e-199	0.256977	0.487	0.187	7.57e-195	2
Pla2g12a	9.84e-198	0.310941	0.672	0.334	1.8e-193	2
Emid1	5.13e-197	0.367327	0.545	0.231	9.37e-193	2
Col3a1	6.85e-194	-0.929371	0.113	0.451	1.25e-189	2
Pcp4	6.56e-192	1.07067	0.379	0.134	1.2e-187	2
Nt5dc2	7.96e-191	0.385489	0.943	0.713	1.45e-186	2
Mrpl23	4.22e-190	0.348507	0.954	0.691	7.7e-186	2
Ltbp1	5.37e-189	0.281764	0.534	0.227	9.82e-185	2
Col1a1	5.72e-189	-1.06648	0.167	0.489	1.04e-184	2
Hic1	9.82e-188	-0.703193	0.057	0.385	1.79e-183	2
Ptma	1.85e-184	0.359886	1	0.959	3.39e-180	2
Eva1a	2.94e-181	0.309498	0.364	0.127	5.37e-177	2
Rspo1	2e-180	0.276684	0.689	0.309	3.65e-176	2
Plac8	3.96e-179	-0.843857	0.089	0.406	7.23e-175	2
Hoxc9	2.88e-178	0.375073	0.772	0.447	5.26e-174	2
Ifitm3	8.84e-176	-0.921903	0.201	0.494	1.61e-171	2
Id1	1.2e-174	0.429329	0.815	0.504	2.19e-170	2
Msi2	4.18e-174	0.307491	0.611	0.309	7.64e-170	2
Ebf1	1.04e-173	-0.72415	0.039	0.351	1.9e-169	2
Atp5g2	9.34e-170	0.299055	1	0.894	1.71e-165	2
Ppp1r1a	3.21e-165	0.252928	0.525	0.226	5.86e-161	2
Fabp5	1.44e-164	0.424174	0.876	0.611	2.63e-160	2
Anxa2	2.8e-163	-0.766533	0.26	0.536	5.12e-159	2
Rplp0	1.49e-161	0.27081	1	0.993	2.72e-157	2
Eva1b	2.88e-161	-0.684122	0.562	0.715	5.26e-157	2
Col1a2	7.01e-160	-1.00627	0.145	0.441	1.28e-155	2
Emilin1	3.19e-159	-0.736674	0.167	0.447	5.83e-155	2
Bri3	8.38e-157	0.316825	0.978	0.808	1.53e-152	2
Pkig	3.39e-155	0.320356	0.911	0.671	6.19e-151	2
Id3	1.01e-154	0.356399	0.982	0.831	1.85e-150	2
Rdh10	4.14e-154	0.318968	0.6	0.302	7.57e-150	2
S100a1	6.13e-152	0.31186	0.47	0.21	1.12e-147	2
Dut	1.06e-149	0.37679	0.945	0.751	1.94e-145	2
Stmn1	8.71e-149	0.470415	0.976	0.85	1.59e-144	2
Emp3	4.37e-147	-0.637593	0.348	0.567	7.98e-143	2
Cnn2	2.09e-146	-0.762612	0.224	0.485	3.83e-142	2
Siva1	1.15e-145	0.371081	0.978	0.832	2.09e-141	2
Nfib	4.74e-141	-0.463313	0.081	0.36	8.67e-137	2
Fth1	1.52e-137	-0.287959	1	0.994	2.77e-133	2
Fam60a	1.61e-135	0.267032	0.663	0.373	2.94e-131	2
Hmgb3	1.86e-135	0.343717	0.954	0.789	3.4e-131	2
Arpc1b	5.26e-135	-0.738328	0.458	0.62	9.6e-131	2
Ecm1	1.31e-134	-0.783865	0.082	0.342	2.4e-130	2
Apex1	2.28e-134	0.321455	0.919	0.693	4.16e-130	2
Tcf4	1.19e-133	0.312964	0.793	0.52	2.18e-129	2
Meg3	1.02e-132	-0.999522	0.203	0.469	1.87e-128	2
Fam212a	1.72e-132	-0.398625	0.04	0.297	3.14e-128	2
Gas2	8.5e-131	0.277604	0.446	0.204	1.55e-126	2
Igf2	2.36e-130	0.347212	0.789	0.527	4.31e-126	2
Lhx1	2.23e-128	0.35592	0.264	0.09	4.08e-124	2
Hoxc10	9.58e-128	0.344344	0.872	0.613	1.75e-123	2
Hnrnpa1	9.97e-124	0.250684	0.999	0.911	1.82e-119	2
Id2	9.35e-123	0.326707	0.869	0.609	1.71e-118	2
Tspan13	1.25e-122	0.259022	0.582	0.302	2.29e-118	2
H2afz	1.64e-122	0.351882	1	0.94	3e-118	2
Kdm2b	2.08e-122	0.330157	0.61	0.347	3.81e-118	2
Eif3m	1.01e-120	0.379466	0.975	0.815	1.85e-116	2
Smim4	7.82e-120	0.258261	0.636	0.368	1.43e-115	2
Map1b	5.25e-116	0.25137	0.424	0.194	9.58e-112	2
Dhrs3	7.64e-116	-0.45735	0.155	0.398	1.4e-111	2
Prdx6	9.03e-116	0.2913	0.962	0.785	1.65e-111	2
Lsp1	1.62e-114	0.433504	0.891	0.645	2.96e-110	2
Ifitm1	5.75e-114	-0.559434	0.152	0.39	1.05e-109	2
Ppa1	2.31e-113	0.305814	0.795	0.547	4.21e-109	2
Slc40a1	3.59e-113	-0.389563	0.031	0.259	6.55e-109	2
Nop10	5.54e-113	0.283011	0.982	0.85	1.01e-108	2
Timm8b	6.61e-113	0.266859	0.955	0.8	1.21e-108	2
Tagln2	4.21e-112	-0.455762	0.203	0.43	7.69e-108	2
Peg3	1.74e-111	-0.502101	0.555	0.691	3.17e-107	2
Plagl1	4.24e-111	-0.482224	0.154	0.39	7.75e-107	2
S100a6	7.38e-111	-0.525039	0.109	0.348	1.35e-106	2
Clu	7.79e-110	0.268608	0.299	0.117	1.42e-105	2
Myl9	4.27e-109	-0.83181	0.222	0.441	7.8e-105	2
Ndufa12	6.09e-109	0.261989	0.981	0.844	1.11e-104	2
Ctxn1	1.17e-108	0.258267	0.851	0.593	2.14e-104	2
Myl6	3.27e-108	-0.434457	0.951	0.93	5.98e-104	2
Slc25a3	3.62e-108	0.265	0.992	0.861	6.62e-104	2
Lbh	1.32e-106	-0.438267	0.097	0.322	2.41e-102	2
Hoxc8	1.56e-106	0.298701	0.664	0.401	2.84e-102	2
Cfh	1.13e-104	-0.374266	0.03	0.243	2.06e-100	2
Vdac1	1.38e-104	0.269769	0.962	0.788	2.52e-100	2
Ldb2	1.66e-104	-0.350529	0.037	0.252	3.04e-100	2
Ptov1	1.81e-104	0.265883	0.99	0.856	3.31e-100	2
Mafb	1.41e-103	0.44086	0.222	0.076	2.58e-99	2
H2afy	2.23e-103	0.260348	0.958	0.791	4.07e-99	2
Ccnd1	3.02e-103	0.824248	0.64	0.448	5.52e-99	2
Sfrp1	3.25e-100	-0.72515	0.206	0.408	5.94e-96	2
Btg1	9.5e-100	0.263995	0.827	0.567	1.74e-95	2
Hoxd11	2.48e-99	0.255117	0.744	0.478	4.52e-95	2
Acaa2	2.78e-99	0.289346	0.786	0.546	5.07e-95	2
Eef2	2.85e-99	0.296539	1	0.926	5.21e-95	2
Pdgfra	9.58e-99	-0.327585	0.027	0.231	1.75e-94	2
Maged2	6.56e-98	-0.784451	0.675	0.714	1.2e-93	2
Cald1	1.14e-97	-0.682134	0.501	0.604	2.08e-93	2
Fhl2	2.05e-97	-0.655149	0.201	0.403	3.75e-93	2
Aars	2.95e-97	0.298221	0.768	0.555	5.38e-93	2
Olfml3	1.1e-95	-0.436156	0.071	0.279	2e-91	2
Lhx1os	6.52e-93	0.250382	0.28	0.115	1.19e-88	2
Selm	1.98e-91	-0.562472	0.387	0.535	3.62e-87	2
Blvrb	2.57e-91	-0.393656	0.273	0.466	4.7e-87	2
Mfap2	1.12e-90	-0.528904	0.857	0.817	2.04e-86	2
Igfbp7	4.04e-90	-0.494549	0.279	0.494	7.38e-86	2
S100a10	1.77e-89	-0.641094	0.492	0.617	3.23e-85	2
Jund	9.74e-89	0.275102	0.923	0.762	1.78e-84	2
Efnb1	2.11e-88	0.259811	0.682	0.448	3.85e-84	2
Cdkn1c	6.94e-88	-0.633439	0.731	0.764	1.27e-83	2
Mecom	1.14e-86	-0.34307	0.105	0.306	2.08e-82	2
Pdlim2	1.2e-86	-0.512621	0.191	0.382	2.19e-82	2
Hist1h2ap	2.31e-86	0.411382	0.664	0.426	4.21e-82	2
Nfia	8.15e-86	-0.365664	0.109	0.307	1.49e-81	2
Hba-a1	3.25e-85	-3.56706	0.848	0.911	5.94e-81	2
Sepp1	3.43e-84	-0.53037	0.333	0.499	6.26e-80	2
Vim	2.33e-81	-0.491007	0.445	0.605	4.26e-77	2
Dctpp1	3.42e-81	0.25082	0.921	0.751	6.24e-77	2
Nrp1	1.36e-80	-0.367471	0.343	0.517	2.48e-76	2
Ifitm2	1.62e-80	-0.370083	0.977	0.89	2.96e-76	2
Hbb-bs	1.56e-78	-3.32765	0.906	0.945	2.86e-74	2
C1qtnf2	2.75e-78	-0.333316	0.025	0.194	5.03e-74	2
Anxa6	3.66e-78	-0.329373	0.198	0.381	6.68e-74	2
Pid1	4.59e-78	-0.330862	0.046	0.222	8.39e-74	2
Chd3	7.15e-74	-0.36674	0.562	0.645	1.31e-69	2
Tpm2	5.36e-73	-0.497984	0.45	0.554	9.8e-69	2
Meis1	7.37e-73	-0.476361	0.285	0.428	1.35e-68	2
Penk	3.33e-72	-0.591913	0.041	0.204	6.09e-68	2
Cdc42ep3	7.41e-72	-0.353581	0.111	0.292	1.35e-67	2
Shisa3	8.23e-72	-0.44712	0.359	0.494	1.5e-67	2
Hsp90aa1	3.4e-71	0.250388	0.968	0.82	6.22e-67	2
Fibin	7.24e-71	-0.388931	0.061	0.228	1.32e-66	2
Tpm4	1.26e-70	-0.437585	0.783	0.78	2.3e-66	2
Ranbp1	5.07e-70	0.250559	0.991	0.879	9.26e-66	2
Serpine2	2.03e-69	-0.543929	0.231	0.385	3.7e-65	2
Mfap4	4.79e-68	-0.50418	0.585	0.64	8.76e-64	2
Cryab	1.13e-67	0.274243	0.114	0.032	2.06e-63	2
Gng11	3.41e-67	-0.398046	0.123	0.291	6.22e-63	2
Foxc2	7.57e-67	0.268862	0.53	0.338	1.38e-62	2
Tnnt1	1.69e-66	-0.254098	0.043	0.198	3.08e-62	2
6030408B16Rik	1.03e-63	-0.269897	0.11	0.271	1.88e-59	2
Cygb	1.1e-63	-0.348603	0.036	0.183	2e-59	2
Mgp	2.75e-63	-0.523362	0.503	0.267	5.02e-59	2
Emp1	9.3e-62	-0.279877	0.075	0.228	1.7e-57	2
Fbln5	1.44e-60	-0.376145	0.041	0.186	2.63e-56	2
Uqcc2	1.09e-58	-0.309981	0.767	0.776	2e-54	2
Rarres2	1.3e-58	-0.26914	0.122	0.282	2.38e-54	2
Tpi1	2.21e-58	-0.292354	0.911	0.834	4.04e-54	2
Hbb-bt	2.9e-58	-3.5255	0.677	0.741	5.31e-54	2
Tubb6	3.18e-58	-0.359137	0.132	0.285	5.81e-54	2
Etl4	3.44e-56	-0.250915	0.178	0.329	6.28e-52	2
Fn1	1.02e-55	-0.405339	0.314	0.44	1.87e-51	2
Hba-a2	2.36e-54	-3.39464	0.452	0.566	4.31e-50	2
Ctsl	6.97e-54	0.260358	0.772	0.565	1.27e-49	2
Ube2l6	5.17e-53	-0.355684	0.075	0.213	9.44e-49	2
Gpc3	6.1e-53	-0.514951	0.723	0.719	1.12e-48	2
Sparcl1	1.4e-52	-0.303622	0.048	0.18	2.56e-48	2
Bgn	4.02e-52	-0.354505	0.12	0.262	7.34e-48	2
Cd81	7.71e-52	-0.374848	0.879	0.818	1.41e-47	2
Mef2c	1.26e-51	-0.280134	0.071	0.209	2.29e-47	2
Ptn	4.45e-50	-0.95493	0.722	0.707	8.13e-46	2
Capns1	2.24e-49	-0.28875	0.721	0.733	4.1e-45	2
Snca	5.9e-49	-0.634611	0.025	0.142	1.08e-44	2
Ogn	8.72e-49	-0.258493	0.022	0.139	1.59e-44	2
Igfbp3	6.83e-48	-0.252218	0.039	0.163	1.25e-43	2
Alas2	1.45e-46	-1.05323	0.045	0.162	2.65e-42	2
Tm4sf1	2.18e-46	-0.365189	0.112	0.246	3.98e-42	2
Anxa5	1.23e-44	-0.331804	0.469	0.549	2.25e-40	2
Rhoc	3.01e-44	-0.295889	0.499	0.572	5.49e-40	2
Dkk1	9.72e-44	-0.387746	0.045	0.158	1.77e-39	2
Meis2	2.29e-42	-0.348487	0.847	0.732	4.19e-38	2
Foxd1	6.63e-41	-0.309646	0.148	0.269	1.21e-36	2
Alcam	3.37e-40	-0.516191	0.512	0.555	6.15e-36	2
Vasp	7.81e-40	-0.275837	0.411	0.487	1.43e-35	2
Rpl29	1.12e-39	0.250841	0.868	0.753	2.05e-35	2
Actb	2.38e-38	-0.317462	0.994	0.949	4.34e-34	2
Fstl1	3.94e-38	-0.324666	0.559	0.603	7.2e-34	2
Tril	1.5e-37	-0.251053	0.414	0.498	2.73e-33	2
Dcn	4.83e-36	-0.481766	0.035	0.132	8.82e-32	2
Rasgrp2	5.21e-36	-0.308353	0.171	0.279	9.52e-32	2
Csrp1	1.42e-35	-0.320938	0.302	0.401	2.6e-31	2
Cyba	3.08e-35	-0.303227	0.484	0.551	5.62e-31	2
Serping1	4.57e-35	-0.260814	0.116	0.225	8.35e-31	2
Car2	2.86e-32	-0.295655	0.03	0.116	5.23e-28	2
Hmcn1	2.35e-31	-0.275224	0.388	0.456	4.29e-27	2
Cited1	6.92e-29	-0.561905	0.175	0.268	1.27e-24	2
Gucy1a3	1.89e-28	-0.368514	0.131	0.22	3.46e-24	2
Calm1	4.68e-27	-0.253141	0.96	0.866	8.55e-23	2
Rprm	6.24e-24	-0.594131	0.06	0.135	1.14e-19	2
B2m	5.27e-23	-0.289402	0.389	0.443	9.63e-19	2
Pbx1	1.01e-21	-0.519494	0.854	0.755	1.85e-17	2
2019-09-07	1.22e-20	-0.250375	0.723	0.692	2.24e-16	2
Acta2	2.05e-20	-0.670552	0.129	0.204	3.75e-16	2
Gpx1	7.88e-20	-0.358163	0.881	0.847	1.44e-15	2
Hbb-y	2.04e-19	-1.94574	0.153	0.238	3.72e-15	2
Cxcl12	6.78e-17	-0.353533	0.265	0.327	1.24e-12	2
Ramp2	1.62e-15	-0.2657	0.568	0.559	2.96e-11	2
Camk2n1	5.1e-15	-0.305385	0.517	0.525	9.32e-11	2
Akap12	1.56e-14	-0.272094	0.291	0.338	2.84e-10	2
Fech	2.17e-13	-0.383163	0.246	0.29	3.97e-09	2
Crabp1	1.79e-11	-0.373455	0.175	0.22	3.26e-07	2
Bpgm	1.38e-10	-0.390439	0.328	0.353	2.53e-06	2
Calb1	2.31e-09	-0.72101	0.098	0.139	4.22e-05	2
Epcam	7.9e-06	-0.434641	0.161	0.184	0.144296	2
Mkrn1	0.00730731	-0.564544	0.499	0.452	1	2
#REF!	8.78639e-44	0.302548	0.338	0.159	1.54061e-39	2
#REF!	2.50471e-43	0.289458	0.58	0.364	4.39176e-39	2
#REF!	1.12553e-42	0.29406	0.748	0.581	1.97351e-38	2
#REF!	3.47164e-42	0.294684	0.63	0.398	6.08717e-38	2
#REF!	8.59628e-42	0.302163	0.571	0.386	1.50727e-37	2
#REF!	8.672e-42	0.333187	0.754	0.607	1.52055e-37	2
#REF!	9.27041e-42	0.278759	0.929	0.813	1.62547e-37	2
#REF!	1.18089e-41	0.259063	0.975	0.895	2.07057e-37	2
#REF!	1.55611e-41	0.307034	0.468	0.273	2.72848e-37	2
#REF!	2.29563e-41	0.260744	0.317	0.141	4.02516e-37	2
#REF!	3.68771e-41	0.279321	0.832	0.697	6.46604e-37	2
#REF!	7.90443e-41	0.273202	0.915	0.79	1.38596e-36	2
#REF!	1.42244e-40	0.313831	0.616	0.433	2.4941e-36	2
#REF!	4.00556e-40	0.287361	0.515	0.312	7.02336e-36	2
#REF!	5.08946e-40	0.288302	0.448	0.259	8.92386e-36	2
#REF!	8.31932e-39	0.264725	0.626	0.436	1.45871e-34	2
#REF!	1.76985e-38	0.255376	0.915	0.844	3.10325e-34	2
#REF!	2.99059e-38	0.257158	0.886	0.788	5.24371e-34	2
#REF!	3.07156e-38	0.272942	0.933	0.832	5.38567e-34	2
#REF!	6.186e-38	0.298744	0.552	0.369	1.08465e-33	2
#REF!	1.51441e-37	0.315082	0.729	0.601	2.65537e-33	2
#REF!	2.57077e-37	0.300158	0.506	0.326	4.50759e-33	2
#REF!	2.8496e-37	0.274984	0.485	0.304	4.99649e-33	2
#REF!	2.87629e-37	0.288025	0.696	0.532	5.04328e-33	2
#REF!	1.37924e-36	0.259652	0.61	0.422	2.41836e-32	2
#REF!	2.56538e-36	0.280069	0.822	0.699	4.49813e-32	2
#REF!	2.77521e-36	0.262785	0.748	0.6	4.86605e-32	2
#REF!	5.36457e-36	0.270039	0.865	0.761	9.40624e-32	2
#REF!	1.93776e-35	0.275308	0.731	0.6	3.39767e-31	2
#REF!	6.89369e-35	0.306517	0.807	0.69	1.20874e-30	2
#REF!	9.70067e-35	0.364338	0.476	0.304	1.70092e-30	2
#REF!	1.04945e-34	0.255898	0.754	0.61	1.8401e-30	2
#REF!	1.12181e-34	0.284665	0.736	0.59	1.96699e-30	2
#REF!	1.91206e-34	0.319036	0.524	0.349	3.35261e-30	2
#REF!	2.26845e-34	0.262694	0.733	0.586	3.9775e-30	2
#REF!	2.33807e-34	0.269246	0.785	0.67	4.09957e-30	2
#REF!	6.52321e-34	0.305087	0.571	0.421	1.14378e-29	2
#REF!	8.20694e-34	0.255397	0.523	0.345	1.439e-29	2
#REF!	8.81448e-34	0.279684	1	0.977	1.54553e-29	2
#REF!	5.94623e-33	0.258337	0.771	0.636	1.04261e-28	2
#REF!	7.22055e-33	0.333679	0.647	0.501	1.26605e-28	2
#REF!	7.48109e-33	0.254123	0.801	0.687	1.31173e-28	2
#REF!	1.26761e-32	0.258337	0.771	0.663	2.22262e-28	2
#REF!	3.48362e-32	0.277652	0.791	0.677	6.10818e-28	2
#REF!	3.60716e-32	0.262512	0.713	0.585	6.32479e-28	2
#REF!	9.33064e-32	0.276691	0.748	0.636	1.63603e-27	2
#REF!	1.22033e-31	0.256498	0.684	0.546	2.13973e-27	2
#REF!	1.23329e-31	0.25886	0.781	0.673	2.16246e-27	2
#REF!	1.32851e-31	0.272241	0.774	0.665	2.32941e-27	2
#REF!	2.45805e-31	0.259283	0.832	0.725	4.30995e-27	2
#REF!	2.76189e-31	0.251398	0.361	0.204	4.84269e-27	2
#REF!	7.55242e-30	0.254137	0.715	0.596	1.32424e-25	2
#REF!	1.46708e-29	0.253974	0.441	0.282	2.57238e-25	2
#REF!	3.18979e-29	0.250784	0.804	0.7	5.59298e-25	2
#REF!	3.89896e-29	0.393432	0.32	0.161	6.83644e-25	2
#REF!	9.0348e-29	0.268784	0.646	0.507	1.58416e-24	2
#REF!	2.37101e-28	0.257221	0.705	0.587	4.15732e-24	2
#REF!	2.40345e-28	0.315251	0.536	0.389	4.2142e-24	2
#REF!	5.18389e-28	0.317297	0.7	0.56	9.08944e-24	2
#REF!	1.33744e-27	0.270957	0.39	0.228	2.34506e-23	2
#REF!	2.1492e-27	0.255995	0.793	0.696	3.76841e-23	2
#REF!	8.99717e-27	0.255295	0.709	0.582	1.57756e-22	2
#REF!	1.93464e-25	0.254059	0.526	0.375	3.3922e-21	2
#REF!	1.83109e-23	0.258748	0.683	0.575	3.21064e-19	2
#REF!	2.41043e-23	0.263147	0.596	0.459	4.22644e-19	2
#REF!	2.46122e-23	0.264617	0.572	0.437	4.3155e-19	2
#REF!	1.31036e-19	0.287883	0.978	0.907	2.29758e-15	2
#REF!	1.5168e-17	0.302358	0.271	0.162	2.65955e-13	2
#REF!	5.91276e-12	0.285463	0.697	0.645	1.03674e-07	2

## Sheet: 3
Symbol	p_val	avg_logFC	pct.1	pct.2	p_val_adj	cluster	gene
Tspan13	2.3e-112	-0.335762	0.071	0.352	4.2e-108	3
Calml4	2.52e-112	0.318262	0.348	0.15	4.6e-108	3
Mrpl23	7.49e-112	-0.396011	0.498	0.736	1.37e-107	3
Tsc22d1	1.61e-111	-0.743787	0.861	0.874	2.94e-107	3
Espn	2.57e-111	-0.298366	0.015	0.268	4.7e-107	3
Nfib	2.75e-111	0.359951	0.557	0.313	5.03e-107	3
Postn	8.01e-111	0.30866	0.241	0.078	1.46e-106	3
S100a10	1.3e-110	0.289486	0.801	0.587	2.38e-106	3
Aurkb	1.52e-110	-0.33155	0.028	0.285	2.77e-106	3
Eya1	2.39e-110	-0.355746	0.023	0.278	4.36e-106	3
Tgfbi	4.44e-110	0.350505	0.711	0.491	8.12e-106	3
Cd83	1.02e-108	0.343574	0.416	0.21	1.86e-104	3
Ghr	1.29e-108	0.386112	0.469	0.273	2.35e-104	3
Ptms	1.34e-108	0.309967	0.943	0.845	2.44e-104	3
sept15	1.3e-107	0.305742	0.972	0.877	2.38e-103	3
Cnrip1	2.23e-107	0.316043	0.452	0.241	4.07e-103	3
Fcgrt	2.65e-107	0.355885	0.536	0.335	4.84e-103	3
Lpar1	6.99e-107	0.322471	0.38	0.182	1.28e-102	3
Cst3	8.15e-107	0.282671	0.897	0.803	1.49e-102	3
Mad2l1	1.17e-106	-0.263816	0.057	0.33	2.13e-102	3
Racgap1	1.82e-106	-0.309592	0.039	0.296	3.33e-102	3
Chchd10	1.12e-105	-0.411705	0.088	0.361	2.05e-101	3
Adgrl2	1.16e-105	0.404798	0.523	0.345	2.12e-101	3
Aldh2	2.16e-105	0.373285	0.686	0.548	3.95e-101	3
Fam64a	4.97e-105	-0.378284	0.034	0.285	9.08e-101	3
Uhrf1	6.55e-104	-0.300748	0.095	0.374	1.2e-99	3
Acta2	1.88e-103	0.58817	0.38	0.18	3.43e-99	3
Rgl1	2.22e-103	0.280438	0.324	0.142	4.06e-99	3
Hs3st6	1.53e-102	-0.321843	0.019	0.258	2.8e-98	3
Gpc6	4.91e-102	0.400612	0.708	0.546	8.96e-98	3
Pcbd1	5.08e-102	-0.364152	0.067	0.327	9.29e-98	3
Laptm4a	2.39e-101	0.328905	0.897	0.797	4.36e-97	3
Ranbp1	2.49e-101	-0.429577	0.908	0.888	4.56e-97	3
Cenpm	3.01e-101	-0.378947	0.202	0.492	5.5e-97	3
Eif3e	3.63e-101	0.294354	0.975	0.87	6.64e-97	3
Nucks1	5.64e-100	-0.439415	0.612	0.768	1.03e-95	3
Six2	1.14e-99	-0.328343	0.021	0.256	2.08e-95	3
Vstm2b	2.44e-99	0.277107	0.259	0.099	4.45e-95	3
Dctpp1	2.88e-99	-0.39849	0.608	0.781	5.26e-95	3
Emid1	7.17e-99	-0.37707	0.039	0.281	1.31e-94	3
Lig1	1.33e-98	-0.41937	0.2	0.482	2.42e-94	3
Cnpy2	7.57e-98	0.312138	0.902	0.808	1.38e-93	3
Shisa2	8.71e-98	-0.314371	0.035	0.277	1.59e-93	3
Dut	9.81e-98	-0.453266	0.649	0.78	1.79e-93	3
H2afy	1.2e-97	-0.352416	0.684	0.818	2.19e-93	3
Arf5	3.06e-97	0.272356	0.963	0.924	5.59e-93	3
Ppib	7.82e-97	0.295141	0.96	0.87	1.43e-92	3
2700094K13Rik	2.5e-96	-0.423546	0.833	0.86	4.56e-92	3
Rrm2	2.6e-96	-0.408837	0.11	0.369	4.75e-92	3
Prc1	2.62e-96	-0.320075	0.024	0.254	4.78e-92	3
Atxn7l3b	5.73e-96	0.289993	0.952	0.86	1.05e-91	3
Itga9	1.47e-95	0.325273	0.417	0.226	2.69e-91	3
Spint2	1.58e-95	-0.502342	0.051	0.291	2.88e-91	3
Pdgfa	1.34e-93	-0.325066	0.053	0.292	2.44e-89	3
Wfdc2	2.02e-93	-0.803454	0.073	0.313	3.69e-89	3
Pkig	2.93e-93	-0.355766	0.472	0.714	5.36e-89	3
Tacc3	3.33e-93	-0.269958	0.049	0.287	6.08e-89	3
Lockd	3.55e-93	-0.348923	0.093	0.349	6.48e-89	3
Mis18bp1	4.46e-93	-0.254222	0.02	0.244	8.14e-89	3
Anxa6	5.19e-93	0.325972	0.54	0.348	9.48e-89	3
Ezh2	1.43e-92	-0.314409	0.274	0.561	2.61e-88	3
Spock2	3.68e-92	-0.305686	0.049	0.287	6.73e-88	3
Lsp1	8.43e-92	0.294597	0.868	0.651	1.54e-87	3
P3h3	8.6e-92	0.32333	0.461	0.273	1.57e-87	3
Kif22	8.71e-92	-0.266345	0.037	0.267	1.59e-87	3
Bmp7	1.06e-91	-0.269218	0.05	0.288	1.94e-87	3
Cited1	4.68e-91	-0.668952	0.048	0.278	8.54e-87	3
Ybx1	7.54e-91	-0.255591	0.994	0.914	1.38e-86	3
Cdk1	8.89e-91	-0.418351	0.163	0.42	1.62e-86	3
Ly6h	2.22e-90	0.28095	0.291	0.123	4.06e-86	3
Tyms	1.2e-89	-0.405668	0.281	0.544	2.2e-85	3
Ubald2	2.51e-89	-0.341999	0.367	0.636	4.59e-85	3
Dnajc9	3.45e-87	-0.325573	0.317	0.589	6.29e-83	3
C1qtnf4	6.13e-87	0.333783	0.434	0.264	1.12e-82	3
Timp3	9.33e-87	0.332624	0.428	0.231	1.71e-82	3
Slit2	1.83e-86	-0.275805	0.073	0.313	3.34e-82	3
Ppp1r1a	4.95e-86	-0.295349	0.048	0.273	9.05e-82	3
Cenpe	5.99e-86	-0.328937	0.084	0.322	1.09e-81	3
Cadm1	2.28e-85	0.366053	0.49	0.326	4.17e-81	3
Lyar	3.33e-85	-0.325862	0.453	0.696	6.08e-81	3
Aurka	8.57e-85	-0.267802	0.024	0.234	1.57e-80	3
Nasp	1.18e-84	-0.357254	0.395	0.647	2.16e-80	3
Fbxo5	1.85e-84	-0.250443	0.051	0.276	3.38e-80	3
Rsu1	2.01e-83	0.331443	0.605	0.459	3.67e-79	3
Des	2.83e-83	-0.312765	0.056	0.278	5.16e-79	3
Uba7	4.5e-83	0.274101	0.312	0.15	8.21e-79	3
Tpbg	6.68e-83	-0.258216	0.066	0.297	1.22e-78	3
A230065H16Rik	7.1e-83	0.254648	0.229	0.088	1.3e-78	3
Sfr1	1.01e-82	0.348972	0.898	0.834	1.84e-78	3
Ppdpf	5.06e-82	0.287804	0.929	0.842	9.24e-78	3
Ubc	1.14e-81	0.325838	0.863	0.774	2.08e-77	3
Lsm2	2.32e-81	-0.385951	0.606	0.756	4.24e-77	3
Rad21	3.48e-81	-0.267323	0.193	0.464	6.35e-77	3
Tpd52l1	5.05e-81	0.312399	0.402	0.232	9.22e-77	3
Ndufa6	6.03e-81	0.286472	0.947	0.866	1.1e-76	3
Nr2f2	8.37e-81	0.28656	0.902	0.754	1.53e-76	3
Hsp90aa1	1.55e-80	-0.368502	0.762	0.841	2.82e-76	3
Tubb4b	1.68e-80	-0.481891	0.353	0.6	3.08e-76	3
Hoxb5os	1.78e-80	-0.254985	0.054	0.274	3.25e-76	3
Efemp2	1.42e-79	0.296622	0.626	0.485	2.59e-75	3
Ndufa13	1.83e-79	0.262071	0.961	0.896	3.34e-75	3
Igf2	2.16e-79	0.347049	0.677	0.541	3.94e-75	3
Ivns1abp	3.34e-79	-0.282149	0.241	0.513	6.1e-75	3
Ube2s	4.9e-79	-0.488713	0.844	0.892	8.95e-75	3
Ptprd	3.11e-78	0.309743	0.476	0.311	5.69e-74	3
Cpa2	3.89e-78	0.330191	0.296	0.14	7.11e-74	3
Ntm	5.67e-78	0.272829	0.291	0.135	1.04e-73	3
Crip1	1.11e-77	-0.412444	0.145	0.392	2.02e-73	3
Dhfr	1.35e-77	-0.257329	0.132	0.377	2.46e-73	3
Arpc5	2.17e-77	0.284483	0.759	0.671	3.97e-73	3
Rbms1	2.76e-77	0.304833	0.636	0.499	5.03e-73	3
Btg2	6.08e-77	0.279629	0.318	0.162	1.11e-72	3
Bcl2	1.23e-76	-0.318483	0.208	0.461	2.24e-72	3
Parva	1.84e-76	0.322475	0.512	0.365	3.37e-72	3
Mdfi	2.74e-76	0.277131	0.437	0.263	5.01e-72	3
Arl6ip1	4.43e-76	-0.531051	0.376	0.605	8.08e-72	3
Tuba1b	5.52e-76	-0.463494	0.943	0.911	1.01e-71	3
Dek	6.67e-76	-0.395913	0.662	0.773	1.22e-71	3
Ramp2	2.95e-75	-0.391907	0.333	0.58	5.39e-71	3
Cks1b	4.55e-75	-0.45947	0.744	0.809	8.31e-71	3
Phgdh	6.63e-75	-0.375744	0.365	0.603	1.21e-70	3
Gstm2	1.05e-74	0.287481	0.388	0.224	1.91e-70	3
Lsm3	2.02e-73	-0.32072	0.616	0.766	3.69e-69	3
Hmcn1	2.45e-73	0.30802	0.596	0.437	4.47e-69	3
Arhgef25	4.07e-72	0.269807	0.361	0.202	7.43e-68	3
Il11ra1	5.97e-72	0.339421	0.445	0.292	1.09e-67	3
Ctsz	2.57e-71	0.289134	0.537	0.399	4.7e-67	3
Rarb	2.81e-71	0.266708	0.337	0.184	5.13e-67	3
Cdc42ep5	3.98e-71	0.268794	0.38	0.218	7.28e-67	3
Mgp	5.41e-71	0.72231	0.433	0.277	9.88e-67	3
Cope	1.35e-70	0.295877	0.787	0.729	2.46e-66	3
Nudt4	1.97e-70	-0.269909	0.271	0.546	3.6e-66	3
Wnt4	2.4e-70	-0.550393	0.024	0.202	4.39e-66	3
Zeb2	3.09e-70	-0.371308	0.062	0.261	5.65e-66	3
Bex4	1.13e-69	-0.335	0.128	0.346	2.06e-65	3
Six3	1.56e-68	-0.375275	0.017	0.186	2.85e-64	3
Flna	8.4e-68	0.283805	0.636	0.52	1.54e-63	3
Osr1	1.5e-67	-0.298918	0.049	0.236	2.75e-63	3
Rasl11b	3.17e-67	0.257533	0.303	0.156	5.79e-63	3
Phlda1	4.25e-67	-0.292378	0.152	0.375	7.76e-63	3
Tubb5	9.07e-67	-0.320828	0.99	0.927	1.66e-62	3
Rabac1	3.27e-66	0.315779	0.642	0.545	5.97e-62	3
Mxra8	3.78e-65	0.255672	0.326	0.18	6.9e-61	3
Rbbp7	1.52e-64	0.276359	0.792	0.724	2.78e-60	3
Etv4	1.98e-64	-0.255539	0.143	0.365	3.62e-60	3
Nab2	1.79e-63	0.28229	0.435	0.287	3.26e-59	3
Nrep	2.19e-63	0.292216	0.686	0.602	4e-59	3
Pmf1	2.34e-63	-0.262885	0.344	0.587	4.28e-59	3
Mmp2	6.36e-63	0.26672	0.416	0.263	1.16e-58	3
Copz2	7.17e-63	0.285741	0.529	0.4	1.31e-58	3
Flywch2	7.94e-63	0.296388	0.491	0.356	1.45e-58	3
Calr	1.26e-62	0.273166	0.884	0.806	2.31e-58	3
Ralb	2.19e-62	0.271074	0.502	0.366	4e-58	3
Tmpo	3.35e-62	-0.297779	0.496	0.695	6.11e-58	3
Axl	5.1e-62	0.271853	0.402	0.255	9.32e-58	3
Etfb	5.73e-62	0.26217	0.834	0.778	1.05e-57	3
Pid1	1.03e-61	0.294353	0.348	0.192	1.88e-57	3
Anp32e	3.96e-61	-0.262938	0.39	0.625	7.24e-57	3
Shisa3	7.44e-61	0.295195	0.625	0.468	1.36e-56	3
Nhp2l1	7.67e-60	-0.250774	0.853	0.863	1.4e-55	3
Rab18	1.65e-59	0.273207	0.689	0.623	3.01e-55	3
Hnrnpab	9.74e-58	-0.265928	0.818	0.854	1.78e-53	3
Oaf	1.08e-57	0.270996	0.534	0.398	1.97e-53	3
Igfbp2	1.22e-57	-0.275422	0.248	0.478	2.23e-53	3
Nfic	2.94e-57	0.268142	0.45	0.317	5.38e-53	3
Cotl1	4.73e-57	-0.279804	0.384	0.619	8.64e-53	3
Arhgdib	5.17e-57	0.25593	0.297	0.16	9.44e-53	3
2210013O21Rik	5.77e-57	0.276961	0.66	0.586	1.05e-52	3
Sec62	7.24e-57	0.253717	0.779	0.716	1.32e-52	3
Cyr61	8.84e-57	0.483522	0.249	0.122	1.62e-52	3
Cdh11	1.48e-56	0.252331	0.592	0.456	2.71e-52	3
Lmnb1	2.01e-56	-0.27225	0.387	0.611	3.68e-52	3
App	2.22e-56	0.327797	0.584	0.493	4.05e-52	3
Cxxc5	3.68e-56	-0.290708	0.334	0.552	6.71e-52	3
Ypel3	3.83e-56	0.320763	0.665	0.587	7e-52	3
Rab34	5.17e-56	0.266192	0.658	0.578	9.45e-52	3
Kcnq1ot1	1.1e-55	0.302118	0.76	0.684	2.01e-51	3
Lsm5	4.15e-54	-0.257518	0.686	0.8	7.59e-50	3
Mif	4.17e-54	-0.28608	0.98	0.914	7.62e-50	3
Mkrn1	1.06e-53	-0.657016	0.255	0.474	1.93e-49	3
Micu1	2.32e-53	0.265278	0.375	0.25	4.24e-49	3
Anp32b	1.57e-52	-0.252565	0.882	0.874	2.87e-48	3
Phactr2	1.94e-52	0.252948	0.363	0.235	3.55e-48	3
Pcp4	4.69e-52	-0.391247	0.026	0.169	8.56e-48	3
Cycs	8.44e-52	-0.291879	0.785	0.842	1.54e-47	3
Btg1	1.5e-51	-0.269095	0.39	0.61	2.75e-47	3
Rab3ip	1.23e-50	-0.285878	0.103	0.275	2.25e-46	3
Ogt	2.03e-50	0.26316	0.714	0.641	3.72e-46	3
Gdnf	4.33e-50	0.251076	0.294	0.171	7.91e-46	3
Myl12b	1.04e-49	0.256171	0.74	0.673	1.91e-45	3
Inafm1	1.25e-49	0.27075	0.454	0.34	2.29e-45	3
Pttg1	2.14e-49	-0.330507	0.312	0.518	3.91e-45	3
Mt1	1.65e-48	-0.369235	0.04	0.184	3.02e-44	3
Snhg18	1.22e-47	0.254606	0.52	0.399	2.22e-43	3
Bex1	1.32e-47	-0.301446	0.159	0.338	2.41e-43	3
Emx2	2.76e-47	-0.285598	0.018	0.146	5.05e-43	3
Lhx1os	4.76e-47	-0.263259	0.016	0.141	8.7e-43	3
Hoxb7	1.33e-46	-0.250135	0.172	0.363	2.43e-42	3
Cdk2ap1	2.08e-46	-0.267147	0.377	0.577	3.8e-42	3
Kdm2b	1.07e-44	-0.261806	0.199	0.388	1.95e-40	3
Sfrp2	6.87e-44	-0.329576	0.085	0.24	1.26e-39	3
Fkbp4	8.14e-43	-0.251125	0.687	0.787	1.49e-38	3
Alas2	9.91e-43	-0.998962	0.037	0.161	1.81e-38	3
Egr1	8.17e-41	0.305386	0.179	0.085	1.49e-36	3
Epcam	1.02e-40	-0.481047	0.061	0.192	1.86e-36	3
Fam132a	2.5e-40	-0.423596	0.276	0.459	4.57e-36	3
Snca	2.7e-40	-0.599679	0.026	0.14	4.93e-36	3
Nbl1	9.68e-40	0.256013	0.315	0.204	1.77e-35	3
Car2	3.98e-38	-0.302769	0.013	0.116	7.26e-34	3
Sesn3	6.45e-38	0.253047	0.423	0.334	1.18e-33	3
Tmem176a	6.75e-37	0.277494	0.48	0.405	1.23e-32	3
Rnf121	7.29e-35	0.26399	0.356	0.263	1.33e-30	3
Bpgm	7.83e-32	-0.38068	0.202	0.364	1.43e-27	3
Hba-a2	4.11e-27	-2.91505	0.406	0.568	7.51e-23	3
Calb1	3.75e-26	-0.710206	0.05	0.142	6.85e-22	3
Fxyd6	7.83e-26	-0.383802	0.617	0.688	1.43e-21	3
Fech	4.65e-17	-0.322352	0.193	0.294	8.5e-13	3
Id2	3.06e-16	0.273651	0.661	0.632	5.59e-12	3
Hbb-bt	1.26e-14	-2.9449	0.618	0.745	2.31e-10	3
Apoe	4.92e-10	-0.311507	0.273	0.229	8.99e-06	3
Hbb-bs	9.93e-09	-2.81184	0.897	0.945	0.000181437	3
Hbb-y	1.89e-05	-1.35003	0.177	0.234	0.344722	3
Rprm	4.61e-05	-0.483262	0.098	0.131	0.841663	3
Hba-a1	0.000184817	-2.89288	0.856	0.909	1	3

## Sheet: 4
Symbol	p_val	avg_logFC	pct.1	pct.2	p_val_adj	cluster	gene
Hist1h2ap	0	1.04771	0.903	0.41	0	4
Cited1	0	0.901139	0.736	0.219	0	4
2810417H13Rik	0	0.80529	0.983	0.577	0	4
Cenpw	0	0.797585	0.95	0.518	0	4
Top2a	0	0.749814	0.919	0.371	0	4
Fxyd6	0	0.710047	0.993	0.656	0	4
Dut	0	0.697978	0.996	0.751	0	4
Stmn1	0	0.687967	1	0.85	0	4
Crym	0	0.667814	0.895	0.266	0	4
Fabp5	0	0.666175	0.988	0.607	0	4
Robo2	0	0.648703	0.894	0.348	0	4
Uncx	0	0.620916	0.919	0.312	0	4
Six2	0	0.614118	0.8	0.19	0	4
Tsc22d1	0	0.612278	1	0.862	0	4
Spc25	0	0.574139	0.88	0.409	0	4
Rspo1	0	0.539503	0.888	0.3	0	4
Eya1	0	0.533777	0.803	0.211	0	4
Spock2	0	0.531353	0.794	0.224	0	4
Bcl2	0	0.503459	0.875	0.404	0	4
Vcan	0	0.490117	0.901	0.41	0	4
Ppp1r1a	0	0.432722	0.697	0.218	0	4
Osr1	0	0.410421	0.648	0.185	0	4
Hs3st6	0	0.374376	0.673	0.202	0	4
H3f3a	0	0.35449	1	0.976	0	4
Meox2	0	0.250461	0.376	0.073	0	4
Gm266	1.74e-307	0.456871	0.866	0.377	3.18e-303	4
Gas1	4.72e-299	0.543039	0.98	0.616	8.63e-295	4
H2afz	1.68e-294	0.560342	1	0.941	3.07e-290	4
Dst	2.1e-292	0.345979	0.663	0.227	3.84e-288	4
Kif26b	6.18e-285	0.303281	0.585	0.177	1.13e-280	4
Dctpp1	1.5e-284	0.515928	0.994	0.748	2.75e-280	4
Ptma	1.44e-283	0.396471	1	0.959	2.63e-279	4
Ranbp1	2.12e-278	0.506725	1	0.881	3.88e-274	4
Pkig	6.3e-277	0.466884	0.975	0.671	1.15e-272	4
Mif	1.15e-274	0.491431	1	0.913	2.09e-270	4
Nt5dc2	3.28e-271	0.483764	0.988	0.714	5.98e-267	4
Lig1	5.47e-270	0.506218	0.863	0.425	9.99e-266	4
Pax2	4.66e-268	0.405579	0.802	0.322	8.51e-264	4
Hmga2	8.03e-267	0.513123	0.89	0.475	1.47e-262	4
Clspn	1.14e-266	0.340943	0.563	0.184	2.08e-262	4
Tpbg	3.12e-263	0.364599	0.675	0.245	5.7e-259	4
Des	4.58e-261	0.326179	0.661	0.226	8.36e-257	4
Shisa2	1.09e-256	0.315287	0.647	0.224	1.99e-252	4
Cdca5	1.22e-256	0.264749	0.497	0.148	2.23e-252	4
Sncaip	6.86e-256	0.279949	0.588	0.188	1.25e-251	4
Uhrf1	3.37e-255	0.408115	0.748	0.318	6.16e-251	4
Fbxo5	3.67e-254	0.33964	0.631	0.227	6.71e-250	4
Rrm2	4.34e-252	0.458342	0.736	0.315	7.93e-248	4
Gmnn	7.85e-247	0.415322	0.835	0.397	1.43e-242	4
Cenpf	1.57e-242	0.553247	0.729	0.308	2.87e-238	4
Aes	3.59e-241	0.45208	0.988	0.725	6.57e-237	4
Hmgb2	6.34e-240	0.573191	0.997	0.805	1.16e-235	4
H2afx	3.41e-239	0.583776	0.963	0.657	6.23e-235	4
Cped1	1.11e-237	0.311197	0.684	0.259	2.02e-233	4
Ezh2	2.61e-236	0.429278	0.899	0.507	4.77e-232	4
Smc4	6.33e-232	0.438991	0.885	0.467	1.16e-227	4
Cks1b	6.33e-230	0.460551	0.995	0.788	1.16e-225	4
Hist1h1b	1.53e-229	0.303194	0.495	0.158	2.8e-225	4
Pbk	1.62e-229	0.332205	0.675	0.264	2.96e-225	4
Foxp1	4.47e-228	0.342686	0.777	0.344	8.17e-224	4
Mki67	1.15e-227	0.420426	0.715	0.312	2.1e-223	4
Dek	7.81e-227	0.461309	0.988	0.745	1.43e-222	4
Ttc28	1.02e-226	0.387116	0.801	0.382	1.86e-222	4
Hoxb5os	1.36e-223	0.346758	0.605	0.227	2.49e-219	4
Dhfr	1.1e-217	0.376565	0.732	0.325	2.01e-213	4
Six3	2.65e-217	0.537178	0.452	0.149	4.83e-213	4
Wt1	2.79e-216	0.357176	0.917	0.481	5.1e-212	4
Rad51ap1	2.79e-216	0.270507	0.554	0.196	5.1e-212	4
Rem1	4.47e-216	0.35087	0.77	0.338	8.17e-212	4
Tyms	9.08e-216	0.410462	0.898	0.491	1.66e-211	4
Nop10	2.03e-211	0.401831	0.998	0.852	3.71e-207	4
Pcbp4	1.47e-209	0.388018	0.946	0.591	2.68e-205	4
Hmgb3	4.1e-208	0.4178	0.993	0.789	7.49e-204	4
Slc12a2	1.08e-206	0.290767	0.576	0.216	1.97e-202	4
Sox11	1.68e-206	0.350884	0.961	0.575	3.06e-202	4
Lsm2	4.52e-205	0.40438	0.982	0.724	8.26e-201	4
Grb10	8.73e-204	0.411821	0.955	0.673	1.6e-199	4
Sall1	5.17e-202	0.304581	0.691	0.29	9.45e-198	4
Dnmt1	2.53e-201	0.320945	0.693	0.305	4.63e-197	4
Hoxb9	3.47e-201	0.295396	0.65	0.265	6.34e-197	4
Siva1	4.94e-201	0.384042	0.997	0.833	9.02e-197	4
Aurkb	6.32e-201	0.26863	0.617	0.234	1.16e-196	4
Anxa2	9.35e-201	-0.988496	0.184	0.537	1.71e-196	4
H2afv	1.11e-199	0.388338	0.999	0.898	2.03e-195	4
Bmp7	1.9e-198	0.277526	0.618	0.24	3.47e-194	4
Nnat	1.06e-197	0.494644	0.879	0.513	1.93e-193	4
Mis18bp1	1.91e-197	0.294862	0.538	0.199	3.49e-193	4
Tk1	3.3e-197	0.318526	0.705	0.303	6.02e-193	4
Usp1	5.45e-197	0.372708	0.861	0.463	9.96e-193	4
Nhp2l1	6.05e-197	0.385625	0.998	0.851	1.11e-192	4
Prc1	8.34e-195	0.294458	0.559	0.208	1.52e-190	4
Cbx5	2.96e-193	0.392895	0.925	0.588	5.42e-189	4
Hoxd11	3.45e-193	0.353942	0.88	0.473	6.3e-189	4
Nasp	5.04e-193	0.419512	0.943	0.6	9.2e-189	4
Ftl1	5.97e-191	-0.325416	1	1	1.09e-186	4
Cdca8	6.18e-191	0.363024	0.772	0.364	1.13e-186	4
Foxc1	3.07e-190	0.275846	0.597	0.234	5.61e-186	4
Hnrnpab	3.98e-190	0.378281	0.995	0.839	7.27e-186	4
H2afy	7.38e-190	0.377851	0.993	0.792	1.35e-185	4
Spc24	2.57e-188	0.343508	0.83	0.423	4.7e-184	4
Hn1	3.04e-185	0.466861	0.977	0.774	5.54e-181	4
Cenpm	4.86e-185	0.316685	0.855	0.436	8.87e-181	4
Phgdh	1.14e-184	0.397807	0.917	0.556	2.09e-180	4
Anp32b	1.24e-184	0.363448	0.999	0.864	2.26e-180	4
Hjurp	1.49e-184	0.294315	0.691	0.305	2.72e-180	4
Ybx1	3.12e-183	0.324228	1	0.913	5.7e-179	4
Dnajc9	4.28e-183	0.363494	0.909	0.539	7.82e-179	4
Mis18a	3.34e-182	0.267217	0.67	0.286	6.1e-178	4
Mthfd2	1.83e-181	0.297151	0.637	0.274	3.35e-177	4
Rnaseh2a	2.89e-181	0.339177	0.762	0.382	5.28e-177	4
Tipin	3.95e-180	0.397181	0.946	0.623	7.21e-176	4
Igfbp7	1.82e-179	-1.13726	0.159	0.5	3.33e-175	4
Rad51	2.25e-178	0.259737	0.528	0.203	4.11e-174	4
Lyar	2.56e-177	0.376101	0.946	0.654	4.68e-173	4
Atad2	2.76e-176	0.272815	0.562	0.226	5.04e-172	4
Tubb5	5.94e-176	0.430248	1	0.927	1.09e-171	4
Zbtb20	7.82e-175	0.345015	0.886	0.5	1.43e-170	4
Ccdc34	8.46e-175	0.365802	0.958	0.667	1.55e-170	4
Fam213a	8.56e-175	0.321859	0.812	0.424	1.56e-170	4
Birc5	1.58e-174	0.39014	0.879	0.493	2.89e-170	4
Dpy30	7.81e-174	0.364079	0.972	0.738	1.43e-169	4
Capn6	1.24e-173	0.286326	0.601	0.25	2.26e-169	4
Fen1	1.44e-173	0.304045	0.674	0.31	2.63e-169	4
Maged2	3.71e-172	-1.00712	0.564	0.722	6.78e-168	4
Rplp1	1.48e-171	0.255712	1	0.985	2.71e-167	4
Tcf19	2.1e-171	0.275755	0.532	0.211	3.83e-167	4
Ppp1r14b	5.43e-171	0.390801	0.95	0.698	9.92e-167	4
Sumo2	6.06e-171	0.304413	0.999	0.911	1.11e-166	4
Smc2	1.86e-170	0.307878	0.873	0.459	3.39e-166	4
Snrpd1	2.7e-170	0.349929	0.998	0.86	4.93e-166	4
Cks2	3.37e-170	0.421898	0.917	0.565	6.16e-166	4
Nr2f6	3.53e-170	0.341304	0.869	0.523	6.45e-166	4
Cited2	1.11e-169	0.403298	0.854	0.49	2.02e-165	4
Cenph	1.72e-169	0.254665	0.565	0.23	3.15e-165	4
Ifitm3	5.98e-168	-0.981326	0.168	0.49	1.09e-163	4
Nhp2	5.99e-168	0.356077	0.981	0.744	1.09e-163	4
Hells	1.1e-166	0.335155	0.66	0.308	2e-162	4
Pcna	2.35e-164	0.376473	0.729	0.387	4.29e-160	4
Lsm8	8.75e-164	0.346193	0.981	0.738	1.6e-159	4
Cdk1	4.8e-163	0.263831	0.765	0.368	8.77e-159	4
Ybx3	2.89e-161	0.323655	0.815	0.47	5.28e-157	4
Sms	2.8e-159	0.352117	0.901	0.566	5.11e-155	4
Whsc1	1.99e-158	0.267588	0.679	0.319	3.63e-154	4
Hoxa10	3.48e-158	0.342302	0.93	0.597	6.35e-154	4
Myl6	1.8e-157	-0.627061	0.961	0.929	3.29e-153	4
Bbx	1.83e-156	0.323509	0.778	0.422	3.35e-152	4
Rpl12	3.7e-154	0.251522	1	0.953	6.76e-150	4
Col3a1	3.85e-153	-1.20734	0.131	0.442	7.03e-149	4
Tpm2	4.56e-153	0.306123	0.88	0.515	8.33e-149	4
Pfdn6	6.61e-153	0.331993	0.956	0.706	1.21e-148	4
Rfc5	1.95e-152	0.276764	0.712	0.352	3.55e-148	4
Hoxc10	3.69e-152	0.338313	0.949	0.612	6.74e-148	4
Hspe1	7.15e-152	0.336167	1	0.904	1.31e-147	4
Ube2s	3.46e-151	0.377992	0.995	0.879	6.32e-147	4
Nmral1	3.47e-151	0.312351	0.732	0.381	6.33e-147	4
Rnps1	1.01e-150	0.324959	0.937	0.634	1.84e-146	4
Rps5	8.7e-150	0.271914	1	0.98	1.59e-145	4
Gm1673	1.44e-148	0.344028	0.914	0.603	2.63e-144	4
Nucks1	1.68e-146	0.351649	0.977	0.737	3.07e-142	4
Rplp0	4.42e-146	0.260723	1	0.994	8.07e-142	4
Nusap1	6.25e-146	0.316881	0.582	0.263	1.14e-141	4
Fstl1	9.7e-146	-0.62765	0.415	0.614	1.77e-141	4
Dtymk	1.44e-145	0.326049	0.977	0.744	2.63e-141	4
Erdr1	2.99e-145	0.406064	0.785	0.446	5.46e-141	4
Rps21	5.03e-145	0.259169	1	0.946	9.19e-141	4
Hmgn1	1.17e-144	0.298837	1	0.922	2.13e-140	4
Tshz2	4.03e-144	0.322735	0.948	0.669	7.37e-140	4
Gins2	4.11e-144	0.311037	0.8	0.441	7.51e-140	4
Paics	2.02e-143	0.320758	0.939	0.648	3.68e-139	4
Ncl	5.45e-143	0.333925	0.999	0.872	9.96e-139	4
Ran	7.15e-143	0.319697	0.999	0.906	1.31e-138	4
Tmpo	1.54e-141	0.306983	0.945	0.657	2.81e-137	4
Nxt1	7.04e-141	0.304824	0.833	0.492	1.29e-136	4
Syce2	9.15e-140	0.299938	0.798	0.443	1.67e-135	4
Ebf1	1.12e-139	-0.724115	0.037	0.344	2.04e-135	4
Tmsb4x	1.36e-139	-1.47491	0.962	0.909	2.48e-135	4
Hic1	2.89e-139	-0.684317	0.071	0.377	5.28e-135	4
Nap1l1	5.25e-139	0.31015	0.994	0.837	9.59e-135	4
Col1a2	8.93e-139	-1.12408	0.143	0.435	1.63e-134	4
Cycs	3.75e-137	0.324653	0.992	0.824	6.85e-133	4
Hoxc8	2.7e-136	0.302936	0.757	0.399	4.94e-132	4
Cxxc5	4.88e-136	0.281258	0.859	0.507	8.92e-132	4
Plac8	7.91e-136	-0.839941	0.102	0.398	1.44e-131	4
Lsm3	5.47e-135	0.298835	0.972	0.736	1e-130	4
Cbx1	6.54e-135	0.309907	0.995	0.816	1.19e-130	4
Cdca3	9.83e-135	0.3384	0.707	0.374	1.8e-130	4
Hoxb2	1.58e-134	0.263292	0.74	0.381	2.88e-130	4
Cenpe	5.58e-134	0.269831	0.598	0.278	1.02e-129	4
Anxa5	7.76e-134	-0.570416	0.318	0.56	1.42e-129	4
Dcakd	1.71e-132	0.314704	0.943	0.661	3.13e-128	4
Col1a1	2.75e-132	-1.22913	0.218	0.478	5.02e-128	4
Ube2c	4.05e-132	0.560521	0.797	0.499	7.4e-128	4
Ipo5	2.01e-131	0.262336	0.766	0.423	3.67e-127	4
Hist3h2ba	7.73e-129	0.261294	0.781	0.432	1.41e-124	4
Srsf2	5.71e-128	0.307251	0.997	0.852	1.04e-123	4
Fzd2	6.53e-128	0.264926	0.725	0.383	1.19e-123	4
Ppil1	5.18e-127	0.279858	0.891	0.556	9.46e-123	4
Dtl	7.47e-127	0.292172	0.608	0.301	1.37e-122	4
Cnbp	8.5e-127	0.287742	0.999	0.899	1.55e-122	4
Parp1	1.57e-126	0.273938	0.794	0.455	2.88e-122	4
Nme1	1.32e-125	0.308227	0.999	0.869	2.4e-121	4
Nfib	3.78e-125	-0.525453	0.069	0.355	6.91e-121	4
Mrpl23	5.88e-125	0.296133	0.958	0.696	1.07e-120	4
1700037H04Rik	2.38e-120	0.251269	0.716	0.398	4.35e-116	4
Marcksl1	3.6e-120	0.269167	1	0.916	6.57e-116	4
Pole3	5.51e-120	0.278734	0.881	0.556	1.01e-115	4
Rpa2	1.1e-119	0.273785	0.748	0.418	2.01e-115	4
Npm3	2.67e-119	0.334943	0.962	0.769	4.87e-115	4
S100a6	4.46e-119	-0.721464	0.07	0.346	8.15e-115	4
Gm8730	4.51e-119	0.379552	0.991	0.888	8.25e-115	4
Timm8b	5.73e-119	0.288669	0.983	0.801	1.05e-114	4
Srsf3	2.08e-118	0.289748	1	0.892	3.8e-114	4
Eif5a	2.14e-118	0.279725	1	0.917	3.9e-114	4
Dynlt1f	2.98e-118	0.26855	0.825	0.488	5.45e-114	4
Cdk4	1.95e-117	0.274624	1	0.89	3.56e-113	4
Cd24a	3.38e-117	0.282176	0.997	0.803	6.17e-113	4
Hes6	3.73e-117	0.254978	0.693	0.373	6.82e-113	4
Srsf7	5.36e-117	0.291238	0.992	0.808	9.79e-113	4
Fgfr1	1.94e-116	0.274025	0.859	0.541	3.54e-112	4
Hoxc9	2.09e-116	0.270794	0.79	0.452	3.81e-112	4
Gapdh	4.25e-116	0.272274	0.999	0.937	7.76e-112	4
Tcf4	6.43e-115	0.256774	0.85	0.521	1.18e-110	4
Eva1b	1.3e-114	-0.696009	0.641	0.705	2.38e-110	4
Cnn2	2.24e-114	-0.791984	0.246	0.478	4.09e-110	4
Sfrp1	7.1e-113	-0.787847	0.153	0.408	1.3e-108	4
Tril	1.58e-111	0.273776	0.791	0.465	2.88e-107	4
Cisd1	2.29e-111	0.277245	0.873	0.555	4.18e-107	4
Jund	9.67e-111	0.27897	0.972	0.761	1.77e-106	4
Rfc1	1.41e-110	0.267428	0.797	0.488	2.58e-106	4
2700094K13Rik	4.81e-110	0.279398	0.997	0.846	8.78e-106	4
Arpc1b	5.47e-110	-0.760607	0.477	0.615	9.99e-106	4
Emilin1	8.95e-110	-0.717813	0.205	0.438	1.63e-105	4
G3bp1	9.54e-110	0.276397	0.986	0.789	1.74e-105	4
Fkbp3	1.18e-109	0.28484	0.991	0.815	2.16e-105	4
Mcm6	1.76e-109	0.270866	0.718	0.407	3.22e-105	4
Snrpb	2.62e-109	0.253533	0.997	0.885	4.79e-105	4
Ecm1	1.49e-108	-0.776633	0.079	0.337	2.73e-104	4
Nsmce4a	3.3e-108	0.269563	0.897	0.6	6.03e-104	4
Mrpl18	4.93e-108	0.274648	0.974	0.74	9e-104	4
Fbl	5.16e-108	0.260091	0.966	0.745	9.42e-104	4
Hsp90aa1	1.11e-106	0.287365	0.993	0.821	2.03e-102	4
Cdk2ap1	2.46e-106	0.343021	0.837	0.538	4.5e-102	4
Tcf3	2.6e-106	0.261602	0.948	0.671	4.75e-102	4
Gnl3	2.67e-106	0.26237	0.772	0.457	4.88e-102	4
Nfia	1.46e-105	-0.426554	0.052	0.307	2.67e-101	4
Tuba1b	2.44e-105	0.331409	0.999	0.906	4.46e-101	4
Rnaseh2c	1.07e-104	0.256726	0.935	0.65	1.96e-100	4
Nop56	2.39e-104	0.282377	0.903	0.61	4.37e-100	4
Apex1	2.76e-104	0.27477	0.953	0.695	5.04e-100	4
Myl9	1.36e-103	-0.903345	0.209	0.438	2.48e-99	4
Fhl2	3.45e-103	-0.718067	0.163	0.402	6.3e-99	4
Rcn1	1.5e-102	-0.441874	0.495	0.64	2.74e-98	4
Ncam1	8.54e-102	0.250761	0.773	0.448	1.56e-97	4
Erh	6.62e-101	0.250134	1	0.907	1.21e-96	4
Set	1.01e-100	0.269121	0.997	0.855	1.85e-96	4
Pdlim2	1.48e-100	-0.573698	0.141	0.382	2.7e-96	4
Gtf2a2	1.71e-99	0.264964	0.966	0.744	3.12e-95	4
Pin1	1.8e-99	0.265988	0.944	0.713	3.29e-95	4
Smc6	2.33e-99	0.252875	0.903	0.603	4.26e-95	4
Dph3	2.36e-99	0.253367	0.889	0.627	4.32e-95	4
Ak2	2.78e-99	0.260518	0.887	0.602	5.08e-95	4
Lsm6	4.17e-98	0.25812	0.979	0.784	7.62e-94	4
Tra2a	6.7e-98	0.25841	0.861	0.586	1.22e-93	4
Fn1	9.36e-98	-0.565566	0.223	0.445	1.71e-93	4
Ctxn1	1.86e-97	0.253264	0.883	0.595	3.4e-93	4
Lgals1	6.23e-96	-1.29737	0.83	0.812	1.14e-91	4
H1fx	1.13e-95	0.320135	0.884	0.637	2.06e-91	4
Selm	8.5e-95	-0.633344	0.37	0.533	1.55e-90	4
Tmem167	4.97e-93	0.256417	0.983	0.808	9.08e-89	4
S100a10	1.05e-92	-0.847731	0.517	0.612	1.92e-88	4
Hes1	5.13e-92	0.256896	0.787	0.499	9.37e-88	4
Ubald2	1.04e-91	0.258147	0.87	0.593	1.9e-87	4
Sepp1	1.58e-91	-0.650737	0.314	0.497	2.89e-87	4
Dhrs3	3.28e-90	-0.466941	0.169	0.392	6e-86	4
Nudc	1.02e-89	0.258245	0.953	0.731	1.87e-85	4
Cald1	1.98e-89	-0.769823	0.521	0.6	3.63e-85	4
Vim	4.11e-89	-0.805406	0.487	0.599	7.5e-85	4
Akap12	3.8e-87	-0.517028	0.13	0.351	6.94e-83	4
Bgn	5.26e-87	-0.440744	0.046	0.265	9.6e-83	4
Npc2	3.32e-86	-0.391067	0.815	0.799	6.07e-82	4
Meg3	3.82e-86	-1.48603	0.273	0.457	6.98e-82	4
Plagl1	5.49e-86	-0.506742	0.17	0.384	1e-81	4
Cfh	1.14e-84	-0.368992	0.026	0.239	2.08e-80	4
Ldb2	6.55e-84	-0.347554	0.035	0.247	1.2e-79	4
Mecom	3.12e-83	-0.374796	0.086	0.303	5.7e-79	4
Tagln2	7.45e-83	-0.506812	0.226	0.424	1.36e-78	4
Olfml3	8.97e-82	-0.443973	0.064	0.275	1.64e-77	4
Pdgfra	2.32e-81	-0.326767	0.023	0.228	4.24e-77	4
Fth1	6.26e-80	-0.253831	1	0.994	1.14e-75	4
Serpinh1	2.81e-79	-0.400858	0.977	0.878	5.14e-75	4
Snhg18	3.45e-79	-0.42311	0.229	0.424	6.3e-75	4
Serpine2	1.35e-77	-0.589063	0.191	0.385	2.46e-73	4
Cd81	4.79e-77	-0.512143	0.875	0.82	8.76e-73	4
Loxl1	9.06e-76	-0.35199	0.067	0.27	1.65e-71	4
Timp3	2.69e-75	-0.405302	0.062	0.263	4.92e-71	4
Ifitm2	8.59e-75	-0.394719	0.977	0.892	1.57e-70	4
Fibin	1.24e-73	-0.41914	0.035	0.227	2.27e-69	4
S100a11	3.29e-72	-0.52831	0.95	0.853	6.02e-68	4
Gpx8	7.35e-71	-0.395566	0.516	0.603	1.34e-66	4
Arl6ip1	2.06e-70	0.293084	0.806	0.568	3.76e-66	4
Myl12a	2.33e-70	-0.391673	0.952	0.868	4.26e-66	4
Fam212a	3.78e-69	-0.352381	0.099	0.287	6.91e-65	4
Eno1	5.35e-69	0.25376	0.993	0.855	9.76e-65	4
Ung	1.08e-68	0.293963	0.507	0.297	1.97e-64	4
Fbln5	2.63e-68	-0.414568	0.012	0.186	4.81e-64	4
Gm10076	1.11e-67	0.253116	0.999	0.936	2.02e-63	4
Tm4sf1	5.04e-67	-0.462529	0.065	0.248	9.21e-63	4
Gucy1a3	8.93e-67	-0.445979	0.045	0.225	1.63e-62	4
Itm2b	2.86e-66	-0.430244	0.848	0.816	5.22e-62	4
Actg1	5.12e-65	-0.271495	1	0.924	9.35e-61	4
Islr	8.15e-64	-0.288571	0.042	0.215	1.49e-59	4
Slc40a1	4.24e-63	-0.351919	0.073	0.251	7.75e-59	4
Mdfi	2.12e-62	-0.285241	0.112	0.291	3.87e-58	4
Gng11	6.91e-62	-0.419023	0.114	0.289	1.26e-57	4
Ccnd2	2.69e-61	-0.579673	0.621	0.669	4.91e-57	4
Mfap2	8.71e-61	-0.519401	0.908	0.814	1.59e-56	4
Col5a2	3.17e-60	-0.292376	0.043	0.209	5.79e-56	4
Cd63	8.27e-60	-0.410634	0.922	0.841	1.51e-55	4
Sparcl1	2.65e-59	-0.325786	0.021	0.179	4.85e-55	4
Dlk1	3.61e-58	-0.630289	0.081	0.249	6.59e-54	4
C1qtnf2	5.9e-58	-0.326153	0.032	0.19	1.08e-53	4
Cygb	6.6e-58	-0.357802	0.025	0.181	1.21e-53	4
Pid1	9.22e-58	-0.315928	0.052	0.218	1.69e-53	4
Penk	1.92e-55	-0.584144	0.045	0.2	3.51e-51	4
Igfbp4	2.42e-55	-0.420576	0.755	0.727	4.42e-51	4
Meis1	4.06e-55	-0.471922	0.298	0.423	7.42e-51	4
Emp1	4.95e-55	-0.284075	0.065	0.226	9.04e-51	4
Tpm1	1.28e-53	-0.436411	0.619	0.651	2.33e-49	4
Mmp14	1.01e-52	-0.335753	0.353	0.472	1.85e-48	4
Arpc5	1.23e-50	-0.319511	0.67	0.679	2.25e-46	4
Actb	1.46e-50	-0.390013	0.999	0.949	2.67e-46	4
Tubb6	6.45e-50	-0.393217	0.131	0.282	1.18e-45	4
Gpx1	7.25e-50	-0.460461	0.882	0.847	1.32e-45	4
Rcn3	2.51e-49	-0.36593	0.609	0.641	4.59e-45	4
Serping1	2.79e-49	-0.314358	0.077	0.226	5.1e-45	4
Rrbp1	9.71e-49	-0.332875	0.558	0.604	1.77e-44	4
Prss23	2.2e-48	-0.259099	0.044	0.187	4.03e-44	4
Col6a1	4.74e-48	-0.250025	0.02	0.153	8.65e-44	4
Lbh	4.75e-47	-0.374486	0.17	0.311	8.68e-43	4
Arhgdib	5.03e-47	-0.256436	0.043	0.182	9.19e-43	4
Hebp1	8.57e-47	-0.268127	0.194	0.336	1.56e-42	4
Pdgfrb	1.16e-46	-0.261871	0.037	0.172	2.12e-42	4
Ccdc80	1.81e-46	-0.265903	0.082	0.226	3.3e-42	4
Dkk1	2.91e-46	-0.399085	0.026	0.157	5.31e-42	4
Emx2	1.57e-45	-0.301987	0.019	0.145	2.87e-41	4
Ube2l6	1.98e-44	-0.363694	0.073	0.21	3.61e-40	4
Gpc3	4.44e-43	-0.547715	0.765	0.716	8.1e-39	4
Vasp	7.39e-43	-0.309783	0.398	0.487	1.35e-38	4
Ogn	9.7e-43	-0.271496	0.017	0.137	1.77e-38	4
Igfbp3	3.33e-42	-0.321074	0.035	0.161	6.07e-38	4
Pcolce	6.99e-42	-0.300725	0.092	0.225	1.28e-37	4
Anxa6	7.56e-42	-0.305126	0.254	0.373	1.38e-37	4
Calr	3.91e-39	-0.314727	0.891	0.806	7.15e-35	4
Acta2	1.37e-38	-0.795421	0.081	0.206	2.49e-34	4
Rarres2	1.68e-38	-0.321726	0.151	0.277	3.07e-34	4
Crabp1	5.72e-38	-0.463972	0.099	0.226	1.04e-33	4
Pbx1	2.25e-37	-0.615048	0.863	0.756	4.11e-33	4
Pik3r1	2.3e-36	-0.262387	0.194	0.315	4.21e-32	4
Rasgrp2	1.52e-35	-0.328157	0.159	0.278	2.78e-31	4
Alas2	9.16e-35	-1.03896	0.049	0.16	1.67e-30	4
Cyr61	1.15e-34	-0.277573	0.033	0.14	2.1e-30	4
Capns1	1.95e-34	-0.292671	0.774	0.729	3.57e-30	4
Ptn	2.23e-34	-1.0003	0.803	0.701	4.07e-30	4
Mylk	4.79e-34	-0.315394	0.111	0.23	8.74e-30	4
Csrp1	6.98e-34	-0.38343	0.314	0.398	1.27e-29	4
Gsn	7.18e-34	-0.306928	0.144	0.26	1.31e-29	4
Ctsb	9.35e-34	-0.317044	0.534	0.562	1.71e-29	4
Car2	1.29e-33	-0.306622	0.017	0.115	2.35e-29	4
Myl12b	2.35e-33	-0.287306	0.725	0.674	4.3e-29	4
Pdia6	5.6e-33	-0.316442	0.807	0.738	1.02e-28	4
Hspa5	3.64e-31	-0.341716	0.78	0.728	6.66e-27	4
Cxcl12	1.69e-30	-0.51104	0.232	0.329	3.09e-26	4
Ppic	2.19e-30	-0.270959	0.673	0.664	4e-26	4
Emp3	2.92e-30	-0.439899	0.552	0.546	5.33e-26	4
S100a16	2.95e-30	-0.375087	0.288	0.382	5.39e-26	4
Pdia3	4.24e-30	-0.259777	0.722	0.685	7.75e-26	4
Sh3bgrl3	9.86e-29	-0.279566	0.86	0.775	1.8e-24	4
2019-03-02	2.22e-28	-0.290331	0.334	0.408	4.05e-24	4
B2m	2.65e-28	-0.347564	0.376	0.443	4.84e-24	4
Ctsl	3.09e-27	-0.290048	0.564	0.587	5.64e-23	4
Laptm4a	1.17e-26	-0.255097	0.873	0.8	2.13e-22	4
Snai2	1.29e-26	-0.300872	0.17	0.264	2.36e-22	4
Rsu1	4.82e-26	-0.252824	0.43	0.474	8.81e-22	4
Vamp8	1.68e-25	-0.256828	0.505	0.526	3.08e-21	4
Dcn	1.01e-24	-0.507682	0.045	0.13	1.85e-20	4
Il33	4.32e-24	-0.267561	0.177	0.276	7.89e-20	4
Zeb2	4.57e-24	-0.347256	0.162	0.252	8.34e-20	4
Psap	2.17e-23	-0.253405	0.478	0.504	3.96e-19	4
Igfbp6	2.24e-22	-0.350731	0.103	0.188	4.09e-18	4
Hsp90b1	6.68e-21	-0.282807	0.797	0.713	1.22e-16	4
Lhfp	2.4e-20	-0.38547	0.458	0.474	4.38e-16	4
Ldhb	3.48e-20	-0.351214	0.725	0.656	6.36e-16	4
Fech	5.5e-20	-0.418522	0.219	0.291	1.01e-15	4
Mt2	2.35e-19	-0.267706	0.065	0.142	4.3e-15	4
Camk2n1	4.51e-19	-0.377331	0.534	0.523	8.24e-15	4
Ubc	1.12e-18	-0.266426	0.846	0.776	2.04e-14	4
Epcam	9.6e-18	-0.485904	0.114	0.187	1.75e-13	4
Krt18	1.16e-17	-0.254381	0.071	0.143	2.13e-13	4
Cst3	1.95e-16	-0.282174	0.917	0.801	3.57e-12	4
Hba-a1	2.71e-16	-3.73038	0.948	0.901	4.94e-12	4
Mkrn1	6.37e-16	-0.653437	0.454	0.457	1.16e-11	4
2019-09-07	1.16e-15	-0.264891	0.788	0.688	2.12e-11	4
Blvrb	2.45e-15	-0.25305	0.43	0.449	4.47e-11	4
Ccnd1	1.99e-14	-0.355315	0.443	0.468	3.63e-10	4
Snca	2.79e-14	-0.587477	0.075	0.135	5.09e-10	4
Rprm	7.3e-14	-0.581251	0.074	0.133	1.33e-09	4
Mgp	2.18e-13	-0.887092	0.253	0.292	3.99e-09	4
Marcks	1.35e-12	-0.276007	0.874	0.758	2.46e-08	4
Mgst1	1.85e-12	-0.259851	0.35	0.377	3.38e-08	4
Hbb-bs	2.67e-12	-3.37762	0.977	0.938	4.88e-08	4
Mt1	7.32e-12	-0.339473	0.12	0.176	1.34e-07	4
Hist1h2bc	1.07e-10	-0.280029	0.25	0.296	1.96e-06	4
Tpm4	1.35e-09	-0.281546	0.901	0.771	2.47e-05	4
Apoe	1.38e-09	-0.614127	0.191	0.236	2.52e-05	4
Bpgm	2.37e-08	-0.396156	0.341	0.351	0.00043291	4
Ifitm1	8.49e-08	-0.306866	0.357	0.368	0.00155055	4
Wfdc2	1.96e-07	-0.483475	0.408	0.284	0.00358642	4
Xist	2.81e-07	0.39386	0.319	0.287	0.00513765	4
Hba-a2	2.9e-06	-3.35813	0.619	0.549	0.0530416	4
Calb1	1.08e-05	-0.703748	0.107	0.137	0.197176	4
Ly6e	3.28e-05	-0.260369	0.395	0.372	0.598809	4
Alcam	9.22e-05	-0.39963	0.646	0.543	1	4
Id2	9.35e-05	-0.261674	0.681	0.63	1	4
Hbb-bt	0.00019935	-3.45789	0.822	0.728	1	4
Cdkn1c	0.00448461	-0.57443	0.875	0.751	1	4

## Sheet: 5
Symbol	p_val	avg_logFC	pct.1	pct.2	p_val_adj	cluster
Tmsb4x	0	1.44341	1	0.906	0	5
Col1a2	0	1.27368	0.974	0.366	0	5
Myl9	0	1.23654	0.865	0.383	0	5
Col3a1	0	1.23036	0.97	0.372	0	5
Ptn	0	1.22528	0.917	0.691	0	5
Acta2	0	1.13563	0.573	0.165	0	5
Zeb2	0	1.12145	0.8	0.198	0	5
Plac8	0	1.11437	0.797	0.34	0	5
Cnn2	0	1.10167	0.929	0.421	0	5
Bgn	0	1.0618	0.812	0.201	0	5
Lgals1	0	1.05082	0.999	0.798	0	5
Igfbp7	0	1.03334	0.852	0.442	0	5
Dcn	0	1.03084	0.422	0.098	0	5
Col1a1	0	1.0198	0.936	0.418	0	5
Fbln5	0	1.00855	0.651	0.133	0	5
Gucy1a3	0	1.00319	0.773	0.164	0	5
S100a6	0	0.982331	0.811	0.284	0	5
S100a10	0	0.963252	0.948	0.576	0	5
Cald1	0	0.952897	0.969	0.563	0	5
Vim	0	0.9481	0.956	0.559	0	5
Pdlim2	0	0.946151	0.848	0.323	0	5
Ecm1	0	0.942189	0.782	0.278	0	5
Csrp1	0	0.92535	0.793	0.358	0	5
Ifitm3	0	0.857736	0.883	0.431	0	5
Anxa2	0	0.854873	0.925	0.475	0	5
Emilin1	0	0.848628	0.896	0.38	0	5
Ace2	0	0.820625	0.461	0.054	0	5
Snai2	0	0.819354	0.697	0.22	0	5
Lbh	0	0.812475	0.756	0.262	0	5
Ebf1	0	0.793047	0.772	0.283	0	5
Serpine2	0	0.79189	0.739	0.34	0	5
Snhg18	0	0.779964	0.774	0.378	0	5
Eva1b	0	0.777084	0.962	0.678	0	5
Lhfp	0	0.771049	0.865	0.44	0	5
Gpc3	0	0.761055	0.944	0.701	0	5
Maged2	0	0.76082	0.97	0.688	0	5
Meg3	0	0.755043	0.85	0.409	0	5
Tpm4	0	0.735293	0.964	0.765	0	5
Cfh	0	0.728542	0.652	0.187	0	5
Selm	0	0.727758	0.896	0.489	0	5
Cygb	0	0.714	0.559	0.137	0	5
Tcf21	0	0.703844	0.524	0.166	0	5
Pcolce	0	0.693909	0.638	0.179	0	5
S100a11	0	0.691374	0.997	0.849	0	5
Akap12	0	0.690521	0.724	0.301	0	5
Pid1	0	0.683369	0.581	0.173	0	5
Alx1	0	0.667987	0.388	0.054	0	5
Olfml3	0	0.665355	0.645	0.227	0	5
Anxa5	0	0.656268	0.86	0.514	0	5
G0s2	0	0.644843	0.466	0.118	0	5
Tgfb1i1	0	0.635476	0.555	0.148	0	5
Myl6	0	0.632319	0.997	0.926	0	5
Glipr2	0	0.628065	0.561	0.156	0	5
Col14a1	0	0.624626	0.388	0.059	0	5
Mfap2	0	0.609098	0.99	0.807	0	5
Nkain4	0	0.60742	0.497	0.112	0	5
Vstm4	0	0.59155	0.49	0.095	0	5
Ccdc80	0	0.588146	0.557	0.186	0	5
Ndufa4l2	0	0.549306	0.34	0.059	0	5
Col6a1	0	0.547684	0.467	0.115	0	5
Figf	0	0.524319	0.36	0.071	0	5
Gata6	0	0.467895	0.378	0.069	0	5
S1pr3	0	0.458521	0.442	0.111	0	5
Clca3a1	0	0.278177	0.186	0.015	0	5
Serping1	1.69e-307	0.587328	0.559	0.186	3.1e-303	5
Col6a2	4.15e-307	0.493762	0.407	0.096	7.59e-303	5
Fn1	3.4e-306	0.689826	0.795	0.397	6.21e-302	5
Tagln2	9.06e-305	0.672573	0.758	0.38	1.66e-300	5
Actb	3.6e-302	0.621012	0.999	0.949	6.58e-298	5
Sfrp1	1.15e-301	0.647514	0.785	0.355	2.1e-297	5
Cd81	5.09e-300	0.603788	0.977	0.812	9.3e-296	5
Fhl2	3.04e-295	0.751272	0.758	0.352	5.55e-291	5
Tmsb10	4.12e-294	0.459543	1	0.952	7.53e-290	5
Gng11	5.44e-292	0.524298	0.631	0.246	9.95e-288	5
Marcks	5.23e-287	0.617326	0.948	0.752	9.56e-283	5
Serpinh1	7e-284	0.561289	0.992	0.876	1.28e-279	5
Myl12a	9.11e-282	0.591537	0.985	0.865	1.66e-277	5
Penk	2.88e-277	1.18055	0.496	0.163	5.26e-273	5
Rasgrp2	1.84e-275	0.77278	0.592	0.242	3.35e-271	5
Fblim1	9.79e-275	0.568028	0.56	0.219	1.79e-270	5
Fbln1	1.09e-265	0.644821	0.707	0.37	2e-261	5
Emp3	1.02e-264	0.57359	0.87	0.519	1.86e-260	5
Cdh11	2.13e-259	0.594041	0.766	0.442	3.89e-255	5
Gpx8	3.06e-257	0.563735	0.842	0.576	5.58e-253	5
Ifitm1	1.45e-254	0.710147	0.697	0.339	2.65e-250	5
Tmem119	3.48e-251	0.396671	0.363	0.091	6.35e-247	5
Creb3l1	2.35e-250	0.394492	0.381	0.102	4.29e-246	5
Anxa6	3.97e-250	0.55132	0.675	0.338	7.26e-246	5
Mylk	4.21e-250	0.514417	0.527	0.195	7.68e-246	5
Pdgfrb	1.11e-249	0.503632	0.45	0.138	2.03e-245	5
2019-09-07	3.94e-249	0.617041	0.887	0.679	7.2e-245	5
Tuba1a	3.1e-248	0.662737	0.948	0.788	5.67e-244	5
Ldb2	6.02e-239	0.537737	0.541	0.205	1.1e-234	5
Ogn	1.49e-238	0.50648	0.39	0.106	2.72e-234	5
Lox	7.38e-237	0.35661	0.236	0.04	1.35e-232	5
Efemp2	7.99e-237	0.564694	0.758	0.474	1.46e-232	5
Nid1	1.2e-236	0.49431	0.501	0.183	2.2e-232	5
Hmgn3	2.55e-234	0.570522	0.873	0.653	4.66e-230	5
Rcn3	1.61e-232	0.568975	0.846	0.621	2.93e-228	5
Cd63	7.09e-232	0.517258	0.977	0.836	1.3e-227	5
Meis1	3.89e-228	0.517108	0.754	0.385	7.11e-224	5
Hic1	9.84e-228	0.471865	0.732	0.322	1.8e-223	5
Oaf	8.43e-225	0.540529	0.695	0.385	1.54e-220	5
Sox11	2.53e-219	-0.764081	0.22	0.637	4.62e-215	5
Rarres2	1.64e-218	0.542099	0.569	0.242	2.99e-214	5
Rsu1	2.7e-218	0.547008	0.727	0.449	4.93e-214	5
Tpm1	1.27e-217	0.681074	0.837	0.633	2.33e-213	5
Fstl1	2.3e-217	0.515058	0.857	0.577	4.21e-213	5
Tagln	5.51e-213	0.362211	0.193	0.029	1.01e-208	5
Ifitm2	9.12e-212	0.427307	0.996	0.89	1.67e-207	5
Actg1	8.76e-208	0.419583	1	0.924	1.6e-203	5
Ccnd2	1.12e-207	0.544096	0.919	0.644	2.04e-203	5
Phgdh	6.23e-207	-0.637127	0.197	0.616	1.14e-202	5
Map1lc3a	5.96e-205	0.524726	0.847	0.647	1.09e-200	5
Col6a3	7.28e-203	0.388673	0.366	0.109	1.33e-198	5
Pbx1	2.59e-201	0.467648	0.957	0.749	4.72e-197	5
Nenf	1.51e-200	0.465505	0.921	0.766	2.75e-196	5
S100a13	4.09e-199	0.420833	0.478	0.19	7.46e-195	5
Capns1	1.02e-198	0.496567	0.888	0.719	1.87e-194	5
Col5a2	4.59e-195	0.430444	0.465	0.173	8.39e-191	5
Pmp22	2e-194	0.456173	0.421	0.146	3.65e-190	5
Fzd1	2.57e-193	0.428674	0.484	0.196	4.69e-189	5
Aspn	3.85e-193	0.309989	0.209	0.038	7.02e-189	5
Cnrip1	7.08e-193	0.41612	0.535	0.235	1.29e-188	5
Col5a1	3.46e-192	0.37901	0.36	0.112	6.32e-188	5
Cldn11	4.88e-192	0.581748	0.301	0.082	8.91e-188	5
Lsp1	1.33e-191	0.573521	0.897	0.65	2.43e-187	5
Nfia	1.64e-191	0.462671	0.586	0.263	3e-187	5
Gnas	1.16e-190	0.37939	0.999	0.965	2.12e-186	5
Igfbp4	1.75e-190	0.506041	0.894	0.715	3.19e-186	5
Gabarap	4.43e-189	0.427637	0.98	0.917	8.1e-185	5
Lrp1	1.42e-188	0.431408	0.481	0.201	2.59e-184	5
Lgals9	3.06e-184	0.31976	0.281	0.071	5.58e-180	5
Laptm4a	3.82e-182	0.462772	0.929	0.795	6.98e-178	5
Kdelr3	2.73e-181	0.398739	0.419	0.157	4.98e-177	5
Ilk	3.02e-181	0.491929	0.739	0.506	5.52e-177	5
Rbp1	8.69e-179	0.439981	0.976	0.843	1.59e-174	5
Flna	6.98e-178	0.521795	0.734	0.513	1.27e-173	5
2019-09-11	9.64e-175	0.562828	0.694	0.467	1.76e-170	5
Hist3h2ba	1.44e-174	-0.564915	0.099	0.489	2.64e-170	5
Ech1	3.17e-173	0.483463	0.684	0.442	5.79e-169	5
Uncx	2.64e-172	-0.710405	0.024	0.387	4.82e-168	5
Pax2	7.45e-172	-0.54254	0.023	0.387	1.36e-167	5
Timp3	1.18e-171	0.47955	0.518	0.225	2.15e-167	5
Fkbp1a	1.45e-171	0.377621	0.987	0.883	2.65e-167	5
Gapdh	2.68e-171	-0.481716	0.966	0.94	4.89e-167	5
Fam212a	1.16e-170	0.411295	0.55	0.25	2.12e-166	5
Ppp1r14a	1.48e-170	0.451608	0.415	0.161	2.7e-166	5
Fbn1	1.45e-169	0.417242	0.442	0.184	2.64e-165	5
Rhoj	3.35e-169	0.342485	0.356	0.119	6.11e-165	5
Mdfi	4.89e-167	0.418371	0.533	0.256	8.93e-163	5
Arap1	7.64e-167	0.367019	0.434	0.168	1.4e-162	5
Sepw1	1.54e-166	0.373471	0.997	0.942	2.81e-162	5
Lrrc17	1.28e-164	0.344641	0.375	0.131	2.33e-160	5
Adm	8.55e-164	0.324379	0.196	0.039	1.56e-159	5
Id3	1.03e-163	0.513265	0.962	0.836	1.87e-159	5
Alcam	9.45e-162	0.535505	0.786	0.531	1.73e-157	5
Cdc42ep5	4.03e-161	0.412469	0.471	0.211	7.35e-157	5
Cdc42	6.64e-161	0.397986	0.96	0.85	1.21e-156	5
Cmtm3	2.62e-160	0.439218	0.717	0.487	4.78e-156	5
Arf4	3.97e-158	0.416924	0.91	0.785	7.26e-154	5
Frem1	6.79e-158	0.330359	0.35	0.125	1.24e-153	5
Sepp1	7.98e-158	0.385147	0.756	0.46	1.46e-153	5
Gucy1b3	1.04e-157	0.308535	0.293	0.087	1.9e-153	5
Rspo1	2.57e-157	-0.589516	0.029	0.372	4.7e-153	5
Ppic	3.23e-157	0.438515	0.831	0.651	5.91e-153	5
Cyr61	4.77e-157	0.508277	0.34	0.115	8.72e-153	5
Rhoc	1.71e-152	0.413305	0.764	0.548	3.13e-148	5
Cd24a	2.84e-150	-0.625455	0.605	0.835	5.19e-146	5
Tax1bp3	3.22e-150	0.454298	0.706	0.5	5.89e-146	5
1810058I24Rik	6.16e-150	0.391676	0.918	0.85	1.13e-145	5
Ppib	8.52e-150	0.379108	0.979	0.869	1.56e-145	5
Arf5	2.28e-149	0.349516	0.971	0.923	4.17e-145	5
Mxd4	9.52e-146	0.452004	0.679	0.453	1.74e-141	5
Actn1	1.31e-145	0.437159	0.618	0.38	2.4e-141	5
Dlc1	6.57e-145	0.429308	0.499	0.254	1.2e-140	5
Ptrf	2.18e-144	0.269809	0.288	0.089	3.98e-140	5
Vcam1	2.47e-144	0.257734	0.196	0.045	4.51e-140	5
Hist1h2ap	3.25e-143	-1.4431	0.151	0.473	5.93e-139	5
Morf4l1	9.17e-142	0.351856	0.984	0.888	1.68e-137	5
Tspan4	2.64e-140	0.453192	0.566	0.325	4.82e-136	5
Dstn	1.91e-139	0.419203	0.915	0.798	3.49e-135	5
Tmem45a	4.67e-139	0.262939	0.287	0.091	8.52e-135	5
Matn2	4.92e-139	0.278381	0.271	0.081	8.99e-135	5
Aes	6.09e-139	-0.483624	0.503	0.766	1.11e-134	5
Copz2	2.11e-138	0.412209	0.62	0.393	3.86e-134	5
Ahnak	4.5e-138	0.319837	0.324	0.113	8.21e-134	5
Rcn1	7.95e-138	0.396327	0.811	0.614	1.45e-133	5
Sdc2	9.42e-138	0.464399	0.46	0.227	1.72e-133	5
Pde3a	2.23e-137	0.302658	0.299	0.101	4.07e-133	5
Mmp2	9.73e-136	0.388131	0.499	0.257	1.78e-131	5
Ostc	2.23e-135	0.381385	0.923	0.806	4.07e-131	5
Pfdn5	4.75e-135	0.310513	0.999	0.917	8.67e-131	5
Bex4	1.82e-134	-0.477415	0.04	0.352	3.33e-130	5
Pth1r	2.44e-134	0.336576	0.393	0.17	4.46e-130	5
Emp1	5.66e-132	0.350422	0.442	0.195	1.03e-127	5
Rrbp1	1.16e-131	0.417958	0.764	0.587	2.12e-127	5
Bex1	2.44e-131	-0.50596	0.04	0.347	4.46e-127	5
Gpx7	1.95e-130	0.443109	0.569	0.349	3.56e-126	5
Arpc1b	2.61e-130	0.363342	0.828	0.586	4.77e-126	5
Basp1	4.67e-130	0.475058	0.671	0.459	8.53e-126	5
Vasp	8.95e-130	0.425069	0.673	0.464	1.63e-125	5
Calm1	1.53e-129	0.354078	0.976	0.867	2.8e-125	5
Cdkn1c	5.66e-129	0.936138	0.909	0.749	1.03e-124	5
Chchd10	2.69e-128	-0.464633	0.053	0.363	4.9e-124	5
Sparc	3.82e-128	0.518586	0.923	0.762	6.97e-124	5
Ube2c	5.82e-128	-0.89396	0.233	0.546	1.06e-123	5
2019-09-15	9.41e-128	0.329597	0.97	0.878	1.72e-123	5
Calm3	9.52e-128	0.389537	0.931	0.835	1.74e-123	5
Snai1	1.18e-127	0.288475	0.264	0.084	2.15e-123	5
Top2a	1.22e-127	-0.738384	0.134	0.437	2.22e-123	5
Islr	1.67e-127	0.330319	0.423	0.183	3.05e-123	5
Npc2	5.28e-127	0.361427	0.919	0.79	9.64e-123	5
Oaz2	1.34e-126	0.374181	0.866	0.757	2.46e-122	5
Etv4	3.49e-126	-0.389403	0.06	0.37	6.38e-122	5
Cfl1	1.12e-125	0.301486	0.999	0.913	2.05e-121	5
Cxxc5	2.98e-125	-0.446821	0.231	0.559	5.44e-121	5
2310022B05Rik	2.77e-124	0.395894	0.516	0.297	5.07e-120	5
Pax8	7.88e-124	-0.467689	0.031	0.324	1.44e-119	5
Tspan13	1.09e-123	-0.361852	0.049	0.352	1.99e-119	5
Dut	6.6e-123	-0.513806	0.607	0.783	1.2e-118	5
Dhrs3	3.72e-122	0.428886	0.601	0.356	6.8e-118	5
Lum	6.03e-122	0.556423	0.153	0.031	1.1e-117	5
Peak1	4.44e-121	0.34693	0.382	0.171	8.12e-117	5
Thra	6.23e-121	0.400453	0.636	0.426	1.14e-116	5
Itm2b	8.65e-121	0.351501	0.934	0.809	1.58e-116	5
Pja1	8.96e-121	0.417005	0.631	0.447	1.64e-116	5
Dctpp1	6.53e-120	-0.453891	0.58	0.783	1.19e-115	5
Colec12	6.16e-119	0.296553	0.342	0.137	1.13e-114	5
Fabp5	1.17e-118	-0.663364	0.38	0.657	2.13e-114	5
Cenpw	4.65e-118	-0.448731	0.255	0.576	8.5e-114	5
Tln1	7.33e-118	0.410383	0.646	0.464	1.34e-113	5
Eln	1.6e-117	0.305983	0.286	0.101	2.92e-113	5
Tubb6	1.95e-117	0.376012	0.5	0.251	3.56e-113	5
Snx18	3.89e-117	0.356528	0.387	0.183	7.1e-113	5
Angptl4	2.49e-116	0.279292	0.264	0.091	4.54e-112	5
Mif	1.71e-115	-0.450567	0.944	0.918	3.12e-111	5
Sh3bgrl3	2.11e-115	0.357438	0.888	0.773	3.85e-111	5
Pdgfra	1.1e-114	0.316299	0.429	0.194	2.01e-110	5
P3h3	1.46e-114	0.345605	0.494	0.271	2.66e-110	5
Eya1	6.34e-113	-0.369087	0.012	0.277	1.16e-108	5
Slc40a1	1.3e-112	0.360799	0.45	0.219	2.38e-108	5
Sema3a	1.71e-112	0.264744	0.268	0.093	3.13e-108	5
Abracl	2.98e-112	0.408797	0.828	0.694	5.45e-108	5
Tnfsf13b	1.3e-111	0.270434	0.251	0.083	2.37e-107	5
Acyp2	2.47e-111	0.316261	0.383	0.179	4.52e-107	5
Crym	3.36e-111	-0.722709	0.062	0.335	6.14e-107	5
Gpx3	8.24e-111	0.423389	0.393	0.192	1.51e-106	5
Fign	2.64e-110	0.350135	0.355	0.157	4.82e-106	5
Nkd1	1.02e-109	0.500566	0.504	0.304	1.86e-105	5
Prdx5	2.91e-109	0.376387	0.844	0.743	5.32e-105	5
Hoxb8	3.06e-109	-0.368282	0.058	0.34	5.6e-105	5
Igfbp3	3.7e-109	0.650535	0.328	0.137	6.75e-105	5
Spock2	6.3e-109	-0.353815	0.025	0.288	1.15e-104	5
Gsn	1.06e-108	0.334233	0.458	0.234	1.94e-104	5
Golga7	1.71e-108	0.393643	0.736	0.611	3.13e-104	5
Itgb1	4.34e-108	0.38779	0.705	0.547	7.93e-104	5
Sgce	6.37e-108	0.258219	0.273	0.099	1.16e-103	5
Zfp36l1	1.19e-107	0.38441	0.826	0.693	2.18e-103	5
Cd248	1.49e-107	0.277045	0.303	0.117	2.73e-103	5
Selk	2.47e-107	0.322745	0.907	0.825	4.52e-103	5
Cnn3	4.67e-107	0.345262	0.881	0.757	8.54e-103	5
Pcbd1	1.15e-106	-0.382011	0.053	0.326	2.1e-102	5
Pla2g4a	2.19e-106	0.316134	0.285	0.109	4e-102	5
Bmp7	3.18e-106	-0.299537	0.027	0.289	5.82e-102	5
Pfn1	5.88e-106	0.267398	1	0.937	1.07e-101	5
Arl4a	1.72e-105	0.519512	0.436	0.24	3.14e-101	5
Flrt2	3.04e-105	0.361932	0.356	0.162	5.55e-101	5
Ezr	7.8e-105	-0.314015	0.04	0.304	1.42e-100	5
Espn	1.83e-104	-0.296381	0.015	0.267	3.34e-100	5
6030408B16Rik	2.7e-104	0.381828	0.45	0.239	4.94e-100	5
Spint2	1.28e-102	-0.525549	0.034	0.291	2.34e-98	5
Maged1	4.94e-102	0.343757	0.863	0.751	9.02e-98	5
Tm4sf1	1.23e-101	0.50719	0.429	0.217	2.25e-97	5
Etfb	1.74e-101	0.327668	0.866	0.776	3.18e-97	5
B2m	5.87e-101	0.309592	0.622	0.423	1.07e-96	5
Capn6	6.69e-101	-0.310164	0.038	0.297	1.22e-96	5
Ptma	7.91e-101	-0.261809	1	0.959	1.45e-96	5
BC028528	1.81e-100	0.257512	0.29	0.114	3.3e-96	5
Gsr	7.61e-100	-0.290156	0.114	0.404	1.39e-95	5
Six2	9.67e-99	-0.333726	0.015	0.256	1.77e-94	5
Gstm2	1.2e-98	0.328709	0.419	0.222	2.2e-94	5
Nr2f2	1.52e-98	0.333608	0.913	0.754	2.77e-94	5
Plcb1	5.57e-98	0.250326	0.219	0.073	1.02e-93	5
Ormdl2	9.2e-98	-0.275328	0.089	0.367	1.68e-93	5
Hs3st6	1.06e-97	-0.323173	0.017	0.257	1.94e-93	5
Slc9a3r1	2.8e-97	-0.280826	0.042	0.299	5.12e-93	5
Pbk	6.14e-97	-0.331223	0.058	0.316	1.12e-92	5
Sall1	3.36e-96	-0.281818	0.073	0.342	6.14e-92	5
Pcdh18	3.5e-96	0.270545	0.296	0.125	6.39e-92	5
Ptms	4.66e-96	0.312343	0.955	0.845	8.51e-92	5
Dact1	5.03e-96	0.254863	0.301	0.123	9.19e-92	5
Epb41l2	1.59e-95	0.348348	0.366	0.18	2.91e-91	5
Itga9	2.21e-95	0.328445	0.427	0.226	4.03e-91	5
2810417H13Rik	1.03e-94	-0.781398	0.412	0.625	1.88e-90	5
Sh3bgrl	1.08e-94	0.343873	0.71	0.571	1.97e-90	5
Cadm1	1.33e-94	-0.295476	0.087	0.361	2.42e-90	5
Fermt2	2.34e-94	0.364207	0.578	0.4	4.28e-90	5
Rgs5	2.98e-93	0.385998	0.277	0.108	5.44e-89	5
Bicc1	2.21e-92	0.357767	0.485	0.295	4.03e-88	5
Ucp2	1.86e-91	-0.316094	0.226	0.531	3.4e-87	5
Loxl2	3.55e-91	0.252212	0.287	0.121	6.48e-87	5
Sri	4.44e-91	0.331362	0.801	0.692	8.11e-87	5
Fxyd1	8.26e-91	0.289329	0.432	0.231	1.51e-86	5
Tril	2.26e-90	0.339135	0.668	0.475	4.13e-86	5
Cited1	3.33e-90	-0.683861	0.043	0.277	6.08e-86	5
Camk2n1	1.03e-89	0.465362	0.664	0.512	1.87e-85	5
Hoxb9	1.28e-89	-0.310139	0.065	0.314	2.34e-85	5
Foxp1	2.61e-89	-0.290611	0.125	0.399	4.77e-85	5
Rap1b	4.1e-88	0.326376	0.721	0.597	7.5e-84	5
Hoxb2	8.63e-88	-0.30005	0.152	0.43	1.58e-83	5
Capzb	1.97e-87	0.292107	0.918	0.807	3.59e-83	5
Arhgef25	3.73e-87	0.288055	0.384	0.201	6.81e-83	5
Loxl1	1.33e-86	0.350469	0.436	0.239	2.43e-82	5
Nusap1	1.47e-86	-0.375122	0.066	0.306	2.69e-82	5
Xbp1	1.7e-86	0.357377	0.547	0.374	3.1e-82	5
Fundc2	2.91e-86	0.32071	0.797	0.691	5.32e-82	5
Tpm2	4.47e-86	0.338171	0.731	0.528	8.17e-82	5
Rhod	6.44e-86	0.282007	0.362	0.186	1.18e-81	5
Id2	1.17e-85	0.453906	0.789	0.621	2.13e-81	5
Rasl11a	2.94e-85	0.369219	0.387	0.202	5.38e-81	5
Pdlim7	3.14e-85	0.338162	0.58	0.419	5.73e-81	5
Ppp1r1a	4.59e-85	-0.299547	0.042	0.273	8.39e-81	5
Mgp	6.28e-85	0.898812	0.456	0.275	1.15e-80	5
Gpm6b	2.16e-84	0.257841	0.272	0.113	3.95e-80	5
Cenpf	3.84e-84	-0.469279	0.108	0.36	7.02e-80	5
Slc9a3r2	3.91e-84	0.258435	0.372	0.192	7.14e-80	5
Tk1	5.69e-84	-0.358614	0.106	0.353	1.04e-79	5
Pdgfa	1.55e-83	-0.309871	0.057	0.291	2.83e-79	5
Bok	2.26e-83	0.460758	0.47	0.303	4.13e-79	5
Prrx2	3.37e-83	0.274465	0.307	0.142	6.16e-79	5
Sparcl1	3.38e-82	0.313748	0.332	0.153	6.17e-78	5
Spc25	3.99e-82	-0.449927	0.217	0.465	7.29e-78	5
Gnb2	4.08e-82	0.276171	0.949	0.851	7.46e-78	5
Il6st	3.27e-81	0.306894	0.33	0.167	5.98e-77	5
Stmn1	1.05e-80	-0.522847	0.818	0.866	1.92e-76	5
Pdia6	1.38e-80	0.343473	0.83	0.736	2.51e-76	5
Wfdc2	1.53e-80	-0.790297	0.083	0.311	2.8e-76	5
Tmem50a	3.94e-80	0.308032	0.748	0.635	7.21e-76	5
Chd3	9.93e-80	0.316868	0.763	0.627	1.81e-75	5
Scarf2	2.08e-79	0.275733	0.345	0.171	3.81e-75	5
Pofut2	2.48e-79	0.307828	0.559	0.407	4.53e-75	5
Thy1	2.52e-79	0.292385	0.238	0.094	4.6e-75	5
Cdca8	3.22e-79	-0.318681	0.157	0.416	5.88e-75	5
Wt1	1.25e-78	-0.435222	0.291	0.533	2.29e-74	5
Rab18	1.99e-78	0.293561	0.732	0.62	3.64e-74	5
Leprot	2.89e-78	0.318708	0.51	0.344	5.27e-74	5
Prc1	1.06e-77	-0.290629	0.039	0.252	1.93e-73	5
Myl12b	3.08e-77	0.325459	0.774	0.67	5.62e-73	5
Aurkb	4.17e-77	-0.284209	0.061	0.281	7.63e-73	5
Lima1	1e-76	0.274385	0.358	0.194	1.83e-72	5
Hacd1	1.06e-76	0.311142	0.588	0.441	1.93e-72	5
Msrb2	1.13e-76	0.271811	0.313	0.157	2.07e-72	5
Mki67	2.08e-76	-0.341198	0.123	0.361	3.8e-72	5
Rbms1	2.11e-76	0.288236	0.658	0.498	3.86e-72	5
Cks2	2.35e-76	-0.472887	0.368	0.611	4.3e-72	5
Pik3r1	5.7e-76	0.30861	0.471	0.292	1.04e-71	5
Spcs1	2.74e-75	0.261501	0.92	0.824	5e-71	5
Hn1	6.61e-75	-0.415825	0.653	0.801	1.21e-70	5
Hspa5	6.69e-75	0.362854	0.815	0.725	1.22e-70	5
Igfbp5	1.15e-74	-0.629467	0.295	0.545	2.1e-70	5
Limd2	1.17e-74	0.280956	0.822	0.707	2.15e-70	5
Malat1	2.68e-74	0.346225	1	0.966	4.89e-70	5
Nhp2	5.58e-74	-0.321988	0.619	0.774	1.02e-69	5
Dad1	6.2e-74	0.257413	0.953	0.873	1.13e-69	5
Sptbn1	1.11e-73	0.3336	0.623	0.488	2.03e-69	5
Calr	1.14e-73	0.304214	0.899	0.805	2.08e-69	5
Ybx3	1.2e-73	-0.258555	0.244	0.518	2.2e-69	5
Eci2	1.35e-73	0.296557	0.69	0.572	2.46e-69	5
Ndufv3	1.44e-73	0.258997	0.843	0.754	2.62e-69	5
Tceal8	1.72e-73	0.280085	0.866	0.787	3.15e-69	5
Hoxb7	6.35e-73	-0.311451	0.125	0.366	1.16e-68	5
Tpd52	1.08e-72	-0.270706	0.132	0.372	1.97e-68	5
Arl1	2.29e-72	0.309629	0.745	0.651	4.19e-68	5
Gm266	8.26e-72	-0.377168	0.198	0.432	1.51e-67	5
Six3	2.55e-71	-0.385832	0.007	0.186	4.65e-67	5
Fkbp7	4.95e-71	0.281403	0.432	0.265	9.04e-67	5
Sema5a	9.46e-71	0.26118	0.244	0.108	1.73e-66	5
Tyms	2.2e-70	-0.357275	0.296	0.542	4.02e-66	5
Fxyd6	5.34e-70	-0.576561	0.543	0.694	9.75e-66	5
Parva	8.58e-70	0.287854	0.518	0.365	1.57e-65	5
Gmnn	9.21e-70	-0.309693	0.21	0.449	1.68e-65	5
Calu	1.58e-69	0.28895	0.634	0.518	2.89e-65	5
Cyth3	2.07e-69	0.299696	0.425	0.266	3.78e-65	5
App	3.21e-69	0.363678	0.612	0.491	5.86e-65	5
Txndc5	3.83e-69	0.293661	0.697	0.589	7e-65	5
Ptgis	8.71e-69	0.265144	0.371	0.203	1.59e-64	5
Ralb	1.64e-68	0.281854	0.524	0.365	2.99e-64	5
Rab3ip	2e-68	-0.337249	0.071	0.277	3.65e-64	5
Spc24	6.22e-68	-0.321224	0.231	0.473	1.14e-63	5
Ssr2	7.21e-68	0.259221	0.917	0.831	1.32e-63	5
Bcam	1.74e-67	-0.269881	0.093	0.311	3.17e-63	5
Tenm4	5.09e-67	0.271848	0.402	0.239	9.29e-63	5
Fkbp9	6.59e-67	0.287752	0.487	0.34	1.2e-62	5
Esd	6.66e-67	0.264296	0.892	0.802	1.22e-62	5
Atp2b1	1.06e-66	0.397987	0.596	0.489	1.94e-62	5
Ppil1	3.4e-66	-0.264285	0.348	0.601	6.21e-62	5
Dkk1	3.99e-66	0.504485	0.285	0.135	7.3e-62	5
Ugdh	9.57e-66	0.283263	0.422	0.269	1.75e-61	5
Arf1	3.03e-65	0.252336	0.948	0.853	5.54e-61	5
Il33	7.26e-65	0.328126	0.43	0.255	1.33e-60	5
Lix1l	7.66e-65	0.256272	0.364	0.21	1.4e-60	5
Tmbim6	3.4e-64	0.269922	0.788	0.699	6.21e-60	5
Nt5dc2	1.18e-63	-0.316932	0.605	0.746	2.16e-59	5
Ntan1	1.62e-63	0.276036	0.678	0.582	2.96e-59	5
Tns3	2e-63	0.300614	0.367	0.222	3.66e-59	5
Nrep	2.72e-63	0.302182	0.705	0.601	4.97e-59	5
Fam213a	3.87e-63	-0.301427	0.235	0.473	7.07e-59	5
Rbms3	1.09e-62	0.295838	0.459	0.313	2e-58	5
Tubb2a	1.47e-62	0.26057	0.283	0.143	2.68e-58	5
Ranbp1	1.86e-62	-0.341216	0.937	0.886	3.4e-58	5
Birc5	2.74e-62	-0.346945	0.308	0.54	5e-58	5
Axl	3.08e-62	0.271106	0.41	0.255	5.63e-58	5
Sar1a	3.31e-62	0.291081	0.696	0.62	6.05e-58	5
Fcgrt	4.7e-62	0.269597	0.497	0.339	8.59e-58	5
Plat	5.82e-62	0.279809	0.461	0.304	1.06e-57	5
Sec62	9.52e-62	0.266787	0.795	0.715	1.74e-57	5
Gnb4	1.48e-61	0.251274	0.313	0.169	2.7e-57	5
Atraid	2.82e-61	0.27646	0.669	0.574	5.15e-57	5
Nme1	4.95e-61	-0.301585	0.885	0.879	9.05e-57	5
Mfap4	2.4e-60	0.382873	0.765	0.624	4.39e-56	5
Tle1	4.43e-60	0.297606	0.485	0.348	8.09e-56	5
Map1lc3b	5.3e-60	0.255455	0.868	0.849	9.69e-56	5
Palld	9e-60	0.360344	0.246	0.119	1.64e-55	5
Tspan9	1.38e-59	0.252841	0.436	0.288	2.53e-55	5
Fkbp10	1.45e-59	0.26983	0.498	0.357	2.66e-55	5
Cxcl12	1.47e-59	0.631147	0.455	0.31	2.68e-55	5
Sdcbp	1.8e-59	0.263421	0.71	0.624	3.3e-55	5
Ctsl	2.04e-59	0.281328	0.69	0.576	3.73e-55	5
Rab34	4.15e-59	0.276101	0.675	0.577	7.58e-55	5
Apex1	4.55e-59	-0.286962	0.544	0.729	8.32e-55	5
Jak1	5.55e-59	0.284033	0.502	0.372	1.01e-54	5
Reep5	6.8e-59	0.273492	0.68	0.584	1.24e-54	5
Aldh1a2	8.64e-59	-0.361001	0.327	0.55	1.58e-54	5
Smc2	1.87e-58	-0.312781	0.289	0.508	3.41e-54	5
Rrm2	1.94e-58	-0.314596	0.154	0.364	3.55e-54	5
Fkbp4	2.62e-58	-0.297159	0.66	0.789	4.78e-54	5
Kctd10	7.93e-58	0.270926	0.355	0.215	1.45e-53	5
Bloc1s1	1.35e-57	0.288106	0.506	0.386	2.47e-53	5
Crabp2	1.96e-57	-0.30841	0.151	0.361	3.58e-53	5
Lamp1	2e-57	0.250651	0.784	0.699	3.66e-53	5
Nfic	2.32e-57	0.257645	0.461	0.317	4.24e-53	5
Prkar1a	3.61e-57	0.271484	0.734	0.653	6.6e-53	5
Trip6	3.87e-57	0.273679	0.588	0.478	7.07e-53	5
Hmgb2	1.02e-56	-0.570579	0.795	0.822	1.86e-52	5
Tcf12	1.73e-56	0.284606	0.594	0.486	3.17e-52	5
Gm12840	4.46e-56	0.256964	0.163	0.061	8.15e-52	5
Ap3s1	4.6e-56	0.250303	0.703	0.628	8.4e-52	5
Sfr1	4.81e-56	0.257904	0.907	0.834	8.79e-52	5
Prkcdbp	1.03e-55	0.274124	0.318	0.175	1.88e-51	5
Comt	2.17e-55	0.257826	0.518	0.399	3.97e-51	5
Hspd1	3.82e-55	-0.266709	0.664	0.795	6.97e-51	5
Cdca3	4.82e-55	-0.27256	0.2	0.417	8.8e-51	5
Spats2l	6.4e-55	0.293087	0.401	0.259	1.17e-50	5
Ssr3	6.59e-55	0.254813	0.717	0.634	1.2e-50	5
Pdia3	1.02e-54	0.263362	0.757	0.682	1.86e-50	5
H2afx	1.96e-54	-0.485384	0.532	0.693	3.59e-50	5
Klf6	3.45e-54	0.275731	0.289	0.157	6.29e-50	5
Ccnb1	5.42e-54	-0.299448	0.12	0.316	9.89e-50	5
Hsp90aa1	6.13e-54	-0.301716	0.765	0.84	1.12e-49	5
Smim14	9.03e-54	0.267044	0.618	0.52	1.65e-49	5
Ubald2	1.27e-53	-0.261065	0.413	0.631	2.33e-49	5
Rbpms	1.32e-53	0.269564	0.489	0.361	2.4e-49	5
Socs2	1.37e-53	0.274957	0.334	0.19	2.51e-49	5
Myh10	1.47e-53	0.280555	0.616	0.51	2.69e-49	5
Ift20	3.3e-53	0.258354	0.76	0.688	6.02e-49	5
Tcf4	3.85e-53	-0.276124	0.339	0.564	7.03e-49	5
Fam195b	4.9e-53	0.25546	0.806	0.744	8.96e-49	5
Rab13	2.16e-52	0.287444	0.485	0.369	3.95e-48	5
Gas6	4.64e-52	0.259451	0.156	0.06	8.47e-48	5
Ckap4	5.66e-52	0.268518	0.618	0.517	1.03e-47	5
Laptm4b	6.16e-52	0.260345	0.464	0.333	1.13e-47	5
Ppp1r14b	6.88e-52	-0.284535	0.582	0.729	1.26e-47	5
Shc1	9.17e-52	0.254065	0.423	0.295	1.68e-47	5
Peg3	1.47e-51	0.335346	0.774	0.67	2.68e-47	5
Epcam	2.26e-51	-0.519971	0.04	0.193	4.13e-47	5
Gm13305	2.71e-51	0.275783	0.407	0.273	4.94e-47	5
Vimp	3.37e-51	0.274633	0.647	0.563	6.16e-47	5
Mfge8	5.15e-51	0.284778	0.577	0.469	9.41e-47	5
Cks1b	6.71e-51	-0.346266	0.757	0.807	1.23e-46	5
Pcbp4	8.77e-51	-0.2642	0.431	0.634	1.6e-46	5
Hbb-bt	2.65e-50	-3.19095	0.548	0.75	4.84e-46	5
Oat	3.57e-50	0.273701	0.52	0.41	6.53e-46	5
Timp2	4.22e-50	0.276768	0.58	0.484	7.71e-46	5
Ran	4.75e-50	-0.257224	0.962	0.909	8.67e-46	5
Hsp90b1	2.39e-49	0.284534	0.789	0.714	4.37e-45	5
Yipf5	2.72e-49	0.256082	0.524	0.419	4.98e-45	5
H19	3.04e-49	0.347703	0.913	0.845	5.56e-45	5
Il11ra1	9.31e-49	0.260888	0.428	0.295	1.7e-44	5
Bpgm	1.41e-48	-0.432688	0.169	0.366	2.57e-44	5
Rtn4	1.54e-48	0.250645	0.706	0.629	2.82e-44	5
Vkorc1	1.96e-47	0.27626	0.582	0.495	3.58e-43	5
F2r	4.47e-47	0.299809	0.386	0.267	8.16e-43	5
Mkrn1	5.14e-47	-0.655036	0.262	0.472	9.39e-43	5
Tprgl	5.98e-47	0.285509	0.536	0.445	1.09e-42	5
Cdk1	1.85e-45	-0.322844	0.233	0.412	3.38e-41	5
Arl6ip1	2.06e-45	-0.401575	0.417	0.6	3.76e-41	5
Etl4	4.93e-45	0.25964	0.429	0.305	9e-41	5
Col4a1	7.76e-45	0.312773	0.447	0.335	1.42e-40	5
Dek	1.93e-44	-0.305923	0.677	0.771	3.52e-40	5
Alas2	1.98e-44	-1.02555	0.03	0.161	3.61e-40	5
Krt18	3.16e-44	-0.281424	0.019	0.147	5.77e-40	5
Ube2s	5.45e-44	-0.307125	0.862	0.89	9.96e-40	5
Robo2	9.03e-44	-0.322469	0.231	0.403	1.65e-39	5
Snca	3.07e-43	-0.606192	0.017	0.14	5.61e-39	5
Smc4	1.16e-42	-0.267705	0.329	0.514	2.12e-38	5
Lig1	1.82e-42	-0.287349	0.287	0.473	3.33e-38	5
Ogt	1.94e-42	0.267798	0.704	0.642	3.54e-38	5
Col4a2	2.46e-42	0.321548	0.469	0.373	4.49e-38	5
Hmgb3	1.04e-41	-0.252598	0.741	0.81	1.9e-37	5
Emx2	2.67e-41	-0.264488	0.023	0.145	4.87e-37	5
Pcp4	7.28e-41	-0.370761	0.038	0.168	1.33e-36	5
Hbb-bs	1.02e-40	-3.14746	0.881	0.946	1.86e-36	5
Hba-a2	3.46e-40	-3.07035	0.388	0.569	6.32e-36	5
Cited2	3.92e-40	-0.274091	0.342	0.533	7.15e-36	5
Tsc22d1	7.73e-40	-0.544699	0.923	0.868	1.41e-35	5
Itga8	2.31e-38	0.2669	0.315	0.205	4.23e-34	5
Serpinb6a	7.14e-38	0.270888	0.447	0.352	1.31e-33	5
Lsm2	6.44e-37	-0.260236	0.657	0.751	1.18e-32	5
Igfbp6	2.37e-36	-0.32035	0.063	0.192	4.33e-32	5
Gas1	1.21e-35	-0.358586	0.534	0.653	2.21e-31	5
1500009L16Rik	1.48e-34	0.254073	0.381	0.287	2.7e-30	5
Car2	2.12e-34	-0.295618	0.015	0.116	3.87e-30	5
Nrp1	4.4e-34	0.310778	0.574	0.494	8.04e-30	5
Igf2	2.9e-31	0.252492	0.623	0.547	5.31e-27	5
Hba-a1	3.36e-28	-3.37555	0.823	0.911	6.14e-24	5
Mt2	5.83e-28	-0.266235	0.044	0.144	1.06e-23	5
Mt1	6.41e-27	-0.329771	0.073	0.18	1.17e-22	5
Rprm	8.37e-26	-0.578276	0.043	0.135	1.53e-21	5
Nfat5	1.88e-25	0.258556	0.4	0.325	3.44e-21	5
Wnt4	5.95e-24	-0.351383	0.092	0.195	1.09e-19	5
Fam132a	8.86e-23	-0.373505	0.314	0.455	1.62e-18	5
Cdc42ep3	3.58e-22	0.321283	0.349	0.268	6.54e-18	5
Hmcn1	2.89e-19	0.261657	0.5	0.446	5.28e-15	5
Calb1	5.74e-17	-0.694821	0.066	0.14	1.05e-12	5
Ccnd1	1.46e-11	-0.354439	0.38	0.473	2.67e-07	5
Fech	2.14e-10	-0.28906	0.213	0.291	3.91e-06	5
Apoe	1.42e-09	-0.302772	0.273	0.229	2.59e-05	5
Hbb-y	2.35e-09	-2.78296	0.16	0.235	4.29e-05	5

## Sheet: 6
Symbol	p_val	avg_logFC	pct.1	pct.2	p_val_adj	cluster
Hba-a1	0	2.96767	1	0.899	0	6
Hbb-bs	0	2.90075	1	0.937	0	6
Hba-a2	0	2.78526	1	0.526	0	6
Hbb-bt	0	2.77188	1	0.718	0	6
Alas2	0	2.22823	0.982	0.099	0	6
Mkrn1	0	1.58964	0.948	0.425	0	6
Snca	0	1.43507	0.796	0.089	0	6
Fech	0	1.3073	0.863	0.249	0	6
Ube2l6	0	1.00008	0.735	0.166	0	6
Fam220a	0	0.841326	0.822	0.47	0	6
2019-03-02	0	0.812832	0.779	0.379	0	6
Oaz1	0	-0.613533	0.99	0.999	0	6
Dctn3	0	-0.69592	0.028	0.651	0	6
Mrpl27	0	-0.7009	0.018	0.652	0	6
Ube2v2	0	-0.700967	0.015	0.64	0	6
Nap1l4	0	-0.701824	0.023	0.652	0	6
Zfand6	0	-0.702565	0.055	0.68	0	6
Rab7	0	-0.706147	0.021	0.648	0	6
Mrps7	0	-0.708288	0.026	0.657	0	6
Cops4	0	-0.708926	0.032	0.657	0	6
Coq7	0	-0.713524	0.025	0.649	0	6
Mydgf	0	-0.714159	0.025	0.656	0	6
BC031181	0	-0.714203	0.017	0.642	0	6
Tcf25	0	-0.716272	0.025	0.651	0	6
Mrps18c	0	-0.717483	0.031	0.665	0	6
Clns1a	0	-0.718108	0.019	0.648	0	6
Rer1	0	-0.719088	0.018	0.648	0	6
Rbbp6	0	-0.71941	0.02	0.648	0	6
Snrnp40	0	-0.719697	0.019	0.644	0	6
Ralbp1	0	-0.719796	0.036	0.665	0	6
Polr2h	0	-0.720297	0.033	0.661	0	6
Ociad1	0	-0.721228	0.026	0.667	0	6
Ap3s1	0	-0.72295	0.054	0.67	0	6
Sssca1	0	-0.722956	0.025	0.646	0	6
Matr3	0	-0.723239	0.022	0.653	0	6
Sdhc	0	-0.726795	0.02	0.667	0	6
Grpel1	0	-0.727138	0.025	0.668	0	6
Cops5	0	-0.729401	0.019	0.659	0	6
Mrps36	0	-0.729995	0.043	0.662	0	6
Klhdc2	0	-0.730294	0.027	0.665	0	6
Rrp1	0	-0.730926	0.027	0.663	0	6
Gipc1	0	-0.73173	0.022	0.648	0	6
Dph3	0	-0.732279	0.067	0.684	0	6
Pnkd	0	-0.733314	0.021	0.67	0	6
Glo1	0	-0.734546	0.094	0.72	0	6
Mrpl13	0	-0.735188	0.024	0.661	0	6
Psmc5	0	-0.736037	0.036	0.662	0	6
Smim7	0	-0.736939	0.022	0.664	0	6
Mrps15	0	-0.737501	0.025	0.669	0	6
Dnajb6	0	-0.738288	0.135	0.756	0	6
Trappc1	0	-0.739106	0.025	0.673	0	6
Actl6a	0	-0.739296	0.018	0.657	0	6
Timm17a	0	-0.739556	0.031	0.673	0	6
Tm2d2	0	-0.73964	0.018	0.67	0	6
Imp3	0	-0.740262	0.018	0.66	0	6
Ahsa1	0	-0.7404	0.059	0.68	0	6
Tmem147	0	-0.742467	0.023	0.647	0	6
Scp2	0	-0.743219	0.039	0.685	0	6
Rab18	0	-0.744199	0.018	0.667	0	6
Dgcr6	0	-0.746068	0.016	0.672	0	6
Ppp2ca	0	-0.746593	0.033	0.671	0	6
Psenen	0	-0.747238	0.154	0.763	0	6
Canx	0	-0.74743	0.03	0.659	0	6
Prpf40a	0	-0.747457	0.024	0.667	0	6
Psmd4	0	-0.748816	0.192	0.785	0	6
Polr2g	0	-0.749113	0.027	0.676	0	6
Psmg4	0	-0.750181	0.023	0.662	0	6
Ube3a	0	-0.751413	0.017	0.66	0	6
Nol7	0	-0.751851	0.03	0.659	0	6
Gm16286	0	-0.752668	0.023	0.677	0	6
Galk1	0	-0.753402	0.025	0.659	0	6
Wbp1	0	-0.753421	0.031	0.665	0	6
Caprin1	0	-0.756702	0.032	0.673	0	6
Mtch2	0	-0.756972	0.04	0.684	0	6
Pbrm1	0	-0.757152	0.016	0.656	0	6
Nsmce4a	0	-0.757686	0.028	0.66	0	6
Tra2a	0	-0.758458	0.013	0.645	0	6
Ak2	0	-0.759032	0.022	0.662	0	6
Rala	0	-0.759063	0.021	0.659	0	6
Knop1	0	-0.759344	0.018	0.652	0	6
Txndc9	0	-0.760857	0.018	0.677	0	6
Uqcc3	0	-0.761213	0.023	0.683	0	6
Spag7	0	-0.761366	0.027	0.682	0	6
Zmat2	0	-0.765174	0.052	0.705	0	6
Rp9	0	-0.765602	0.02	0.669	0	6
Plekhj1	0	-0.765668	0.039	0.688	0	6
Immp1l	0	-0.767339	0.037	0.695	0	6
Copz1	0	-0.767686	0.037	0.702	0	6
Mrpl21	0	-0.769185	0.02	0.677	0	6
Adh5	0	-0.769193	0.034	0.682	0	6
Tmem14c	0	-0.769324	0.018	0.666	0	6
Ywhaz	0	-0.769782	0.079	0.706	0	6
Arl2bp	0	-0.770242	0.064	0.708	0	6
Ptbp1	0	-0.77153	0.026	0.68	0	6
Polr2c	0	-0.77181	0.071	0.722	0	6
Aurkaip1	0	-0.772083	0.047	0.696	0	6
Psmc4	0	-0.773314	0.035	0.681	0	6
Ssr3	0	-0.774157	0.026	0.679	0	6
Ubap2l	0	-0.774383	0.015	0.68	0	6
Ccnd3	0	-0.774474	0.07	0.691	0	6
Rtn4	0	-0.77475	0.019	0.674	0	6
Echs1	0	-0.775085	0.02	0.682	0	6
Tmem50a	0	-0.776621	0.019	0.683	0	6
Ebna1bp2	0	-0.776809	0.021	0.676	0	6
Sys1	0	-0.776946	0.022	0.69	0	6
Ddost	0	-0.777689	0.03	0.683	0	6
Mrps12	0	-0.779887	0.027	0.691	0	6
Smarcc1	0	-0.780338	0.03	0.673	0	6
Sf3b4	0	-0.780938	0.025	0.684	0	6
Fundc2	0	-0.781168	0.118	0.736	0	6
Alyref	0	-0.783307	0.022	0.642	0	6
Ift20	0	-0.783521	0.09	0.732	0	6
Mrps18a	0	-0.783973	0.035	0.701	0	6
Drap1	0	-0.784552	0.023	0.693	0	6
Naa38	0	-0.784773	0.07	0.718	0	6
Rcn2	0	-0.784774	0.018	0.676	0	6
Phb	0	-0.784825	0.031	0.684	0	6
Ufc1	0	-0.785414	0.03	0.705	0	6
Ccdc12	0	-0.785637	0.021	0.688	0	6
Eif4b	0	-0.786436	0.033	0.686	0	6
Ergic3	0	-0.788251	0.034	0.688	0	6
Ankrd11	0	-0.788344	0.018	0.659	0	6
Hdac2	0	-0.78979	0.028	0.69	0	6
Prpf19	0	-0.79032	0.039	0.704	0	6
Gar1	0	-0.791387	0.025	0.667	0	6
B230219D22Rik	0	-0.792018	0.016	0.671	0	6
Stra13	0	-0.792073	0.034	0.68	0	6
Sae1	0	-0.792199	0.033	0.676	0	6
Mrpl11	0	-0.792756	0.027	0.699	0	6
Chtop	0	-0.793462	0.029	0.698	0	6
Tbcb	0	-0.793567	0.026	0.694	0	6
Guk1	0	-0.794178	0.033	0.702	0	6
Rpl7l1	0	-0.794808	0.023	0.69	0	6
Txnl1	0	-0.79518	0.059	0.713	0	6
Ssna1	0	-0.797325	0.038	0.698	0	6
Ube2e3	0	-0.79765	0.372	0.888	0	6
Grcc10	0	-0.79862	0.033	0.706	0	6
Arpc5l	0	-0.798761	0.023	0.688	0	6
Sdhd	0	-0.800011	0.017	0.695	0	6
Srsf10	0	-0.800417	0.027	0.689	0	6
Pole4	0	-0.80358	0.045	0.698	0	6
P4hb	0	-0.805407	0.057	0.702	0	6
Fam92a	0	-0.805773	0.018	0.7	0	6
Arpc3	0	-0.806924	0.074	0.724	0	6
Suclg1	0	-0.80805	0.029	0.707	0	6
Nop56	0	-0.808507	0.035	0.671	0	6
Srsf9	0	-0.808841	0.021	0.699	0	6
Prkar1a	0	-0.808871	0.034	0.699	0	6
Stoml2	0	-0.809781	0.037	0.716	0	6
Snrnp70	0	-0.812121	0.029	0.702	0	6
Pcbp4	0	-0.813147	0.03	0.656	0	6
Kif5b	0	-0.813983	0.023	0.688	0	6
2810428I15Rik	0	-0.815203	0.087	0.742	0	6
Txnl4a	0	-0.816063	0.054	0.709	0	6
Uqcrc2	0	-0.816205	0.047	0.71	0	6
Smc6	0	-0.817131	0.018	0.665	0	6
Gm1673	0	-0.817605	0.031	0.664	0	6
Hspa9	0	-0.818118	0.033	0.699	0	6
Rtf1	0	-0.820417	0.029	0.702	0	6
1810037I17Rik	0	-0.821417	0.041	0.688	0	6
Ctxn1	0	-0.821437	0.031	0.655	0	6
Gm2000	0	-0.821901	0.065	0.699	0	6
Ppp1r11	0	-0.823467	0.034	0.723	0	6
Bag1	0	-0.825342	0.342	0.859	0	6
Tomm40	0	-0.826583	0.018	0.688	0	6
Ctnnbip1	0	-0.827153	0.021	0.701	0	6
Papola	0	-0.827413	0.034	0.71	0	6
Ube2e1	0	-0.828099	0.027	0.704	0	6
Rab11b	0	-0.828099	0.049	0.737	0	6
Arl1	0	-0.82916	0.022	0.699	0	6
Pnn	0	-0.831035	0.028	0.701	0	6
Bccip	0	-0.831381	0.027	0.708	0	6
Eif6	0	-0.832228	0.029	0.719	0	6
Rnps1	0	-0.832679	0.031	0.698	0	6
Dpm3	0	-0.832797	0.029	0.718	0	6
Arpc5	0	-0.833045	0.072	0.716	0	6
Atrx	0	-0.833141	0.02	0.699	0	6
Gm11808	0	-0.833255	0.222	0.804	0	6
Gpi1	0	-0.833403	0.038	0.688	0	6
Csde1	0	-0.833589	0.036	0.716	0	6
Elavl1	0	-0.833616	0.029	0.714	0	6
Ict1	0	-0.834522	0.029	0.724	0	6
Eif4e2	0	-0.834834	0.034	0.731	0	6
Mpc2	0	-0.835332	0.16	0.764	0	6
Zc3h15	0	-0.835569	0.032	0.717	0	6
Cwc15	0	-0.836096	0.039	0.726	0	6
Hypk	0	-0.836629	0.086	0.744	0	6
Pdcd6	0	-0.836682	0.023	0.725	0	6
Ndufs3	0	-0.83677	0.039	0.73	0	6
Slbp	0	-0.837491	0.039	0.657	0	6
Smarce1	0	-0.83754	0.031	0.72	0	6
Rbm17	0	-0.837854	0.017	0.716	0	6
Srp19	0	-0.839888	0.024	0.717	0	6
Arf5	0	-0.839943	0.538	0.951	0	6
Fam32a	0	-0.840332	0.059	0.75	0	6
Aimp1	0	-0.840426	0.021	0.716	0	6
Map1lc3a	0	-0.841478	0.053	0.701	0	6
Sec11a	0	-0.842405	0.03	0.726	0	6
Dynll2	0	-0.8426	0.039	0.702	0	6
Zcrb1	0	-0.843864	0.032	0.726	0	6
Rcn1	0	-0.843945	0.028	0.667	0	6
Mpc1	0	-0.844024	0.026	0.723	0	6
Ssu72	0	-0.84427	0.022	0.716	0	6
Rdx	0	-0.847392	0.018	0.695	0	6
Psmd7	0	-0.847936	0.044	0.727	0	6
Polr2k	0	-0.84835	0.031	0.721	0	6
Prrc2c	0	-0.849775	0.022	0.705	0	6
Ogt	0	-0.84986	0.026	0.687	0	6
Mapre1	0	-0.851425	0.02	0.712	0	6
Wdr83os	0	-0.851711	0.036	0.733	0	6
Eif3c	0	-0.85211	0.034	0.719	0	6
Bud31	0	-0.85346	0.032	0.731	0	6
H2afy2	0	-0.853828	0.03	0.704	0	6
Ptp4a2	0	-0.854697	0.039	0.723	0	6
Snrnp27	0	-0.855833	0.034	0.736	0	6
Ube2b	0	-0.856399	0.131	0.807	0	6
Emc10	0	-0.85761	0.025	0.737	0	6
Paics	0	-0.858517	0.035	0.711	0	6
Bzw1	0	-0.858999	0.025	0.722	0	6
Csnk2b	0	-0.861125	0.034	0.735	0	6
Psmc3	0	-0.861761	0.045	0.742	0	6
Ssbp1	0	-0.863366	0.025	0.723	0	6
Snx3	0	-0.865365	0.271	0.846	0	6
Supt4a	0	-0.86662	0.049	0.765	0	6
Bola2	0	-0.866968	0.053	0.734	0	6
Rnaseh2c	0	-0.867027	0.054	0.711	0	6
Rsl1d1	0	-0.867738	0.03	0.722	0	6
Aamp	0	-0.86802	0.031	0.745	0	6
Ssbp4	0	-0.868182	0.023	0.705	0	6
Lamtor2	0	-0.868302	0.039	0.75	0	6
Lsm7	0	-0.868574	0.033	0.737	0	6
Rcn3	0	-0.868662	0.034	0.676	0	6
Cfl2	0	-0.87017	0.026	0.736	0	6
Acp1	0	-0.870508	0.123	0.796	0	6
Fam96a	0	-0.870592	0.029	0.734	0	6
Eif4e	0	-0.871755	0.035	0.714	0	6
Polr2i	0	-0.871781	0.037	0.743	0	6
Tmbim6	0	-0.872638	0.075	0.746	0	6
Zfp207	0	-0.87593	0.034	0.74	0	6
Ube2k	0	-0.876096	0.026	0.727	0	6
Btf3l4	0	-0.876444	0.03	0.751	0	6
Chd4	0	-0.877157	0.02	0.711	0	6
Magoh	0	-0.877938	0.023	0.722	0	6
Tcf3	0	-0.878332	0.036	0.734	0	6
Dcun1d5	0	-0.87877	0.034	0.737	0	6
Pgrmc1	0	-0.878834	0.035	0.741	0	6
Commd3	0	-0.878976	0.027	0.737	0	6
Khdrbs1	0	-0.879545	0.028	0.739	0	6
Dazap1	0	-0.881625	0.047	0.746	0	6
Mrps16	0	-0.882355	0.03	0.75	0	6
Luc7l3	0	-0.882814	0.036	0.735	0	6
Dnajc19	0	-0.882965	0.054	0.754	0	6
Ncor1	0	-0.883658	0.024	0.735	0	6
Atp6v0e	0	-0.884199	0.034	0.754	0	6
Luc7l2	0	-0.884775	0.057	0.757	0	6
Eif3l	0	-0.88591	0.034	0.727	0	6
Pafah1b3	0	-0.886387	0.041	0.743	0	6
Rpl23a-ps3	0	-0.886448	0.064	0.735	0	6
Sri	0	-0.886854	0.039	0.743	0	6
Capza2	0	-0.886888	0.032	0.749	0	6
Llph	0	-0.889015	0.037	0.743	0	6
Prdx4	0	-0.890218	0.036	0.7	0	6
Pdia3	0	-0.891183	0.044	0.729	0	6
Nasp	0	-0.8922	0.038	0.663	0	6
Strap	0	-0.89278	0.028	0.737	0	6
Tpr	0	-0.893239	0.025	0.735	0	6
Cuta	0	-0.895683	0.024	0.75	0	6
Myl12b	0	-0.896605	0.047	0.718	0	6
Hoxa10	0	-0.897264	0.019	0.661	0	6
Chd3	0	-0.897741	0.021	0.676	0	6
Tmem59	0	-0.898134	0.026	0.733	0	6
Pkig	0	-0.898592	0.078	0.733	0	6
Dcakd	0	-0.89922	0.034	0.724	0	6
Rsrc2	0	-0.901255	0.024	0.745	0	6
Tia1	0	-0.901325	0.023	0.735	0	6
Eif4a2	0	-0.904951	0.035	0.73	0	6
Lamp1	0	-0.906494	0.034	0.748	0	6
Lyar	0	-0.907866	0.036	0.717	0	6
Sap18	0	-0.908474	0.023	0.747	0	6
Psip1	0	-0.908545	0.038	0.724	0	6
Lamtor1	0	-0.909976	0.023	0.761	0	6
Tpm3	0	-0.912699	0.021	0.722	0	6
Ctnnb1	0	-0.913746	0.039	0.754	0	6
Erp29	0	-0.914382	0.042	0.764	0	6
Ppic	0	-0.914823	0.021	0.706	0	6
Lamtor5	0	-0.916876	0.033	0.779	0	6
Ppp4c	0	-0.91984	0.032	0.761	0	6
Mrpl51	0	-0.920626	0.032	0.745	0	6
Higd2a	0	-0.921187	0.127	0.814	0	6
Vapa	0	-0.921459	0.036	0.77	0	6
Sf3b1	0	-0.922308	0.024	0.757	0	6
Mrps17	0	-0.922474	0.039	0.766	0	6
Svbp	0	-0.92327	0.08	0.797	0	6
Rab14	0	-0.923854	0.029	0.765	0	6
Use1	0	-0.923929	0.046	0.755	0	6
Grb10	0	-0.925458	0.063	0.735	0	6
Lage3	0	-0.927628	0.038	0.763	0	6
Txn2	0	-0.927668	0.058	0.776	0	6
Cops6	0	-0.927789	0.068	0.781	0	6
Ssrp1	0	-0.92826	0.039	0.742	0	6
Cope	0	-0.929952	0.039	0.778	0	6
Cstb	0	-0.93014	0.042	0.772	0	6
Eif1b	0	-0.933589	0.031	0.765	0	6
Snrpa1	0	-0.933887	0.027	0.73	0	6
Ndufa10	0	-0.934388	0.044	0.779	0	6
Emc6	0	-0.9351	0.04	0.761	0	6
Nisch	0	-0.935834	0.041	0.774	0	6
Ptges3	0	-0.936351	0.047	0.745	0	6
Tipin	0	-0.937554	0.02	0.688	0	6
Map2k2	0	-0.938957	0.138	0.818	0	6
Snrpa	0	-0.939247	0.032	0.765	0	6
Vcp	0	-0.941156	0.054	0.768	0	6
Zfp422	0	-0.941565	0.027	0.761	0	6
Higd1a	0	-0.944229	0.032	0.735	0	6
Arpc1a	0	-0.944502	0.038	0.793	0	6
Pa2g4	0	-0.945574	0.033	0.746	0	6
Mrpl17	0	-0.94594	0.03	0.769	0	6
Hnrnph1	0	-0.946102	0.034	0.761	0	6
mt-Nd5	0	-0.946272	0.088	0.8	0	6
Ap2m1	0	-0.948181	0.102	0.819	0	6
Abracl	0	-0.948392	0.038	0.747	0	6
Trp53	0	-0.950511	0.028	0.763	0	6
Hnrnpd	0	-0.951491	0.036	0.744	0	6
Ilf2	0	-0.95151	0.024	0.762	0	6
Eif3g	0	-0.951924	0.04	0.779	0	6
Ndufb3	0	-0.952085	0.034	0.784	0	6
Fam195b	0	-0.955729	0.048	0.793	0	6
Tsn	0	-0.95757	0.03	0.772	0	6
Pin1	0	-0.958967	0.046	0.774	0	6
Zfp36l1	0	-0.960477	0.036	0.745	0	6
Ppig	0	-0.962083	0.018	0.763	0	6
Ndufv3	0	-0.963005	0.085	0.804	0	6
Tmpo	0	-0.963943	0.038	0.719	0	6
Mtdh	0	-0.963993	0.021	0.756	0	6
Mrpl33	0	-0.964334	0.04	0.777	0	6
Hmgn3	0	-0.964342	0.028	0.71	0	6
Pfdn6	0	-0.965346	0.039	0.769	0	6
Trim28	0	-0.965714	0.059	0.778	0	6
Gnb1	0	-0.966599	0.064	0.776	0	6
Sec62	0	-0.966854	0.024	0.765	0	6
1110008F13Rik	0	-0.96818	0.025	0.767	0	6
Srrm1	0	-0.968211	0.029	0.761	0	6
Mrpl34	0	-0.96835	0.042	0.757	0	6
Oaz2	0	-0.96864	0.092	0.808	0	6
Commd1	0	-0.969139	0.046	0.787	0	6
Fkbp8	0	-0.969187	0.064	0.807	0	6
Rwdd1	0	-0.970265	0.04	0.781	0	6
Med28	0	-0.970568	0.064	0.797	0	6
Rps18-ps3	0	-0.970772	0.03	0.69	0	6
Cetn3	0	-0.971148	0.031	0.788	0	6
Ndufa3	0	-0.972762	0.241	0.87	0	6
Ndufs8	0	-0.973569	0.036	0.794	0	6
Mrpl28	0	-0.976901	0.049	0.785	0	6
Jund	0	-0.976979	0.233	0.812	0	6
Ier3ip1	0	-0.978259	0.054	0.798	0	6
Ubxn1	0	-0.978826	0.056	0.796	0	6
Gm10073	0	-0.979086	0.118	0.77	0	6
Ndufs2	0	-0.980141	0.041	0.782	0	6
St13	0	-0.980984	0.034	0.775	0	6
2019-09-07	0	-0.981271	0.034	0.737	0	6
Eif3a	0	-0.983855	0.036	0.774	0	6
Capns1	0	-0.985966	0.069	0.774	0	6
Pnisr	0	-0.986157	0.018	0.769	0	6
Psmd8	0	-0.986296	0.069	0.801	0	6
Nudcd2	0	-0.988139	0.028	0.753	0	6
Skp1a	0	-0.991496	0.075	0.818	0	6
Ndufs4	0	-0.993093	0.061	0.811	0	6
Apex1	0	-0.994861	0.043	0.758	0	6
Tceal8	0	-0.996753	0.106	0.837	0	6
Mat2a	0	-0.997341	0.026	0.768	0	6
Nxf1	0	-0.99826	0.042	0.785	0	6
Limd2	0	-0.998461	0.029	0.759	0	6
Cacybp	0	-0.998494	0.039	0.761	0	6
Rbbp7	0	-0.998776	0.034	0.773	0	6
Elof1	0	-0.999846	0.045	0.796	0	6
Uqcrc1	0	-1.00353	0.06	0.808	0	6
Ldhb	0	-1.00408	0.057	0.699	0	6
0610012G03Rik	0	-1.00439	0.033	0.798	0	6
Prdx5	0	-1.00482	0.049	0.795	0	6
Eif1ax	0	-1.0052	0.049	0.778	0	6
Slirp	0	-1.00661	0.041	0.801	0	6
Bax	0	-1.00826	0.05	0.804	0	6
Ndufb2	0	-1.01066	0.077	0.826	0	6
Ube2l3	0	-1.01116	0.046	0.809	0	6
Anapc13	0	-1.01117	0.093	0.821	0	6
Hoxc10	0	-1.01117	0.028	0.677	0	6
Tecr	0	-1.01256	0.044	0.785	0	6
Denr	0	-1.01334	0.029	0.79	0	6
Gm9843	0	-1.01458	0.046	0.776	0	6
Eif4h	0	-1.02028	0.036	0.809	0	6
Mtch1	0	-1.02118	0.045	0.792	0	6
Mrps24	0	-1.02223	0.059	0.815	0	6
Atp6v1f	0	-1.02235	0.118	0.833	0	6
Ywhab	0	-1.02289	0.04	0.803	0	6
C1d	0	-1.02293	0.03	0.807	0	6
Dnajc8	0	-1.02344	0.05	0.806	0	6
Mrpl14	0	-1.02512	0.048	0.8	0	6
Cyb5a	0	-1.02805	0.053	0.788	0	6
Polr2e	0	-1.02918	0.039	0.805	0	6
H1fx	0	-1.03041	0.042	0.695	0	6
Thoc7	0	-1.03123	0.034	0.805	0	6
Polr2j	0	-1.03158	0.054	0.816	0	6
Ywhah	0	-1.03166	0.049	0.776	0	6
Tsen34	0	-1.03178	0.034	0.8	0	6
Cct7	0	-1.03211	0.069	0.809	0	6
Rps27rt	0	-1.03381	0.064	0.789	0	6
Rheb	0	-1.03473	0.031	0.796	0	6
Nudc	0	-1.03636	0.044	0.792	0	6
Scand1	0	-1.03684	0.081	0.829	0	6
Cct3	0	-1.03748	0.05	0.799	0	6
Nsa2	0	-1.0379	0.034	0.807	0	6
Ssr4	0	-1.03806	0.065	0.819	0	6
Rhoa	0	-1.04018	0.094	0.839	0	6
Fscn1	0	-1.0424	0.049	0.781	0	6
Snrpb2	0	-1.04518	0.028	0.809	0	6
Cct8	0	-1.04547	0.058	0.813	0	6
Coa3	0	-1.04592	0.045	0.803	0	6
Kcnq1ot1	0	-1.0468	0.027	0.732	0	6
Chchd1	0	-1.04736	0.044	0.798	0	6
Mrpl23	0	-1.04917	0.043	0.759	0	6
Mdh1	0	-1.05075	0.066	0.812	0	6
Txndc17	0	-1.05215	0.051	0.829	0	6
Gnai2	0	-1.05416	0.044	0.795	0	6
Ndufb10	0	-1.05416	0.069	0.838	0	6
Bcas2	0	-1.05417	0.083	0.836	0	6
Eif5	0	-1.05541	0.276	0.896	0	6
Cyc1	0	-1.05771	0.034	0.809	0	6
Gtf2a2	0	-1.05808	0.041	0.807	0	6
Ccdc34	0	-1.05941	0.028	0.732	0	6
Cox14	0	-1.05999	0.047	0.829	0	6
Mrpl12	0	-1.06066	0.051	0.802	0	6
Rbmxl1	0	-1.06343	0.029	0.79	0	6
Hsd17b10	0	-1.06453	0.042	0.831	0	6
Arpp19	0	-1.06477	0.101	0.831	0	6
Ap2s1	0	-1.06502	0.075	0.842	0	6
Rbm25	0	-1.06545	0.033	0.81	0	6
Ddah2	0	-1.06822	0.049	0.801	0	6
Fbl	0	-1.06916	0.055	0.807	0	6
Cdc37	0	-1.06935	0.049	0.831	0	6
Arhgdia	0	-1.06958	0.058	0.826	0	6
Ssb	0	-1.07105	0.039	0.798	0	6
Ctbp1	0	-1.07226	0.045	0.831	0	6
Metap2	0	-1.07296	0.044	0.827	0	6
Tead2	0	-1.07395	0.023	0.786	0	6
Ndufb4	0	-1.07476	0.075	0.844	0	6
Rpl10-ps3	0	-1.07484	0.085	0.818	0	6
Sptssa	0	-1.07781	0.045	0.829	0	6
Tshz2	0	-1.078	0.033	0.732	0	6
Srsf1	0	-1.07956	0.044	0.805	0	6
Maged1	0	-1.0827	0.04	0.805	0	6
Dpy30	0	-1.08328	0.051	0.801	0	6
Hsp90b1	0	-1.08403	0.057	0.762	0	6
Sarnp	0	-1.08467	0.036	0.827	0	6
Gtf2h5	0	-1.08476	0.04	0.823	0	6
Eif5b	0	-1.08483	0.021	0.81	0	6
Lsm8	0	-1.08546	0.056	0.801	0	6
Peg3	0	-1.08784	0.079	0.716	0	6
Gdi2	0	-1.08846	0.038	0.826	0	6
Mrpl20	0	-1.08856	0.049	0.826	0	6
Hnrnpm	0	-1.09001	0.06	0.824	0	6
Etfb	0	-1.09131	0.05	0.829	0	6
Ndufs7	0	-1.09328	0.042	0.833	0	6
Fam162a	0	-1.09405	0.037	0.797	0	6
Rnf187	0	-1.09534	0.09	0.848	0	6
Ppp1r14b	0	-1.09589	0.031	0.761	0	6
Ndufb6	0	-1.09605	0.089	0.856	0	6
Rab2a	0	-1.09635	0.032	0.823	0	6
Mrps21	0	-1.09658	0.109	0.858	0	6
Tmed10	0	-1.09666	0.049	0.833	0	6
Pfdn2	0	-1.09763	0.062	0.836	0	6
Cct2	0	-1.0977	0.043	0.813	0	6
Snrpc	0	-1.0977	0.05	0.837	0	6
Ndufa8	0	-1.09874	0.037	0.838	0	6
Gabarap	0	-1.09884	0.412	0.954	0	6
Tra2b	0	-1.09897	0.041	0.824	0	6
Mrpl18	0	-1.09925	0.045	0.803	0	6
Tomm22	0	-1.09988	0.05	0.815	0	6
Nudt21	0	-1.10065	0.049	0.824	0	6
Tceb1	0	-1.10264	0.095	0.853	0	6
Selk	0	-1.103	0.116	0.877	0	6
Srsf11	0	-1.10352	0.054	0.832	0	6
Anapc5	0	-1.10383	0.073	0.841	0	6
Spcs2	0	-1.10426	0.04	0.828	0	6
Cnn3	0	-1.1044	0.056	0.811	0	6
Phf5a	0	-1.10458	0.049	0.816	0	6
Ube2d2a	0	-1.10593	0.042	0.846	0	6
Pabpc1	0	-1.10751	0.531	0.977	0	6
Sdhb	0	-1.10755	0.054	0.842	0	6
Mfap4	0	-1.10784	0.048	0.672	0	6
Psmb4	0	-1.10789	0.054	0.847	0	6
Mettl9	0	-1.10995	0.033	0.827	0	6
Mrpl30	0	-1.11006	0.096	0.86	0	6
Hnrnpr	0	-1.11031	0.045	0.827	0	6
Manf	0	-1.11153	0.042	0.788	0	6
Psma6	0	-1.11299	0.053	0.839	0	6
Cfdp1	0	-1.1131	0.049	0.848	0	6
Nt5dc2	0	-1.11507	0.046	0.779	0	6
Calm3	0	-1.11667	0.238	0.88	0	6
Romo1	0	-1.11757	0.123	0.858	0	6
Vdac3	0	-1.11822	0.043	0.845	0	6
Ewsr1	0	-1.11958	0.054	0.838	0	6
Mrps14	0	-1.12119	0.072	0.856	0	6
Tmem234	0	-1.12216	0.044	0.846	0	6
2410015M20Rik	0	-1.12218	0.076	0.864	0	6
Psmb7	0	-1.12321	0.06	0.838	0	6
Rsrp1	0	-1.12354	0.054	0.842	0	6
Pdia6	0	-1.12361	0.044	0.787	0	6
Lsm3	0	-1.12466	0.047	0.799	0	6
Rac1	0	-1.12637	0.093	0.855	0	6
Sumo3	0	-1.12673	0.043	0.84	0	6
Myeov2	0	-1.12787	0.067	0.859	0	6
Esd	0	-1.12831	0.055	0.857	0	6
Ndufv2	0	-1.12912	0.09	0.866	0	6
Pfdn1	0	-1.13036	0.045	0.85	0	6
Hnrnpu	0	-1.1342	0.051	0.821	0	6
Hspa5	0	-1.13455	0.062	0.774	0	6
Ndufa5	0	-1.13577	0.099	0.865	0	6
C1qbp	0	-1.1372	0.046	0.82	0	6
Tomm5	0	-1.13813	0.063	0.842	0	6
Dtymk	0	-1.13825	0.057	0.807	0	6
Ndufs6	0	-1.13901	0.12	0.874	0	6
Srp14	0	-1.14343	0.085	0.873	0	6
Dstn	0	-1.14452	0.097	0.852	0	6
Gas1	0	-1.14568	0.043	0.682	0	6
Igfbp4	0	-1.14607	0.044	0.772	0	6
Psma1	0	-1.14758	0.042	0.842	0	6
Arf4	0	-1.14863	0.044	0.842	0	6
Nhp2	0	-1.14993	0.059	0.807	0	6
Uqcrfs1	0	-1.15002	0.072	0.852	0	6
Glrx3	0	-1.15054	0.042	0.849	0	6
Sh3bgrl3	0	-1.1508	0.062	0.827	0	6
Tmed9	0	-1.15161	0.032	0.841	0	6
Ddx39b	0	-1.15443	0.065	0.834	0	6
Atp5k	0	-1.15764	0.278	0.911	0	6
Aes	0	-1.15831	0.085	0.787	0	6
Ppp1cc	0	-1.15861	0.048	0.843	0	6
Nenf	0	-1.15997	0.028	0.825	0	6
2310036O22Rik	0	-1.16001	0.153	0.875	0	6
Sfpq	0	-1.16057	0.062	0.831	0	6
Impdh2	0	-1.16135	0.038	0.824	0	6
Emg1	0	-1.16331	0.047	0.851	0	6
Trmt112	0	-1.16447	0.046	0.86	0	6
Anp32a	0	-1.16633	0.069	0.852	0	6
Idh2	0	-1.16692	0.068	0.848	0	6
Stub1	0	-1.16734	0.058	0.852	0	6
Hnrnpdl	0	-1.17089	0.061	0.835	0	6
Ndufb7	0	-1.17112	0.244	0.908	0	6
Mrpl54	0	-1.17184	0.056	0.86	0	6
Polr2f	0	-1.17277	0.064	0.857	0	6
Brk1	0	-1.17429	0.053	0.868	0	6
Dctpp1	0	-1.17481	0.109	0.809	0	6
Gpx4	0	-1.17524	0.49	0.971	0	6
Npc2	0	-1.17591	0.048	0.847	0	6
Ubb	0	-1.17605	0.86	0.998	0	6
Ndufb11	0	-1.17732	0.264	0.931	0	6
Anapc11	0	-1.17868	0.049	0.842	0	6
Fubp1	0	-1.17977	0.054	0.849	0	6
Cdc26	0	-1.18009	0.039	0.856	0	6
mt-Nd3	0	-1.18013	0.043	0.796	0	6
Sf3b2	0	-1.18088	0.044	0.849	0	6
Uqcc2	0	-1.18112	0.074	0.82	0	6
Clic1	0	-1.18332	0.059	0.839	0	6
Psma4	0	-1.18413	0.052	0.844	0	6
Son	0	-1.18453	0.044	0.848	0	6
Lsm2	0	-1.18496	0.054	0.787	0	6
Mbd3	0	-1.18624	0.058	0.849	0	6
Serf1	0	-1.18676	0.049	0.836	0	6
Cirbp	0	-1.18759	0.044	0.803	0	6
Srsf5	0	-1.19033	0.054	0.856	0	6
Lsm6	0	-1.19168	0.102	0.843	0	6
Wdr89	0	-1.19231	0.17	0.869	0	6
Timm8b	0	-1.19264	0.09	0.861	0	6
Vdac2	0	-1.1956	0.055	0.861	0	6
Vdac1	0	-1.19588	0.044	0.853	0	6
Psma5	0	-1.19589	0.046	0.865	0	6
Laptm4a	0	-1.19615	0.07	0.852	0	6
Capzb	0	-1.19631	0.048	0.864	0	6
Ubc	0	-1.1985	0.085	0.826	0	6
Srp9	0	-1.19974	0.064	0.866	0	6
Sf3b6	0	-1.20043	0.051	0.863	0	6
Gm8797	0	-1.20048	0.409	0.922	0	6
2010107E04Rik	0	-1.20078	0.384	0.938	0	6
Bsg	0	-1.2027	0.428	0.97	0	6
Mlf2	0	-1.20523	0.064	0.863	0	6
Mrpl42	0	-1.20562	0.049	0.837	0	6
Hspd1	0	-1.20681	0.058	0.831	0	6
Ttc3	0	-1.20827	0.031	0.851	0	6
Tmem258	0	-1.21152	0.087	0.884	0	6
Arpc2	0	-1.21615	0.047	0.848	0	6
Banf1	0	-1.21654	0.062	0.853	0	6
Srsf6	0	-1.21781	0.059	0.858	0	6
Cct4	0	-1.21802	0.056	0.852	0	6
Lsm5	0	-1.21909	0.044	0.838	0	6
Zfp706	0	-1.21941	0.054	0.859	0	6
Npm3	0	-1.22022	0.039	0.831	0	6
Pgls	0	-1.22144	0.055	0.864	0	6
Ndufs5	0	-1.22239	0.091	0.889	0	6
Paip2	0	-1.22591	0.157	0.903	0	6
Fkbp4	0	-1.22728	0.061	0.824	0	6
Psmb5	0	-1.22785	0.064	0.874	0	6
Sf3b5	0	-1.22903	0.069	0.869	0	6
Nono	0	-1.23033	0.065	0.874	0	6
Hn1	0	-1.23115	0.152	0.83	0	6
Rbm8a	0	-1.23178	0.064	0.866	0	6
Mdh2	0	-1.23252	0.081	0.88	0	6
Tmed2	0	-1.23337	0.06	0.874	0	6
Cnpy2	0	-1.23663	0.037	0.865	0	6
1110004F10Rik	0	-1.23672	0.043	0.87	0	6
Mrps33	0	-1.23723	0.07	0.882	0	6
Tspan3	0	-1.23965	0.049	0.87	0	6
Csnk1a1	0	-1.24275	0.041	0.871	0	6
Ndufa13	0	-1.24536	0.285	0.94	0	6
Spcs1	0	-1.2459	0.045	0.881	0	6
Eva1b	0	-1.25058	0.041	0.742	0	6
Ostc	0	-1.25442	0.038	0.864	0	6
Psma2	0	-1.25913	0.049	0.881	0	6
G3bp1	0	-1.25984	0.049	0.852	0	6
Usmg5	0	-1.26077	0.103	0.891	0	6
Mrpl52	0	-1.26157	0.059	0.883	0	6
Eif3i	0	-1.26202	0.094	0.887	0	6
Atp6v1g1	0	-1.26366	0.274	0.93	0	6
Fus	0	-1.26449	0.053	0.872	0	6
Ndufc1	0	-1.26611	0.086	0.887	0	6
Eny2	0	-1.26765	0.055	0.867	0	6
Tcp1	0	-1.27139	0.067	0.877	0	6
Nucks1	0	-1.27301	0.05	0.8	0	6
Eef1d	0	-1.27574	0.336	0.953	0	6
Cox6c	0	-1.27704	0.692	0.987	0	6
Prelid1	0	-1.27926	0.054	0.873	0	6
Hsbp1	0	-1.27969	0.063	0.896	0	6
Ubl5	0	-1.27978	0.216	0.928	0	6
Ube2n	0	-1.27986	0.049	0.87	0	6
Zfos1	0	-1.27995	0.051	0.822	0	6
Top1	0	-1.28168	0.037	0.866	0	6
Edf1	0	-1.28302	0.152	0.912	0	6
Atox1	0	-1.28384	0.084	0.882	0	6
Raly	0	-1.28446	0.144	0.902	0	6
Cst3	0	-1.28459	0.06	0.858	0	6
Aprt	0	-1.28741	0.067	0.862	0	6
Marcks	0	-1.28824	0.047	0.812	0	6
Ndufa11	0	-1.28852	0.121	0.913	0	6
Pgam1	0	-1.29072	0.077	0.875	0	6
Atp5b	0	-1.29131	0.559	0.976	0	6
Prdx6	0	-1.29139	0.058	0.849	0	6
Cox7b	0	-1.29292	0.42	0.958	0	6
Tmem167	0	-1.29301	0.052	0.87	0	6
Cox6a1	0	-1.2947	0.412	0.97	0	6
Ndufab1	0	-1.29685	0.07	0.881	0	6
Bri3	0	-1.29881	0.051	0.874	0	6
Smdt1	0	-1.30106	0.094	0.9	0	6
Dek	0	-1.30652	0.055	0.809	0	6
Id2	0	-1.30656	0.025	0.673	0	6
Gpc3	0	-1.30669	0.059	0.761	0	6
Ndufb9	0	-1.30972	0.158	0.924	0	6
Lsp1	0	-1.31209	0.042	0.708	0	6
Uba52	0	-1.31223	0.522	0.953	0	6
Rnf7	0	-1.31826	0.07	0.892	0	6
Dynlrb1	0	-1.32073	0.075	0.907	0	6
H2afy	0	-1.32201	0.055	0.855	0	6
Ssr2	0	-1.32405	0.042	0.888	0	6
Psmb3	0	-1.32427	0.075	0.891	0	6
Tpm4	0	-1.32473	0.051	0.827	0	6
Calr	0	-1.33112	0.07	0.859	0	6
Myl6	0	-1.33133	0.499	0.959	0	6
Ppdpf	0	-1.33487	0.09	0.897	0	6
Dut	0	-1.33865	0.062	0.814	0	6
Pdcd5	0	-1.34004	0.075	0.896	0	6
Fxyd6	0	-1.34026	0.051	0.722	0	6
Dbi	0	-1.34111	0.082	0.872	0	6
Polr1d	0	-1.3429	0.072	0.893	0	6
Cdc42	0	-1.34466	0.099	0.906	0	6
Snrpd3	0	-1.34993	0.078	0.89	0	6
Hnrnpc	0	-1.35021	0.078	0.893	0	6
Pcbp1	0	-1.35101	0.078	0.894	0	6
Nr2f2	0	-1.35127	0.045	0.812	0	6
Tomm7	0	-1.35481	0.095	0.906	0	6
Ndufa12	0	-1.3558	0.108	0.905	0	6
Ndufc2	0	-1.35697	0.054	0.903	0	6
Sfr1	0	-1.35758	0.051	0.889	0	6
Krtcap2	0	-1.36181	0.063	0.904	0	6
Eif4g2	0	-1.36189	0.083	0.902	0	6
Itm2b	0	-1.36202	0.082	0.866	0	6
Uqcrq	0	-1.3662	0.314	0.946	0	6
Cct5	0	-1.36646	0.089	0.904	0	6
Dnaja1	0	-1.3695	0.07	0.892	0	6
Ccnd2	0	-1.3702	0.056	0.704	0	6
Tceb2	0	-1.37084	0.585	0.985	0	6
Ube2s	0	-1.37332	0.376	0.921	0	6
Sox4	0	-1.37536	0.034	0.835	0	6
Eif3m	0	-1.38289	0.06	0.879	0	6
Srrm2	0	-1.38298	0.061	0.89	0	6
Atp5g3	0	-1.38499	0.07	0.898	0	6
Timm13	0	-1.3904	0.093	0.912	0	6
Gnb2	0	-1.39043	0.07	0.909	0	6
Clta	0	-1.39275	0.076	0.914	0	6
H2afx	0	-1.39398	0.084	0.718	0	6
Psmb2	0	-1.39729	0.076	0.908	0	6
Aldoa	0	-1.39915	0.106	0.886	0	6
Ptms	0	-1.4054	0.088	0.902	0	6
Fkbp3	0	-1.40664	0.068	0.877	0	6
Phb2	0	-1.40903	0.059	0.902	0	6
U2af1	0	-1.4096	0.09	0.902	0	6
Atp5j2	0	-1.41022	0.505	0.976	0	6
Gltscr2	0	-1.4112	0.058	0.889	0	6
Cbx1	0	-1.4113	0.05	0.879	0	6
Ndufa6	0	-1.41136	0.1	0.921	0	6
Pdap1	0	-1.41189	0.061	0.89	0	6
Ube2i	0	-1.4137	0.064	0.901	0	6
Gm10076	0	-1.41533	0.558	0.966	0	6
Nedd4	0	-1.4182	0.084	0.909	0	6
Arf1	0	-1.41896	0.065	0.91	0	6
Ddx5	0	-1.42012	0.072	0.911	0	6
Srsf7	0	-1.42202	0.074	0.869	0	6
Psma3	0	-1.42252	0.069	0.913	0	6
Atp5e	0	-1.42385	0.524	0.976	0	6
Morf4l2	0	-1.42675	0.088	0.913	0	6
Hdgf	0	-1.42863	0.071	0.886	0	6
Maged2	0	-1.43346	0.064	0.751	0	6
Tpi1	0	-1.4377	0.089	0.889	0	6
Cycs	0	-1.44097	0.131	0.882	0	6
Meis2	0	-1.44427	0.043	0.787	0	6
Atp5h	0	-1.44858	0.482	0.978	0	6
Ube2d3	0	-1.44931	0.189	0.941	0	6
Tuba1a	0	-1.45392	0.095	0.845	0	6
Prmt1	0	-1.45481	0.096	0.897	0	6
Tpt1	0	-1.45514	0.971	0.999	0	6
Nap1l1	0	-1.46014	0.079	0.898	0	6
Cd81	0	-1.4618	0.06	0.873	0	6
Gnas	0	-1.46383	0.703	0.984	0	6
Pcbp2	0	-1.46544	0.15	0.929	0	6
D8Ertd738e	0	-1.46803	0.073	0.916	0	6
Pomp	0	-1.47191	0.09	0.921	0	6
Ndufa7	0	-1.48279	0.126	0.941	0	6
2019-09-15	0	-1.48306	0.116	0.934	0	6
Hmgb3	0	-1.48423	0.055	0.852	0	6
Atp5f1	0	-1.49025	0.129	0.929	0	6
Hnrnpab	0	-1.49354	0.115	0.897	0	6
Siva1	0	-1.49921	0.066	0.895	0	6
Ndufb8	0	-1.50103	0.231	0.956	0	6
Eif3k	0	-1.50116	0.317	0.96	0	6
Ndufb5	0	-1.50129	0.063	0.925	0	6
Eif2s2	0	-1.50511	0.064	0.913	0	6
Hsp90aa1	0	-1.51922	0.101	0.881	0	6
2700060E02Rik	0	-1.52028	0.069	0.929	0	6
Atpif1	0	-1.52056	0.52	0.987	0	6
Sparc	0	-1.52379	0.088	0.817	0	6
Lsm4	0	-1.52485	0.101	0.903	0	6
Hnrnpf	0	-1.53062	0.078	0.911	0	6
Ppib	0	-1.53569	0.091	0.927	0	6
Cd63	0	-1.54637	0.065	0.897	0	6
Park7	0	-1.54742	0.09	0.928	0	6
Uqcr11	0	-1.5489	0.205	0.951	0	6
Cox7a2	0	-1.55039	0.379	0.974	0	6
Pbx1	0	-1.55171	0.064	0.809	0	6
Ptov1	0	-1.55209	0.084	0.919	0	6
Minos1	0	-1.55353	0.107	0.931	0	6
Nhp2l1	0	-1.55889	0.075	0.912	0	6
Nop10	0	-1.56118	0.081	0.912	0	6
Uqcr10	0	-1.56382	0.185	0.943	0	6
Dad1	0	-1.56627	0.077	0.93	0	6
Atp5l	0	-1.57094	0.443	0.983	0	6
Akr1a1	0	-1.57608	0.09	0.935	0	6
Mfap2	0	-1.5786	0.057	0.869	0	6
Hnrnpa3	0	-1.58028	0.084	0.921	0	6
Ywhaq	0	-1.58342	0.093	0.924	0	6
Myl12a	0	-1.59035	0.116	0.922	0	6
Atxn7l3b	0	-1.5913	0.037	0.92	0	6
Cks1b	0	-1.59171	0.088	0.849	0	6
Eif1	0	-1.59274	0.688	0.994	0	6
Atp5c1	0	-1.60238	0.125	0.941	0	6
Atp5o	0	-1.60312	0.191	0.953	0	6
Polr2m	0	-1.6076	0.067	0.92	0	6
Snrpd1	0	-1.61648	0.111	0.919	0	6
Tbca	0	-1.61733	0.09	0.94	0	6
Ldha	0	-1.61897	0.132	0.908	0	6
Psmb6	0	-1.62216	0.113	0.941	0	6
Sumo1	0	-1.62227	0.086	0.937	0	6
Tma7	0	-1.63144	0.326	0.96	0	6
Ppp1ca	0	-1.63235	0.113	0.936	0	6
Psma7	0	-1.63509	0.101	0.937	0	6
Swi5	0	-1.64102	0.131	0.943	0	6
Uqcrb	0	-1.64807	0.133	0.953	0	6
H1f0	0	-1.6551	0.075	0.849	0	6
Srsf2	0	-1.65764	0.081	0.912	0	6
Slc25a3	0	-1.65872	0.07	0.924	0	6
Eno1	0	-1.66	0.13	0.912	0	6
Cox5a	0	-1.66256	0.093	0.93	0	6
Morf4l1	0	-1.66321	0.112	0.945	0	6
Rbp1	0	-1.66632	0.135	0.899	0	6
Rps2	0	-1.66724	0.957	0.998	0	6
Sec61b	0	-1.66825	0.127	0.94	0	6
Psmb1	0	-1.67224	0.11	0.946	0	6
Cnbp	0	-1.67334	0.175	0.953	0	6
Rbx1	0	-1.67453	0.1	0.943	0	6
Set	0	-1.67709	0.091	0.915	0	6
Sepw1	0	-1.67714	0.433	0.979	0	6
Hnrnpa2b1	0	-1.68698	0.156	0.94	0	6
Anp32b	0	-1.69176	0.124	0.922	0	6
Pkm	0	-1.70734	0.129	0.928	0	6
Eif3e	0	-1.7078	0.066	0.93	0	6
Ndufa2	0	-1.7079	0.155	0.956	0	6
Snrpf	0	-1.71162	0.09	0.934	0	6
Cox5b	0	-1.71173	0.184	0.963	0	6
Atp5a1	0	-1.71791	0.148	0.952	0	6
Uqcrh	0	-1.72317	0.428	0.981	0	6
Nedd8	0	-1.72599	0.138	0.951	0	6
2700094K13Rik	0	-1.72802	0.121	0.904	0	6
Tomm20	0	-1.73173	0.087	0.936	0	6
S100a11	0	-1.73337	0.106	0.908	0	6
Eif3h	0	-1.73859	0.143	0.951	0	6
Gng5	0	-1.73936	0.313	0.969	0	6
Ngfrap1	0	-1.73991	0.122	0.937	0	6
Gm8730	0	-1.74101	0.308	0.933	0	6
H3f3a	0	-1.74592	0.709	0.995	0	6
Txn1	0	-1.74921	0.166	0.949	0	6
Slc25a5	0	-1.7549	0.099	0.914	0	6
Rpl41	0	-1.7644	0.996	1	0	6
Ncl	0	-1.77102	0.111	0.93	0	6
Snrpd2	0	-1.77203	0.212	0.956	0	6
Atp5d	0	-1.7738	0.127	0.953	0	6
Snrpb	0	-1.77784	0.111	0.943	0	6
Calm1	0	-1.77913	0.105	0.924	0	6
Fkbp1a	0	-1.78089	0.101	0.941	0	6
Pfdn5	0	-1.7834	0.243	0.967	0	6
Serf2	0	-1.78904	0.601	0.984	0	6
Cox8a	0	-1.79144	0.588	0.985	0	6
Serpinh1	0	-1.79203	0.12	0.934	0	6
Serbp1	0	-1.81422	0.108	0.947	0	6
Cox6b1	0	-1.82229	0.247	0.975	0	6
Rbm39	0	-1.82342	0.064	0.947	0	6
Nme1	0	-1.82359	0.135	0.926	0	6
Wbp5	0	-1.82674	0.093	0.937	0	6
Snrpe	0	-1.83279	0.125	0.952	0	6
Ifitm2	0	-1.83827	0.129	0.947	0	6
Cdkn1c	0	-1.84607	0.14	0.8	0	6
Ptn	0	-1.87021	0.056	0.75	0	6
Atp5g1	0	-1.87136	0.173	0.957	0	6
Hnrnpk	0	-1.87949	0.147	0.957	0	6
Shfm1	0	-1.88416	0.194	0.966	0	6
Cox7a2l	0	-1.89368	0.145	0.953	0	6
Gapdh	0	-1.91086	0.457	0.972	0	6
Snrpg	0	-1.9254	0.153	0.956	0	6
H19	0	-1.9407	0.209	0.89	0	6
Lgals1	0	-1.94961	0.343	0.843	0	6
Rpl36al	0	-1.95977	0.187	0.964	0	6
Calm2	0	-1.96833	0.115	0.95	0	6
Srsf3	0	-1.96898	0.149	0.947	0	6
Rps27l	0	-1.96995	0.144	0.954	0	6
Ywhae	0	-1.97398	0.129	0.956	0	6
Pebp1	0	-1.98573	0.153	0.955	0	6
Id3	0	-1.98776	0.1	0.893	0	6
Atp5g2	0	-2.01227	0.133	0.953	0	6
Cox7c	0	-2.01267	0.286	0.97	0	6
Cdk4	0	-2.0171	0.129	0.947	0	6
Atp5j	0	-2.02188	0.209	0.972	0	6
Mrfap1	0	-2.02871	0.154	0.959	0	6
H2afv	0	-2.04728	0.172	0.952	0	6
Tsc22d1	0	-2.04779	0.17	0.917	0	6
Hint1	0	-2.06259	0.31	0.976	0	6
Hspe1	0	-2.07814	0.173	0.958	0	6
Gm10709	0	-2.09424	0.153	0.787	0	6
Ranbp1	0	-2.09617	0.144	0.937	0	6
Eif4a1	0	-2.09702	0.199	0.961	0	6
Rpsa	0	-2.1199	0.808	0.995	0	6
Slc25a4	0	-2.1242	0.147	0.957	0	6
Hmgb2	0	-2.12887	0.162	0.862	0	6
Rpl38	0	-2.12984	0.624	0.989	0	6
Ndufa4	0	-2.13562	0.233	0.971	0	6
Dynll1	0	-2.14886	0.389	0.973	0	6
Eif3f	0	-2.15648	0.164	0.96	0	6
Rbm3	0	-2.16213	0.196	0.964	0	6
Gm10260	0	-2.16464	0.085	0.942	0	6
Sub1	0	-2.16546	0.173	0.967	0	6
Actb	0	-2.1718	0.467	0.984	0	6
Cox4i1	0	-2.17696	0.446	0.984	0	6
Tuba1b	0	-2.18608	0.233	0.957	0	6
Ran	0	-2.18675	0.223	0.957	0	6
Stmn1	0	-2.20775	0.181	0.905	0	6
mt-Co1	0	-2.2087	0.784	0.992	0	6
Erh	0	-2.20956	0.185	0.961	0	6
Eif5a	0	-2.2217	0.229	0.968	0	6
Rps21	0	-2.22935	0.468	0.981	0	6
Hmgn2	0	-2.23324	0.209	0.954	0	6
Prdx1	0	-2.24339	0.202	0.967	0	6
Mest	0	-2.24496	0.225	0.903	0	6
Rpl27	0	-2.2761	0.309	0.973	0	6
Marcksl1	0	-2.28138	0.229	0.966	0	6
Eef2	0	-2.29216	0.336	0.971	0	6
Sumo2	0	-2.29618	0.18	0.965	0	6
mt-Nd2	0	-2.29873	0.216	0.959	0	6
Rpl29	0	-2.30526	0.277	0.795	0	6
Btf3	0	-2.32054	0.244	0.974	0	6
Rplp2	0	-2.32393	0.812	0.995	0	6
Rpl22	0	-2.3248	0.322	0.974	0	6
Eef1b2	0	-2.33725	0.25	0.969	0	6
Mif	0	-2.33757	0.249	0.962	0	6
Cfl1	0	-2.33798	0.19	0.966	0	6
Rplp1	0	-2.33853	0.838	0.995	0	6
Rpl5	0	-2.34803	0.255	0.969	0	6
Rpl39	0	-2.37234	0.759	0.991	0	6
Tubb5	0	-2.37315	0.308	0.972	0	6
Gnb2l1	0	-2.37771	0.286	0.973	0	6
Pfn1	0	-2.37927	0.388	0.977	0	6
Rplp0	0	-2.38695	0.933	0.998	0	6
Rps29	0	-2.39421	0.86	0.996	0	6
Hnrnpa1	0	-2.39571	0.206	0.964	0	6
Mdk	0	-2.40228	0.258	0.957	0	6
Hspa8	0	-2.40263	0.231	0.967	0	6
Chchd2	0	-2.45682	0.245	0.975	0	6
Rpl7a	0	-2.46679	0.313	0.975	0	6
Ybx1	0	-2.47828	0.217	0.965	0	6
Rpl30	0	-2.48941	0.304	0.974	0	6
Hmgn1	0	-2.50013	0.273	0.969	0	6
Rps28	0	-2.52682	0.347	0.977	0	6
Rpl12	0	-2.54198	0.517	0.985	0	6
mt-Nd4	0	-2.54267	0.45	0.977	0	6
Rpl28	0	-2.5469	0.722	0.992	0	6
Hmgb1	0	-2.57031	0.224	0.965	0	6
Rpl21	0	-2.58044	0.732	0.994	0	6
mt-Co2	0	-2.60572	0.625	0.989	0	6
Rpl15	0	-2.61279	0.303	0.973	0	6
Naca	0	-2.61871	0.363	0.978	0	6
Rpl35	0	-2.62076	0.631	0.986	0	6
Eef1g	0	-2.62241	0.268	0.97	0	6
Rpl31	0	-2.64152	0.572	0.989	0	6
Rpl23a	0	-2.66751	0.733	0.994	0	6
Rps10	0	-2.67488	0.456	0.982	0	6
Rps24	0	-2.68351	0.677	0.99	0	6
Actg1	0	-2.68675	0.288	0.971	0	6
Rpl36	0	-2.68706	0.529	0.984	0	6
Hsp90ab1	0	-2.68852	0.317	0.973	0	6
Rps12	0	-2.69141	0.488	0.983	0	6
Rpl22l1	0	-2.70104	0.265	0.973	0	6
mt-Cytb	0	-2.7177	0.586	0.987	0	6
Rpl7	0	-2.71802	0.693	0.993	0	6
Rps9	0	-2.71848	0.765	0.993	0	6
Rpl37a	0	-2.72158	0.747	0.994	0	6
Rpl26	0	-2.72577	0.601	0.989	0	6
Rpl36a	0	-2.73635	0.497	0.985	0	6
Rpl19	0	-2.73644	0.647	0.992	0	6
Rpl34	0	-2.74321	0.531	0.986	0	6
Npm1	0	-2.7462	0.276	0.97	0	6
Tmsb4x	0	-2.7486	0.372	0.947	0	6
Rpl10	0	-2.75402	0.708	0.991	0	6
mt-Co3	0	-2.7618	0.817	0.996	0	6
Rps15	0	-2.77306	0.578	0.991	0	6
Rpl24	0	-2.79147	0.6	0.991	0	6
Rps17	0	-2.80188	0.611	0.99	0	6
Rps26	0	-2.80857	0.579	0.991	0	6
mt-Nd1	0	-2.82387	0.575	0.985	0	6
Rps20	0	-2.82498	0.601	0.989	0	6
Rpl35a	0	-2.82947	0.495	0.985	0	6
H3f3b	0	-2.83312	0.387	0.977	0	6
Rps13	0	-2.83579	0.519	0.987	0	6
mt-Atp6	0	-2.84573	0.802	0.994	0	6
Rpl17	0	-2.84609	0.717	0.993	0	6
Fau	0	-2.86898	0.466	0.985	0	6
Rpl10a	0	-2.87911	0.598	0.99	0	6
Rpl4	0	-2.88469	0.55	0.987	0	6
Rpl27a	0	-2.89176	0.615	0.99	0	6
Rpl37	0	-2.90542	0.592	0.989	0	6
Rps25	0	-2.9121	0.335	0.978	0	6
Rpl11	0	-2.92686	0.614	0.99	0	6
Rps27	0	-2.9334	0.479	0.986	0	6
Rps14	0	-2.93431	0.858	0.997	0	6
Rpl18a	0	-2.93663	0.827	0.996	0	6
H2afz	0	-2.94059	0.426	0.978	0	6
Rps23	0	-2.94785	0.735	0.995	0	6
Rpl18	0	-2.94798	0.466	0.983	0	6
Ppia	0	-2.96249	0.503	0.985	0	6
Rpl8	0	-2.96469	0.563	0.989	0	6
Rps3	0	-2.96623	0.556	0.989	0	6
Rps15a	0	-2.9955	0.665	0.992	0	6
Rpl23	0	-3.02081	0.662	0.993	0	6
Rps5	0	-3.02978	0.772	0.995	0	6
Rps7	0	-3.04184	0.67	0.991	0	6
Rps11	0	-3.05539	0.562	0.989	0	6
Rps6	0	-3.0568	0.619	0.99	0	6
Tmsb10	0	-3.05933	0.507	0.984	0	6
Rps3a1	0	-3.06263	0.573	0.987	0	6
Rps16	0	-3.06728	0.605	0.99	0	6
Rpl32	0	-3.07204	0.789	0.996	0	6
Rpl9	0	-3.07876	0.518	0.986	0	6
Rpl6	0	-3.07902	0.514	0.988	0	6
Rps19	0	-3.14099	0.761	0.995	0	6
Eef1a1	0	-3.15183	0.807	0.995	0	6
Rpl3	0	-3.15457	0.472	0.982	0	6
Rps27a	0	-3.17804	0.652	0.994	0	6
Rpl14	0	-3.18041	0.561	0.989	0	6
Rps8	0	-3.18112	0.71	0.994	0	6
Rpl13a	0	-3.18785	0.688	0.993	0	6
Rpl13	0	-3.20055	0.836	0.996	0	6
Rps18	0	-3.22138	0.562	0.988	0	6
Ptma	0	-3.22471	0.582	0.987	0	6
Rps4x	0	-3.2285	0.621	0.989	0	6
Malat1	0	-3.57989	0.667	0.988	0	6
Fam136a	5.72e-308	-0.744253	0.023	0.647	1.04e-303	6
Emc8	1.22e-307	-0.698794	0.018	0.639	2.23e-303	6
Golga7	8.12e-307	-0.711895	0.039	0.657	1.48e-302	6
Cript	1.11e-306	-0.69061	0.087	0.694	2.03e-302	6
Bzw2	3.36e-306	-0.724718	0.021	0.641	6.15e-302	6
Thrap3	1.23e-305	-0.714345	0.034	0.648	2.24e-301	6
Serp1	3.21e-305	-0.736861	0.081	0.685	5.87e-301	6
Txndc5	5.39e-305	-0.718565	0.016	0.634	9.84e-301	6
Timm10b	8.04e-305	-0.702963	0.047	0.659	1.47e-300	6
Dnaja2	1.73e-304	-0.707272	0.026	0.642	3.16e-300	6
Bub3	2.82e-304	-0.818614	0.033	0.649	5.16e-300	6
Cnih1	3.77e-304	-0.700085	0.023	0.64	6.88e-300	6
Cbx5	4.17e-304	-0.772013	0.035	0.65	7.61e-300	6
Gpx8	4.19e-304	-0.796467	0.018	0.633	7.65e-300	6
Wtap	1.31e-303	-0.705225	0.022	0.641	2.38e-299	6
Ubald2	1.59e-303	-0.789065	0.039	0.651	2.91e-299	6
Akt1s1	1.71e-303	-0.689377	0.021	0.638	3.13e-299	6
Rap1b	2.89e-303	-0.741667	0.026	0.644	5.28e-299	6
Sox11	4.53e-303	-1.03285	0.034	0.641	8.28e-299	6
Sar1a	4.6e-303	-0.713994	0.046	0.662	8.41e-299	6
Pafah1b1	8.43e-303	-0.697943	0.029	0.645	1.54e-298	6
Arl6ip4	2.18e-302	-0.6941	0.019	0.635	3.99e-298	6
Apoa1bp	2.33e-302	-0.696946	0.023	0.64	4.26e-298	6
Snw1	2.49e-302	-0.688353	0.021	0.635	4.54e-298	6
Acin1	2.55e-302	-0.725018	0.026	0.639	4.67e-298	6
Gemin7	2.89e-302	-0.699835	0.05	0.665	5.27e-298	6
Timm17b	3.8e-302	-0.696134	0.076	0.68	6.95e-298	6
Poldip2	4.06e-302	-0.682012	0.015	0.629	7.42e-298	6
Tmco1	4.69e-302	-0.702806	0.021	0.636	8.57e-298	6
2210013O21Rik	1.29e-301	-0.705025	0.013	0.629	2.35e-297	6
Tkt	1.29e-301	-0.728672	0.045	0.655	2.36e-297	6
Mrpl43	1.48e-301	-0.674063	0.017	0.631	2.71e-297	6
Rrbp1	2.72e-301	-0.796243	0.028	0.637	4.97e-297	6
Mff	2.73e-301	-0.688056	0.173	0.752	4.99e-297	6
Zranb2	9.9e-301	-0.694313	0.02	0.634	1.81e-296	6
Arglu1	2.07e-300	-0.720666	0.021	0.633	3.78e-296	6
Mrps26	2.14e-300	-0.684484	0.023	0.634	3.92e-296	6
Fabp5	3.21e-300	-1.22512	0.085	0.671	5.87e-296	6
Fstl1	3.24e-300	-0.919094	0.026	0.635	5.91e-296	6
Smarcb1	5.15e-300	-0.695466	0.023	0.636	9.41e-296	6
Smc3	7.73e-300	-0.710151	0.018	0.63	1.41e-295	6
Isg20	2e-299	0.32496	0.222	0.022	3.65e-295	6
Dnajc15	2.45e-299	-0.718929	0.028	0.64	4.48e-295	6
Sms	3.06e-299	-0.766564	0.019	0.628	5.58e-295	6
Sdcbp	3.43e-299	-0.720123	0.059	0.667	6.27e-295	6
Tardbp	3.85e-299	-0.703835	0.028	0.64	7.03e-295	6
Wbp11	4.14e-299	-0.691404	0.022	0.634	7.56e-295	6
Cald1	1.08e-298	-1.20291	0.023	0.63	1.97e-294	6
Tmem261	1.19e-298	-0.690608	0.023	0.635	2.18e-294	6
Chmp2a	1.35e-298	-0.70149	0.031	0.641	2.47e-294	6
Arpc1b	1.15e-297	-1.11841	0.037	0.64	2.1e-293	6
Cotl1	1.39e-297	-0.793955	0.028	0.636	2.54e-293	6
Gm8186	1.62e-297	-0.71282	0.018	0.627	2.96e-293	6
0610007P14Rik	3.63e-297	-0.68719	0.014	0.625	6.63e-293	6
Smim11	6.33e-297	-0.696777	0.027	0.637	1.16e-292	6
Kdelr1	8.69e-297	-0.696152	0.023	0.632	1.59e-292	6
Zwint	2.28e-296	-0.719134	0.034	0.643	4.17e-292	6
Nrep	2.86e-296	-0.743851	0.041	0.645	5.22e-292	6
Nme4	3.76e-296	-0.716339	0.018	0.625	6.86e-292	6
Rab1a	4e-296	-0.699346	0.027	0.633	7.3e-292	6
Lmnb1	4.85e-296	-0.793214	0.023	0.629	8.87e-292	6
Snx5	1.13e-295	-0.694138	0.023	0.629	2.07e-291	6
Cdv3	2.46e-295	-0.742148	0.02	0.626	4.49e-291	6
Med10	4.97e-295	-0.667718	0.013	0.622	9.08e-291	6
Rab34	5.18e-295	-0.698817	0.013	0.621	9.47e-291	6
Chrac1	1.02e-294	-0.674117	0.02	0.625	1.86e-290	6
Lrrc59	2.26e-294	-0.723412	0.028	0.632	4.13e-290	6
Scaf11	5.15e-294	-0.701201	0.027	0.631	9.4e-290	6
Arpc4	5.87e-294	-0.696295	0.034	0.643	1.07e-289	6
Gcsh	8.52e-294	-0.70922	0.028	0.633	1.56e-289	6
Pnrc1	1.41e-293	-0.7117	0.02	0.625	2.57e-289	6
Tbrg1	2.33e-293	-0.704527	0.026	0.63	4.26e-289	6
Polr1c	2.45e-293	-0.687014	0.018	0.623	4.47e-289	6
Sec13	3.59e-293	-0.703971	0.023	0.624	6.56e-289	6
Cisd2	4.87e-293	-0.684882	0.017	0.621	8.89e-289	6
Psmc6	2.82e-292	-0.688295	0.027	0.631	5.15e-288	6
2810417H13Rik	5.58e-292	-1.7052	0.066	0.643	1.02e-287	6
Cox20	8.06e-292	-0.716761	0.034	0.635	1.47e-287	6
Ntan1	1.48e-290	-0.675974	0.024	0.625	2.71e-286	6
Tpm1	3.23e-290	-0.886551	0.101	0.683	5.9e-286	6
Sin3b	4.19e-290	-0.686698	0.042	0.64	7.66e-286	6
Brd3	1.05e-289	-0.691159	0.02	0.618	1.93e-285	6
Ctsl	1.14e-289	-0.813209	0.021	0.621	2.08e-285	6
Vbp1	3.33e-289	-0.678097	0.037	0.639	6.09e-285	6
Mrpl24	5.61e-289	-0.676888	0.016	0.615	1.02e-284	6
Rps12-ps3	6.35e-289	-0.704784	0.026	0.622	1.16e-284	6
Btg1	8.13e-289	-0.803922	0.033	0.627	1.48e-284	6
Mrpl57	1.04e-288	-0.689356	0.061	0.661	1.89e-284	6
Eif3d	1.56e-288	-0.677453	0.03	0.628	2.85e-284	6
Eif4ebp1	1.98e-288	-0.73703	0.034	0.63	3.62e-284	6
Clpp	2.56e-288	-0.663445	0.026	0.628	4.67e-284	6
Rtcb	9.35e-288	-0.662465	0.031	0.632	1.71e-283	6
Atraid	1.52e-287	-0.678555	0.019	0.617	2.77e-283	6
Yaf2	1.09e-286	-0.690403	0.019	0.617	1.99e-282	6
Mrpl41	1.5e-286	-0.657137	0.022	0.62	2.74e-282	6
Psme2	2.81e-286	-0.677297	0.039	0.634	5.14e-282	6
Phax	3.71e-286	-0.648561	0.021	0.615	6.78e-282	6
Psmc1	3.81e-286	-0.680699	0.026	0.624	6.95e-282	6
Ubxn4	7.24e-286	-0.683578	0.013	0.608	1.32e-281	6
Cops8	1e-285	-0.653867	0.023	0.62	1.83e-281	6
Trappc4	1.16e-285	-0.650311	0.025	0.619	2.12e-281	6
Tmem256	1.16e-285	-0.700815	0.496	0.904	2.13e-281	6
Sfxn1	1.94e-285	-0.694573	0.008	0.603	3.55e-281	6
Vimp	3.43e-285	-0.706208	0.009	0.605	6.26e-281	6
Eif2s1	9.36e-285	-0.693622	0.034	0.625	1.71e-280	6
Reep5	1.07e-284	-0.714247	0.035	0.627	1.95e-280	6
Isyna1	4.89e-284	-0.721362	0.031	0.622	8.94e-280	6
Mcrs1	9.71e-284	-0.646716	0.021	0.614	1.77e-279	6
Ccni	2.04e-283	-0.657018	0.027	0.619	3.72e-279	6
Mpzl1	2.63e-283	-0.704253	0.029	0.622	4.8e-279	6
Naa50	3.68e-283	-0.701257	0.028	0.623	6.73e-279	6
Ost4	5.55e-283	-0.686347	0.444	0.867	1.01e-278	6
Aars	7.62e-283	-0.74557	0.023	0.611	1.39e-278	6
Rps19bp1	1.27e-282	-0.650366	0.018	0.611	2.33e-278	6
Vim	1.41e-282	-1.2363	0.044	0.625	2.58e-278	6
Cbx3	1.62e-282	-0.872411	0.025	0.615	2.95e-278	6
Vps29	2e-282	-0.649255	0.023	0.614	3.65e-278	6
Fam103a1	6.21e-282	-0.64491	0.041	0.632	1.14e-277	6
Sh3bgrl	6.52e-282	-0.686333	0.027	0.617	1.19e-277	6
Arl3	7.05e-282	-0.655314	0.018	0.608	1.29e-277	6
Cyb5r3	2.04e-281	-0.671111	0.018	0.609	3.72e-277	6
Eci2	3.21e-281	-0.684724	0.028	0.616	5.87e-277	6
Actr3	4.12e-281	-0.707991	0.015	0.606	7.52e-277	6
Cisd1	8.59e-281	-0.702653	0.027	0.615	1.57e-276	6
Rbbp4	1.03e-280	-0.662915	0.077	0.663	1.89e-276	6
Ccdc124	1.4e-280	-0.673038	0.028	0.618	2.55e-276	6
Tmem242	2.39e-280	-0.646779	0.023	0.612	4.37e-276	6
Tpd52l2	3.56e-280	-0.63869	0.022	0.612	6.5e-276	6
Ppil1	4.69e-280	-0.691929	0.028	0.616	8.56e-276	6
Polr3k	6.07e-280	-0.677705	0.033	0.617	1.11e-275	6
Ap1s1	1.83e-279	-0.647074	0.018	0.605	3.35e-275	6
Utp11l	2.18e-279	-0.640217	0.017	0.608	3.98e-275	6
l7Rn6	4.43e-279	-0.644804	0.012	0.6	8.09e-275	6
S100a10	8.03e-279	-1.22126	0.07	0.638	1.47e-274	6
Akirin2	1e-278	-0.673285	0.018	0.607	1.83e-274	6
Ei24	1.28e-278	-0.636783	0.012	0.597	2.34e-274	6
Med21	7.58e-278	-0.639222	0.018	0.604	1.38e-273	6
Oxct1	1.43e-277	-0.682567	0.022	0.609	2.62e-273	6
Hadh	2.46e-277	-0.655448	0.017	0.603	4.49e-273	6
Phgdh	2.56e-277	-0.854603	0.035	0.618	4.67e-273	6
Fkbp2	1.21e-276	-0.673884	0.014	0.6	2.21e-272	6
Ube2j2	1.3e-276	-0.634104	0.023	0.607	2.37e-272	6
Itpa	2.03e-276	-0.636538	0.013	0.597	3.71e-272	6
Eif4g1	2.81e-276	-0.664885	0.04	0.621	5.13e-272	6
Mrpl15	7.13e-276	-0.639162	0.022	0.607	1.3e-271	6
Acbd6	1.09e-275	-0.631215	0.022	0.607	2e-271	6
Ptp4a1	8.68e-275	-0.648485	0.025	0.604	1.59e-270	6
Bcl7c	9.18e-275	-0.653915	0.023	0.603	1.68e-270	6
Acaa2	1.81e-274	-0.708468	0.022	0.603	3.3e-270	6
Sdf4	2.05e-274	-0.635256	0.021	0.604	3.74e-270	6
Lsm1	3.58e-274	-0.621131	0.018	0.6	6.53e-270	6
Mrpl35	4.85e-274	-0.617732	0.023	0.606	8.86e-270	6
Bclaf1	4.88e-274	-0.65662	0.029	0.608	8.91e-270	6
Ppa1	6.42e-274	-0.695948	0.023	0.606	1.17e-269	6
Pmf1	6.47e-274	-0.698157	0.022	0.601	1.18e-269	6
Ppp1r2	7.02e-274	-0.681359	0.034	0.614	1.28e-269	6
Ssr1	1.4e-273	-0.657843	0.033	0.612	2.56e-269	6
Pfdn4	1.89e-273	-0.654045	0.024	0.605	3.46e-269	6
Znrd1	2.55e-273	-0.630214	0.022	0.603	4.66e-269	6
Hmg20b	3.21e-273	-0.653781	0.023	0.602	5.86e-269	6
Tmem165	4.35e-273	-0.646962	0.023	0.602	7.94e-269	6
Nsfl1c	5.36e-273	-0.634897	0.014	0.594	9.8e-269	6
Csrp2	5.45e-273	-0.82832	0.029	0.605	9.95e-269	6
Rsl24d1	1.24e-272	-0.629478	0.021	0.601	2.27e-268	6
Gpc6	1.3e-272	-0.791558	0.017	0.594	2.38e-268	6
Spg21	1.67e-272	-0.632043	0.015	0.595	3.05e-268	6
Chchd7	1.86e-272	-0.653627	0.03	0.605	3.41e-268	6
Arl6ip1	2.48e-272	-0.98477	0.049	0.62	4.53e-268	6
Nsmce1	3.03e-272	-0.658734	0.035	0.614	5.54e-268	6
Rhoc	6.36e-272	-0.747716	0.019	0.6	1.16e-267	6
Ndufv1	1.25e-271	-0.638184	0.023	0.602	2.29e-267	6
Maf1	1.84e-271	-0.64249	0.018	0.593	3.36e-267	6
Dap	1.85e-271	-0.677119	0.028	0.607	3.39e-267	6
Gstp1	3.85e-271	-0.684797	0.018	0.596	7.04e-267	6
Cks2	6.33e-271	-1.26584	0.065	0.625	1.16e-266	6
Tmem11	1.15e-270	-0.61121	0.01	0.589	2.1e-266	6
Gadd45gip1	1.22e-270	-0.654826	0.023	0.604	2.23e-266	6
2700029M09Rik	1.49e-270	-0.64351	0.018	0.593	2.72e-266	6
Fam133b	4.16e-270	-0.629123	0.011	0.59	7.6e-266	6
Pbdc1	7.17e-270	-0.659352	0.027	0.6	1.31e-265	6
Puf60	1.22e-269	-0.647203	0.031	0.606	2.22e-265	6
Rpa3	1.39e-269	-0.653029	0.012	0.588	2.54e-265	6
Cdk2ap1	1.62e-269	-0.796071	0.023	0.595	2.97e-265	6
Ppp3ca	1.74e-269	-0.671767	0.01	0.587	3.18e-265	6
Pin4	1.76e-269	-0.627363	0.025	0.601	3.22e-265	6
Ccdc59	1.82e-269	-0.628797	0.011	0.588	3.32e-265	6
Scd2	1.93e-269	-0.695083	0.042	0.615	3.52e-265	6
Sra1	1.98e-269	-0.627342	0.024	0.598	3.62e-265	6
Naa20	2.02e-269	-0.620861	0.014	0.589	3.69e-265	6
Fam104a	2.78e-269	-0.642721	0.186	0.739	5.08e-265	6
Gm10020	3.99e-269	-0.645778	0.021	0.596	7.28e-265	6
Itgb1	5.96e-269	-0.687485	0.02	0.593	1.09e-264	6
Tmem208	6.62e-269	-0.619424	0.013	0.588	1.21e-264	6
Ppih	1.12e-268	-0.662664	0.023	0.599	2.04e-264	6
1700123O20Rik	1.21e-268	-0.612253	0.017	0.592	2.21e-264	6
Vps72	1.27e-268	-0.626687	0.028	0.602	2.32e-264	6
Eif4a3	4.81e-268	-0.648306	0.02	0.595	8.79e-264	6
Mrpl32	4.99e-268	-0.61639	0.039	0.61	9.12e-264	6
Dnajc9	6.46e-268	-0.731218	0.028	0.601	1.18e-263	6
Immt	1.52e-267	-0.635179	0.016	0.589	2.78e-263	6
Aldh2	2.85e-267	-0.679452	0.021	0.593	5.2e-263	6
Pfn2	2.97e-267	-0.698563	0.025	0.596	5.43e-263	6
Zfp428	4.24e-267	-0.654021	0.017	0.588	7.75e-263	6
Dnajc7	5.21e-267	-0.621806	0.021	0.593	9.52e-263	6
Rest	1.12e-266	-0.636815	0.011	0.582	2.04e-262	6
Cfap20	1.83e-266	-0.620004	0.014	0.586	3.35e-262	6
Rad23b	2.15e-266	-0.623775	0.019	0.59	3.93e-262	6
Yeats4	4.9e-266	-0.629248	0.023	0.595	8.94e-262	6
1110038F14Rik	5.48e-266	-0.616392	0.02	0.589	1e-261	6
Ssbp2	1.49e-265	-0.706078	0.017	0.585	2.72e-261	6
Rbmx	1.51e-265	-0.643268	0.018	0.589	2.75e-261	6
Rtn3	1.33e-264	-0.625208	0.022	0.59	2.44e-260	6
Cpsf6	1.58e-264	-0.617977	0.024	0.595	2.89e-260	6
Mrpl48	4.03e-264	-0.617506	0.018	0.588	7.37e-260	6
Wdr61	6.67e-264	-0.614752	0.013	0.583	1.22e-259	6
Eprs	2.07e-263	-0.631564	0.018	0.581	3.79e-259	6
Fam96b	3e-263	-0.620876	0.028	0.591	5.48e-259	6
Phip	3.53e-263	-0.640026	0.017	0.584	6.46e-259	6
Ndufa1	4.94e-263	-0.639702	0.214	0.735	9.02e-259	6
Stk16	1.49e-262	-0.613247	0.019	0.588	2.72e-258	6
Rab10	3.22e-262	-0.616038	0.05	0.616	5.88e-258	6
Pabpn1	4.07e-262	-0.668535	0.013	0.577	7.44e-258	6
1110001J03Rik	4.5e-262	-0.63208	0.032	0.597	8.22e-258	6
Dnlz	4.82e-262	-0.615819	0.018	0.584	8.81e-258	6
6330403K07Rik	4.85e-262	-0.79792	0.017	0.582	8.86e-258	6
Lamtor4	9.33e-262	-0.618876	0.016	0.58	1.7e-257	6
Hp1bp3	1.03e-261	-0.647473	0.029	0.597	1.89e-257	6
Mrps34	1.08e-261	-0.610908	0.026	0.592	1.97e-257	6
Hdlbp	1.35e-261	-0.628044	0.023	0.588	2.46e-257	6
Mtpn	1.62e-261	-0.616254	0.027	0.59	2.96e-257	6
Tcf4	2.37e-261	-0.719615	0.017	0.58	4.33e-257	6
U2af2	2.52e-261	-0.619301	0.026	0.593	4.6e-257	6
Cuedc2	2.67e-261	-0.617468	0.028	0.594	4.88e-257	6
Polr2d	3.37e-261	-0.609587	0.009	0.574	6.16e-257	6
Ramp2	4.84e-261	-0.868609	0.033	0.593	8.84e-257	6
Fgfr1	7.59e-261	-0.711106	0.043	0.599	1.39e-256	6
Alcam	9.24e-261	-1.03104	0.025	0.584	1.69e-256	6
Senp6	9.39e-261	-0.622993	0.013	0.575	1.71e-256	6
Nr2f6	3.59e-260	-0.66724	0.021	0.583	6.56e-256	6
Mpnd	3.65e-260	-0.612989	0.017	0.577	6.67e-256	6
Znhit1	1.64e-259	-0.619775	0.036	0.599	2.99e-255	6
Psmc2	2.83e-259	-0.63316	0.026	0.59	5.18e-255	6
Emp3	7.07e-259	-0.939566	0.023	0.579	1.29e-254	6
Polr2l	9.02e-259	-0.650218	0.031	0.593	1.65e-254	6
Ktn1	9.38e-259	-0.625539	0.013	0.575	1.71e-254	6
Zfp771	1.51e-258	-0.606337	0.018	0.58	2.77e-254	6
Kmt2e	2.01e-258	-0.633038	0.02	0.579	3.67e-254	6
Manbal	2.8e-258	-0.596394	0.012	0.575	5.11e-254	6
G3bp2	7.79e-258	-0.622368	0.043	0.605	1.42e-253	6
Syncrip	1.11e-257	-0.622861	0.02	0.581	2.03e-253	6
Adrm1	2.2e-257	-0.619868	0.026	0.588	4.01e-253	6
Ddx24	3.39e-257	-0.604741	0.015	0.574	6.2e-253	6
Itm2c	4.77e-257	-0.653031	0.017	0.576	8.72e-253	6
Ncbp2	9.36e-257	-0.59922	0.018	0.579	1.71e-252	6
Tspan31	1.29e-256	-0.604003	0.014	0.574	2.35e-252	6
Rfc2	1.93e-256	-0.647081	0.03	0.587	3.53e-252	6
Slc25a11	3.46e-256	-0.600643	0.022	0.58	6.32e-252	6
Snhg6	1.75e-255	-0.62181	0.016	0.571	3.19e-251	6
Wasf2	3.13e-255	-0.62223	0.029	0.585	5.71e-251	6
Golgb1	4.65e-255	-0.619565	0.006	0.56	8.5e-251	6
Zcchc17	6.24e-255	-0.607285	0.029	0.588	1.14e-250	6
Fis1	7.4e-255	-0.613671	0.513	0.897	1.35e-250	6
Sec61g	9.08e-255	-0.535028	0.891	0.994	1.66e-250	6
Eif1a	9.63e-255	-0.619339	0.018	0.576	1.76e-250	6
Rabac1	1.81e-254	-0.65003	0.031	0.586	3.32e-250	6
Zbtb20	2.31e-254	-0.822772	0.011	0.563	4.22e-250	6
1810043H04Rik	2.85e-254	-0.594224	0.026	0.584	5.21e-250	6
Tspo2	2.93e-254	0.257958	0.238	0.031	5.36e-250	6
Cenpw	5.99e-254	-0.788711	0.032	0.585	1.09e-249	6
Dctn2	6.48e-254	-0.60153	0.041	0.596	1.18e-249	6
Abhd17a	8.71e-254	-0.612357	0.013	0.569	1.59e-249	6
Hnrnpl	2.29e-253	-0.604244	0.039	0.592	4.19e-249	6
Ddb1	3.23e-253	-0.593761	0.027	0.582	5.9e-249	6
Uchl3	3.3e-253	-0.625653	0.009	0.561	6.02e-249	6
Naa10	3.68e-253	-0.598227	0.025	0.581	6.72e-249	6
Cmpk1	4.28e-253	-0.605907	0.026	0.583	7.82e-249	6
Tmem176b	7.58e-253	-0.688834	0.02	0.574	1.39e-248	6
Atf4	1.02e-252	-0.615979	0.022	0.576	1.86e-248	6
Eif2a	1.09e-252	-0.618452	0.011	0.563	2e-248	6
Cyba	3.09e-252	-0.759073	0.027	0.577	5.65e-248	6
Tmem9	3.33e-252	-0.620706	0.018	0.571	6.08e-248	6
2610524H06Rik	3.8e-252	-0.612416	0.014	0.566	6.94e-248	6
Mrps11	6.08e-252	-0.584615	0.015	0.567	1.11e-247	6
Sgta	6.78e-252	-0.59366	0.027	0.586	1.24e-247	6
Cxxc5	1.16e-251	-0.736162	0.016	0.567	2.12e-247	6
Asf1a	1.75e-251	-0.60536	0.013	0.567	3.19e-247	6
Smarca5	7.61e-251	-0.614914	0.016	0.567	1.39e-246	6
Idh3g	2e-250	-0.606417	0.039	0.59	3.65e-246	6
Hnrnph3	3.23e-250	-0.605084	0.019	0.568	5.89e-246	6
Sdha	3.4e-250	-0.589656	0.024	0.576	6.21e-246	6
Ddx46	3.46e-250	-0.604778	0.019	0.566	6.32e-246	6
Idh3b	3.75e-250	-0.595588	0.019	0.57	6.84e-246	6
Atxn10	4.36e-250	-0.61678	0.04	0.592	7.97e-246	6
Camk2n1	5.07e-250	-0.849113	0.008	0.557	9.27e-246	6
Rbm4b	5.67e-250	-0.598496	0.012	0.56	1.04e-245	6
Ezh2	9.96e-250	-0.661777	0.023	0.57	1.82e-245	6
Kdelr2	1.48e-249	-0.654762	0.018	0.569	2.7e-245	6
Mrpl36	2.75e-249	-0.602165	0.034	0.581	5.03e-245	6
Akr7a5	3.12e-249	-0.611871	0.03	0.579	5.7e-245	6
Ctcf	3.73e-249	-0.616375	0.015	0.561	6.81e-245	6
Thoc3	4.85e-249	-0.590589	0.018	0.567	8.85e-245	6
Gtf2i	6.81e-249	-0.593764	0.025	0.573	1.24e-244	6
Uhrf2	8.12e-249	-0.61282	0.008	0.555	1.48e-244	6
Tmem126a	8.17e-249	-0.58477	0.009	0.556	1.49e-244	6
Trim27	8.69e-249	-0.5956	0.015	0.563	1.59e-244	6
Anp32e	9.02e-249	-0.676121	0.102	0.638	1.65e-244	6
Pam16	2.29e-248	-0.586354	0.03	0.581	4.18e-244	6
Ttc14	2.58e-248	-0.58571	0.014	0.56	4.72e-244	6
Mrpl40	3.6e-248	-0.578757	0.02	0.566	6.58e-244	6
Pafah1b2	3.6e-248	-0.587679	0.019	0.566	6.58e-244	6
Oxa1l	6.14e-248	-0.625308	0.018	0.566	1.12e-243	6
Got2	6.46e-248	-0.603227	0.023	0.57	1.18e-243	6
Srm	7.18e-248	-0.664962	0.022	0.566	1.31e-243	6
Igbp1	3.53e-247	-0.605174	0.015	0.559	6.45e-243	6
Mtx2	8.67e-247	-0.603328	0.064	0.606	1.58e-242	6
Ilkap	8.85e-247	-0.570495	0.016	0.563	1.62e-242	6
Snf8	1.21e-246	-0.584284	0.038	0.585	2.21e-242	6
Smco4	2.2e-246	-0.625196	0.021	0.565	4.02e-242	6
Nktr	3.02e-246	-0.601159	0.016	0.558	5.52e-242	6
Snx17	3.4e-246	-0.578121	0.026	0.57	6.2e-242	6
Tubb4b	3.64e-246	-0.907501	0.079	0.612	6.65e-242	6
Chmp5	4.84e-246	-0.584856	0.028	0.573	8.83e-242	6
Zfand5	5.07e-246	-0.599592	0.025	0.57	9.25e-242	6
Bloc1s2	7.78e-246	-0.5698	0.01	0.554	1.42e-241	6
Rpn2	1.5e-245	-0.627705	0.024	0.567	2.73e-241	6
Mesdc2	1.82e-245	-0.590809	0.026	0.569	3.33e-241	6
Smarca4	2.32e-245	-0.606672	0.034	0.574	4.25e-241	6
Tmed1	2.39e-245	-0.586018	0.011	0.554	4.37e-241	6
1810022K09Rik	2.83e-245	-0.594066	0.015	0.557	5.17e-241	6
Anxa5	3.62e-245	-0.776866	0.032	0.573	6.61e-241	6
Mrpl49	3.64e-245	-0.582912	0.015	0.558	6.65e-241	6
Wac	9.06e-245	-0.578371	0.013	0.554	1.65e-240	6
Bmyc	9.25e-245	-0.620393	0.022	0.565	1.69e-240	6
Smim14	9.32e-245	-0.624307	0.016	0.56	1.7e-240	6
U2surp	1.74e-244	-0.585514	0.013	0.555	3.18e-240	6
Smim10l1	1.74e-244	-0.596031	0.014	0.555	3.18e-240	6
Diablo	4.88e-244	-0.568638	0.013	0.555	8.91e-240	6
Calu	5.57e-244	-0.592369	0.016	0.559	1.02e-239	6
Luzp1	6.32e-244	-0.587688	0.015	0.556	1.15e-239	6
Id1	7.35e-244	-0.925125	0.03	0.566	1.34e-239	6
2810004N23Rik	2.94e-243	-0.59798	0.023	0.562	5.37e-239	6
Pole3	6.1e-243	-0.61424	0.078	0.613	1.11e-238	6
Bbip1	7.53e-243	-0.59461	0.024	0.563	1.38e-238	6
Eif3b	7.55e-243	-0.583474	0.019	0.558	1.38e-238	6
Aco2	7.7e-243	-0.573386	0.018	0.561	1.41e-238	6
Eid1	8.11e-243	-0.604743	0.024	0.564	1.48e-238	6
Rab5c	3.68e-242	-0.584332	0.054	0.591	6.72e-238	6
Rpl9-ps6	3.78e-242	-0.660936	0.024	0.563	6.91e-238	6
Oard1	4.67e-242	-0.586289	0.014	0.554	8.54e-238	6
Ckap4	6.28e-242	-0.620777	0.02	0.556	1.15e-237	6
Chtf8	6.29e-242	-0.569371	0.013	0.552	1.15e-237	6
Mob4	1.08e-241	-0.577058	0.018	0.557	1.97e-237	6
Psmd11	1.75e-241	-0.575826	0.016	0.557	3.19e-237	6
Psmd14	3.96e-241	-0.581642	0.013	0.551	7.24e-237	6
Ilk	6.33e-241	-0.630109	0.018	0.556	1.16e-236	6
Rfc1	7.76e-241	-0.59772	0.008	0.543	1.42e-236	6
Jtb	1.05e-240	-0.574017	0.012	0.546	1.92e-236	6
Abcf1	1.11e-240	-0.571686	0.014	0.552	2.03e-236	6
Gtf3a	1.2e-240	-0.574482	0.013	0.549	2.19e-236	6
Tax1bp3	1.95e-240	-0.623909	0.013	0.548	3.55e-236	6
Tpm2	2.67e-240	-0.877735	0.043	0.575	4.88e-236	6
0610010K14Rik	5.91e-240	-0.591332	0.012	0.547	1.08e-235	6
Ddx3x	7.84e-240	-0.602581	0.031	0.57	1.43e-235	6
Mrto4	1.16e-239	-0.586929	0.016	0.552	2.13e-235	6
Lman2	1.29e-239	-0.571673	0.017	0.552	2.35e-235	6
Arl2	2.36e-239	-0.572706	0.023	0.558	4.3e-235	6
Blmh	3.43e-239	-0.588873	0.024	0.56	6.26e-235	6
Hnrnpa0	3.51e-239	-0.599997	0.022	0.554	6.42e-235	6
Rbm7	3.78e-239	-0.561623	0.015	0.548	6.91e-235	6
Arid1a	3.91e-239	-0.598392	0.024	0.555	7.13e-235	6
Atp6v0b	5.4e-239	-0.594881	0.051	0.584	9.86e-235	6
Ccdc58	7.47e-239	-0.570303	0.016	0.552	1.37e-234	6
Timm22	1.09e-238	-0.569075	0.024	0.559	1.99e-234	6
Chchd3	1.54e-238	-0.57631	0.071	0.6	2.8e-234	6
Myh10	1.56e-238	-0.646975	0.017	0.55	2.85e-234	6
Aldh1a2	1.65e-238	-0.866737	0.037	0.564	3.01e-234	6
Psmd2	1.71e-238	-0.585267	0.023	0.558	3.12e-234	6
Chic2	1.96e-238	-0.575537	0.042	0.58	3.59e-234	6
Hddc2	2.25e-238	-0.580296	0.018	0.552	4.11e-234	6
Mrpl4	2.26e-238	-0.570167	0.018	0.551	4.13e-234	6
Pnrc2	2.27e-238	-0.59823	0.018	0.552	4.15e-234	6
Ergic2	2.48e-238	-0.574622	0.024	0.557	4.53e-234	6
Tonsl	2.54e-238	-0.566539	0.021	0.556	4.64e-234	6
Taf10	2.99e-238	-0.603819	0.054	0.587	5.45e-234	6
Rpp25l	5.96e-238	-0.558964	0.018	0.554	1.09e-233	6
Cnih4	2.19e-237	-0.573083	0.016	0.548	3.99e-233	6
Selm	2.22e-237	-0.899979	0.024	0.552	4.05e-233	6
Mrpl50	2.75e-237	-0.559864	0.012	0.546	5.02e-233	6
Zrsr2	3.79e-237	-0.584512	0.012	0.542	6.92e-233	6
Dnajc2	9.85e-237	-0.586025	0.013	0.544	1.8e-232	6
Cetn2	1.02e-236	-0.564011	0.034	0.568	1.86e-232	6
Psmd9	1.11e-236	-0.55306	0.014	0.544	2.02e-232	6
Dynlt1f	1.21e-236	-0.588627	0.013	0.546	2.2e-232	6
Mrpl55	1.66e-236	-0.553952	0.017	0.547	3.04e-232	6
Flna	2.71e-236	-0.665639	0.03	0.562	4.96e-232	6
Cops7a	3.97e-236	-0.561511	0.02	0.553	7.25e-232	6
Tsg101	4.7e-236	-0.569021	0.03	0.561	8.59e-232	6
Egln2	6.21e-236	-0.554912	0.02	0.551	1.14e-231	6
Bptf	7.11e-236	-0.580642	0.017	0.544	1.3e-231	6
Cited2	8.65e-236	-0.828044	0.023	0.55	1.58e-231	6
Ppp2r1a	9.24e-236	-0.580255	0.023	0.554	1.69e-231	6
Emd	2.04e-235	-0.56456	0.021	0.552	3.72e-231	6
Eri3	2.84e-235	-0.55813	0.023	0.552	5.18e-231	6
Gsk3b	3.12e-235	-0.578109	0.022	0.553	5.7e-231	6
Tcea1	7.92e-235	-0.561336	0.024	0.554	1.45e-230	6
Slc25a37	1.17e-234	0.38287	0.396	0.098	2.14e-230	6
Trappc3	1.56e-234	-0.555008	0.005	0.533	2.85e-230	6
Nnat	1.86e-234	-0.8995	0.05	0.572	3.39e-230	6
Trappc2l	2.75e-234	-0.570539	0.039	0.565	5.03e-230	6
Pigp	2.85e-234	-0.586934	0.018	0.548	5.21e-230	6
Hes1	3.37e-234	-0.821545	0.028	0.553	6.16e-230	6
Psmd13	6.52e-234	-0.573204	0.024	0.55	1.19e-229	6
Napa	9.4e-233	-0.574279	0.097	0.624	1.72e-228	6
Rab24	2.12e-232	-0.554595	0.024	0.552	3.88e-228	6
Tgfbi	3.02e-232	-0.822396	0.018	0.54	5.52e-228	6
Wt1	4.7e-232	-0.834548	0.024	0.545	8.58e-228	6
Nxt1	9.65e-232	-0.596316	0.023	0.55	1.76e-227	6
Ube2a	1.68e-231	-0.56374	0.023	0.548	3.07e-227	6
Pum1	3.3e-231	-0.558183	0.01	0.533	6.03e-227	6
Ddx1	4.81e-231	-0.554826	0.013	0.537	8.79e-227	6
Pcnp	5.15e-231	-0.579181	0.079	0.611	9.4e-227	6
Akr1b3	8.19e-231	-0.574399	0.018	0.541	1.5e-226	6
Gspt1	8.34e-231	-0.58051	0.02	0.544	1.52e-226	6
Ola1	1.04e-230	-0.560804	0.023	0.546	1.91e-226	6
Rab11a	1.25e-230	-0.6316	0.08	0.603	2.28e-226	6
Vkorc1	1.54e-230	-0.590954	0.011	0.533	2.81e-226	6
Phf14	1.63e-230	-0.562599	0.008	0.529	2.97e-226	6
Taf1d	1.66e-230	-0.573875	0.008	0.529	3.03e-226	6
Rbms1	1.92e-230	-0.640271	0.019	0.541	3.5e-226	6
9530068E07Rik	2.1e-230	-0.557811	0.017	0.538	3.84e-226	6
R3hdm4	2.9e-230	-0.558739	0.042	0.563	5.3e-226	6
Fnta	3.09e-230	-0.561474	0.019	0.54	5.64e-226	6
Ube2m	3.36e-230	-0.580257	0.018	0.539	6.14e-226	6
Hax1	3.36e-230	-0.546759	0.02	0.543	6.14e-226	6
Ythdc1	1.54e-229	-0.558844	0.01	0.53	2.82e-225	6
Rpl6l	4.68e-229	-0.571292	0.015	0.536	8.55e-225	6
Exosc8	5.41e-229	-0.577213	0.018	0.537	9.88e-225	6
Nop58	6.64e-229	-0.589636	0.028	0.548	1.21e-224	6
Smc1a	9.13e-229	-0.58659	0.016	0.538	1.67e-224	6
Hoxd11	1.4e-228	-0.647093	0.016	0.535	2.56e-224	6
Rrp15	1.48e-228	-0.555944	0.018	0.538	2.7e-224	6
Ing4	2.72e-228	-0.553593	0.017	0.534	4.97e-224	6
Kpnb1	2.83e-228	-0.571385	0.019	0.535	5.17e-224	6
Setd5	3.37e-228	-0.55699	0.023	0.542	6.16e-224	6
2610001J05Rik	3.45e-228	-0.573201	0.018	0.539	6.31e-224	6
Fbn2	6.01e-228	-0.636312	0.024	0.54	1.1e-223	6
Nrp1	9.22e-228	-0.715804	0.014	0.531	1.68e-223	6
Plp2	1.19e-227	-0.573449	0.016	0.535	2.17e-223	6
Mea1	1.76e-227	-0.551791	0.032	0.553	3.21e-223	6
Snx6	2.45e-227	-0.550932	0.018	0.536	4.47e-223	6
Igf2	3.93e-227	-0.757762	0.075	0.583	7.18e-223	6
Smc4	5.33e-227	-0.771587	0.016	0.53	9.74e-223	6
Tspan6	9.42e-227	-0.570358	0.016	0.532	1.72e-222	6
Usp1	1.28e-226	-0.620217	0.01	0.525	2.35e-222	6
Sugt1	2.35e-226	-0.55317	0.015	0.531	4.29e-222	6
Lzts2	3.35e-226	-0.537572	0.014	0.53	6.12e-222	6
Krcc1	1.65e-225	-0.569479	0.018	0.532	3.02e-221	6
Sptbn1	1.72e-225	-0.610395	0.016	0.529	3.14e-221	6
Rap1a	1.97e-225	-0.584119	0.083	0.602	3.61e-221	6
Tyms	2.27e-225	-0.737029	0.043	0.553	4.15e-221	6
Ddx17	2.29e-225	-0.57041	0.028	0.544	4.18e-221	6
Mrpl2	2.96e-225	-0.538444	0.023	0.541	5.41e-221	6
Acat2	1.19e-224	-0.590128	0.022	0.535	2.18e-220	6
Brd7	4.11e-224	-0.536293	0.019	0.533	7.51e-220	6
Zfp637	7.64e-224	-0.543228	0.012	0.522	1.4e-219	6
App	9.75e-224	-0.622957	0.019	0.531	1.78e-219	6
Cmtm3	9.97e-224	-0.611866	0.023	0.535	1.82e-219	6
Vamp8	1.2e-223	-0.636485	0.04	0.555	2.19e-219	6
H13	2.21e-223	-0.574847	0.02	0.534	4.04e-219	6
Kansl2	2.65e-223	-0.528527	0.014	0.527	4.84e-219	6
Tcf12	4.44e-223	-0.572729	0.013	0.524	8.12e-219	6
Igfbp5	4.51e-223	-1.24285	0.054	0.555	8.23e-219	6
Ip6k2	4.52e-223	-0.54457	0.019	0.532	8.25e-219	6
1110059E24Rik	5.33e-223	-0.533262	0.018	0.529	9.73e-219	6
Atp2b1	7.28e-223	-0.614461	0.018	0.528	1.33e-218	6
Bad	1.02e-222	-0.550779	0.018	0.531	1.87e-218	6
Anapc16	1.36e-222	-0.535419	0.018	0.529	2.48e-218	6
Eef1e1	2e-222	-0.552141	0.015	0.525	3.65e-218	6
Fdx1l	2.36e-222	-0.532814	0.013	0.525	4.31e-218	6
Efemp2	3.79e-222	-0.613982	0.016	0.526	6.92e-218	6
Gypa	4.52e-222	0.272328	0.298	0.053	8.26e-218	6
Tm9sf3	8.83e-222	-0.547559	0.02	0.532	1.61e-217	6
Cdc123	9.42e-222	-0.539776	0.017	0.529	1.72e-217	6
Mrps25	1.11e-221	-0.534841	0.026	0.538	2.03e-217	6
Mlec	1.12e-221	-0.562337	0.024	0.535	2.04e-217	6
Srsf4	1.32e-221	-0.538679	0.022	0.533	2.41e-217	6
Gtf3c6	1.52e-221	-0.55832	0.022	0.532	2.78e-217	6
Drg1	1.72e-221	-0.531352	0.015	0.525	3.15e-217	6
Hcfc1r1	1.83e-221	-0.564629	0.053	0.565	3.33e-217	6
Nudt5	3.14e-221	-0.565971	0.03	0.541	5.73e-217	6
Hmga2	3.58e-221	-0.754053	0.032	0.537	6.54e-217	6
Chmp4b	5.83e-221	-0.583005	0.122	0.629	1.07e-216	6
Sdf2	1.58e-220	-0.54343	0.008	0.514	2.88e-216	6
Pdzd11	1.95e-220	-0.52991	0.014	0.521	3.56e-216	6
Cox19	1.96e-220	-0.526324	0.018	0.528	3.59e-216	6
Alkbh1	2.88e-220	-0.546439	0.004	0.509	5.26e-216	6
Esf1	5.62e-220	-0.536691	0.007	0.512	1.03e-215	6
Saraf	6.48e-220	-0.561449	0.014	0.52	1.18e-215	6
Uba2	6.87e-220	-0.542026	0.023	0.534	1.26e-215	6
Acat1	9.56e-220	-0.579126	0.018	0.526	1.75e-215	6
Stip1	1.02e-219	-0.552705	0.028	0.536	1.86e-215	6
Srpk1	1.06e-219	-0.551395	0.017	0.526	1.94e-215	6
Psmd6	1.42e-219	-0.569606	0.028	0.537	2.6e-215	6
Rpp21	3.27e-219	-0.53486	0.024	0.53	5.97e-215	6
Ppp2r2a	4.06e-219	-0.526351	0.009	0.516	7.42e-215	6
Atp6v1e1	8.08e-219	-0.528604	0.015	0.52	1.48e-214	6
Huwe1	9.51e-219	-0.535313	0.027	0.531	1.74e-214	6
Cul1	1.11e-218	-0.534023	0.018	0.522	2.02e-214	6
Prpsap1	1.64e-218	-0.540266	0.015	0.52	3e-214	6
Brd2	1.83e-218	-0.536723	0.028	0.531	3.35e-214	6
Prkra	1.85e-218	-0.533307	0.008	0.512	3.39e-214	6
Wbp4	2.13e-218	-0.53356	0.014	0.52	3.88e-214	6
Mtfr1l	4.52e-218	-0.535824	0.023	0.529	8.25e-214	6
Cmc2	5.4e-218	-0.586911	0.018	0.522	9.86e-214	6
Exosc4	8.56e-218	-0.511781	0.014	0.517	1.56e-213	6
Dync1i2	1.2e-217	-0.538704	0.01	0.513	2.19e-213	6
Carnmt1	2.47e-217	-0.518946	0.013	0.515	4.52e-213	6
Commd8	2.56e-217	-0.517853	0.014	0.518	4.67e-213	6
Auts2	5.02e-217	-0.5703	0.012	0.512	9.16e-213	6
1810058I24Rik	9.75e-217	-0.572151	0.492	0.879	1.78e-212	6
Sltm	1.7e-216	-0.546427	0.013	0.515	3.11e-212	6
Pigx	1.87e-216	-0.524615	0.017	0.52	3.42e-212	6
Trip6	2.09e-216	-0.547577	0.015	0.517	3.82e-212	6
Usp34	2.12e-216	-0.534695	0.013	0.514	3.88e-212	6
2019-09-11	2.13e-216	-0.607707	0.014	0.515	3.88e-212	6
Cbfb	2.15e-216	-0.547799	0.016	0.519	3.93e-212	6
Gsta4	2.64e-216	-0.624444	0.016	0.517	4.82e-212	6
Ndn	2.65e-216	-0.565659	0.023	0.527	4.84e-212	6
BC003965	3.67e-216	-0.514184	0.008	0.509	6.7e-212	6
Top2b	3.93e-216	-0.534916	0.016	0.518	7.18e-212	6
Cux1	4.75e-216	-0.538914	0.026	0.526	8.67e-212	6
Psmd12	6.32e-216	-0.53983	0.015	0.517	1.16e-211	6
Bola1	6.48e-216	-0.523976	0.016	0.516	1.18e-211	6
2310039H08Rik	6.74e-216	-0.543314	0.017	0.518	1.23e-211	6
Odc1	8.33e-216	-0.628626	0.164	0.641	1.52e-211	6
Smc2	1.23e-215	-0.742179	0.023	0.521	2.24e-211	6
Suclg2	2.2e-215	-0.52858	0.018	0.516	4.02e-211	6
Ctnna1	4.24e-215	-0.539059	0.023	0.524	7.74e-211	6
Ruvbl1	4.47e-215	-0.537669	0.014	0.513	8.16e-211	6
Sod1	4.91e-215	-0.540851	0.039	0.539	8.98e-211	6
Vgll4	5.61e-215	-0.543358	0.012	0.511	1.03e-210	6
Ubtf	5.93e-215	-0.531393	0.013	0.511	1.08e-210	6
Larp7	7.06e-215	-0.525923	0.01	0.507	1.29e-210	6
Ufm1	1.39e-214	-0.524199	0.023	0.527	2.54e-210	6
Hmox2	1.64e-214	-0.524789	0.01	0.509	3e-210	6
Nelfe	1.77e-214	-0.517274	0.012	0.509	3.23e-210	6
Anxa2	2.06e-214	-1.05829	0.05	0.538	3.75e-210	6
Glrx2	2.52e-214	-0.513226	0.028	0.528	4.6e-210	6
Tm2d1	2.72e-214	-0.508855	0.013	0.511	4.97e-210	6
Psap	2.83e-214	-0.599914	0.031	0.532	5.18e-210	6
Hras	4.04e-214	-0.5588	0.034	0.531	7.38e-210	6
Tril	4.92e-214	-0.663043	0.023	0.519	8.99e-210	6
Timp2	5.22e-214	-0.57771	0.023	0.521	9.54e-210	6
Msrb1	5.7e-214	-0.526748	0.015	0.511	1.04e-209	6
Birc5	7.71e-214	-1.10694	0.072	0.551	1.41e-209	6
Hint2	7.81e-214	-0.538793	0.033	0.534	1.43e-209	6
1110065P20Rik	1.19e-213	-0.526299	0.013	0.51	2.18e-209	6
Rrs1	1.22e-213	-0.548859	0.015	0.512	2.23e-209	6
Maz	1.33e-213	-0.52248	0.019	0.517	2.43e-209	6
Samm50	1.34e-213	-0.529795	0.026	0.525	2.45e-209	6
Hoxc9	1.73e-213	-0.635102	0.013	0.508	3.16e-209	6
Gnl3	2.4e-213	-0.571607	0.013	0.511	4.38e-209	6
Usf2	4.05e-213	-0.521556	0.026	0.525	7.4e-209	6
Tmem160	4.86e-213	-0.553789	0.07	0.571	8.87e-209	6
Camk1	5.01e-213	-0.546592	0.008	0.502	9.15e-209	6
Kxd1	5.56e-213	-0.524478	0.008	0.504	1.02e-208	6
Txndc12	8.45e-213	-0.525798	0.017	0.514	1.54e-208	6
Pcm1	1.41e-212	-0.519843	0.009	0.505	2.58e-208	6
Gpbp1	1.5e-212	-0.516789	0.024	0.523	2.74e-208	6
Elp5	1.55e-212	-0.506114	0.018	0.515	2.84e-208	6
Ssbp3	2.16e-212	-0.533573	0.027	0.528	3.95e-208	6
Stx16	3.13e-212	-0.521625	0.008	0.502	5.72e-208	6
Mrps5	3.16e-212	-0.513974	0.015	0.509	5.77e-208	6
Timm10	3.36e-212	-0.5205	0.02	0.517	6.14e-208	6
Ccar1	4.2e-212	-0.530648	0.018	0.513	7.67e-208	6
Sec22b	5.08e-212	-0.52624	0.017	0.514	9.28e-208	6
Ppm1g	5.38e-212	-0.533365	0.02	0.515	9.82e-208	6
Pycrl	9e-212	-0.519168	0.016	0.51	1.64e-207	6
Mxd4	9.14e-212	-0.61154	0.007	0.499	1.67e-207	6
Ten1	1.3e-211	-0.515827	0.006	0.5	2.37e-207	6
Churc1	3.76e-211	-0.519626	0.021	0.518	6.87e-207	6
Babam1	5.63e-211	-0.508173	0.029	0.524	1.03e-206	6
Gps1	6.04e-211	-0.521473	0.016	0.509	1.1e-206	6
Ier2	1.17e-210	-0.618059	0.01	0.502	2.14e-206	6
Ppid	2.2e-210	-0.526683	0.012	0.505	4.02e-206	6
Basp1	2.21e-210	-0.653627	0.013	0.504	4.04e-206	6
Taf11	2.61e-210	-0.502508	0.016	0.51	4.77e-206	6
Armc1	2.95e-210	-0.508476	0.013	0.504	5.4e-206	6
Tln1	3.25e-210	-0.55935	0.014	0.508	5.94e-206	6
Pyurf	4.68e-210	-0.521983	0.04	0.538	8.56e-206	6
Med29	4.81e-210	-0.508297	0.013	0.509	8.79e-206	6
Pigyl	9.22e-210	-0.51209	0.022	0.515	1.68e-205	6
Pcif1	1.17e-209	-0.517409	0.029	0.524	2.14e-205	6
Parp1	1.23e-209	-0.531402	0.019	0.51	2.25e-205	6
Commd4	1.74e-209	-0.504584	0.009	0.5	3.18e-205	6
Oser1	4.31e-209	-0.503894	0.013	0.504	7.88e-205	6
Tfg	5e-209	-0.512755	0.016	0.506	9.13e-205	6
Frg1	1.03e-208	-0.506066	0.018	0.51	1.87e-204	6
Ivns1abp	2.73e-208	-0.578679	0.029	0.52	5e-204	6
Zcchc3	2.74e-208	-0.535794	0.011	0.498	5e-204	6
Cldnd1	3.33e-208	-0.506659	0.008	0.497	6.08e-204	6
Brd4	4.53e-208	-0.5126	0.023	0.513	8.28e-204	6
Nifk	4.84e-208	-0.511024	0.015	0.507	8.84e-204	6
Rexo2	5.56e-208	-0.56065	0.054	0.548	1.02e-203	6
Yif1a	1.58e-207	-0.509353	0.008	0.495	2.88e-203	6
Gorasp2	2.75e-207	-0.508163	0.014	0.504	5.02e-203	6
Mfge8	7.25e-207	-0.586858	0.02	0.507	1.32e-202	6
Lhfp	7.39e-207	-0.830306	0.016	0.501	1.35e-202	6
Ncam1	8.36e-207	-0.645929	0.017	0.502	1.53e-202	6
Ciapin1	9.37e-207	-0.509301	0.017	0.503	1.71e-202	6
Vasp	1.12e-206	-0.59756	0.022	0.509	2.05e-202	6
Surf4	1.81e-206	-0.520613	0.025	0.514	3.3e-202	6
Dda1	2.48e-206	-0.501032	0.024	0.517	4.54e-202	6
Prkaca	2.89e-206	-0.505561	0.018	0.506	5.29e-202	6
2210016L21Rik	3.47e-206	-0.500295	0.011	0.498	6.34e-202	6
Psme1	3.59e-206	-0.524665	0.018	0.506	6.57e-202	6
Phpt1	6.81e-206	-0.509814	0.023	0.509	1.24e-201	6
Bcap31	8.58e-206	-0.532568	0.022	0.507	1.57e-201	6
Prpf4b	9.18e-206	-0.517633	0.015	0.499	1.68e-201	6
Ddx18	1.36e-205	-0.524836	0.017	0.501	2.48e-201	6
Etfa	1.38e-205	-0.516503	0.021	0.508	2.52e-201	6
Evl	1.64e-205	-0.524912	0.019	0.504	2.99e-201	6
Pitpna	2.86e-205	-0.520728	0.014	0.499	5.23e-201	6
Mrps10	3.34e-205	-0.497352	0.018	0.505	6.1e-201	6
Rchy1	1.18e-204	-0.500156	0.011	0.494	2.16e-200	6
Exosc7	1.22e-204	-0.501693	0.01	0.494	2.22e-200	6
Efnb1	1.56e-204	-0.570426	0.017	0.5	2.84e-200	6
Srp72	2.55e-204	-0.510143	0.024	0.51	4.66e-200	6
Arf6	3.15e-204	-0.506018	0.018	0.5	5.75e-200	6
Nol12	4.53e-204	-0.494176	0.013	0.497	8.27e-200	6
Ik	5.91e-204	-0.504211	0.017	0.501	1.08e-199	6
Mmp14	6.63e-204	-0.596234	0.011	0.492	1.21e-199	6
Ypel3	7.89e-204	-0.6208	0.137	0.622	1.44e-199	6
Tmed3	9.48e-204	-0.535984	0.01	0.493	1.73e-199	6
Rsu1	1.1e-203	-0.576125	0.017	0.499	2.01e-199	6
Celf1	1.6e-203	-0.510415	0.018	0.501	2.93e-199	6
Tpgs1	2.27e-203	-0.501709	0.017	0.501	4.15e-199	6
Cnot7	2.44e-203	-0.501797	0.015	0.497	4.45e-199	6
Rab6a	2.45e-203	-0.513725	0.028	0.512	4.47e-199	6
Shisa3	4.94e-203	-0.777096	0.033	0.509	9.03e-199	6
Sepp1	7.54e-203	-0.864806	0.033	0.511	1.38e-198	6
Yif1b	7.81e-203	-0.505245	0.02	0.503	1.43e-198	6
Litaf	9.96e-203	-0.519543	0.012	0.493	1.82e-198	6
Ptrh2	1.04e-202	-0.499195	0.013	0.493	1.9e-198	6
Zfp503	1.96e-202	-0.577673	0.018	0.498	3.59e-198	6
Gins2	2.06e-202	-0.58415	0.018	0.497	3.76e-198	6
Mettl1	3.41e-202	-0.502317	0.011	0.493	6.24e-198	6
Csnk2a1	3.86e-202	-0.497495	0.018	0.5	7.05e-198	6
Sf1	4.64e-202	-0.50223	0.023	0.501	8.48e-198	6
Stard3nl	5.98e-202	-0.504748	0.014	0.493	1.09e-197	6
Dbn1	6.63e-202	-0.521667	0.017	0.499	1.21e-197	6
Actn4	7.1e-202	-0.52984	0.015	0.494	1.3e-197	6
Selt	1.39e-201	-0.499122	0.026	0.506	2.54e-197	6
Igfbp7	1.87e-201	-1.22758	0.028	0.502	3.42e-197	6
Syce2	3.98e-201	-0.578139	0.02	0.499	7.26e-197	6
Rae1	4.29e-201	-0.495002	0.018	0.498	7.84e-197	6
Lsm14a	6.21e-201	-0.494086	0.014	0.491	1.13e-196	6
Btbd1	1.14e-200	-0.492079	0.008	0.487	2.08e-196	6
Prdx3	1.17e-200	-0.508834	0.024	0.506	2.14e-196	6
Emc4	1.3e-200	-0.485321	0.014	0.496	2.37e-196	6
Tbl1x	1.55e-200	-0.495715	0.007	0.483	2.83e-196	6
Pdia4	5.14e-200	-0.517956	0.008	0.483	9.39e-196	6
Cenpm	8.19e-200	-0.635754	0.02	0.497	1.5e-195	6
Asnsd1	8.32e-200	-0.487017	0.022	0.5	1.52e-195	6
Smap1	8.54e-200	-0.525422	0.076	0.561	1.56e-195	6
2019-09-02	8.99e-200	-0.517904	0.018	0.492	1.64e-195	6
Asna1	1.13e-199	-0.491604	0.027	0.503	2.07e-195	6
Ntmt1	1.67e-199	-0.489703	0.018	0.495	3.05e-195	6
Hspb11	1.83e-199	-0.501445	0.008	0.483	3.34e-195	6
Bckdk	1.94e-199	-0.498903	0.023	0.501	3.55e-195	6
Nudt16l1	2.08e-199	-0.490951	0.018	0.494	3.8e-195	6
Brd8	3.19e-199	-0.509231	0.016	0.493	5.82e-195	6
Traf4	4.54e-199	-0.526923	0.019	0.495	8.29e-195	6
Prpf31	6.09e-199	-0.492072	0.026	0.506	1.11e-194	6
Dhrs4	6.39e-199	-0.51735	0.013	0.488	1.17e-194	6
Cdca7	9.44e-199	-0.549819	0.015	0.489	1.72e-194	6
Ift27	1.29e-198	-0.49607	0.011	0.486	2.35e-194	6
Utp3	1.32e-198	-0.49584	0.019	0.496	2.41e-194	6
Trappc6a	2.17e-198	-0.510032	0.023	0.498	3.96e-194	6
Pde6d	2.39e-198	-0.493209	0.018	0.495	4.36e-194	6
Rpl13-ps3	3.66e-198	-0.535132	0.018	0.493	6.68e-194	6
Cdc5l	5.79e-198	-0.483291	0.011	0.486	1.06e-193	6
Ddx39	1.3e-197	-0.54451	0.028	0.505	2.38e-193	6
Cdh11	1.76e-197	-0.614416	0.022	0.495	3.21e-193	6
Ech1	1.81e-197	-0.538731	0.015	0.489	3.3e-193	6
Stx5a	4.01e-197	-0.498255	0.018	0.489	7.33e-193	6
Deb1	6.03e-197	-0.485201	0.013	0.486	1.1e-192	6
Slmo2	9.03e-197	-0.496759	0.021	0.492	1.65e-192	6
Slc35a4	1.07e-196	-0.475962	0.019	0.493	1.96e-192	6
Rbm5	1.25e-196	-0.496013	0.016	0.488	2.29e-192	6
Dhx30	1.45e-196	-0.483961	0.012	0.481	2.64e-192	6
Bpgm	1.45e-196	0.89544	0.641	0.332	2.66e-192	6
Pdcl3	1.71e-196	-0.485756	0.009	0.48	3.12e-192	6
Mthfd2l	2.05e-196	-0.498913	0.013	0.484	3.75e-192	6
Clmp	3.7e-196	-0.598056	0.012	0.481	6.76e-192	6
Ifitm3	4.11e-196	-1.06082	0.026	0.493	7.51e-192	6
Bbx	5.09e-196	-0.551813	0.01	0.477	9.3e-192	6
Igfbp2	5.74e-196	-0.660881	0.019	0.487	1.05e-191	6
Nsmce2	9.79e-196	-0.483751	0.008	0.476	1.79e-191	6
Nras	1.16e-195	-0.493075	0.021	0.491	2.12e-191	6
Erdr1	1.2e-195	-0.632576	0.028	0.501	2.19e-191	6
Fcf1	1.66e-195	-0.486344	0.014	0.485	3.04e-191	6
Cdk16	2.74e-195	-0.483451	0.018	0.488	5.01e-191	6
Eif3j1	3.01e-195	-0.532174	0.018	0.487	5.49e-191	6
Borcs7	3.95e-195	-0.487652	0.008	0.478	7.22e-191	6
Rbfox2	4.52e-195	-0.522621	0.011	0.477	8.26e-191	6
B9d1	5.67e-195	-0.48107	0.013	0.484	1.03e-190	6
Camta1	1.17e-194	-0.490601	0.018	0.487	2.14e-190	6
Pja1	1.36e-194	-0.519572	0.019	0.489	2.48e-190	6
Thyn1	1.59e-194	-0.4787	0.015	0.486	2.9e-190	6
Mex3a	2.1e-194	-0.513687	0.009	0.475	3.84e-190	6
Lig1	2.37e-194	-0.682348	0.019	0.487	4.32e-190	6
Emc7	2.71e-194	-0.485072	0.004	0.469	4.96e-190	6
Ccnt2	2.72e-194	-0.482123	0.009	0.476	4.98e-190	6
Fip1l1	3.53e-194	-0.495067	0.028	0.498	6.45e-190	6
Snrnp25	3.56e-194	-0.504615	0.054	0.527	6.51e-190	6
Pcmt1	4.63e-194	-0.483502	0.038	0.513	8.45e-190	6
Nabp2	5.23e-194	-0.498637	0.022	0.49	9.56e-190	6
Dhx15	5.42e-194	-0.48295	0.015	0.484	9.89e-190	6
Ogfr	5.9e-194	-0.478687	0.018	0.484	1.08e-189	6
Cdk2ap2	8.88e-194	-0.541435	0.024	0.492	1.62e-189	6
Tssc4	9.14e-194	-0.490322	0.023	0.49	1.67e-189	6
Stk11	9.28e-194	-0.480029	0.031	0.502	1.69e-189	6
Sar1b	1.25e-193	-0.474753	0.011	0.476	2.28e-189	6
Hmcn1	1.46e-193	-0.630897	0.013	0.477	2.67e-189	6
Fbxw2	1.8e-193	-0.477745	0.024	0.493	3.28e-189	6
Smim15	1.81e-193	-0.504177	0.012	0.477	3.3e-189	6
Hspa4	2.08e-193	-0.484338	0.012	0.478	3.8e-189	6
Hacd1	2.23e-193	-0.530145	0.013	0.48	4.07e-189	6
Nipbl	2.6e-193	-0.491437	0.017	0.486	4.76e-189	6
Hdac3	2.98e-193	-0.486776	0.01	0.474	5.44e-189	6
Cyth2	3.71e-193	-0.481281	0.013	0.482	6.78e-189	6
Nolc1	9.44e-193	-0.505249	0.015	0.48	1.72e-188	6
Rnf4	1.29e-192	-0.47825	0.016	0.481	2.36e-188	6
Fam204a	1.37e-192	-0.486399	0.012	0.477	2.5e-188	6
Wnk1	2.79e-192	-0.491869	0.018	0.484	5.1e-188	6
Ncaph2	3.44e-192	-0.484835	0.023	0.489	6.28e-188	6
Nme2	3.6e-192	-0.492812	0.041	0.514	6.57e-188	6
Zfp580	4.31e-192	-0.483147	0.006	0.469	7.87e-188	6
Gna11	4.85e-192	-0.472898	0.009	0.473	8.87e-188	6
Hibadh	5.56e-192	-0.49427	0.015	0.48	1.02e-187	6
Rangrf	5.69e-192	-0.49252	0.013	0.477	1.04e-187	6
Cnn2	5.99e-192	-0.953268	0.025	0.487	1.09e-187	6
Pih1d1	8.31e-192	-0.476891	0.015	0.482	1.52e-187	6
Polr2a	8.42e-192	-0.477292	0.01	0.473	1.54e-187	6
Pop7	8.72e-192	-0.464446	0.012	0.477	1.59e-187	6
Ppp2r4	1.46e-191	-0.476712	0.025	0.494	2.67e-187	6
Med9	1.75e-191	-0.468401	0.008	0.471	3.19e-187	6
Nip7	1.75e-191	-0.485582	0.017	0.48	3.2e-187	6
Pdrg1	2.28e-191	-0.480334	0.015	0.48	4.16e-187	6
Mcm7	4.97e-191	-0.525357	0.027	0.493	9.09e-187	6
Gfer	6.7e-191	-0.469718	0.012	0.476	1.22e-186	6
N4bp2l2	6.94e-191	-0.477837	0.013	0.476	1.27e-186	6
Akap9	7.7e-191	-0.494075	0.01	0.471	1.41e-186	6
Mrpl38	1.12e-190	-0.467516	0.011	0.472	2.05e-186	6
Ythdf2	1.14e-190	-0.482	0.014	0.475	2.09e-186	6
Sdhaf4	3.92e-190	-0.471483	0.014	0.475	7.16e-186	6
Lmo4	6.07e-190	-0.538141	0.013	0.472	1.11e-185	6
Hnrnpul1	7.42e-190	-0.486265	0.043	0.51	1.35e-185	6
Mrps6	1.71e-189	-0.492486	0.022	0.484	3.12e-185	6
Cnot6	3.58e-189	-0.478801	0.017	0.477	6.54e-185	6
Chchd4	3.82e-189	-0.490033	0.013	0.47	6.98e-185	6
Qdpr	4.67e-189	-0.46732	0.014	0.475	8.54e-185	6
Trnau1ap	7.19e-189	-0.47002	0.016	0.476	1.31e-184	6
Tax1bp1	7.83e-189	-0.502637	0.059	0.53	1.43e-184	6
Glrx5	1.22e-188	-0.511833	0.41	0.819	2.24e-184	6
Acot1	1.24e-188	-0.563341	0.01	0.467	2.26e-184	6
Thra	1.32e-188	-0.554959	0.013	0.47	2.41e-184	6
Dohh	2.55e-188	-0.458394	0.019	0.478	4.66e-184	6
Fam132a	2.58e-188	-0.791672	0.013	0.471	4.71e-184	6
Zfyve21	2.67e-188	-0.482505	0.01	0.467	4.88e-184	6
Rnf26	3.6e-188	-0.527367	0.01	0.467	6.58e-184	6
Pdcd4	3.63e-188	-0.526754	0.009	0.466	6.64e-184	6
Pdha1	5.24e-188	-0.470914	0.018	0.477	9.58e-184	6
Rab9	5.45e-188	-0.47096	0.008	0.465	9.95e-184	6
Syf2	5.74e-188	-0.469649	0.017	0.476	1.05e-183	6
Trappc6b	6.43e-188	-0.468061	0.022	0.482	1.18e-183	6
Max	9.97e-188	-0.473321	0.043	0.508	1.82e-183	6
Mien1	1e-187	-0.486123	0.01	0.467	1.83e-183	6
Lman1	1.14e-187	-0.484489	0.011	0.467	2.07e-183	6
Ndufaf2	1.37e-187	-0.479119	0.008	0.464	2.51e-183	6
Ccnd1	1.39e-187	-0.909222	0.039	0.493	2.54e-183	6
Commd6	1.98e-187	-0.465349	0.018	0.478	3.62e-183	6
Gmps	2.16e-187	-0.468597	0.013	0.469	3.95e-183	6
Qk	2.76e-187	-0.478727	0.012	0.469	5.03e-183	6
Ubn1	4.03e-187	-0.46566	0.013	0.47	7.37e-183	6
Wdr18	5.73e-187	-0.475587	0.018	0.474	1.05e-182	6
Rpn1	7.33e-187	-0.486098	0.016	0.473	1.34e-182	6
Bet1	7.47e-187	-0.460906	0.009	0.462	1.37e-182	6
Zc3h14	1.73e-186	-0.460633	0.018	0.476	3.16e-182	6
Tbpl1	2.29e-186	-0.473935	0.014	0.472	4.18e-182	6
Wdr77	4.04e-186	-0.469307	0.012	0.465	7.38e-182	6
E2f4	6.09e-186	-0.464429	0.018	0.475	1.11e-181	6
Vcan	8.34e-186	-0.654991	0.024	0.475	1.52e-181	6
Hist3h2ba	8.56e-186	-0.660304	0.031	0.486	1.56e-181	6
Mrps28	9.24e-186	-0.462833	0.013	0.465	1.69e-181	6
Fopnl	1.99e-185	-0.466473	0.017	0.473	3.64e-181	6
Kdm5b	2.02e-185	-0.499288	0.012	0.465	3.68e-181	6
Fxr1	2.28e-185	-0.46836	0.016	0.469	4.17e-181	6
Ccnl2	3.09e-185	-0.459946	0.013	0.465	5.65e-181	6
Prkcsh	3.32e-185	-0.474692	0.02	0.474	6.06e-181	6
Ipo5	3.81e-185	-0.470955	0.021	0.477	6.96e-181	6
Tnrc6a	4.49e-185	-0.470492	0.015	0.468	8.2e-181	6
Tsc22d4	6.06e-185	-0.474992	0.016	0.469	1.11e-180	6
Aplp2	6.13e-185	-0.487065	0.013	0.464	1.12e-180	6
Dcaf8	6.79e-185	-0.472851	0.013	0.464	1.24e-180	6
Gm26699	1e-184	-0.472932	0.009	0.461	1.83e-180	6
Pop5	1.07e-184	-0.471551	0.018	0.473	1.95e-180	6
Zfp91	1.38e-184	-0.470008	0.021	0.473	2.51e-180	6
Bcl2	2.6e-184	-0.577816	0.015	0.468	4.75e-180	6
Exosc5	2.99e-184	-0.46082	0.018	0.473	5.47e-180	6
Otub1	4.34e-184	-0.487823	0.028	0.482	7.93e-180	6
Gsto1	4.83e-184	-0.486128	0.016	0.467	8.83e-180	6
N6amt2	5.63e-184	-0.459201	0.01	0.461	1.03e-179	6
Mprip	5.78e-184	-0.469801	0.009	0.459	1.06e-179	6
Nsd1	7.75e-184	-0.463961	0.019	0.47	1.42e-179	6
Arid4b	9.91e-184	-0.468869	0.012	0.463	1.81e-179	6
Rnf126	1.29e-183	-0.460718	0.03	0.483	2.36e-179	6
Xrn2	1.52e-183	-0.463054	0.015	0.469	2.78e-179	6
Dap3	1.65e-183	-0.457557	0.015	0.465	3.01e-179	6
Ndufa9	1.82e-183	-0.469416	0.014	0.466	3.33e-179	6
Psmd3	1.94e-183	-0.475714	0.026	0.481	3.54e-179	6
Spc24	2.22e-183	-0.652253	0.033	0.481	4.06e-179	6
Prpf38a	2.35e-183	-0.455522	0.01	0.459	4.29e-179	6
Spc25	2.64e-183	-0.756574	0.024	0.472	4.82e-179	6
Asap1	3.55e-183	-0.48721	0.014	0.463	6.48e-179	6
Osgep	3.87e-183	-0.460653	0.011	0.461	7.06e-179	6
Rnh1	4.32e-183	-0.489828	0.025	0.476	7.9e-179	6
Hnrnph2	4.93e-183	-0.457239	0.018	0.469	9e-179	6
Hoxc8	5.37e-183	-0.582919	0.007	0.453	9.8e-179	6
Cbr1	6.01e-183	-0.473356	0.018	0.469	1.1e-178	6
Eif4g3	1.37e-182	-0.455398	0.009	0.457	2.51e-178	6
B2m	2.28e-182	-0.633817	0.018	0.465	4.16e-178	6
Meaf6	2.46e-182	-0.451388	0.008	0.455	4.5e-178	6
Dpcd	2.56e-182	-0.447071	0.006	0.454	4.67e-178	6
Mllt10	3.06e-182	-0.461904	0.012	0.462	5.59e-178	6
Tnfaip1	4.35e-182	-0.459427	0.013	0.461	7.95e-178	6
Rcc2	5.73e-182	-0.476462	0.018	0.467	1.05e-177	6
Rraga	7.37e-182	-0.473775	0.023	0.473	1.35e-177	6
Brix1	8.48e-182	-0.465313	0.013	0.463	1.55e-177	6
Tsfm	1.42e-181	-0.45299	0.018	0.469	2.59e-177	6
Ebpl	1.42e-181	-0.474844	0.013	0.461	2.6e-177	6
Bod1l	1.72e-181	-0.463679	0.008	0.453	3.14e-177	6
Rpa2	2.19e-181	-0.532794	0.021	0.47	4e-177	6
Rab8a	2.5e-181	-0.451722	0.011	0.456	4.56e-177	6
Pdcd10	2.74e-181	-0.453542	0.011	0.457	5e-177	6
Maea	4.41e-181	-0.449477	0.012	0.457	8.06e-177	6
Mapk1	5.01e-181	-0.454592	0.023	0.471	9.15e-177	6
Mrpl22	6.07e-181	-0.445128	0.015	0.464	1.11e-176	6
Tmem60	8.31e-181	-0.433205	0.008	0.452	1.52e-176	6
Kars	1.13e-180	-0.445842	0.013	0.461	2.06e-176	6
Chchd6	1.32e-180	-0.450055	0.013	0.461	2.4e-176	6
Ctdsp2	1.42e-180	-0.476143	0.039	0.492	2.59e-176	6
Rad21	1.99e-180	-0.500901	0.022	0.469	3.63e-176	6
Pex19	2e-180	-0.447549	0.007	0.451	3.65e-176	6
Orc6	2.24e-180	-0.496119	0.018	0.463	4.09e-176	6
Cops3	3.01e-180	-0.459431	0.021	0.469	5.5e-176	6
Uba1	3.41e-180	-0.456391	0.032	0.482	6.23e-176	6
Zfp644	6.61e-180	-0.449376	0.008	0.452	1.21e-175	6
Mmadhc	7.68e-180	-0.44755	0.015	0.459	1.4e-175	6
Zfp664	2.47e-179	-0.463509	0.016	0.459	4.52e-175	6
Nubp1	3.79e-179	-0.447521	0.014	0.457	6.93e-175	6
Timm9	4.02e-179	-0.450822	0.011	0.453	7.35e-175	6
Tfam	4.48e-179	-0.447672	0.014	0.459	8.18e-175	6
Rpl27-ps3	4.49e-179	-0.446969	0.023	0.468	8.2e-175	6
Ino80e	7.77e-179	-0.442024	0.012	0.456	1.42e-174	6
Rbm42	9.12e-179	-0.450982	0.027	0.475	1.67e-174	6
Ubl4a	1.31e-178	-0.472057	0.061	0.512	2.39e-174	6
Hprt	1.48e-178	-0.472223	0.013	0.457	2.7e-174	6
Dpf2	1.95e-178	-0.444495	0.015	0.459	3.57e-174	6
Yipf5	2.16e-178	-0.470729	0.013	0.454	3.94e-174	6
Pdlim7	2.52e-178	-0.497898	0.017	0.457	4.6e-174	6
Sec61a1	3.93e-178	-0.457853	0.028	0.473	7.18e-174	6
Commd2	4.28e-178	-0.446481	0.02	0.464	7.82e-174	6
Bnip2	5.17e-178	-0.455023	0.01	0.452	9.45e-174	6
Ddt	7.57e-178	-0.477759	0.015	0.455	1.38e-173	6
Cd164	8.38e-178	-0.449716	0.021	0.466	1.53e-173	6
Mkks	9.71e-178	-0.450914	0.014	0.455	1.77e-173	6
Mplkip	9.91e-178	-0.451368	0.014	0.455	1.81e-173	6
B230118H07Rik	1.43e-177	-0.448304	0.011	0.451	2.61e-173	6
Gtf2e2	1.71e-177	-0.444769	0.016	0.458	3.13e-173	6
Lsm12	1.73e-177	-0.471564	0.078	0.526	3.15e-173	6
Dnajb11	2.03e-177	-0.458625	0.013	0.454	3.7e-173	6
Rhno1	3.66e-177	-0.463376	0.022	0.465	6.69e-173	6
Srek1ip1	4.01e-177	-0.454962	0.01	0.449	7.33e-173	6
Gtpbp4	4.71e-177	-0.451833	0.014	0.454	8.6e-173	6
Ptprs	1.62e-176	-0.462662	0.026	0.465	2.96e-172	6
Dnmt3a	3.01e-176	-0.461644	0.021	0.463	5.49e-172	6
Pgp	3.13e-176	-0.477501	0.013	0.452	5.71e-172	6
Vti1b	3.96e-176	-0.436225	0.014	0.453	7.24e-172	6
Man1a2	5.45e-176	-0.454492	0.007	0.442	9.96e-172	6
Ubxn6	6.21e-176	-0.458187	0.021	0.459	1.13e-171	6
Gins4	6.26e-176	-0.454416	0.018	0.457	1.14e-171	6
Fam173a	7.44e-176	-0.449207	0.019	0.46	1.36e-171	6
Pum2	7.56e-176	-0.443351	0.011	0.448	1.38e-171	6
Smo	9.24e-176	-0.445252	0.013	0.449	1.69e-171	6
Fam114a2	9.64e-176	-0.444898	0.005	0.441	1.76e-171	6
Mcm6	9.92e-176	-0.524081	0.019	0.457	1.81e-171	6
A430005L14Rik	1.35e-175	-0.452556	0.009	0.447	2.47e-171	6
Yae1d1	1.52e-175	-0.436902	0.013	0.45	2.78e-171	6
Glud1	1.74e-175	-0.460796	0.017	0.455	3.18e-171	6
Dcps	1.91e-175	-0.439184	0.011	0.448	3.49e-171	6
Nfu1	2.56e-175	-0.446621	0.015	0.452	4.68e-171	6
Bex2	2.84e-175	-0.756058	0.026	0.46	5.2e-171	6
Pkn2	3.02e-175	-0.470087	0.08	0.529	5.51e-171	6
Tsen15	4.68e-175	-0.438807	0.017	0.459	8.54e-171	6
Msl1	6.2e-175	-0.445334	0.008	0.442	1.13e-170	6
Cenpa	7.09e-175	-1.08649	0.056	0.486	1.3e-170	6
Srrt	7.89e-175	-0.446584	0.015	0.451	1.44e-170	6
2810474O19Rik	9.68e-175	-0.490737	0.013	0.449	1.77e-170	6
Atp1b3	1.26e-174	-0.447262	0.02	0.458	2.3e-170	6
Ctsd	1.34e-174	-0.503224	0.021	0.458	2.45e-170	6
Oat	1.46e-174	-0.47969	0.011	0.444	2.67e-170	6
Hist1h2ap	1.86e-174	-1.6204	0.044	0.474	3.39e-170	6
Crebbp	2.58e-174	-0.439046	0.009	0.443	4.71e-170	6
Emilin1	2.78e-174	-0.850917	0.013	0.445	5.07e-170	6
Chd1	2.96e-174	-0.443876	0.011	0.445	5.42e-170	6
Gmnn	3.1e-174	-0.566814	0.022	0.457	5.66e-170	6
Etf1	6.99e-174	-0.445479	0.016	0.451	1.28e-169	6
Hmbs	7.13e-174	-0.447915	0.034	0.474	1.3e-169	6
Gm266	7.29e-174	-0.644079	0.008	0.44	1.33e-169	6
2310009B15Rik	7.79e-174	-0.446622	0.019	0.454	1.42e-169	6
Timm50	8.05e-174	-0.444172	0.015	0.451	1.47e-169	6
Cmtm7	1.41e-173	-0.475401	0.011	0.446	2.57e-169	6
Jagn1	1.97e-173	-0.442508	0.01	0.442	3.6e-169	6
Vamp3	2.04e-173	-0.433551	0.018	0.455	3.73e-169	6
Csnk1g2	2.32e-173	-0.440119	0.017	0.451	4.24e-169	6
Dpm2	2.36e-173	-0.436896	0.018	0.452	4.31e-169	6
Mcts1	3.15e-173	-0.439712	0.011	0.443	5.75e-169	6
Tsc22d3	3.61e-173	-0.461316	0.013	0.445	6.59e-169	6
Fam216a	4.26e-173	-0.44258	0.014	0.448	7.78e-169	6
Rbm22	4.54e-173	-0.431431	0.01	0.441	8.29e-169	6
Ppie	5.32e-173	-0.437596	0.016	0.451	9.73e-169	6
Smn1	5.56e-173	-0.433071	0.01	0.443	1.02e-168	6
Tprgl	6.67e-173	-0.479473	0.039	0.478	1.22e-168	6
Fermt2	6.83e-173	-0.511974	0.009	0.439	1.25e-168	6
0610037L13Rik	1.03e-172	-0.442542	0.018	0.452	1.88e-168	6
Dkc1	1.09e-172	-0.453836	0.014	0.448	2e-168	6
Rfc4	1.41e-172	-0.453522	0.013	0.444	2.58e-168	6
Rbms2	1.6e-172	-0.448361	0.02	0.456	2.92e-168	6
Ctdsp1	2.35e-172	-0.440445	0.021	0.455	4.29e-168	6
Baz1b	3.12e-172	-0.445506	0.008	0.439	5.71e-168	6
Mat2b	3.21e-172	-0.444045	0.028	0.466	5.86e-168	6
Cltc	6.14e-172	-0.468853	0.025	0.457	1.12e-167	6
Ankrd17	6.49e-172	-0.434981	0.009	0.44	1.19e-167	6
Qars	7.25e-172	-0.4569	0.015	0.448	1.33e-167	6
Hadha	8.27e-172	-0.4397	0.01	0.441	1.51e-167	6
Cebpz	8.61e-172	-0.431691	0.006	0.436	1.57e-167	6
Ccz1	8.74e-172	-0.428951	0.007	0.436	1.6e-167	6
Nars	1.04e-171	-0.439702	0.031	0.465	1.9e-167	6
Exosc3	1.06e-171	-0.431293	0.014	0.447	1.94e-167	6
Tm2d3	1.11e-171	-0.427238	0.013	0.445	2.03e-167	6
Zfp292	1.17e-171	-0.443755	0.008	0.438	2.14e-167	6
Tiprl	1.22e-171	-0.433128	0.013	0.444	2.22e-167	6
Adprh	1.69e-171	-0.468295	0.014	0.445	3.09e-167	6
Sars	1.7e-171	-0.440469	0.017	0.448	3.11e-167	6
Sec61a2	2.34e-171	-0.44125	0.011	0.44	4.28e-167	6
Snhg18	7.74e-171	-0.585009	0.008	0.434	1.41e-166	6
Cggbp1	8.91e-171	-0.438832	0.013	0.443	1.63e-166	6
Wbscr22	1.01e-170	-0.426365	0.01	0.438	1.84e-166	6
Zc3h13	1.13e-170	-0.445286	0.008	0.435	2.06e-166	6
Smchd1	1.21e-170	-0.445487	0.014	0.444	2.21e-166	6
Mageh1	1.29e-170	-0.455194	0.011	0.439	2.36e-166	6
Gstm5	1.97e-170	-0.486563	0.2	0.65	3.6e-166	6
Mbtd1	2.27e-170	-0.439823	0.016	0.446	4.14e-166	6
Ing1	2.47e-170	-0.440491	0.008	0.436	4.51e-166	6
Rps6kb1	4.59e-170	-0.4281	0.008	0.435	8.39e-166	6
Eif1ad	5.18e-170	-0.436162	0.015	0.441	9.46e-166	6
Smyd2	5.47e-170	-0.44102	0.013	0.442	1e-165	6
Ttc28	9.18e-170	-0.513868	0.013	0.44	1.68e-165	6
Lap3	9.47e-170	-0.434261	0.008	0.434	1.73e-165	6
Get4	1.24e-169	-0.425752	0.013	0.442	2.26e-165	6
Dbnl	1.65e-169	-0.430342	0.015	0.443	3.02e-165	6
Gde1	1.93e-169	-0.436643	0.013	0.44	3.52e-165	6
Tsnax	2.56e-169	-0.430301	0.015	0.444	4.67e-165	6
Phf3	3.29e-169	-0.430092	0.011	0.436	6e-165	6
Peli1	3.55e-169	-0.436092	0.009	0.434	6.49e-165	6
Oaf	3.56e-169	-0.546737	0.011	0.435	6.51e-165	6
Hoxa9	4.31e-169	-0.491101	0.008	0.433	7.86e-165	6
Ywhag	5.2e-169	-0.429412	0.013	0.439	9.5e-165	6
Nrbp1	5.62e-169	-0.439366	0.014	0.44	1.03e-164	6
Capza1	9.11e-169	-0.435467	0.026	0.455	1.66e-164	6
Sf3a3	9.12e-169	-0.43178	0.015	0.441	1.67e-164	6
Tmem176a	1.2e-168	-0.496436	0.012	0.436	2.19e-164	6
Spr	1.49e-168	-0.443879	0.016	0.442	2.73e-164	6
Mpp6	1.55e-168	-0.465674	0.01	0.433	2.84e-164	6
Ggnbp2	1.56e-168	-0.429593	0.01	0.433	2.85e-164	6
Hsd17b12	1.73e-168	-0.434718	0.018	0.446	3.16e-164	6
Psmd1	1.78e-168	-0.439096	0.014	0.441	3.26e-164	6
Thoc2	2.54e-168	-0.433499	0.008	0.433	4.64e-164	6
Epn1	2.61e-168	-0.445508	0.064	0.496	4.76e-164	6
Hoxb2	3.36e-168	-0.498731	0.01	0.434	6.14e-164	6
Crip2	8.46e-168	-0.666408	0.02	0.443	1.55e-163	6
Timm44	1.24e-167	-0.419528	0.008	0.431	2.26e-163	6
Mocs2	1.39e-167	-0.431983	0.012	0.435	2.53e-163	6
Ctsz	1.59e-167	-0.493072	0.013	0.435	2.91e-163	6
Urm1	1.83e-167	-0.418743	0.017	0.443	3.34e-163	6
Fibp	1.86e-167	-0.444554	0.013	0.436	3.4e-163	6
Ilf3	2.6e-167	-0.414669	0.005	0.427	4.75e-163	6
Fn1	2.93e-167	-0.703929	0.031	0.453	5.35e-163	6
Mrps23	2.96e-167	-0.41527	0.007	0.427	5.4e-163	6
Copz2	3.5e-167	-0.488149	0.012	0.436	6.39e-163	6
Ruvbl2	4.09e-167	-0.433297	0.011	0.435	7.47e-163	6
[truncated: 1,801 more rows]

## Sheet: 7
Symbol	p_val	avg_logFC	pct.1	pct.2	p_val_adj	cluster	gene
Calb1	0	2.77877	0.982	0.081	0	7
Rprm	0	2.50765	0.981	0.074	0	7
Wfdc2	0	2.01432	0.999	0.249	0	7
Epcam	0	1.95642	0.993	0.131	0	7
Krt18	0	1.53474	0.958	0.086	0	7
Wfdc15b	0	1.41993	0.953	0.035	0	7
Spint2	0	1.41841	0.984	0.226	0	7
Gata3	0	1.37479	0.923	0.048	0	7
Cldn3	0	1.32641	0.915	0.027	0	7
Bex1	0	1.238	0.971	0.283	0	7
Ldhb	0	1.2177	0.992	0.64	0	7
Cldn7	0	1.20307	0.923	0.071	0	7
Hoxb7	0	1.1535	0.95	0.309	0	7
Bex4	0	1.14262	0.969	0.288	0	7
Sct	0	1.13882	0.677	0.122	0	7
Krt8	0	1.12621	0.851	0.038	0	7
Crlf1	0	1.11822	0.74	0.014	0	7
Mgst1	0	1.11738	0.965	0.338	0	7
Cldn6	0	1.11159	0.872	0.071	0	7
Fam149a	0	1.1084	0.906	0.117	0	7
Sox9	0	1.01979	0.795	0.098	0	7
Lcn2	0	0.971082	0.415	0.005	0	7
Mia	0	0.96311	0.763	0.01	0	7
Mal2	0	0.948479	0.792	0.018	0	7
Pcbd1	0	0.926344	0.937	0.266	0	7
Cited4	0	0.920999	0.706	0.022	0	7
Crip1	0	0.920987	0.853	0.342	0	7
Cldn8	0	0.914594	0.751	0.013	0	7
Mpped2	0	0.899541	0.836	0.097	0	7
Atox1	0	0.896488	0.998	0.824	0	7
Ly6e	0	0.884928	0.868	0.342	0	7
Krt23	0	0.883233	0.539	0.013	0	7
S100a6	0	0.877812	0.842	0.292	0	7
Hoxb8	0	0.877672	0.874	0.283	0	7
Crip2	0	0.860269	0.907	0.387	0	7
Emx2	0	0.856024	0.824	0.092	0	7
Rab3ip	0	0.855455	0.886	0.222	0	7
Pdzk1ip1	0	0.848503	0.489	0.03	0	7
S100a16	0	0.83362	0.928	0.34	0	7
Gfra1	0	0.827455	0.81	0.155	0	7
Hoxb9	0	0.827359	0.82	0.261	0	7
Ret	0	0.826846	0.705	0.01	0	7
Aldh1a3	0	0.821319	0.686	0.046	0	7
Npnt	0	0.815047	0.766	0.073	0	7
Bspry	0	0.787245	0.762	0.02	0	7
Pantr1	0	0.781944	0.77	0.059	0	7
Bex2	0	0.761426	0.883	0.406	0	7
1700011H14Rik	0	0.754158	0.712	0.056	0	7
Tmem238	0	0.75133	0.815	0.171	0	7
Arl4c	0	0.747914	0.829	0.171	0	7
Tspan15	0	0.74576	0.767	0.118	0	7
Cd9	0	0.737053	0.811	0.203	0	7
Spsb4	0	0.735152	0.781	0.145	0	7
Crb3	0	0.720948	0.755	0.057	0	7
Cxcl14	0	0.719248	0.651	0.054	0	7
Psph	0	0.714193	0.82	0.232	0	7
Mt2	0	0.708788	0.639	0.104	0	7
Dbi	0	0.695473	0.994	0.815	0	7
Hoxb4	0	0.686555	0.848	0.321	0	7
Plac8	0	0.686366	0.874	0.344	0	7
Cndp2	0	0.683039	0.792	0.199	0	7
Chchd10	0	0.676951	0.833	0.308	0	7
Vldlr	0	0.676389	0.716	0.089	0	7
Ethe1	0	0.675677	0.805	0.263	0	7
Kcnk1	0	0.673723	0.706	0.036	0	7
Cdh16	0	0.671603	0.658	0.037	0	7
Rab25	0	0.669635	0.683	0.012	0	7
0610040J01Rik	0	0.665145	0.698	0.056	0	7
2810001G20Rik	0	0.663033	0.677	0.231	0	7
Myl12b	0	0.650536	0.971	0.66	0	7
Cystm1	0	0.646747	0.673	0.082	0	7
Wnt11	0	0.644343	0.505	0.026	0	7
Rassf10	0	0.642177	0.667	0.064	0	7
Tfcp2l1	0	0.640346	0.591	0.028	0	7
Mapk13	0	0.639733	0.706	0.052	0	7
Emb	0	0.6384	0.691	0.087	0	7
Tacstd2	0	0.63573	0.483	0.01	0	7
Hoxd9	0	0.619207	0.874	0.373	0	7
Emid1	0	0.618169	0.829	0.225	0	7
Ezr	0	0.605148	0.778	0.253	0	7
Grb7	0	0.595637	0.672	0.05	0	7
Ppfibp1	0	0.585416	0.727	0.228	0	7
Cldn4	0	0.584914	0.577	0.011	0	7
Hoxd4	0	0.584005	0.767	0.253	0	7
Wbp5	0	0.579159	0.999	0.879	0	7
Rab20	0	0.572679	0.621	0.079	0	7
Ehf	0	0.571116	0.601	0.004	0	7
Plscr1	0	0.570003	0.7	0.155	0	7
Fras1	0	0.563582	0.709	0.181	0	7
Mal	0	0.562405	0.538	0.018	0	7
Krt7	0	0.562061	0.441	0.009	0	7
Tesc	0	0.561879	0.442	0.011	0	7
Tpd52l1	0	0.559635	0.714	0.216	0	7
Rras2	0	0.554653	0.757	0.284	0	7
Tbx3	0	0.552884	0.633	0.079	0	7
Id4	0	0.552383	0.616	0.111	0	7
Arg2	0	0.513076	0.505	0.015	0	7
Nrtn	0	0.504464	0.594	0.121	0	7
Rnf128	0	0.502438	0.552	0.016	0	7
1500015O10Rik	0	0.501876	0.271	0.033	0	7
Apoc1	0	0.494994	0.477	0.023	0	7
Lsr	0	0.491604	0.652	0.129	0	7
Plpp2	0	0.486788	0.643	0.147	0	7
Sema3c	0	0.481457	0.645	0.132	0	7
Capg	0	0.48073	0.599	0.118	0	7
Hacd4	0	0.480072	0.546	0.075	0	7
Dact2	0	0.479348	0.568	0.055	0	7
Frem2	0	0.478714	0.581	0.088	0	7
9230102O04Rik	0	0.477164	0.485	0.009	0	7
B4galt6	0	0.473603	0.594	0.11	0	7
Camkk2	0	0.46539	0.646	0.193	0	7
Gm16136	0	0.459687	0.503	0.011	0	7
Limch1	0	0.45139	0.58	0.106	0	7
Kitl	0	0.438618	0.527	0.053	0	7
Gstt3	0	0.436773	0.507	0.031	0	7
Hoxd8	0	0.436387	0.582	0.102	0	7
Stard10	0	0.430268	0.622	0.126	0	7
Dcdc2a	0	0.428673	0.494	0.047	0	7
Prss8	0	0.417506	0.489	0.036	0	7
Lix1	0	0.415419	0.443	0.053	0	7
Tspan8	0	0.406144	0.301	0.024	0	7
Fhl1	0	0.405504	0.55	0.098	0	7
Gm17750	0	0.402338	0.431	0.048	0	7
Cdh3	0	0.39592	0.516	0.053	0	7
Lamc2	0	0.393773	0.508	0.045	0	7
Acer2	0	0.383302	0.449	0.065	0	7
Cdh1	0	0.382452	0.481	0.032	0	7
Fermt1	0	0.377412	0.442	0.026	0	7
4930523C07Rik	0	0.376122	0.533	0.109	0	7
Atp1b1	0	0.374981	0.515	0.116	0	7
Sema6a	0	0.374302	0.525	0.113	0	7
Kdf1	0	0.372176	0.479	0.023	0	7
Pou3f3	0	0.367933	0.505	0.044	0	7
Ap1s3	0	0.367827	0.452	0.026	0	7
Cmtm8	0	0.362015	0.532	0.093	0	7
Fuca2	0	0.361918	0.499	0.087	0	7
Slco4c1	0	0.358892	0.403	0.002	0	7
Car2	0	0.356537	0.526	0.082	0	7
Mgll	0	0.349303	0.442	0.043	0	7
Hs3st3b1	0	0.334398	0.35	0.037	0	7
Gclc	0	0.319165	0.452	0.087	0	7
Esrp1	0	0.319005	0.404	0.01	0	7
Lama5	0	0.317573	0.414	0.047	0	7
Mboat1	0	0.316233	0.432	0.059	0	7
Plet1	0	0.313983	0.345	0.026	0	7
St14	0	0.313844	0.387	0.012	0	7
Veph1	0	0.311387	0.397	0.013	0	7
Ppp1r1b	0	0.310267	0.251	0.012	0	7
Vav3	0	0.305587	0.398	0.028	0	7
Blnk	0	0.305363	0.367	0.019	0	7
Dcbld1	0	0.304608	0.456	0.086	0	7
Smim22	0	0.30268	0.382	0.01	0	7
Prr15l	0	0.302	0.379	0.027	0	7
Spint1	0	0.300167	0.374	0.019	0	7
Efnb2	0	0.293327	0.388	0.057	0	7
Tmed6	0	0.292885	0.351	0.018	0	7
Scn8a	0	0.288064	0.404	0.035	0	7
St6galnac2	0	0.287515	0.374	0.039	0	7
Tfap2b	0	0.284311	0.407	0.025	0	7
H2-DMb2	0	0.280985	0.388	0.053	0	7
Tmem229a	0	0.278951	0.352	0.014	0	7
Krtcap3	0	0.277555	0.367	0.04	0	7
Plscr2	0	0.276962	0.276	0.034	0	7
Col9a3	0	0.27614	0.316	0.009	0	7
Cela1	0	0.275739	0.34	0.032	0	7
Adora1	0	0.273009	0.322	0.028	0	7
Rrad	0	0.269991	0.307	0.017	0	7
Tuba4a	0	0.267483	0.375	0.045	0	7
Arrdc1	0	0.265431	0.383	0.054	0	7
Ap1m2	0	0.262221	0.32	0.013	0	7
Tmem54	0	0.256221	0.315	0.006	0	7
Lad1	0	0.254122	0.338	0.033	0	7
Nr2f2	0	-1.10724	0.322	0.794	0	7
Meis2	0	-1.31165	0.138	0.781	0	7
Rassf7	7.56e-308	0.333276	0.506	0.119	1.38e-303	7
Mfhas1	2.11e-307	0.306859	0.488	0.109	3.85e-303	7
Krt19	4.07e-307	0.299226	0.167	0.011	7.43e-303	7
4931406C07Rik	1.31e-306	0.423284	0.48	0.11	2.4e-302	7
Fam171a2	3.52e-306	0.408273	0.621	0.18	6.43e-302	7
Cd24a	7.67e-303	0.665305	1	0.806	1.4e-298	7
Prom1	1.23e-302	0.29834	0.465	0.101	2.25e-298	7
Arhgef28	2.55e-301	0.260386	0.385	0.07	4.66e-297	7
Lsp1	1.54e-300	-1.20886	0.154	0.701	2.82e-296	7
Hoxc10	2.05e-298	-0.945099	0.093	0.673	3.75e-294	7
Col18a1	6.65e-296	0.407811	0.607	0.175	1.21e-291	7
Etv4	7.61e-292	0.756641	0.741	0.322	1.39e-287	7
Nudt4	5.54e-291	0.651734	0.885	0.501	1.01e-286	7
Etv5	7e-290	0.509334	0.618	0.201	1.28e-285	7
Hoxb6	9.45e-287	0.472648	0.659	0.218	1.73e-282	7
Trib1	6.86e-286	0.289894	0.42	0.088	1.25e-281	7
Mecom	7.6e-284	0.457203	0.751	0.257	1.39e-279	7
Fkbp4	5.71e-281	0.613886	0.989	0.766	1.04e-276	7
Fxyd4	7.62e-279	0.453202	0.195	0.018	1.39e-274	7
Tox3	1.77e-278	0.361543	0.528	0.141	3.24e-274	7
Cdca7l	5.56e-275	0.360005	0.549	0.155	1.02e-270	7
Espn	2.4e-274	0.425736	0.669	0.221	4.39e-270	7
Mt1	4.48e-274	0.409527	0.548	0.148	8.19e-270	7
Mfap4	1.08e-272	-1.03055	0.142	0.666	1.98e-268	7
Hoxa10	8.68e-271	-0.788367	0.105	0.655	1.58e-266	7
Myo18a	1.26e-268	0.25827	0.419	0.089	2.3e-264	7
Ly6h	9.23e-267	0.341248	0.486	0.115	1.69e-262	7
Vamp8	4.45e-264	0.560647	0.896	0.501	8.13e-260	7
Bcam	1.54e-263	0.55846	0.717	0.268	2.81e-259	7
Cebpb	2.86e-263	0.376297	0.537	0.147	5.23e-259	7
Aes	2.41e-262	0.561255	0.987	0.73	4.4e-258	7
Ddt	6.86e-262	0.520731	0.832	0.403	1.25e-257	7
Sel1l3	7.77e-262	0.295488	0.479	0.12	1.42e-257	7
Ptbp3	3.64e-259	0.512702	0.783	0.355	6.65e-255	7
Psat1	1.41e-258	0.501157	0.8	0.365	2.57e-254	7
Tbx2	1.32e-254	0.254385	0.441	0.099	2.41e-250	7
Tpd52	1.88e-254	0.467728	0.783	0.327	3.44e-250	7
Cyb5a	4.88e-251	0.518719	0.969	0.73	8.92e-247	7
Pvrl3	1.01e-250	0.357087	0.546	0.164	1.85e-246	7
Tshz2	2.29e-250	-0.848602	0.291	0.716	4.19e-246	7
Nfib	2.37e-249	0.407208	0.797	0.304	4.33e-245	7
Dcaf11	1.96e-248	0.393973	0.664	0.234	3.58e-244	7
Ptprf	8.6e-248	0.453426	0.715	0.287	1.57e-243	7
Pycard	7.49e-247	0.324609	0.45	0.11	1.37e-242	7
Sparc	9.12e-247	-1.06817	0.467	0.793	1.67e-242	7
Bmp7	3.26e-244	0.415962	0.674	0.243	5.96e-240	7
Hebp1	3.36e-244	0.484579	0.738	0.299	6.14e-240	7
Fam162a	2.04e-243	0.842407	0.95	0.739	3.73e-239	7
Lurap1l	6.98e-243	0.333333	0.498	0.137	1.27e-238	7
Cald1	6.18e-242	-1.11105	0.124	0.624	1.13e-237	7
Park7	2.39e-241	0.463974	0.998	0.87	4.37e-237	7
Fgfr2	8.5e-237	0.346884	0.491	0.141	1.55e-232	7
Zfhx3	2.6e-236	0.398122	0.644	0.233	4.75e-232	7
Cib2	1.45e-232	0.390343	0.533	0.166	2.65e-228	7
Cdkn1a	6.59e-227	0.315449	0.352	0.075	1.2e-222	7
Gapdh	1.46e-226	0.480317	1	0.938	2.68e-222	7
Vim	5.8e-226	-1.14784	0.149	0.618	1.06e-221	7
Calm1	7.79e-226	0.578875	0.997	0.868	1.42e-221	7
Prkrir	3.79e-222	0.454272	0.684	0.288	6.93e-218	7
Pebp1	7.74e-221	0.446678	1	0.902	1.41e-216	7
Ormdl2	1.09e-219	0.422285	0.732	0.321	2e-215	7
Dstn	2.83e-217	0.456701	0.984	0.796	5.17e-213	7
Spry1	2.93e-214	0.47408	0.673	0.285	5.34e-210	7
Pdlim5	7.13e-213	0.273037	0.449	0.122	1.3e-208	7
Prdx1	3e-211	0.468247	0.999	0.917	5.48e-207	7
Emp3	1.92e-208	-0.866354	0.111	0.574	3.51e-204	7
Uchl1	1.1e-207	0.290412	0.485	0.145	2.02e-203	7
Plekha1	6.53e-205	0.272604	0.431	0.118	1.19e-200	7
Myo6	1.13e-204	0.314279	0.528	0.169	2.06e-200	7
H2afj	8.59e-203	0.454099	0.959	0.715	1.57e-198	7
Itm2b	4.84e-202	0.582446	0.985	0.808	8.85e-198	7
Nrip1	1.29e-201	0.390409	0.624	0.244	2.36e-197	7
Wt1	1.38e-200	-0.788375	0.078	0.542	2.53e-196	7
Knop1	2.68e-199	0.461193	0.916	0.596	4.89e-195	7
Bre	5.96e-198	0.396852	0.687	0.295	1.09e-193	7
Soat1	1.08e-196	0.259217	0.418	0.115	1.97e-192	7
Wdr86	1.67e-196	0.264019	0.446	0.124	3.04e-192	7
Mien1	2.18e-194	0.437452	0.8	0.417	3.99e-190	7
Tpm2	4.58e-194	-0.819498	0.134	0.569	8.36e-190	7
Irf2bpl	2.03e-192	0.367731	0.725	0.313	3.71e-188	7
Mvb12a	2.45e-192	0.377952	0.71	0.316	4.48e-188	7
Aldh1a2	3.16e-192	-0.794444	0.119	0.559	5.77e-188	7
H3f3b	1.41e-191	0.383698	1	0.938	2.58e-187	7
Nav1	4.57e-191	0.26456	0.485	0.15	8.35e-187	7
Sdc4	6.37e-190	0.392088	0.621	0.241	1.16e-185	7
S100a11	1.49e-189	0.65529	0.995	0.852	2.72e-185	7
Prr13	1e-188	0.370053	0.735	0.327	1.83e-184	7
Bmyc	5.87e-188	0.507058	0.847	0.513	1.07e-183	7
Pi4k2b	1.26e-187	0.267694	0.408	0.115	2.3e-183	7
Ppdpf	1.75e-187	0.418799	0.989	0.84	3.2e-183	7
Tspan13	1.68e-184	0.371098	0.704	0.305	3.07e-180	7
Hoxd11	1.7e-184	-0.590069	0.094	0.53	3.11e-180	7
Fxyd6	1.57e-183	-0.987656	0.416	0.699	2.88e-179	7
Sorbs2	4.29e-183	0.26369	0.469	0.146	7.84e-179	7
Tgfbi	7.53e-182	-0.750409	0.105	0.535	1.38e-177	7
Hmgn1	2.59e-181	0.382264	1	0.923	4.73e-177	7
Mid1ip1	3.15e-180	0.277518	0.468	0.145	5.75e-176	7
Hoxc9	3.31e-180	-0.591921	0.068	0.504	6.04e-176	7
Tada3	2.54e-178	0.342409	0.598	0.235	4.65e-174	7
Alcam	5.2e-178	-0.898553	0.171	0.575	9.51e-174	7
Phlda1	4.59e-176	0.414454	0.726	0.334	8.38e-172	7
Cdh11	4.96e-175	-0.588412	0.061	0.493	9.05e-171	7
Cyb5b	1.19e-174	0.379977	0.748	0.373	2.17e-170	7
Shisa3	3.03e-173	-0.736683	0.085	0.506	5.53e-169	7
Lhfp	4.34e-172	-0.781063	0.077	0.497	7.93e-168	7
Pitpnc1	8.45e-172	0.252901	0.419	0.124	1.54e-167	7
Cdk2ap2	4.8e-170	0.39051	0.818	0.442	8.76e-166	7
Igfbp2	5.62e-170	0.552305	0.797	0.438	1.03e-165	7
Clmp	2.61e-169	-0.561745	0.054	0.478	4.77e-165	7
Lamc1	2.2e-168	0.319279	0.647	0.271	4.02e-164	7
Mif	2.47e-167	0.443951	1	0.914	4.51e-163	7
Tril	4.3e-167	-0.601019	0.107	0.514	7.86e-163	7
Dnajc15	1.83e-166	0.421309	0.886	0.586	3.35e-162	7
Pts	6.15e-165	0.34488	0.664	0.294	1.12e-160	7
Rogdi	1.26e-161	0.279817	0.517	0.186	2.3e-157	7
Ostf1	1.81e-160	0.320746	0.686	0.31	3.31e-156	7
Ybx1	7.43e-160	0.359465	0.999	0.915	1.36e-155	7
Vps36	1.74e-159	0.369624	0.743	0.381	3.17e-155	7
Flywch2	8.91e-159	0.341338	0.721	0.345	1.63e-154	7
Coa3	3.54e-158	0.412664	0.963	0.745	6.47e-154	7
Fam3c	5.6e-157	0.31376	0.605	0.251	1.02e-152	7
Arpc5l	3.48e-156	0.383864	0.911	0.632	6.36e-152	7
Dctd	7.55e-156	0.365796	0.638	0.294	1.38e-151	7
Hoxc8	7.85e-156	-0.545248	0.048	0.45	1.43e-151	7
Mgst3	7.71e-154	0.26564	0.532	0.198	1.41e-149	7
Kdm2b	2.44e-153	0.420036	0.701	0.352	4.46e-149	7
Nudt14	3.24e-153	0.285876	0.63	0.268	5.91e-149	7
Sox11	9.43e-153	0.412821	0.907	0.585	1.72e-148	7
Chka	1.89e-152	0.34003	0.607	0.264	3.45e-148	7
Vcan	3.22e-151	-0.602955	0.081	0.471	5.88e-147	7
Sepp1	1.7e-147	-0.785712	0.134	0.505	3.1e-143	7
2019-03-02	3.08e-147	0.379314	0.717	0.355	5.62e-143	7
Tma7	3.26e-147	0.366766	0.999	0.918	5.95e-143	7
Dusp6	4.27e-147	0.323421	0.584	0.244	7.81e-143	7
Ap2b1	5e-146	0.308793	0.624	0.279	9.13e-142	7
Nol7	1.59e-145	0.381282	0.9	0.604	2.91e-141	7
Eml4	9.16e-145	0.355464	0.725	0.381	1.67e-140	7
Tes	1.99e-144	0.255768	0.502	0.188	3.64e-140	7
Tpi1	4.03e-144	0.426785	0.987	0.832	7.35e-140	7
Gltp	7.03e-144	0.321605	0.673	0.327	1.28e-139	7
Sh3bgrl3	1.95e-143	0.384717	0.972	0.77	3.57e-139	7
Csrp2	1.19e-142	0.393656	0.883	0.551	2.18e-138	7
Hoxa9	3.12e-142	-0.45146	0.052	0.43	5.71e-138	7
Smco4	7.14e-142	0.38604	0.837	0.513	1.3e-137	7
Serpinh1	8.43e-142	-0.595695	0.949	0.881	1.54e-137	7
Strbp	8.45e-142	0.284707	0.61	0.271	1.54e-137	7
Cst3	5.21e-141	0.286774	0.985	0.799	9.51e-137	7
Meis1	1.68e-140	-0.657983	0.066	0.436	3.07e-136	7
Pfdn1	1.05e-139	0.350307	0.981	0.791	1.92e-135	7
Atp1a1	1.32e-139	0.358293	0.688	0.34	2.41e-135	7
Ppil1	9.09e-139	0.395148	0.864	0.564	1.66e-134	7
Pbx1	1.59e-138	-0.940881	0.642	0.772	2.9e-134	7
Ubl5	1.87e-137	0.340204	0.993	0.879	3.42e-133	7
Col1a1	3.01e-137	-1.26383	0.127	0.479	5.5e-133	7
Gas1	5.96e-137	-0.794761	0.442	0.657	1.09e-132	7
Stxbp6	1.44e-136	0.264739	0.534	0.215	2.63e-132	7
Eif1ax	1.85e-136	0.392809	0.951	0.721	3.38e-132	7
Pax2	3e-136	0.317559	0.715	0.337	5.48e-132	7
Gbas	5.31e-136	0.324954	0.687	0.34	9.7e-132	7
Higd1a	6.52e-136	0.371073	0.933	0.678	1.19e-131	7
Emilin1	7.8e-135	-0.791457	0.085	0.441	1.42e-130	7
Dynll2	3.35e-134	0.382413	0.913	0.646	6.12e-130	7
Hmga1	7.65e-134	0.317638	0.605	0.273	1.4e-129	7
Pfn2	1.76e-133	0.354584	0.857	0.544	3.22e-129	7
Ndufs6	1.94e-132	0.355409	0.976	0.82	3.55e-128	7
Cox7c	1.96e-131	0.302425	1	0.925	3.57e-127	7
Mest	1.98e-130	-0.871974	0.787	0.867	3.62e-126	7
Bsg	1.09e-129	0.328252	0.997	0.933	2e-125	7
Bag1	1.23e-128	0.338786	0.976	0.819	2.25e-124	7
Spr	5.85e-128	0.321785	0.74	0.397	1.07e-123	7
Cd2ap	1.9e-127	0.286457	0.637	0.305	3.48e-123	7
Ercc1	2.1e-127	0.320778	0.642	0.316	3.84e-123	7
Cdkn1c	2.58e-127	-1.24381	0.641	0.769	4.72e-123	7
Pea15a	3.08e-126	0.261103	0.609	0.272	5.63e-122	7
Mpc2	3.56e-126	0.390147	0.929	0.716	6.51e-122	7
Rem1	6.45e-126	-0.476426	0.047	0.391	1.18e-121	7
Snrpg	9.21e-126	0.307104	1	0.903	1.68e-121	7
Ppic	3e-125	0.384326	0.921	0.649	5.47e-121	7
Ngfrap1	1.05e-124	0.333919	0.997	0.882	1.92e-120	7
Gstm2	1.09e-124	0.264852	0.537	0.218	2e-120	7
Mrpl23	5.87e-124	0.343658	0.962	0.701	1.07e-119	7
Dhrs4	1.61e-123	0.333404	0.771	0.441	2.95e-119	7
Smim20	1.63e-123	0.28926	0.703	0.361	2.98e-119	7
Col3a1	1.52e-122	-1.19038	0.111	0.438	2.78e-118	7
Pla2g12a	3.43e-122	0.302923	0.677	0.347	6.26e-118	7
Socs2	1.43e-121	0.267301	0.479	0.184	2.62e-117	7
Gipc1	5.34e-120	0.360073	0.871	0.595	9.76e-116	7
Slc25a4	1.36e-118	-0.350689	0.995	0.903	2.49e-114	7
Atp6v1f	1.98e-117	0.328106	0.967	0.78	3.62e-113	7
Hoxc6	2.88e-117	-0.400868	0.035	0.365	5.27e-113	7
Nav2	5.6e-117	0.274648	0.626	0.3	1.02e-112	7
Atp5g2	2.34e-116	0.287694	0.999	0.898	4.27e-112	7
Foxc2	5.24e-116	-0.431362	0.049	0.376	9.57e-112	7
Hibadh	1.26e-115	0.312463	0.766	0.433	2.3e-111	7
Akap9	2.04e-115	0.321589	0.74	0.424	3.73e-111	7
Ier2	6.16e-115	0.315285	0.783	0.453	1.12e-110	7
Hic1	9.1e-115	-0.690196	0.051	0.372	1.66e-110	7
Cntfr	1.46e-112	-0.404963	0.051	0.371	2.67e-108	7
Stx7	4.2e-112	0.26972	0.601	0.29	7.67e-108	7
Col1a2	6.43e-112	-1.11781	0.125	0.431	1.17e-107	7
Lgals1	6.59e-112	-1.43296	0.757	0.817	1.2e-107	7
Mrps6	1.62e-111	0.32869	0.747	0.438	2.95e-107	7
0610011F06Rik	8.37e-111	0.28332	0.7	0.376	1.53e-106	7
Cnn2	9.36e-111	-0.826054	0.185	0.477	1.71e-106	7
Slit2	4.84e-110	0.306244	0.575	0.275	8.84e-106	7
Ivns1abp	2.51e-109	0.331098	0.8	0.471	4.58e-105	7
Taldo1	2.29e-108	0.33707	0.917	0.696	4.19e-104	7
Cstb	2.85e-108	0.320551	0.942	0.715	5.2e-104	7
Hn1	4.09e-108	0.387368	0.956	0.779	7.48e-104	7
Uncx	2.53e-107	-0.664223	0.069	0.377	4.62e-103	7
H2afy	3.49e-107	0.340423	0.971	0.797	6.37e-103	7
Cmtm3	6.74e-106	-0.437851	0.228	0.522	1.23e-101	7
Camk1	9.24e-106	0.321135	0.758	0.454	1.69e-101	7
Rspo1	3.73e-105	-0.559339	0.056	0.363	6.82e-101	7
Cox5a	1.47e-104	0.2983	0.996	0.872	2.68e-100	7
Arl6ip1	1.91e-104	0.324058	0.869	0.568	3.49e-100	7
Rbp1	2.07e-103	-0.494019	0.743	0.86	3.79e-99	7
Sri	2.27e-103	0.304448	0.916	0.687	4.15e-99	7
Arf5	3.62e-103	0.256116	0.991	0.923	6.62e-99	7
Fhl2	3.94e-103	-0.749107	0.104	0.401	7.2e-99	7
Plat	1.12e-102	-0.385647	0.035	0.334	2.05e-98	7
Nr2f1	1.98e-102	-0.432057	0.043	0.343	3.61e-98	7
Trappc6a	6.29e-101	0.300836	0.757	0.452	1.15e-96	7
Gtf2a2	4.02e-100	0.315647	0.952	0.749	7.34e-96	7
Bak1	4.71e-100	0.257729	0.643	0.33	8.6e-96	7
Nabp2	5.04e-100	0.277949	0.76	0.443	9.21e-96	7
Tgif1	8.43e-100	0.277723	0.672	0.364	1.54e-95	7
Rps27l	1.12e-99	0.281976	1	0.899	2.04e-95	7
Ndufb7	1.73e-99	0.283587	0.978	0.861	3.16e-95	7
Ifitm1	3.27e-99	-0.61627	0.089	0.384	5.98e-95	7
Hcfc1r1	2.01e-98	0.322052	0.802	0.518	3.67e-94	7
Higd2a	7.13e-98	0.301445	0.951	0.762	1.3e-93	7
Faap20	1.1e-97	0.252479	0.657	0.353	2.01e-93	7
Pkm	4.25e-97	0.359587	1	0.873	7.77e-93	7
Pdlim2	7.57e-97	-0.59169	0.092	0.38	1.38e-92	7
Sf3b6	4.52e-96	0.291244	0.974	0.804	8.26e-92	7
Chmp2b	6.02e-96	0.264804	0.617	0.318	1.1e-91	7
Ebf1	2.94e-95	-0.69038	0.055	0.337	5.36e-91	7
Lcmt1	3.06e-95	0.2641	0.692	0.392	5.59e-91	7
6330403K07Rik	1.06e-94	-0.533856	0.324	0.562	1.93e-90	7
Nfat5	5.46e-94	0.263346	0.6	0.314	9.97e-90	7
Polr1d	2.7e-93	0.284227	0.988	0.835	4.93e-89	7
Ywhaq	4.12e-93	0.315032	0.994	0.867	7.53e-89	7
Fgfr1	1.36e-92	-0.441882	0.36	0.579	2.49e-88	7
Cltc	2.32e-92	0.264032	0.697	0.414	4.24e-88	7
Myl9	2.38e-92	-0.912925	0.171	0.436	4.35e-88	7
Sall1	4.98e-92	-0.332683	0.056	0.338	9.09e-88	7
Robo2	3e-90	-0.532219	0.138	0.406	5.48e-86	7
Cycs	3.15e-90	0.303521	0.979	0.829	5.75e-86	7
Fdx1	4.83e-89	0.251556	0.671	0.375	8.83e-85	7
Mlec	7.55e-89	0.276246	0.767	0.489	1.38e-84	7
Tpm1	2.03e-88	0.255984	0.888	0.633	3.71e-84	7
Prelid1	7.51e-88	0.278119	0.972	0.815	1.37e-83	7
Aplp2	1.75e-87	0.269248	0.709	0.42	3.2e-83	7
Akap12	9.36e-87	-0.539019	0.081	0.349	1.71e-82	7
Cnpy2	1.79e-85	0.27335	0.961	0.807	3.27e-81	7
Dpy30	1.35e-84	0.290277	0.936	0.745	2.47e-80	7
Polr2l	4.5e-84	0.282915	0.832	0.543	8.23e-80	7
Zeb1	7.03e-84	-0.305138	0.031	0.289	1.28e-79	7
Ppib	1.06e-83	0.288113	0.993	0.87	1.94e-79	7
Dazap2	3.83e-83	0.267079	0.741	0.465	6.99e-79	7
Ecm1	9.1e-83	-0.749735	0.074	0.332	1.66e-78	7
Ccdc12	1.38e-82	0.265117	0.875	0.634	2.52e-78	7
Rcc2	1.68e-82	0.252642	0.71	0.423	3.08e-78	7
Uchl3	2.17e-82	0.288207	0.778	0.512	3.96e-78	7
Btg1	4.21e-82	0.260944	0.859	0.575	7.69e-78	7
Des	8.26e-82	-0.36595	0.023	0.274	1.51e-77	7
Eno1	1.47e-81	0.348465	0.992	0.858	2.69e-77	7
Tmed9	5.86e-81	0.268754	0.96	0.783	1.07e-76	7
Blvrb	1.85e-80	-0.437564	0.215	0.462	3.37e-76	7
Bcas2	2.32e-80	0.271437	0.961	0.78	4.25e-76	7
Hspe1	2.66e-80	0.274751	0.998	0.906	4.87e-76	7
Cped1	1.11e-79	-0.320328	0.056	0.306	2.03e-75	7
Pigyl	1.73e-79	0.266504	0.731	0.47	3.16e-75	7
Cotl1	8.32e-79	0.268446	0.844	0.584	1.52e-74	7
2610524H06Rik	1.77e-78	0.267382	0.78	0.517	3.24e-74	7
Cnrip1	1.88e-78	-0.309679	0.027	0.273	3.44e-74	7
Igf2	3.04e-78	-0.470621	0.344	0.566	5.56e-74	7
Maged2	1.19e-77	-0.855346	0.655	0.713	2.17e-73	7
Mrps12	2.94e-77	0.262555	0.869	0.638	5.37e-73	7
Crym	3.15e-77	-0.726883	0.083	0.329	5.75e-73	7
Oat	4.32e-77	0.282901	0.676	0.402	7.9e-73	7
Hoxd10	8.96e-76	-0.27361	0.061	0.309	1.64e-71	7
Rarres2	1.35e-75	-0.404662	0.041	0.281	2.46e-71	7
Zeb2	4.59e-75	-0.453815	0.024	0.259	8.39e-71	7
Foxd1	1.12e-74	-0.419454	0.035	0.272	2.04e-70	7
6030408B16Rik	1.14e-74	-0.325537	0.033	0.27	2.09e-70	7
Bri3	1.94e-74	0.254112	0.981	0.815	3.55e-70	7
Hmga2	3.97e-74	0.404438	0.716	0.494	7.26e-70	7
Dlc1	5.65e-74	-0.312294	0.049	0.287	1.03e-69	7
Romo1	1.08e-73	0.250212	0.964	0.805	1.97e-69	7
Mtx2	1.29e-73	0.257309	0.817	0.558	2.36e-69	7
Mrpl34	3.44e-73	0.264288	0.924	0.702	6.28e-69	7
Snai2	3.94e-73	-0.403532	0.038	0.271	7.2e-69	7
Itm2c	4.93e-73	0.275994	0.794	0.527	9.01e-69	7
Hmcn1	1.77e-72	-0.444195	0.25	0.462	3.23e-68	7
Eya1	3.18e-72	-0.346499	0.039	0.271	5.8e-68	7
Hoxa7	6.21e-72	-0.263233	0.063	0.308	1.13e-67	7
Cd302	8.8e-72	-0.281907	0.055	0.291	1.61e-67	7
Alad	1.06e-71	0.294389	0.78	0.534	1.93e-67	7
Foxc1	1.2e-71	-0.280229	0.044	0.276	2.19e-67	7
Bgn	1.4e-70	-0.437573	0.035	0.261	2.56e-66	7
Gm266	5.11e-70	-0.474019	0.212	0.427	9.34e-66	7
Ramp2	6.42e-70	-0.508832	0.391	0.571	1.17e-65	7
Oaf	1.05e-69	-0.402002	0.203	0.422	1.92e-65	7
Pdzd2	1.54e-69	-0.324579	0.031	0.256	2.81e-65	7
Fcgrt	3.7e-69	-0.35232	0.13	0.365	6.76e-65	7
Rspo3	3.55e-68	-0.417748	0.033	0.254	6.48e-64	7
Ldb2	3.84e-68	-0.345531	0.025	0.244	7.01e-64	7
Olfml3	4.87e-66	-0.444716	0.055	0.272	8.9e-62	7
Lsm5	5.51e-66	0.254978	0.958	0.78	1.01e-61	7
Tubb4b	1.25e-65	0.348372	0.799	0.566	2.29e-61	7
1810037I17Rik	3.43e-65	0.257416	0.853	0.637	6.27e-61	7
Meg3	3.76e-65	-1.32178	0.25	0.455	6.86e-61	7
Prdx6	7.25e-65	0.265706	0.967	0.791	1.32e-60	7
Cd83	2.5e-63	-0.281031	0.03	0.239	4.57e-59	7
Mfge8	3.66e-63	-0.352608	0.288	0.49	6.68e-59	7
Tubb6	4.96e-63	-0.433847	0.07	0.283	9.05e-59	7
Fxyd1	1.09e-62	-0.303985	0.049	0.259	1.99e-58	7
Rasgrp2	1.76e-62	-0.386617	0.068	0.281	3.21e-58	7
Cfh	2.91e-62	-0.35776	0.029	0.235	5.32e-58	7
Lbh	3.66e-62	-0.424459	0.102	0.313	6.68e-58	7
Serping1	3.73e-62	-0.346193	0.024	0.226	6.81e-58	7
Rcsd1	4.67e-62	-0.273772	0.078	0.293	8.53e-58	7
Nucks1	1.66e-61	0.276549	0.918	0.745	3.03e-57	7
Jam3	3.47e-61	-0.250568	0.104	0.321	6.35e-57	7
Ncam1	1.06e-60	-0.397735	0.308	0.483	1.94e-56	7
Osr1	1.72e-60	-0.34031	0.031	0.233	3.15e-56	7
Mdk	2.1e-60	0.265566	0.988	0.911	3.84e-56	7
Tm4sf1	2.61e-60	-0.46261	0.042	0.245	4.76e-56	7
Cfl2	2.92e-60	-0.31649	0.618	0.698	5.33e-56	7
Gucy1a3	2.65e-59	-0.445152	0.026	0.223	4.84e-55	7
Mgp	1.61e-58	-1.00019	0.096	0.301	2.94e-54	7
Nasp	4.6e-58	0.261959	0.828	0.614	8.4e-54	7
Fkbp7	5.66e-58	-0.268719	0.084	0.29	1.03e-53	7
H19	9.21e-58	-0.460716	0.811	0.852	1.68e-53	7
Axl	1.19e-57	-0.272286	0.078	0.279	2.18e-53	7
Islr	1.22e-57	-0.295816	0.023	0.213	2.23e-53	7
Fibin	4.94e-57	-0.406817	0.031	0.223	9.03e-53	7
2700094K13Rik	3.88e-56	0.253809	0.99	0.849	7.09e-52	7
Rcn3	5.72e-56	-0.408383	0.536	0.645	1.05e-51	7
Ttc28	6.64e-56	-0.344136	0.246	0.425	1.21e-51	7
Pdgfra	4.7e-55	-0.30885	0.035	0.223	8.6e-51	7
Nid1	5.3e-55	-0.26683	0.031	0.218	9.68e-51	7
Mef2c	9.43e-55	-0.330689	0.024	0.207	1.72e-50	7
Ppp3ca	1.04e-54	-0.326098	0.418	0.561	1.9e-50	7
Fam212a	1.54e-54	-0.341742	0.09	0.284	2.81e-50	7
Dlk1	2.15e-54	-0.624204	0.056	0.247	3.93e-50	7
Mylk	3.9e-54	-0.361503	0.043	0.232	7.13e-50	7
Six2	1.6e-53	-0.301019	0.058	0.248	2.93e-49	7
Fzd2	2.13e-53	-0.318537	0.238	0.42	3.89e-49	7
Pdlim4	2.77e-52	-0.304957	0.217	0.403	5.06e-48	7
Tcf21	3.1e-52	-0.333867	0.026	0.204	5.67e-48	7
Camk2n1	3.36e-52	-0.492339	0.39	0.532	6.14e-48	7
Pkdcc	2.52e-51	-0.30884	0.184	0.373	4.6e-47	7
Glipr2	4.08e-51	-0.251931	0.024	0.198	7.46e-47	7
Map1b	9.82e-51	-0.259148	0.045	0.227	1.79e-46	7
Gxylt2	8.71e-50	-0.256649	0.063	0.247	1.59e-45	7
Pcolce	4.32e-49	-0.321762	0.049	0.225	7.89e-45	7
Fbln5	1.02e-48	-0.400557	0.018	0.182	1.86e-44	7
Six3	6.56e-47	-0.367338	0.021	0.182	1.2e-42	7
Efnb1	1e-46	-0.313949	0.33	0.48	1.83e-42	7
Spock2	2.54e-46	-0.288589	0.1	0.278	4.63e-42	7
Tgfb1i1	3.24e-46	-0.254061	0.028	0.189	5.91e-42	7
Tnnt1	3.44e-45	-0.250026	0.032	0.193	6.29e-41	7
Gpc3	4.82e-45	-0.561645	0.698	0.721	8.81e-41	7
Emp1	3.13e-44	-0.283062	0.059	0.223	5.73e-40	7
Cygb	4.93e-44	-0.34785	0.024	0.178	9e-40	7
Tpm4	6.08e-44	-0.448357	0.816	0.778	1.11e-39	7
C1qtnf2	3.15e-43	-0.311796	0.032	0.187	5.76e-39	7
Il11ra1	4.64e-43	-0.270772	0.144	0.315	8.48e-39	7
Selm	4.88e-43	-0.523922	0.421	0.527	8.92e-39	7
Pmp22	5.5e-43	-0.264024	0.025	0.176	1.01e-38	7
Crabp1	6.56e-43	-0.477997	0.063	0.225	1.2e-38	7
Sparcl1	1.81e-42	-0.309406	0.025	0.176	3.31e-38	7
Igfbp6	3.68e-42	-0.38649	0.037	0.191	6.73e-38	7
Sfrp1	7.47e-42	-0.662912	0.258	0.397	1.37e-37	7
Pdgfrb	1.12e-41	-0.26114	0.023	0.171	2.05e-37	7
Efemp2	2.15e-41	-0.311086	0.366	0.504	3.93e-37	7
Nenf	1.27e-40	-0.312733	0.783	0.777	2.31e-36	7
Cdc42ep3	1.62e-40	-0.369192	0.122	0.284	2.95e-36	7
Acta2	2.74e-40	-0.795334	0.053	0.205	5.01e-36	7
Penk	5.55e-40	-0.562715	0.048	0.197	1.01e-35	7
Cxcl12	1.61e-39	-0.555242	0.181	0.33	2.94e-35	7
2810417H13Rik	6.46e-38	0.262707	0.801	0.596	1.18e-33	7
Rbfox2	6.71e-38	-0.270467	0.33	0.456	1.23e-33	7
Gpx7	7.78e-38	-0.268434	0.22	0.375	1.42e-33	7
Ssbp2	1.08e-37	-0.303023	0.458	0.557	1.97e-33	7
Adprh	2.05e-37	-0.254381	0.285	0.428	3.74e-33	7
Ckb	3.87e-36	-0.270479	0.136	0.288	7.07e-32	7
Nfia	4.27e-36	-0.317826	0.147	0.297	7.8e-32	7
Ogn	2.21e-35	-0.271357	0.012	0.135	4.03e-31	7
Rsu1	2.37e-35	-0.29018	0.356	0.478	4.33e-31	7
Anxa2	3.47e-35	-0.603466	0.441	0.514	6.34e-31	7
Marcks	4.85e-35	-0.384941	0.78	0.766	8.85e-31	7
Mfap2	5.03e-35	-0.455888	0.906	0.816	9.19e-31	7
Shisa2	3.24e-33	-0.262584	0.124	0.265	5.92e-29	7
Hs3st6	4.92e-33	-0.251753	0.107	0.247	8.98e-29	7
Apoe	1.05e-32	-0.319019	0.385	0.223	1.91e-28	7
Loxl1	1.94e-32	-0.296263	0.126	0.262	3.55e-28	7
Dkk1	2.47e-31	-0.384545	0.034	0.154	4.51e-27	7
Fam132a	2.51e-31	-0.459275	0.334	0.451	4.58e-27	7
Ube2l6	2.69e-31	-0.34206	0.077	0.207	4.91e-27	7
Il33	5.33e-31	-0.384919	0.147	0.276	9.73e-27	7
Timp3	2.73e-30	-0.336589	0.125	0.255	4.99e-26	7
Hacd1	2.75e-30	-0.25367	0.351	0.458	5.03e-26	7
Igfbp3	1.76e-29	-0.311352	0.041	0.158	3.21e-25	7
Laptm4a	2.71e-29	-0.284173	0.844	0.803	4.95e-25	7
Eva1b	8.9e-29	-0.471681	0.725	0.698	1.63e-24	7
Mxd4	2.31e-28	-0.257815	0.364	0.477	4.23e-24	7
Gsn	4.2e-27	-0.283722	0.133	0.258	7.68e-23	7
Dcn	2.59e-26	-0.512499	0.027	0.129	4.73e-22	7
Fn1	5.61e-24	-0.415872	0.366	0.431	1.02e-19	7
Igfbp5	8.57e-24	-0.701509	0.495	0.527	1.57e-19	7
Pid1	8.93e-22	-0.263236	0.108	0.211	1.63e-17	7
Fbln1	9.02e-22	-0.2848	0.312	0.401	1.65e-17	7
Alas2	1.97e-20	-0.99817	0.065	0.157	3.6e-16	7
Malat1	2.88e-20	-0.287236	0.999	0.967	5.26e-16	7
Mkrn1	2.15e-19	-0.370907	0.643	0.445	3.93e-15	7
Cited1	2.31e-19	-0.577307	0.175	0.264	4.23e-15	7
Hist1h2ap	6.63e-19	0.26765	0.58	0.44	1.21e-14	7
Gpc6	2.89e-17	-0.263515	0.532	0.561	5.28e-13	7
Pcp4	3.89e-17	-0.361517	0.078	0.163	7.11e-13	7
Fech	5.57e-15	-0.391352	0.212	0.29	1.02e-10	7
2019-09-07	1.24e-13	-0.251743	0.725	0.693	2.26e-09	7
Igfbp7	1.83e-11	-0.264085	0.67	0.461	3.35e-07	7
Igfbp4	4.4e-11	-0.264099	0.769	0.726	8.05e-07	7
Fabp5	8.87e-11	-0.402617	0.702	0.632	1.62e-06	7
Sfrp2	1.32e-10	-0.360382	0.171	0.231	2.4e-06	7
Csrp1	1.64e-10	-0.292468	0.361	0.393	3e-06	7
Hba-a1	3.73e-10	-3.10722	0.927	0.903	6.82e-06	7
Hbb-bs	5.88e-10	-2.92907	0.954	0.94	1.07e-05	7
Snca	1.48e-09	-0.558721	0.081	0.134	2.7e-05	7
Hbb-bt	2.6e-09	-3.05006	0.737	0.735	4.75e-05	7
Serpine2	7.82e-08	-0.378016	0.356	0.371	0.00142823	7
Hba-a2	2.16e-07	-2.91635	0.554	0.555	0.00394657	7
S100a10	7.3e-07	-0.436213	0.628	0.603	0.0133376	7
Arpc1b	1.74e-05	-0.411455	0.704	0.598	0.317464	7
Id2	1.87e-05	-0.327021	0.702	0.63	0.341706	7
Wnt4	4.44e-05	-0.419394	0.161	0.189	0.810456	7

[truncated: 13 more sheets: 8, 9, 10, 11, 12, 13, 14, 15, 16, 17, 18, 19, 20]
