# Supplementary material for: Progenitor translatome changes coordinated by Tsc1 increase perception of Wnt signals to end nephrogenesis
Source: Nat Commun. 2021 Nov 3;12:6332. doi: 10.1038/s41467-021-26626-9 (PMC8566581; doi:10.1038/s41467-021-26626-9)
Supplement: Supplementary file 10 — Supplementary Data 6. [file 41467_2021_26626_MOESM10_ESM.xlsx]

## Sheet: Clustering-MarkerGenes_correlat
UID	row_clusters-flat	Collecting duct associated stroma:Collecting duct associated stroma__E14_KI--male	Collecting duct associated stroma:Collecting duct associated stroma__E14_TSC--female	Collecting duct associated stroma:Collecting duct associated stroma__E14_TGC--female	Collecting duct associated stroma:Collecting duct associated stroma__E14_KI--unknown	Collecting duct associated stroma:Collecting duct associated stroma__E14_TGC--unknown	Collecting duct associated stroma:Collecting duct associated stroma__E14_TSC--unknown	Collecting duct associated stroma:Collecting duct associated stroma__E14_TSC--male	Cortical Stroma:Cortical Stroma__E14_TGC--unknown	Cortical Stroma:Cortical Stroma__E14_KI--female	Cortical Stroma:Cortical Stroma__E14_KI--unknown	Cortical Stroma:Cortical Stroma__E14_TGC--female	Cortical Stroma:Cortical Stroma__P0_TSC--female	Cortical Stroma:Cortical Stroma__P0_TGC--female	Cortical Stroma:Cortical Stroma__E14_TGC--male	Cortical Stroma:Cortical Stroma__P0_TGC--male	Cortical Stroma:Cortical Stroma__E14_KI--male	Cortical Stroma:Cortical Stroma__P0_TSC--male	Cortical Stroma:Cortical Stroma__E14_TSC--female	Cortical Stroma:Cortical Stroma__P0_KI--unknown	Cortical Stroma:Cortical Stroma__P0_TGC--unknown	Cortical Stroma:Cortical Stroma__P0_KI--male	Cortical Stroma:Cortical Stroma__E14_TSC--male	Cortical Stroma:Cortical Stroma__P0_TSC--unknown	Cortical Stroma:Cortical Stroma__E14_TSC--unknown	Cortical Stroma:Cortical Stroma__P0_KI--female	Early Distal Tubule:Early Distal Tubule__P0_TGC--male	Early Distal Tubule:Early Distal Tubule__E14_KI--male	Early Distal Tubule:Early Distal Tubule__P0_TSC--male	Early Distal Tubule:Early Distal Tubule__E14_TGC--male	Early Distal Tubule:Early Distal Tubule__E14_KI--unknown	Early Distal Tubule:Early Distal Tubule__P0_TSC--female	Early Distal Tubule:Early Distal Tubule__P0_KI--male	Early Distal Tubule:Early Distal Tubule__P0_KI--female	Early Distal Tubule:Early Distal Tubule__E14_KI--female	Early Distal Tubule:Early Distal Tubule__E14_TGC--unknown	Early Distal Tubule:Early Distal Tubule__P0_TGC--unknown	Early Distal Tubule:Early Distal Tubule__P0_TGC--female	Early Distal Tubule:Early Distal Tubule__P0_KI--unknown	Early Distal Tubule:Early Distal Tubule__E14_TSC--unknown	Early Distal Tubule:Early Distal Tubule__P0_TSC--unknown	Early Distal Tubule:Early Distal Tubule__E14_TGC--female	Early Distal Tubule:Early Distal Tubule__E14_TSC--female	Early Distal Tubule:Early Distal Tubule__E14_TSC--male	Early Proximal Tubule:Early Proximal Tubule__E14_KI--male	Early Proximal Tubule:Early Proximal Tubule__P0_TSC--male	Early Proximal Tubule:Early Proximal Tubule__E14_KI--unknown	Early Proximal Tubule:Early Proximal Tubule__P0_KI--unknown	Early Proximal Tubule:Early Proximal Tubule__P0_TSC--female
column_clusters-flat		NA	NA	NA	NA	NA	NA	NA	NA	NA	NA	NA	NA	NA	NA	NA	NA	NA	NA	NA	NA	NA	NA	NA	NA	NA	NA	NA	NA	NA	NA	NA	NA	NA	NA	NA	NA	NA	NA	NA	NA	NA	NA	NA	NA	NA	NA	NA	NA
Collecting duct associated stroma:Optc	NA	0.115858	0.141036	0	0.115983	0	0.515382	0.485653	0.00318063	0	0.00174116	0	0	0	0	0	0.00238853	0	0	0	0	0	0	0	0.0123136	0	0	0	0	0.138819	0	0	0	0	0	0	0	0	0	0	0	0	0	0	0	0	0	0	0
Collecting duct associated stroma:Synpo2	NA	0.427201	0.480114	0	0.517713	0	0.407432	1.37891	0.0145429	0.0316552	0.0273098	0.0328504	0.0401856	0.018932	0.0217217	0.00774945	0.0282076	0.0863485	0.0225716	0.00826148	0.0136691	0	0	0.0592335	0	0.0173987	0.0256877	0	0	0	0.00966932	0	0	0	0	0	0	0	0	0	0	0	0	0	0.0133588	0	0.00576204	0	0
Collecting duct associated stroma:Gnao1	NA	0.34557	0.340175	0.190773	0.0343305	0.608093	0.551597	1.60715	-0.00514545	0.012317	0.00236106	0.00264189	0.0110678	0.0247531	-0.00206575	0.0531212	0.002821	0.0230276	0.0264962	0.00822517	-0.00431857	-0.00211079	0.0255947	0.00194849	0.0156115	0.0101193	0.00522885	-0.0052234	-0.0110488	0.0338224	0.0167158	0.0265635	0.100841	0.0110016	-0.0110488	-0.0110488	0.0299934	0.0660969	0.031566	-0.0110488	-0.0110488	0.0135413	-0.0110488	-0.0110488	-0.00737413	-0.00263232	-0.0110488	0.00405455	-0.0110488
Collecting duct associated stroma:Lum	NA	2.95019	2.67404	2.28349	3.02779	1.73596	2.7426	2.1966	0.0282201	0.0765579	0.040253	0.0309486	0.0076401	0.00612833	0.0207902	0	0.0719644	0.0168279	0.177417	0.0245054	0.0142174	0.021926	0.256055	0.0769865	0.369189	0.0734399	0	0.0352168	0	0	0	0	0	0	0	0	0	0	0	0	0	0	0	0	0.00579725	0	0	0	0
Collecting duct associated stroma:Pgm5	NA	0.646352	0.534864	0.048566	0.827024	0.327326	0.642949	1.29301	0.0746565	0.0340237	0.0506661	0.0607241	0.0627105	0.134581	0.0794586	0.110581	0.0726607	0.0207483	0.0979487	0.0544797	0.117942	0.0427628	0.0849622	0.0494615	0.133943	0.0578125	-0.0199591	-0.0104417	-0.0199591	-0.0199591	-0.0116377	0.0199931	-0.0199591	0.00398172	0.00526672	-0.0199591	0.00747507	-0.0199591	-0.0199591	-0.0199591	-0.0199591	-0.0199591	-0.0199591	-0.0199591	-0.0166892	-0.00519157	-0.0199591	-0.0199591	-0.0199591
Collecting duct associated stroma:Aard	NA	0.83963	0.59545	0.0728534	0.733976	0.634883	0.319404	1.31495	0.0093687	0.0114426	0.00978296	0.0402847	0.00116868	0.0349112	0.00319763	0.00567999	0.0095612	-0.0047461	0.00971119	-0.0156204	-0.0156204	-6.74694e-05	0.025715	-0.00560001	0.0211931	0.000997866	0.0636434	0.0726026	0.273772	0.133716	0.026025	0.182862	0.0788263	0.191023	0.0903744	0.0170479	0.331527	0.101197	0.169608	0.283889	0.169095	0.131423	-0.0156204	0.513171	0.0126142	0.0313891	-0.00518702	-0.0156204	0.0386335
Collecting duct associated stroma:Palld	NA	0.666389	1.19527	1.45203	1.02954	0.550075	1.10367	0.47061	0.0143489	-0.012816	0.00826457	0.123773	-0.0255421	-0.0383986	0.0100735	-0.0183707	0.00822738	-0.0138071	-0.022264	0.101195	-0.0278648	0.0987572	-0.0412802	-0.0431901	-0.0306258	0.0877343	-0.00895435	-0.0377744	-0.0428737	-0.0690669	-0.0421342	-0.0690669	-0.0520832	-0.048841	-0.0537641	-0.0363986	-0.0186785	-0.00358542	-0.0690669	-0.0690669	-0.0690669	-0.00253456	0.0464038	0.118767	0.0302222	0.00885398	-0.0198017	0.032758	-0.0162045
Collecting duct associated stroma:Pnma2	NA	0	0.36402	0.133296	0.111307	0.427756	0.342884	0	0.00151275	0.0119701	0.00902022	0.00800511	0.00594715	0	0.00716793	0.0225709	0.00857078	0	0.0175959	0.0250906	0	0.0185596	0.03766	0	0.0132441	0.00987446	0	0.0141554	0	0	0	0	0	0	0	0	0	0	0	0	0	0	0	0	0	0	0	0	0
Collecting duct associated stroma:Fgf7	NA	0	0.351112	0.193931	0.26941	0.427756	0.492523	0.844913	0	0	0	0.00328132	0	0	0.00443149	0	0.00234302	0	0.0271387	0	0.00368745	0	0.0243672	0	0.0717372	0	0	0	0	0	0	0	0	0	0	0	0	0	0	0	0	0	0	0	0	0	0	0.0146159	0
Collecting duct associated stroma:Syndig1	NA	0.245462	0.316798	0.690603	0	0.775041	0	0.773288	0.0135209	0.0114717	0.0148569	0.0362012	0	0	0.0164241	0.00870444	0.0105561	0	0.0192177	0	0	0	0.0304357	0	0.0313067	0	0	0	0	0	0	0	0	0	0	0	0	0	0	0	0	0	0	0	0	0	0	0	0
Collecting duct associated stroma:Tshz3	NA	0.380236	0.426254	0.689806	0.362353	1.03984	0.386432	0.766233	0.0782333	0.0815265	0.069403	0.105923	0.0515287	0.0625524	0.0917854	0.0395301	0.0675006	0.0825643	0.0854639	0.0595732	0.0561263	0.0595575	0.0870278	0.101364	0.125805	0.060743	-0.00705491	0.0320668	0.0224635	0.0741634	-0.00705491	-0.00705491	-0.00705491	-0.00705491	-0.00705491	-0.00705491	0.013582	-0.00705491	-0.00705491	-0.00705491	-0.00705491	-0.00705491	-0.00705491	-0.00705491	-0.00162014	-0.00705491	0.00194474	-0.00705491	-0.00705491
Collecting duct associated stroma:Smoc1	NA	0.120065	0.164372	0.170368	0	0	0.320679	0.539677	0	0	0	0.00178484	0	0	0	0	0	0	0	0	0	0	0	0	0	0	0	0	0	0	0	0	0	0	0	0	0	0.0521764	0	0	0	0	0	0	0.00747385	0	0.0163919	0	0
Collecting duct associated stroma:Dmpk	NA	0.148214	0.707578	0.134586	0.648404	0.312231	0.561476	0.943317	0.0198718	0.0315715	0.0259765	0.0338621	-0.0251643	0.0357144	0.0291968	0.0394982	0.0144159	0.0212323	0.0391632	-0.01143	-0.0137201	0.00287515	0.012361	-0.0174985	-0.0215164	-0.00924633	-0.00789912	-0.00351692	-0.010905	0.0273852	0.0122657	-0.0176769	-0.0180703	-0.0135912	0.00361196	-0.0350539	-0.0350539	-0.0350539	-0.0350539	0.0411505	-0.0350539	-0.0350539	-0.0350539	-0.0350539	0.0050402	0.024875	0.010854	-0.021245	0.0269979
Collecting duct associated stroma:1810041L15Rik	NA	0.227274	0.0909169	0.113304	0.27761	0.347285	0.667785	1.02533	0.0013449	0.00342967	0.001034	0.00145325	0	0	0.00443825	0	0	0	0	0	0	0	0	0	0	0	0.098555	0.0675763	0.029524	0	0.0687498	0.017377	0.013393	0.090465	0.0974675	0.0326683	0.134143	0.0554025	0.0369468	0.0920245	0.0379702	0.0375371	0.114716	0.400108	0.03731	0	0.0201343	0.0518868	0.0201365
Collecting duct associated stroma:Rgs17	NA	0.178472	0.546948	0.346014	0.181711	0.546835	0	0.485653	0.00265017	0.0120079	0.00575102	0.0156433	0	0	0.0047236	0	0.0135651	0	0.0175308	0.024481	0	0	0.0267692	0	0	0	0	0	0	0	0	0	0.0507294	0	0	0	0	0	0	0	0	0	0	0	0.0058571	0	0.00590115	0	0
Collecting duct associated stroma:Fendrr	NA	0.117285	0.12889	0.0685251	0.181957	0	0	0	0	0	0	0	0	0	0	0	0	0	0	0	0.00646044	0	0	0	0	0	0	0	0	0	0	0	0	0	0	0	0	0	0	0	0	0	0	0	0	0	0	0	0
Collecting duct associated stroma:Hspb8	NA	0.521429	0.789839	-0.00622748	0.488906	-0.00622748	0.486821	1.0191	0.0317468	0.0112104	0.00344085	0.040554	0.00250581	0.0193798	0.029194	-0.00622748	0.00716998	0.0332865	0.0301435	0.000817842	-0.00622748	-0.00622748	-0.00622748	0.00410436	0.0403241	0.00413377	-0.00622748	-0.00622748	-0.00622748	-0.00622748	0.013841	-0.00622748	-0.00622748	-0.00622748	-0.00622748	0.0574856	-0.00622748	-0.00622748	-0.00622748	-0.00622748	-0.00622748	0.0623662	0.0466705	-0.00622748	-0.00622748	0.0145612	0.00966446	0.0244863	0.0328795
Collecting duct associated stroma:Tnnt2	NA	1.36573	1.77418	0	0.803543	0	0.290741	2.82468	0	0	0.00136559	0	0	0	0	0	0	0	0.00235598	0	0	0	0.015101	0	0	0.00933161	0	0	0	0	0	0	0	0	0	0	0	0	0	0	0	0	0	0	0	0.00818972	0	0.0169049	0
Collecting duct associated stroma:Cap2	NA	0.315084	0.903313	0.0386879	0.413037	0	0.572851	0.773288	0.0251009	0.033584	0.0334704	0.03605	0.0207615	0	0.0298036	0.0209296	0.0460036	0.0151646	0.0321311	0.00784486	0.0319626	0.0139639	0.0292282	0	0.0219259	0.00904186	0	0.00874438	0.0230772	0	0.0139434	0	0.0229583	0	0	0	0	0	0	0	0	0	0	0	0.0251381	0.00456082	0.00523374	0.0146581	0
Collecting duct associated stroma:Bmp5	NA	0.193033	0.512327	0.634564	0.441978	0	0.564931	0	0.00496239	0.00832974	0.0114511	0.0139495	0.00875977	0.0274152	0	0	0	0.0108824	0.016853	0	0	0	0	0	0	0	0	0.0218333	0	0	0	0	0	0	0	0	0	0	0	0	0	0	0	0	0	0	0.0038852	0	0
Collecting duct associated stroma:Ptger4	NA	0	0.195528	0.456998	0.0598506	0.347285	0.185152	0.539677	0.00611335	0.00344652	0.00134911	0.00442591	0.0489945	0	0.00319296	0.0334933	0.010989	0.0148134	0	0.01775	0.00671639	0.0078372	0	0.0200325	0.0123136	0.00929411	0	0.00747746	0	0	0.0124242	0	0	0	0	0	0	0	0	0	0	0	0	0	0.00688465	0	0.016773	0.027251	0
Collecting duct associated stroma:Nt5e	NA	0.128177	0.511101	0	0.218726	0	0.449341	0.773288	0	0	0	0	0	0.0100146	0	0	0.0058148	0	0	0	0	0	0	0	0.0136547	0	0	0	0	0	0	0	0	0	0	0	0	0	0	0	0	0	0	0	0.00948866	0.00825945	0	0.0608692	0.0068181
Collecting duct associated stroma:3100003L05Rik	NA	0.247307	0.357943	0.0386879	0.441795	0	0.479381	0	0.00257718	0.00415288	0.00274679	0.00452387	0	0.0144148	0	0.0175663	0.0108263	0	0.0114624	0.0164136	0.0363057	0	0	0	0.0130953	0.0189435	0	0	0	0	0	0	0	0	0	0	0	0	0	0	0	0	0	0	0	0	0	0	0
Collecting duct associated stroma:Trac	NA	0	0.377979	0.101115	0.392975	0.271857	0.135527	0.539677	0	0.00374213	0.00476194	0.00878215	0	0.017028	0.0116409	0	0.0073854	0.0157934	0.00642525	0	0	0.0112967	0	0.0156356	0	0	0	0.00757813	0.0261932	0	0	0.0244402	0	0	0.0325174	0	0	0	0	0	0	0	0	0	0.00442037	0.0192602	0	0.0237485	0
Collecting duct associated stroma:Mir143hg	NA	0.906427	1.54262	0.0865996	0.547955	0.26324	1.49425	1.30435	0.019759	0.122465	0.0975783	0.019415	0.108555	0.169729	0.0226445	0.167699	0.103635	0.176459	0.0520466	0.0607289	0.254433	0.0967047	0.0441845	0.189896	0.0390372	0.0625105	-0.00861725	-0.00861725	-0.00861725	-0.00861725	0.0456257	0.00875975	-0.00861725	-0.00861725	-0.00861725	-0.00861725	-0.00861725	-0.00861725	-0.00861725	-0.00861725	-0.00861725	-0.00861725	-0.00861725	-0.00861725	0.00425106	-0.00451508	-0.0046965	-0.00861725	-0.00861725
Collecting duct associated stroma:Nkd1	NA	1.34786	1.9562	1.24892	1.40234	1.36763	2.08756	1.84988	0.200511	0.138553	0.0951605	0.255767	0.131025	0.00165667	0.230187	0.0601123	0.0443003	0.239843	0.155765	0.159963	0.0332149	0.179858	0.206424	0.127149	0.133459	0.110088	0.0550632	-0.117128	-0.100248	0.0356483	-0.131902	-0.021056	0.28389	0.228255	-0.108609	0.00716981	-0.0794949	-0.0752992	0.0791745	-0.153143	0.0595674	0.0145852	0.0405743	-0.0621501	0.17736	-0.0102792	0.135973	0.191274	0.0256165
Collecting duct associated stroma:Speg	NA	0.906683	0.845651	0.344827	0.827745	0.665556	1.02616	0.915845	-0.000665729	-0.0150503	-0.0138498	0.00831273	-0.0672078	-0.0835543	-0.0469614	-0.0920417	-0.0139115	-0.0508813	-0.00749336	-0.0842513	-0.0483407	-0.0211664	-0.0110266	-0.033159	-0.0236747	-0.0639834	0.106861	0.076171	0.0523405	0.313829	0.162124	0.117698	0.000665729	-0.019734	0.149867	0.0555793	0.121785	0.00678425	-0.069235	0.162292	0.18589	0.164338	0.264559	0.0843947	0.179154	0.209661	0.167356	0.046639	0.264821
Collecting duct associated stroma:Pde5a	NA	0.362204	0.861939	0.529069	0.700537	0.231752	0.742937	0.938266	0.00695581	0.0125577	0.0271387	0.045608	0.054716	0.00243481	0.0798742	0.0549283	0.0197599	0.125519	0.0493528	0.0728445	0.0301403	0.0301394	0.0478955	0.0733132	0.0332406	0.0452193	-0.0109544	-0.0194585	-0.0135399	0.0327581	-0.0181228	-0.0227277	-0.0401047	0.0470282	0.000784161	-0.0401047	0.0500055	-0.0401047	0.0808899	-0.0401047	0.0982604	-0.0401047	0.0205503	-0.0401047	0.0249963	0.00647228	0.0177778	0.0090997	0.0934482
Collecting duct associated stroma:Hopx	NA	0.725052	0.364875	0	0.476054	0	0.429636	0.485653	0	0.00334206	0.0195606	0.00200075	0.0207446	0	0	0	0.032344	0	0.00630749	0.0152254	0	0.0247623	0	0.00986991	0	0	0	0	0	0	0.010434	0	0	0	0	0	0	0	0	0	0	0	0	0	0	0	0	0	0.0112523
Collecting duct associated stroma:Hspb7	NA	0.357462	0.594267	0	0.123234	0	0.634493	0.539677	0	0	0	0.00280733	0	0	0	0	0	0	0.0105046	0	0	0	0	0	0	0	0	0	0	0	0	0	0	0	0	0	0	0	0	0	0	0	0	0	0	0	0	0	0
Collecting duct associated stroma:Myl4	NA	0.420893	0.752436	0.118819	0.603051	0	0.653813	0.485653	0.0211792	0.0367462	0.0162744	0.0078568	0.0514893	0.050347	0.00373183	0.0411206	0.0248621	0.0659621	0.0381815	0.077204	0.015342	0.0553253	0.0153347	0.0929764	0.0707287	0.0463535	0.0219871	0.0207724	0.0116572	0	0	0	0	0.0107604	0	0	0	0.0465833	0	0	0	0	0	0	0	0.0439392	0	0	0.0101247
Collecting duct associated stroma:Sapcd1	NA	0.8353	0.858465	0.862616	0.219175	1.40699	0.820098	-0.0143032	0.043133	0.0327924	0.0186421	0.0578123	0.00340056	-0.0143032	0.0015388	-0.0143032	0.0215508	-0.00554011	0.0211253	-0.0143032	-0.0143032	-0.0143032	0.0125084	-0.00677569	0.0196294	-0.0050091	-0.0143032	-0.00672508	-0.0143032	-0.0143032	0.0208417	-0.0143032	-0.0143032	0.0119711	-0.0143032	-0.0143032	0.00702718	-0.0143032	-0.0143032	-0.0143032	-0.0143032	0.0382809	0.0358705	-0.0143032	0.0556907	-0.00451551	0.00643254	0.00119091	0.0224331
Collecting duct associated stroma:Pdlim3	NA	1.96572	1.34751	0	1.25588	0	1.83065	2.44879	0	0.00845685	0.0175575	0.00895268	0.0799864	0.138805	0.0116785	0.10088	0.0156238	0.199	0.0369315	0.0900603	0.066062	0.0842575	0.0584275	0.115079	0.0674841	0.0676158	0	0	0	0	0.0310244	0	0.0294928	0	0	0	0	0	0	0	0	0	0	0	0	0.00889951	0	0	0
Collecting duct associated stroma:Mylk	NA	4.85814	4.93218	1.15302	4.24578	1.096	4.77706	5.27354	0.127913	0.269182	0.278319	0.131073	0.973385	0.707488	0.158159	0.777885	0.206206	0.844615	0.217617	0.994319	0.606662	0.922898	0.275743	0.962297	0.16289	0.823585	-0.13792	-0.0306219	-0.0662052	-0.13792	-0.0596821	-0.0889682	-0.00523196	-0.0342571	-0.0686177	-0.13792	-0.13792	-0.13792	0.207688	-0.13792	-0.00959086	-0.13792	-0.0694607	-0.13792	-0.027319	-0.0783171	-0.0683301	0.0543414	-0.0940723
Collecting duct associated stroma:Lmod1	NA	1.32317	1.02621	0	1.01146	0	0.628576	2.0371	0	0.00316603	0.00128154	0	0.0162135	0.0107254	0	0	0.0028764	0	0	0	0	0	0.0194825	0	0	0	0	0.0305249	0	0	0.0136605	0	0	0	0	0.0644413	0	0	0	0	0	0	0	0	0.00866405	0	0	0	0
Collecting duct associated stroma:Plxna2	NA	0.321788	0.646058	0.660241	0.312642	0.972929	0.295436	0.467275	-0.00292886	0.0131514	0.0159653	0.0125713	-0.0102642	0.00201992	-0.00792699	-0.009651	0.00909835	0.000521258	-0.00663861	-0.0110494	-0.0108114	0.00848735	-0.0128072	0.00308023	-0.00432337	-0.00952238	0.0324973	0.0251131	0.0479857	-0.0183781	-0.0183781	-0.0183781	-0.0183781	-0.0183781	-0.0183781	-0.0183781	-0.0183781	-0.0183781	-0.0183781	-0.0183781	0.0645913	-0.0183781	-0.0183781	-0.0183781	0.0146811	0.00756347	0.0204533	-0.00456923	0.00537048
Collecting duct associated stroma:Gata5	NA	0.548922	0.66501	0.744297	0.180018	0	0.783497	0.539677	0.00683376	0.0483087	0.02737	0.0357941	0	0	0.0157438	0.0189382	0.0271665	0	0.0165824	0.0228668	0.021028	0	0.0212407	0.0157671	0.0132441	0	0	0	0	0	0	0	0	0	0	0	0	0	0	0	0	0	0	0	0	0	0.00536634	0.023005	0
Collecting duct associated stroma:Nexn	NA	1.34774	1.3932	0.267562	0.912938	0.418369	1.36841	1.95668	-0.00239286	0.0296866	0.0264923	-0.00458696	0.0690649	0.0686477	-0.00933195	0.0689865	0.00803741	0.18406	0.00935836	0.0969627	0.0324397	0.0401875	0.0063718	0.0712493	0.0631917	0.0691226	-0.0261032	-0.0261032	-0.00493313	-0.0261032	-0.0150518	-0.0261032	-0.00911954	0.0291415	-0.0261032	0.00656511	-0.00227072	0.0292993	-0.0261032	-0.0261032	-0.0261032	-0.0261032	0.0345518	-0.0261032	0.0191763	-0.00302019	0.00591088	-0.0031527	0.000547392
Collecting duct associated stroma:Syt1	NA	0.534772	0.71373	0.72779	0.223906	0.546835	0.135527	0.844913	0	0	0	0	0	0	0	0	0	0	0.0121879	0	0	0	0.0365755	0	0.0169625	0	0	0.00747746	0	0	0	0	0	0	0	0	0	0	0	0	0.0497653	0	0	0	0.00901075	0	0.0142911	0	0
Collecting duct associated stroma:Myh11	NA	2.80338	2.98517	0	1.93684	0	2.67263	3.86434	0	0	0.00763494	0.00378214	0	0	0	0	0	0	0	0.00918333	0.00679052	0	0	0	0	0	0	0.0159688	0	0	0.0136166	0	0	0	0	0	0	0	0	0	0	0	0	0	0	0	0	0	0
Collecting duct associated stroma:Plcxd3	NA	0.458618	0.255249	0.433089	0.223832	0.650504	0.185152	0	0	0	0	0.00228932	0	0	0	0	0.00272555	0	0.0181338	0	0	0	0.0317325	0	0.0110045	0	0	0.0141554	0	0	0	0	0	0	0	0	0	0	0	0	0	0	0	0	0.0226525	0.0482167	0.0182496	0.0329817	0.0243347
Collecting duct associated stroma:Vwc2	NA	0.101156	0.428975	0.813504	0.378214	1.21951	0.985289	0.539677	0.00358811	0.00297077	0.00630697	0.014514	0	0	0.00370002	0	0.00564905	0.00917856	0.0318903	0	0	0	0.0371868	0	0.0259089	0	0	0	0	0	0	0	0	0	0	0	0.0314111	0	0	0	0	0	0.0570946	0	0.006496	0.00384312	0	0	0
Collecting duct associated stroma:Tagln	NA	3.28285	3.7533	0.358175	3.50325	0.561372	2.13577	3.34762	-0.00720273	0.0248868	0.0203589	0.0293835	0.126591	0.022466	-0.000130338	0.00795817	0.0125706	0.0795621	0.0120072	0.0622073	-0.0033817	-0.00985735	-0.00428647	0.120916	0.000548832	0.0196093	-0.00985735	-0.00985735	0.0218544	-0.00985735	0.0128635	-0.00985735	-0.00985735	0.0103685	-0.00985735	0.0228109	-0.00985735	-0.00985735	-0.00985735	-0.00985735	-0.00985735	-0.00985735	-0.00985735	-0.00985735	-0.00985735	0.000130338	-0.00356904	0.00787357	0.000429045
Collecting duct associated stroma:Fbxl22	NA	2.31989	3.7151	0	2.2688	0	3.10093	4.09771	0.0108568	0.0115309	0.00828107	0.0125153	0.0111307	0	0.00614749	0.00644338	0.00399054	0.0182077	0.00669745	0	0	0	0.0144261	0.011716	0.0217027	0	0	0	0.0359641	0	0.0298939	0	0	0.013159	0	0	0.0414322	0	0	0	0	0	0	0	0.0150126	0.0236769	0.00986594	0	0.0290555
Collecting duct associated stroma:Ncald	NA	1.23429	1.36808	0.510499	0.958786	1.60779	1.11194	1.25193	0.0198073	-0.012777	0.0125737	0.0855641	0.0298045	0.0180731	0.0185775	0.0491328	0.0170318	0.0328535	-0.0206886	0.0231008	-0.00888363	0.0251719	-0.0652761	0.00369603	0.0195291	0.0600779	0.106682	0.00774525	0.108568	-0.0786367	0.0390629	-0.0352847	0.132465	0.0578189	0.0795922	0.0569949	0.0674068	0.110331	0.112369	0.00754122	-0.0114077	0.15028	0.0781454	0.109197	0.0587683	0.112524	0.077143	0.107372	0.0505299
Collecting duct associated stroma:Actg2	NA	4.11785	4.2194	0	3.47453	0	3.05369	4.186	0.00275053	0.0024409	0.00877674	0.00111586	0	0	0	0.00554935	0.00385226	0.0157934	0	0.00912576	0	0	0.0153686	0	0.00782939	0	0	0	0	0	0	0	0	0	0	0	0	0	0	0	0	0	0	0	0	0	0	0	0
Collecting duct associated stroma:Cpxm2	NA	0.641185	0.793302	0	0.656796	0	0.548516	0.773288	0	0	0.00353481	0	0	0	0	0	0	0	0	0	0	0	0	0	0	0	0	0	0	0	0	0	0	0	0	0	0	0	0	0	0	0	0	0	0	0	0.00576204	0	0
Collecting duct associated stroma:Iigp1	NA	0.42677	0.633147	0.365986	0.162909	1.0992	0.608465	0.485653	0.00256712	0.0077792	0.0046731	0.00819303	0.0658524	0.0246661	0	0.0757414	0.00265461	0.0489344	0.00424002	0.0591651	0.0421301	0.0396167	0	0.0462391	0.0132441	0.0591087	0	0	0	0	0	0	0	0	0	0	0	0	0	0	0	0	0	0	0	0	0	0	0
Collecting duct associated stroma:Psd	NA	0.675145	0.444648	0	0.65298	0.271857	0.505177	0.978371	0.00607154	0	0.00317868	0.00224706	0.051691	0.0169559	0	0	0.00458237	0.00944779	0.0137068	0	0.00718485	0.039267	0	0.0131712	0	0.0376085	0	0	0.0340475	0	0	0	0.0198138	0	0	0	0	0	0	0	0	0	0	0	0	0	0	0	0
Collecting duct associated stroma:Tbx18	NA	1.78652	1.35531	1.8478	1.2315	1.92021	1.98407	1.70909	0.0570849	0.0668425	0.0462932	0.128495	0.0287152	0.0276121	0.0434897	0.0359986	0.0576219	0.0362216	0.113933	0.0493599	0.0195433	0.0289433	0.266777	0	0.268477	0.0214066	0	0	0	0	0	0	0	0	0	0	0	0	0	0	0	0	0	0	0	0	0	0	0
Collecting duct associated stroma:Kcnk3	NA	0.351676	0.546349	0.302606	0.469959	0.619142	0.824487	1.33057	0.0173816	0.00432993	0.00445932	0.0112403	0.0265703	0	0	0.00764854	0	0	0.0137361	0.0266382	0	0	0.0492361	0.0673348	0.0255576	0	0	0	0	0	0.0227209	0	0	0	0	0	0	0	0	0	0	0	0	0	0	0	0	0	0
Collecting duct associated stroma:Cnn1	NA	3.00558	3.03178	0.0918436	2.61437	0.347285	3.17225	3.17383	0.00376234	0.010285	0.00150489	0.0104211	0	0	0	0	0.0028764	0.0308958	0	0	0	0	0	0	0	0	0	0	0	0	0.0174169	0	0	0	0.0408888	0	0	0	0	0	0	0	0	0	0	0	0	0	0
Collecting duct associated stroma:Emilin3	NA	0.460143	0.542662	0.201115	0.430746	0	0.636176	0.485653	0.0106438	0.00855935	0.0145269	0.0135731	0	0	0.0133782	0	0.0258063	0.0114932	0.0308853	0.0281047	0	0.011658	0.0440404	0	0.0255324	0	0	0	0	0	0	0	0	0	0	0	0	0	0	0	0	0	0	0	0.00475635	0.00707413	0	0	0
Collecting duct associated stroma:Myocd	NA	0.848754	0.709332	0.0685251	0.212973	0.427756	0.432057	0.539677	0.0137861	0.00346039	0.0115955	0.00436376	0.0104019	0.0100146	0	0.0100013	0.00379592	0.0201411	0.0116743	0.00685167	0.0124204	0.00904477	0	0	0.0128232	0	0	0	0	0	0	0	0.0169836	0	0	0	0	0.0282837	0	0.0920245	0	0	0	0	0	0	0	0	0
Collecting duct associated stroma:Gata2	NA	2.13126	1.59346	1.86647	1.26177	1.63799	1.83726	1.67373	0.00864664	0.00866621	0.0198189	0.0109551	-0.00381801	0.0241928	0.0222237	-0.00381801	0.00570795	0.00604277	0.0402916	0.00500483	0.00449715	0.00759207	0.053302	-0.00381801	0.0753591	-0.00381801	-0.00381801	0.010817	0.0302295	-0.00381801	0.013626	-0.00381801	0.0341203	-0.00381801	-0.00381801	-0.00381801	-0.00381801	-0.00381801	-0.00381801	-0.00381801	-0.00381801	0.0543165	0.056837	-0.00381801	0.0148451	-0.00381801	0.00411156	-0.00381801	-0.00381801
Collecting duct associated stroma:Col23a1	NA	1.24275	1.12731	1.55699	0.882327	0.68526	1.43846	0.83056	0.0228435	0.0124989	0.0109683	0.0800315	0.0291917	0.00473507	0.0205988	0.00257779	0.00708231	-0.00197998	0.0184461	-0.0143533	0.00219113	-0.0059244	0.0593608	-0.0143533	0.0576652	0.0244797	-0.0143533	-0.0143533	-0.0143533	-0.0143533	-0.00468396	-0.0143533	-0.0143533	-0.0143533	0.000949487	-0.0143533	0.00947916	-0.0143533	0.023119	-0.0143533	-0.0143533	-0.0143533	-0.0143533	-0.0143533	0.0100653	0.00242576	0.0149172	-0.000544372	-0.0143533
Collecting duct associated stroma:Actc1	NA	2.07896	2.43937	0.51414	1.64294	1.0469	2.23563	3.203	0.0156301	0	0	0	0	0	0	0	0	0	0	0	0	0	0	0	0	0	0	0	0	0	0	0	0	0	0	0	0	0	0	0	0	0	0	0	0	0	0.00546859	0	0
Collecting duct associated stroma:Hspb6	NA	2.42073	2.01821	0.845645	2.41142	1.40144	2.7725	2.78386	0.0122877	0.0117952	0.022752	0.0136709	-4.402e-05	0.00449757	0.0139509	0.0322667	0.0108536	0.0290735	-0.025547	0.0146128	0.0196029	0.0204942	0.0038607	0.0258107	0.00893442	0.0362621	0.0137981	0.0170558	0.116819	0.098001	0.0387154	-0.00870194	0.0184219	-0.0151304	-0.0408183	-0.0408183	0.0634754	0.00576502	0.015799	0.0512062	-0.0408183	-0.0408183	0.0244786	-0.0408183	-0.00744421	0.00694326	0.0143997	-0.000362795	0.00749988
Collecting duct associated stroma:Car3	NA	4.44789	5.16123	2.6218	4.3475	3.76764	4.43573	5.64896	0.0599089	0.0300169	0.0347918	0.109598	0.00801893	0.00726821	0.0707591	0	0.0260807	0.00956148	0.0628392	0.014768	0.0103082	0	0.0866186	0	0.134173	0.0088891	0	0.0324663	0	0	0	0	0.0379383	0	0.0727896	0	0	0	0	0	0	0	0.060655	0	0.0167366	0.00474589	0.00487748	0	0
Collecting duct associated stroma:Foxf1	NA	0.978379	1.19475	0.804921	0.889071	0.699613	0.942841	1.05873	0.00322258	0.00530636	0.00141754	0.00467895	0.0121616	0	0	0	0.0162097	0.0104764	0.0164401	0	0.00682878	0.0078372	0.0346756	0.0471974	0.0390027	0	0	0	0	0	0	0	0	0	0	0	0	0	0	0	0	0	0	0	0	0	0	0	0
Cortical Stroma:Aspm	NA	0.0967404	0.0742526	-0.0252121	0.0251636	-0.0997052	-0.0997052	-0.0997052	0.160279	0.124971	0.11015	0.20349	0.277138	0.184779	0.175525	0.227776	0.14506	0.315341	0.226235	0.147969	0.145517	0.291382	0.17903	0.156507	0.163313	0.177585	0.245606	0.133221	0.0555295	0.261454	0.0473124	-0.0360804	-0.0358003	0.0733252	0.0772607	0.0817952	0.184929	0.0800523	0.0780788	0.327055	-0.0119697	0.033356	0.230029	-0.0997052	0.13724	0.0557179	0.107861	0.164087	0.0302237
Cortical Stroma:Tnn	NA	0	0	0	0	0	0	0	0	0.00307657	0.0107356	0	0.048798	0.0439421	0.00446379	0.0300842	0.0129099	0	0.0141724	0.0467211	0.0142756	0.0481145	0.0113299	0.0105135	0	0.04004	0	0	0	0	0	0	0	0.0214628	0	0	0	0	0	0	0	0	0	0	0	0	0	0	0
Cortical Stroma:Shcbp1	NA	0.261105	0.141262	0.167478	0.00428884	-0.139804	0.236214	-0.139804	0.178426	0.244005	0.22118	0.159955	0.277643	0.125415	0.180638	0.310371	0.197533	0.235697	0.115689	0.391296	0.233954	0.40338	0.100065	0.212399	0.307005	0.32925	0.0876737	0.0729291	0.0850534	-0.052027	0.106549	0.0949334	-0.0664929	0.162425	0.0481516	-0.0624157	0.10661	0.189398	0.0867584	0.225599	0.00454727	-0.0469296	0.0327616	0.0540762	0.10018	0.0345596	0.107386	0.137672	0.0292629
Cortical Stroma:Neto2	NA	-0.0370525	0.0262171	-0.138208	-0.113589	-0.138208	-0.138208	-0.138208	0.232672	0.198738	0.200252	0.288918	0.234218	0.187906	0.297698	0.114969	0.210379	0.26259	0.286504	0.197393	0.194657	0.22196	0.309675	0.181873	0.370206	0.169442	0.0316625	0.0317624	0.0624395	0.103996	-0.0614845	-0.00708485	-0.0185175	0.0416532	0.106123	0.0211168	0.0739895	0.030666	-0.0308465	-0.138208	0.0755061	0.0990377	0.115932	0.495708	-0.00584635	-0.016199	-0.0172531	-0.010921	-0.0628327
Cortical Stroma:Sgol1	NA	0.158725	-0.146626	0.179667	0.197307	-0.205422	0.0356937	-0.205422	0.323869	0.20448	0.20591	0.312991	0.40614	0.205002	0.357198	0.406118	0.30315	0.320856	0.211049	0.287848	0.288754	0.34873	0.447059	0.228576	0.134398	0.31917	0.257489	0.159395	0.108307	0.414141	0.0699853	-0.00693625	-0.0345115	0.123174	-0.0565395	0.185826	0.0957603	0.183634	0.331644	0.0431256	-0.0236741	-0.00453469	-0.00124137	0.194686	0.0810571	0.048513	0.0929434	0.055989	0.00704299
Cortical Stroma:Cdkn3	NA	0.250236	0.412916	0.0373315	0.261796	-0.138276	0.296298	-0.138276	0.0889783	0.123456	0.14361	0.142346	0.436451	0.203565	0.0666176	0.290994	0.156017	0.471338	0.28183	0.451297	0.261568	0.404987	0.171269	0.328195	0.211998	0.350304	0.0869693	0.000270452	-0.0106397	-0.0012618	-0.0103464	0.0708496	0.0168909	0.0991044	-0.00980417	-0.0764134	0.00233867	0.00770221	0.182715	-0.138276	0.0482327	0.0174174	-0.0247236	0.381228	0.0371367	0.0824408	-0.0121194	0.132562	0.0825779
Cortical Stroma:Kif22	NA	0.457754	0.444896	0.249014	0.129139	-0.267024	0.132794	0.218629	0.186508	0.320537	0.322912	0.243562	0.416394	0.219438	0.243648	0.501479	0.389811	0.352345	0.342143	0.451277	0.290232	0.48733	0.354996	0.33023	0.307493	0.568483	0.283606	0.309506	0.130574	0.471096	0.242655	0.0686829	0.0359979	0.0749877	0.142672	0.146281	0.0849987	0.0536539	0.254845	0.364108	0.122498	-0.0348766	0.293375	0.464787	0.294979	0.0329158	0.169469	0.141356	-0.00869951
Cortical Stroma:Tyms	NA	0.796713	0.707744	0.162032	0.431597	-0.325653	1.00793	0.625496	0.436664	0.901988	0.76275	0.482364	0.563226	0.646902	0.523012	0.615058	0.885215	0.268913	0.643928	0.62484	0.481883	0.852807	0.682205	0.269352	0.694981	0.992579	0.535699	0.389439	0.078042	-0.286057	0.621229	0.372929	-0.179758	0.418712	0.543252	-0.497593	0.356949	0.414558	0.232134	0.594351	0.0259988	0.0914663	0.465514	-0.0276762	0.365182	-0.188768	0.403736	0.277598	-0.0411613
Cortical Stroma:Tpx2	NA	0.511541	0.40785	0.146841	-0.0866614	-0.393954	0.408657	0.0916987	0.427472	0.450068	0.424558	0.515813	0.499215	0.242982	0.457517	0.432932	0.42011	0.613372	0.498705	0.581059	0.427972	0.680296	0.594876	0.291921	0.529467	0.511234	0.384626	0.282129	-0.0907232	0.444805	0.239869	-0.0716198	-0.0962956	0.316073	0.105685	0.458206	0.328814	0.141216	0.167145	0.708321	-0.161089	0.0750707	0.376946	1.30136	0.369335	-0.0578402	0.235872	0.148489	-0.0613644
Cortical Stroma:Tmem121	NA	0.38675	0.22364	0.465544	0.185933	0.61992	0.346512	-0.155121	0.222244	0.242923	0.27227	0.241513	0.231066	0.213771	0.157301	0.275662	0.280658	0.239812	0.271171	0.319063	0.238596	0.264837	0.140822	0.143356	0.217503	0.359594	0.0182477	0.0792067	0.0407478	-0.155121	0.0154218	0.058522	0.0357456	0.288225	0.0917858	0.0489236	0.131415	0.0110301	0.00695207	0.288022	0.0995461	0.106185	0.0776432	0.0327126	-0.0161634	-0.0248465	-0.0356205	-0.100731	-0.0164015
Cortical Stroma:Ccnb1	NA	0.386951	0.24413	0.239918	0.411464	-0.397968	0.101794	-0.397968	0.501882	0.562512	0.590437	0.507402	0.645791	0.185863	0.497557	0.458241	0.711621	0.763401	0.634019	0.680273	0.323908	0.640613	0.558841	0.349505	0.583825	0.687638	0.253391	0.358379	0.0591082	0.539201	0.318268	-0.00277563	-0.0239393	0.266374	0.290758	0.777155	0.531246	0.128211	0.253961	0.0783288	0.0734116	0.329722	0.110298	0.726921	0.432425	0.0653791	0.460542	0.219114	-0.073546
Cortical Stroma:Kif20a	NA	0.278987	0.387072	0.225387	0.213488	-0.155491	-0.155491	0.330162	0.219169	0.243699	0.280822	0.17221	0.269824	0.169295	0.14944	0.220782	0.257914	0.337231	0.301175	0.460413	0.275104	0.591079	0.210985	0.184389	0.262823	0.402692	0.111549	0.0722125	0.0772999	0.199921	0.120336	-0.00593589	-0.045867	0.169943	0.120319	0.0429238	0.186861	0.163884	0.273545	0.0068793	-0.0747496	-0.155491	0.0486902	0.0323431	0.172199	0.0575867	0.137309	0.184686	-0.0564542
Cortical Stroma:Hjurp	NA	0.419554	0.344042	0.766617	0.226237	-0.356405	0.317231	-0.356405	0.418974	0.505884	0.487526	0.524053	0.487604	0.179383	0.51474	0.326832	0.489202	0.463584	0.312686	0.440805	0.246005	0.47295	0.395143	0.30419	0.193425	0.525735	0.15102	0.201238	0.114653	0.0896287	0.101893	-0.132876	-0.110922	-0.0584727	0.0558427	0.166048	-0.0741725	0.0492437	-0.0565366	0.187201	-0.102711	0.0881798	0.161072	0.435957	0.229062	-0.00585145	0.102204	0.146686	-0.0109602
Cortical Stroma:Syce2	NA	-0.00926573	0.140534	0.483753	-0.180435	-0.573765	0.545568	0.404606	0.516696	0.643378	0.59976	0.530462	0.515982	0.378114	0.50591	0.728984	0.620128	0.28454	0.578531	0.399921	0.412935	0.319242	0.640002	0.344956	0.45565	0.443737	0.308426	0.473924	-0.0156305	0.48571	0.275573	0.332549	-0.0979746	0.248659	0.185296	0.0982253	0.343049	0.233865	0.000125974	-0.200543	0.115479	-0.322739	0.342885	0.730124	0.0838964	-0.0424311	0.0937144	0.135543	0.17508
Cortical Stroma:Cdk1	NA	0.352417	0.721625	0.349494	0.21802	-0.111989	0.739309	0.438626	0.433129	0.774947	0.768087	0.536309	0.773571	0.423038	0.530374	0.765365	0.806458	0.664193	0.551366	0.906613	0.519726	1.1798	0.595972	0.409858	0.703238	1.19121	0.671207	0.520624	0.0534686	0.33599	0.337064	0.12781	-0.00745238	0.403394	0.426422	0.276881	0.174428	0.31331	0.427521	0.216362	-0.0156079	0.00678801	0.278431	0.762905	0.500869	-0.109957	0.235799	0.446948	-0.100887
Cortical Stroma:Mki67	NA	0.289612	0.110351	0.878646	-0.0227864	-0.48087	0.681892	-0.48087	0.478604	0.461341	0.470692	0.545333	0.693591	0.572033	0.593707	0.881289	0.511051	0.426943	0.590059	0.628558	0.6439	0.749454	0.749783	0.440659	0.355448	0.740181	0.632396	0.363355	0.0400687	0.578912	0.0097377	-0.0832885	-0.103329	0.0452268	0.19873	-0.118473	0.210063	-0.136026	0.114047	0.470115	-0.304134	-0.111807	0.523596	0.667538	0.302376	0.0342068	0.117472	0.125767	-0.00727287
Cortical Stroma:Nusap1	NA	0.417163	0.598201	0.473892	0.188795	-0.3938	0.675592	0.0918526	0.428298	0.331158	0.337443	0.451339	0.485013	0.401649	0.444842	0.663757	0.333546	0.70506	0.58096	0.46011	0.568863	0.70827	0.638945	0.489606	0.606706	0.807951	0.615558	0.118502	-0.0947256	0.298446	-0.120094	0.133142	-0.0664613	0.267101	-0.00315917	-0.269651	0.252603	0.0369378	0.332281	0.580286	-0.0940167	-0.190367	0.485634	0.878935	0.225118	0.0911529	0.11378	0.149002	-0.000865778
Cortical Stroma:Ccna2	NA	0.796018	0.375069	0.310426	0.394104	-0.0227046	0.6016	-0.450461	0.424458	0.552509	0.521275	0.455287	0.350094	0.366499	0.433933	0.737595	0.538378	0.671604	0.575179	0.711221	0.457537	0.684273	0.466685	0.431193	0.538632	0.667842	0.665816	0.356967	0.17987	0.37283	0.267965	0.163299	0.0105862	0.257754	0.365141	0.219534	0.545712	0.272561	0.252159	0.326816	-0.208822	0.170402	0.290783	0.709559	0.282311	0.131389	0.189218	0.347252	0.0388426
Cortical Stroma:4930579G24Rik	NA	0.275556	0.487109	0.352625	0.375268	-0.163357	0.271217	0.322296	0.208324	0.199218	0.237551	0.263589	0.270683	0.247227	0.252431	0.247508	0.235544	0.296113	0.197786	0.211682	0.149422	0.242557	0.138635	0.319737	0.138916	0.367055	-0.0569556	-0.0453612	0.024961	0.221958	0.0803739	0.176119	-0.0769459	0.0685962	0.0461714	0.0909237	-0.00444361	0.0841371	0.0618845	0.0148453	-0.0704599	0.0465796	-0.0426603	0.374542	0.00555666	0.0763729	-0.00580421	0.0174099	-0.0533905
Cortical Stroma:Nuf2	NA	0.57275	0.456665	0.0428678	0.284415	-0.16553	0.285874	-0.16553	0.227077	0.238192	0.238051	0.23941	0.32329	0.222641	0.250717	0.218286	0.317659	0.384516	0.21931	0.307205	0.225475	0.589657	0.21274	0.226346	0.280527	0.367665	0.0602453	0.0973676	0.0516178	0.139957	0.0341146	0.124101	-0.0230247	-0.0217904	0.173256	0.183126	0.0504063	0.100212	0.287793	0.335625	-0.114076	0.110775	0.10047	0.626832	0.0919457	0.044507	0.107643	0.0422141	-0.0206053
Cortical Stroma:Cntln	NA	0.035798	0.154907	0.220504	0.0635934	0.0139713	0.32305	0.227767	0.203057	0.108898	0.149636	0.195703	0.4868	0.29279	0.151075	0.517669	0.156934	0.414799	0.286375	0.328829	0.422528	0.383345	0.169665	0.423635	0.238389	0.385295	0.0576956	-0.191546	0.103366	-0.176667	-0.209552	0.00247812	-0.237475	-0.0907381	-0.257886	-0.187969	-0.0277199	0.113208	-0.0867066	-0.257886	-0.142597	-0.257886	-0.0920998	-0.0700518	-0.145839	0.0240681	-0.0949789	0.0570357	-0.0152782
Cortical Stroma:Ska1	NA	0.419497	0.247962	0.441294	0.306534	-0.179898	0.140127	0.59339	0.294287	0.303667	0.278993	0.334048	0.282461	0.206281	0.317575	0.366075	0.284933	0.328882	0.260435	0.311204	0.259975	0.352361	0.315479	0.264835	0.397295	0.480048	0.227359	0.0957205	-0.0243305	0.363379	0.101907	0.0794792	-0.12867	-0.0023158	0.089937	0.0694326	0.174687	0.0468732	0.145948	0.25425	0.0093531	0.13269	-0.0406238	0.652812	0.157846	0.0312621	0.0876064	0.0468507	0.0383085
Cortical Stroma:Racgap1	NA	0.468234	0.406338	0.130914	0.236889	-0.325804	0.147133	0.699526	0.232917	0.355972	0.322656	0.267281	0.452543	0.224034	0.173165	0.524759	0.356892	0.580829	0.41794	0.560062	0.377975	0.792949	0.494454	0.334637	0.369782	0.530233	0.434075	0.13669	0.0501283	-0.244586	0.149721	0.0744869	0.0748869	0.186183	0.0923981	0.21757	0.286689	0.165055	0.209521	0.346843	-0.0929388	-0.217164	0.114067	0.73823	0.237189	-0.0229633	0.103786	0.285356	0.0619915
Cortical Stroma:Birc5	NA	0.947419	0.68557	0.888628	0.476927	-0.0600309	0.64946	-0.0794485	1.28442	1.19291	1.19175	1.23971	0.971013	0.778754	1.29483	1.13642	1.13331	0.97171	1.18694	1.00758	0.877201	1.08402	1.24087	0.824551	1.24796	0.973739	0.925758	0.607567	-0.127163	0.857304	0.315131	0.113628	-0.262267	0.279265	0.590765	0.806847	0.597251	0.170411	0.227233	1.01633	-0.205298	0.353779	0.570113	1.38821	0.498659	0.032154	0.509884	0.22314	-0.100843
Cortical Stroma:H2afx	NA	0.768516	1.14225	1.21242	0.967018	0.119449	0.826511	-0.0762447	1.12169	1.35664	1.43786	1.1289	1.074	0.816273	1.29955	1.43789	1.3951	0.758121	1.45488	0.715356	1.17081	1.06235	1.46385	0.902825	1.62266	0.938529	0.970547	0.962377	-0.114626	0.841189	0.722206	0.24153	-0.0732201	0.170382	0.631902	0.355713	0.490735	0.0678031	0.394201	1.11738	-0.0739083	0.396295	0.8577	1.74565	0.800007	0.0449544	0.720496	0.333177	-0.215725
Cortical Stroma:Aurkb	NA	0.787536	0.52934	0.580352	0.177692	-0.283143	0.226672	-0.283143	0.423815	0.517443	0.53087	0.467259	0.480566	0.269329	0.52964	0.446771	0.636962	0.362708	0.424215	0.34712	0.437726	0.469716	0.578835	0.406543	0.458051	0.578536	0.333769	0.39325	0.0816747	0.440266	0.0730087	-0.11305	-0.132197	0.111749	0.237892	-0.0667687	0.100718	0.0293213	0.187472	0.290096	-0.0745513	-0.0305743	0.316407	0.509219	0.314831	-0.0448227	0.189463	0.21224	-0.0724903
Cortical Stroma:Gm766	NA	0	0	0	0	0	0	0	0	0.00893896	0.0016762	0	0	0.0143746	0.00603457	0.0186227	0.0031605	0	0	0	0.00681287	0	0	0	0	0	0	0	0	0	0	0	0	0	0	0	0	0	0	0	0	0	0	0	0	0	0	0	0
Cortical Stroma:Cenpn	NA	0.335276	0.349692	0.29452	0.0322062	-0.147604	0.0311055	-0.147604	0.247367	0.276445	0.226469	0.216485	0.194671	0.246042	0.148588	0.239442	0.209219	0.337647	0.202498	0.28011	0.198482	0.246207	0.178422	0.159698	0.242476	0.385461	0.071944	0.152884	0.0584542	0.408065	0.185964	2.10239e-05	0.0434567	0.135143	0.310402	0.245293	0.0471928	0.119586	0.0857513	0.326785	0.147045	-0.0980406	-2.10239e-05	0.0462761	0.0955198	-0.0475251	0.103727	0.126792	0.119153
Cortical Stroma:Smc2	NA	0.63124	0.570154	0.556546	0.0904951	-0.418761	0.408124	0.502363	0.574044	0.688943	0.625077	0.664358	0.911272	0.586579	0.610694	0.98091	0.719732	0.721094	0.646912	0.890947	0.659913	1.02505	0.740511	0.551252	0.759285	1.11667	0.820904	0.396591	0.118473	0.698817	0.323923	0.39467	0.11791	0.398705	0.372209	0.550158	0.703798	0.0746659	0.59611	0.902269	0.0554255	0.198376	0.532516	0.835212	0.367689	0.137459	0.255091	0.385912	-0.152175
Cortical Stroma:Tcf19	NA	0.335315	0.546625	0.541275	0.0657879	0.175003	0.805995	-0.252753	0.156972	0.240737	0.253966	0.23338	0.466433	0.530687	0.21469	0.591335	0.31798	0.292898	0.275869	0.458627	0.420216	0.562752	0.321444	0.288559	0.333811	0.521864	0.129095	0.0685013	0.00204002	0.100653	0.0851559	0.334753	-0.136586	0.171685	0.307794	-0.00126491	0.293086	-0.0199077	0.12721	-0.0118633	0.234917	0.0219341	-0.0854434	-0.046525	-0.0265984	-0.0134489	-0.0413016	0.0812489	0.05128
Cortical Stroma:Ccnb2	NA	0.535571	0.320524	0.0534144	0.0207623	-0.0564754	-0.204145	0.00142157	0.261051	0.380406	0.407985	0.249924	0.519008	0.472955	0.256858	0.690011	0.394944	0.650894	0.370692	0.937448	0.472806	1.00097	0.44813	0.505577	0.668851	0.735733	0.216749	0.15855	0.0144828	-0.0330988	0.127346	0.133081	0.457887	0.378096	0.220078	0.262638	0.486406	0.308797	0.0682825	0.10396	-0.34982	0.00114413	0.199701	0.382104	0.261276	0.198134	0.270689	0.436323	0.00481723
Cortical Stroma:Prrt4	NA	0	0.105394	0	0	0	0.157731	0	0.0342134	0.0824585	0.0529373	0.0309759	0.111644	0.102212	0.0760136	0.112021	0.0527063	0.121015	0.0645702	0.0633682	0.065609	0.0640737	0.040903	0.0814072	0.0522152	0.113682	0	0	0	0	0	0.0414882	0.0288481	0.0217327	0	0.0626069	0	0	0	0	0	0	0	0.206228	0.00769724	0	0.0160958	0	0.0153982
Cortical Stroma:Fam64a	NA	0.217351	0.240042	0.303268	-0.00415603	-0.301411	0.287828	-0.301411	0.462978	0.492473	0.484848	0.455597	0.601437	0.394725	0.502115	0.589997	0.482321	0.81427	0.526709	0.424369	0.48904	0.544408	0.581163	0.481337	0.554603	0.345899	0.370284	0.439837	0.117095	0.811058	0.249789	0.107284	0.0790751	0.0746489	0.180706	0.178757	0.291873	0.181116	0.198564	0.363618	0.0335019	0.386426	0.353644	0.750394	0.227526	0.047538	0.0980008	0.122691	-0.0286807
Cortical Stroma:Nsg1	NA	0.0123206	0.433402	0.316093	0.147749	0.426354	0.396949	0.947562	0.707256	0.643716	0.704782	0.722768	0.290307	0.523048	0.635461	0.495661	0.696174	0.280058	0.661117	0.469908	0.36674	0.467234	0.508113	0.55465	0.467348	0.637337	-0.198961	0.0818756	-0.128686	-0.302964	-0.141103	-0.0506563	-0.221508	-0.270808	-0.103377	-0.0372807	-0.0929674	-0.315724	0.185453	0.154765	-0.294881	-0.00970096	0.116079	-0.177569	-0.0834318	-0.244033	-0.140945	-0.167364	-0.1732
Cortical Stroma:Lmnb1	NA	0.662845	0.40208	0.659912	0.428692	0.164351	-0.000230382	-0.424004	0.444732	0.555374	0.538913	0.46835	0.642788	0.449115	0.536083	0.619989	0.576482	0.626249	0.556131	0.838111	0.626929	0.993885	0.560174	0.51224	0.708524	0.946239	0.340237	0.208848	-0.105367	0.0429888	0.00902981	0.0747421	-0.309764	0.391371	0.0168332	0.508007	0.290032	-0.0271712	-0.00514089	0.105967	-0.357459	0.192783	0.174851	0.399699	0.143605	-0.0608267	0.169877	0.491757	-0.107749
Cortical Stroma:Rnf26	NA	-0.129556	0.587959	0.224947	0.269309	-0.542618	0.411104	0.23067	0.386642	0.418241	0.383345	0.455582	0.462943	0.553384	0.473958	0.421894	0.358729	0.657195	0.447176	0.461865	0.515841	0.47521	0.462008	0.341588	0.273318	0.475902	0.339369	0.0711953	0.0781314	0.118937	0.0694472	-0.0968011	-0.0928986	0.00104518	0.192165	0.278016	0.31385	0.248239	0.31821	0.0538421	0.114206	-0.0385441	0.200557	0.505063	0.0424665	-0.0328132	-0.0163213	0.0193649	-0.0207975
Cortical Stroma:Ckap2l	NA	0.171198	0.367976	0.358015	0.132278	-0.201153	0.478907	-0.201153	0.268766	0.275533	0.252612	0.287759	0.226656	0.305027	0.318501	0.372323	0.292422	0.388811	0.373009	0.371056	0.273481	0.39577	0.5296	0.315746	0.594289	0.462645	0.336319	0.127621	-0.00977075	0.279601	0.044703	-0.0802683	-0.0617082	0.11904	0.166928	0.0706365	0.175132	-0.0260574	0.141608	0.030469	-0.0367991	0.0234371	0.0911316	0.453417	0.144527	-0.0061837	0.11978	0.0602838	-0.0102189
Cortical Stroma:Spc24	NA	0.981915	0.450652	0.0733343	0.0994924	-0.617242	0.489511	0.857461	0.618564	0.896992	0.901442	0.581634	0.790611	0.333283	0.569657	0.610773	0.944792	0.438886	0.753251	1.05554	0.473808	1.18258	0.717335	0.489844	0.655031	1.11134	0.188675	0.531819	0.396584	0.42771	0.532802	0.564293	0.0966991	0.441599	0.461545	0.300175	0.353209	0.183931	0.399621	0.64206	0.0777691	0.319097	0.636491	0.984017	0.415343	0.212889	0.415701	0.398245	0.00685617
Cortical Stroma:Cenpq	NA	0.214884	0.281411	0.0468163	-0.0236601	-0.235261	0.0847638	0.250392	0.311979	0.277691	0.297523	0.362769	0.455194	0.356171	0.342198	0.414014	0.300863	0.321795	0.238815	0.463517	0.278389	0.375144	0.345779	0.34262	0.158833	0.491763	0.172181	0.0372338	0.124504	-0.0430199	0.129919	0.199142	-0.00838303	0.116438	0.269455	0.403628	0.126088	-0.0324132	0.143379	0.28701	0.0824858	-0.0188311	-0.0668926	-0.235261	0.0921416	0.062428	0.0688536	0.205861	0.0156202
Cortical Stroma:Kifc1	NA	0.133393	0.120532	0.207123	0.0455639	-0.120768	0.113934	-0.120768	0.192718	0.158323	0.148823	0.128604	0.227825	0.26057	0.15391	0.259543	0.182583	0.416462	0.234002	0.418125	0.223446	0.367401	0.382632	0.25272	0.235396	0.417852	0.239942	0.0381723	0.00944287	0.107011	0.00949678	-0.0645665	0.0065528	0.0255179	0.0131958	0.0316562	0.0993475	0.137086	0.221674	0.175382	-0.0400265	0.0532488	0.169789	0.467174	0.064492	0.0341613	0.0397222	0.157654	-0.0127334
Cortical Stroma:Ckap2	NA	0.125672	0.650562	0.153627	0.20681	0.297869	0.464013	0.355766	0.173417	0.167912	0.16702	0.177422	0.325247	0.145186	0.172672	0.291645	0.189037	0.493886	0.258101	0.40943	0.244261	0.500577	0.410778	0.253236	0.402183	0.296441	-0.0202649	-0.00364976	-0.051381	0.0754801	-0.026151	0.0170746	0.0675065	-0.00268021	0.0078279	-0.00323069	0.0551008	-0.0777111	-0.0348261	-0.0378631	-0.0507254	-0.0602728	-0.0163346	0.251826	0.044627	0.0343606	0.0170978	0.0471519	0.0158512
Cortical Stroma:Casc5	NA	0.343162	0.423739	0.307386	-0.0370374	-0.139886	0.174351	-0.139886	0.212957	0.166845	0.141782	0.209401	0.360179	0.240351	0.159165	0.434879	0.176362	0.433436	0.29459	0.24812	0.295681	0.409414	0.325446	0.252786	0.130332	0.356246	0.188505	0.0110339	0.00618635	0.0207538	0.0714614	0.124454	0.0205536	0.0428453	-0.0171558	0.195564	0.144491	0.0235051	0.30509	0.151037	-0.139886	0.047309	0.187988	0.260223	0.0644789	0.0163649	0.00331869	0.0744493	0.0070428
Cortical Stroma:Tk1	NA	0.470816	0.119163	0.423106	0.358184	-0.403943	0.882971	-0.403943	0.638981	0.763378	0.740962	0.697555	0.630287	0.486709	0.715528	0.70701	0.846075	0.348652	0.588398	0.658742	0.481717	0.802948	0.531579	0.395779	0.615462	0.991974	0.393829	0.0273873	0.0633349	0.52371	0.193514	0.429614	-0.0730102	-0.0369942	0.345473	-0.0113999	0.42424	0.148213	0.298337	0.122242	-0.0917402	0.155673	0.0500269	0.438462	0.0985607	-0.0560907	0.114924	0.110427	-0.106935
Cortical Stroma:Lockd	NA	0.454885	0.790157	0.589383	0.173627	0.44668	0.345723	-0.355471	0.482311	0.556688	0.489559	0.36857	0.718063	0.547163	0.348111	0.721567	0.410962	0.64261	0.556964	0.730957	0.492783	0.890203	0.698158	0.434979	0.538585	0.776895	0.441103	0.269136	0.048148	0.211407	0.0944482	0.36596	0.428169	0.299201	0.231832	0.0634065	0.122004	-0.0294336	0.190481	0.217008	0.0688901	-0.0264007	-0.0185007	0.684538	0.122165	0.255472	0.182024	0.297292	0.145243
Cortical Stroma:Cenpe	NA	0.231027	0.38303	0.310945	0.123308	-0.347943	0.124995	0.13771	0.457098	0.404361	0.422397	0.513153	0.517154	0.216763	0.498715	0.702185	0.405747	0.811501	0.633013	0.497303	0.4482	0.472732	0.787508	0.362774	0.544947	0.464766	0.26652	0.202654	-0.0472226	0.27092	0.0916436	0.00412175	-0.152977	0.124125	0.204324	0.125035	0.258421	-0.09933	0.317546	0.391065	0.0146521	0.118633	0.215673	0.572222	0.178573	0.0932692	0.137535	-0.0223303	-0.0129552
Cortical Stroma:Tnfrsf18	NA	0	0	0	0	0	0	0	0.016702	0.0251708	0.0280899	0.0107673	0.0452864	0.0253363	0.0221608	0.0211425	0.0427468	0.0633773	0.018016	0.093607	0.0341667	0.13801	0.033471	0.0391825	0.011549	0.211437	0	0	0	0	0	0	0	0	0	0	0	0	0	0	0	0	0	0	0	0	0	0.0160567	0
Cortical Stroma:Spc25	NA	0.651737	0.511358	0.456881	0.120274	-0.577364	0.207508	0.401007	0.981646	0.876462	0.872169	1.06447	0.853764	0.453046	0.99355	0.860652	0.99911	0.775575	0.766966	0.75878	0.794987	0.918074	0.838474	0.533708	0.660071	1.05336	0.561953	0.437372	0.0344017	0.566263	0.194484	-0.0379059	-0.300118	0.0622869	0.203111	-0.0510135	0.115146	-0.18143	0.410527	0.126297	-0.0544249	0.023337	0.215128	0.514495	0.37344	0.124862	0.338495	0.116491	0.161366
Cortical Stroma:RP24-191C15.5	NA	0	0	0	0	0	0	0	0.0377604	0.061001	0.0450471	0.0763837	0.0225907	0.0494468	0.0179582	0.0649978	0.0495028	0.072733	0.0459654	0.027751	0.0196604	0.0603378	0.038186	0.0363768	0.0443892	0.0190992	0	0.0303284	0.0147941	0	0.0521025	0.0663288	0	0	0	0	0.0548354	0	0	0	0	0.0409515	0	0	0	0	0.0106739	0	0.00883274
Cortical Stroma:Depdc1a	NA	0.10505	0.0852867	0.0243062	0.0490848	-0.0974025	-0.0974025	0.388251	0.193273	0.267529	0.220953	0.186165	0.430568	0.190763	0.183572	0.293472	0.21861	0.477268	0.235111	0.372929	0.151874	0.421001	0.305172	0.218828	0.191047	0.463443	0.0532489	0.0452476	-0.0513457	0.148343	0.0217818	0.0585461	-0.0206126	0.00516452	0.0470408	0.0888308	0.000687173	0.115348	0.00434984	-0.0211981	-0.0459488	-0.0156929	0.106723	0.284311	0.0905552	0.0183366	0.0367705	0.0230445	-0.0138129
Cortical Stroma:Pttg1	NA	0.21757	0.21554	0.0143682	0.253651	0.308328	0.10453	-0.203808	0.629686	0.583379	0.529144	0.814274	0.812655	0.668104	0.575256	1.0086	0.486293	1.10198	1.02202	0.618247	1.00454	0.520796	1.15212	0.928199	1.18427	0.448469	0.411385	0.329482	0.300656	0.146463	0.179732	0.413151	0.414811	0.248244	0.249938	0.356243	0.647057	0.494299	0.13548	0.57553	0.0372898	0.53328	0.372138	0.958295	0.185559	0.0176222	0.187029	-0.22998	-0.129289
Cortical Stroma:Cenpm	NA	1.2813	0.261404	0.514533	0.195559	-0.175005	0.533141	0.535109	0.70644	0.689088	0.711793	0.719404	0.983504	0.946106	0.813329	1.04113	0.679346	0.994769	0.866789	0.83752	0.928638	1.04239	0.919125	0.838057	0.858277	1.02754	0.491729	0.145494	0.240723	0.189721	0.227516	0.116329	-0.112226	-0.0921193	0.261719	-0.207229	0.211739	0.252164	0.127265	-0.312328	-0.0764962	-0.129605	0.0954086	-0.0148193	0.254401	0.118044	0.184656	0.104712	0.144311
Cortical Stroma:Mxd3	NA	0.718179	0.488356	1.05813	0.187223	-0.118861	0.745094	-0.118861	0.31516	0.448566	0.451778	0.372368	0.625537	0.497748	0.359664	0.601417	0.482078	0.578985	0.39356	0.588693	0.503781	0.839442	0.65069	0.441872	0.577308	0.782513	0.185084	0.0618592	0.0146983	0.0247967	0.066899	0.0487663	0.0119847	0.0202045	-0.0219864	-0.0657517	0.0348744	-0.00260413	0.0411325	-0.0268363	-0.0718581	-0.0942707	0.0360071	-0.118861	0.00927155	0.0394572	0.0167013	-0.0492574	0.0319528
Early Distal Tubule:Pou3f3	NA	-0.00220171	-0.00220171	-0.00220171	-0.00220171	-0.00220171	-0.00220171	-0.00220171	-0.00220171	0.0112469	0.00544113	0.0070122	0.0114711	-0.00220171	0.0112861	-0.00220171	0.00241026	0.00321668	-0.00220171	0.0406162	-0.00220171	0.0392593	-0.00220171	-0.00220171	-0.00220171	0.0383402	0.685857	0.952482	1.10517	0.914462	0.639205	0.840814	0.882153	1.07909	0.533742	0.722021	0.681117	0.84172	0.900715	0.615361	0.812054	0.803127	0.805579	1.15658	0.466121	0.328241	0.504639	0.477166	0.310549
Early Distal Tubule:Chst11	NA	-0.0427425	-0.0427425	-0.00405461	-0.0427425	-0.0427425	-0.0427425	-0.0427425	-0.0104272	0.00283076	0.0111482	0.014254	-0.0142411	0.00614409	0.0452239	-0.0299719	0.00211649	-0.0269491	0.0265376	-0.0243007	-0.0215432	-0.0345911	-0.0291154	-0.0176268	-0.0291633	-0.0337571	0.245599	0.292792	0.257355	0.11086	0.250534	0.330885	0.0442723	0.234837	0.124338	0.0890373	0.247535	0.435882	0.245842	0.272249	0.380517	0.241253	0.25241	-0.0427425	0.0274704	0.055992	0.0293126	0.0629906	0.0686905
Early Distal Tubule:Emx2	NA	-0.0289392	-0.0289392	0.0721757	0.0411121	-0.0289392	-0.0289392	-0.0289392	-0.0177138	-0.0138542	-0.000569739	-0.00434224	-0.00803517	-0.0173999	-0.0109819	-0.0203519	-0.0105786	-0.0239354	-0.00779388	0.0321818	-0.0231418	0.0576019	-0.0123592	0.0386287	-0.0289392	0.0355279	1.79986	1.75228	1.62979	2.26601	1.60216	1.83934	1.9821	2.23521	1.55947	2.11838	1.90617	1.52333	1.92883	2.29026	2.01707	1.91801	2.19726	1.71834	1.19085	1.18049	1.16667	1.48211	1.09212
Early Distal Tubule:Cdh3	NA	-0.0394293	-0.0394293	-0.0394293	-0.0394293	-0.0394293	-0.0394293	-0.0394293	-0.00048727	-0.011176	0.0250954	-0.00412979	-0.00119826	-0.0239913	0.031997	-0.0144085	-0.00997883	0.0259495	0.0432879	-0.0142479	-0.0261307	0.0119993	0.0974004	0.00248063	-0.0257746	-0.0311869	0.304029	0.602051	0.379694	0.868891	0.586037	0.465806	0.333785	0.6095	0.668756	0.320588	0.411252	0.287184	0.723204	0.854488	0.308849	0.481411	0.49732	0.827111	0.107368	0.0685035	0.110004	0.0550515	0.0398262
Early Distal Tubule:Lhx1	NA	-0.00910674	-0.00910674	0.079367	-0.00910674	-0.00910674	-0.00910674	-0.00910674	0.00774896	0.00943232	-0.000604793	0.000342528	0.00724232	0.00619267	-0.00278943	-0.00910674	-0.00210688	-0.00910674	-0.00257948	0.0208292	-0.00910674	0.0130905	-0.00910674	-0.00910674	-0.00910674	0.000722706	1.18043	1.46122	1.02166	0.91786	1.31723	1.30631	1.51782	1.84018	1.25675	2.00648	1.24083	1.21223	1.72156	1.2834	1.65201	1.47142	0.914148	1.10568	1.21832	0.865505	1.15407	1.54022	0.671821
Early Distal Tubule:Mthfd2	NA	0.307622	0.00041121	-0.191816	0.109231	0.394616	-0.163681	0.23468	0.162991	0.166228	0.162322	0.156791	-0.0350538	-0.148591	0.186865	-0.00500341	0.185992	-0.0719662	0.0939386	0.00771612	-0.0648828	0.0359368	0.0952507	0.00120275	0.0741401	0.0709769	0.710936	0.534195	0.422562	0.725564	0.544665	0.503378	0.323024	0.481148	0.627637	0.536988	0.664348	0.810721	0.395142	0.559868	0.254906	0.394958	0.579208	0.863479	0.0779592	-0.17416	0.00945439	0.0939398	-0.0978931
Early Distal Tubule:Mecom	NA	-0.350804	-0.350804	-0.350804	-0.326184	0.0769523	-0.350804	-0.350804	0.546096	0.33301	0.345014	0.3659	0.531997	0.472625	0.472041	0.523856	0.277768	0.343755	0.531697	0.216617	0.357713	0.308992	0.469891	0.363734	0.293782	0.237063	1.04973	1.2945	1.368	1.64286	1.12168	1.15148	0.910745	0.9864	1.00514	1.20885	0.904702	0.964798	0.978761	0.84442	1.00448	1.26261	1.3292	1.45389	-0.0844374	-0.00327278	-0.0166404	0.0639814	-0.00455802
Early Distal Tubule:Syt5	NA	0	0	0	0	0	0	0	0.00271886	0.00743038	0.00826533	0.00289168	0	0	0	0	0.0021004	0	0.00204349	0	0	0.00910498	0	0	0	0	0.19363	0.09908	0.171259	0.211682	0.0662733	0.277284	0.179448	0.162058	0.07369	0.053109	0.0913524	0.153156	0.288128	0.0941276	0.178384	0	0.148063	0	0.0132057	0.0140376	0.0461995	0.0116685	0.0489278
Early Distal Tubule:Cyp26a1	NA	0	0	0	0	0	0	0	0	0	0	0	0	0	0	0	0	0	0	0	0	0	0	0	0	0	0.0792081	0.0471233	0.104142	0	0.0919913	0	0.0482976	0.128967	0.104898	0.169241	0.0241684	0	0.139423	0	0.0551144	0.0528388	0	0	0.0339727	0	0.0846546	0	0
Early Distal Tubule:Cacna2d2	NA	0	0	0	0	0	0	0	0	0.00663892	0.00437225	0.00528615	0	0	0.0126417	0.0070384	0.00192435	0	0.00243348	0	0.00824323	0	0.0188002	0.0106055	0.0128232	0.00867573	0.120855	0.207925	0.0354769	0	0.139294	0.0887205	0.200185	0.0246198	0.207656	0	0.0344612	0	0	0.238574	0.120901	0.0245901	0.176864	0.19388	0.0407591	0.023301	0.0389118	0.0449866	0.0302522
Early Distal Tubule:Sept4	NA	-0.0868935	-0.0868935	-0.0868935	-0.0868935	-0.0868935	-0.0868935	-0.0868935	-0.0691502	-0.0257304	-0.0380213	-0.0693867	-0.0236249	-0.00512386	-0.0645913	0.0736187	-0.0378687	0.096213	-0.0597132	0.0334511	-0.0104323	0.130336	-0.0868935	0.0279093	-0.0411594	0.200509	0.698512	0.596178	0.744097	0.809836	0.588472	0.855978	0.72887	0.490786	0.71363	0.771289	0.722659	0.862436	0.469905	0.766213	0.675988	0.613071	0.969635	1.24013	0.420754	0.773575	0.383025	0.701241	0.655302
Early Distal Tubule:Fam124a	NA	-0.0159092	-0.0159092	-0.0159092	-0.0159092	-0.0159092	-0.0159092	-0.0159092	0.00593741	0.0136176	0.0185358	0.0034187	0.0211124	0.00711478	0.0029122	0.0164399	-0.00159213	-0.0159092	0.0210169	0.00192294	-0.0031699	-0.00398186	0.0179425	-0.00583478	0.0091011	-0.0159092	0.237552	0.0791746	0.120227	0.407548	0.172981	0.0825754	0.192708	0.110099	0.0465587	0.258564	0.186423	0.136474	0.19006	-0.0159092	0.106681	0.0615197	0.104788	0.190319	0.056012	0.0345775	0.0304525	0.0769388	0.024039
Early Distal Tubule:Pou3f1	NA	0.0948285	0.312415	0.488093	0.23862	0.571229	0.470844	0	0.0240367	0.00928578	0.00540871	0.022286	0	0	0.0304478	0.00691305	0.00425293	0.00755685	0.00424002	0.00769486	0	0.0187238	0.00728662	0	0.0123136	0.0162673	0.246857	0.26007	0.25281	0.494417	0.151946	0.392843	0.479942	0.396656	0.069107	0.619102	0.226359	0.131664	0.439392	0	0.701403	0.478644	0.177537	0.206228	0.0221343	0.0131817	0.0102022	0.0223205	0.0203823
Early Distal Tubule:Trabd2b	NA	0.0578754	0.162309	0.136366	-0.0340017	-0.0340017	-0.0340017	-0.0340017	-0.0131281	-0.0078899	-0.00795827	-0.0145459	-0.0340017	-0.0340017	-0.000461596	-0.0122796	-0.0120301	-0.0261307	0.0171768	-0.0183248	-0.00886552	-0.0160894	0.0285041	-0.0340017	0.00970319	-0.0340017	0.536304	0.441826	0.48853	0.215998	0.337675	0.512352	0.300198	0.456173	0.275733	0.207027	0.272532	0.492838	0.501783	0.486194	0.716297	0.255476	0.114061	0.347712	0.150856	0.220202	0.103667	0.143255	0.270441
Early Distal Tubule:Ovol1	NA	0	0	0	0	0	0	0	0	0	0.00385789	0	0	0	0	0	0.00198397	0.00708896	0	0	0	0	0	0.0143384	0	0	0.24369	0.201996	0.176732	0.300972	0.202993	0.159241	0.224718	0.0244841	0.195077	0.255308	0.085477	0.152383	0.113227	0.162382	0.337329	0.231409	0.236744	0.187834	0.123138	0.206254	0.122847	0.167763	0.084476
Early Distal Tubule:Trpv6	NA	0	0	0	0	0	0	0	0	0	0	0	0	0	0	0	0	0	0	0	0	0	0	0	0	0	0.0799066	0.0678718	0.199138	0	0.0715837	0.1822	0.0309857	0.0256879	0.146113	0	0.0731994	0.135424	0.0521237	0	0.067229	0	0.151682	0.206228	0	0	0.00715187	0	0
Early Distal Tubule:Syt17	NA	0	0	0.0386879	0	0	0	0	0	0.00275437	0	0.00647874	0	0	0.00437909	0	0	0	0.00646	0	0.0072497	0	0	0	0	0	0.0988951	0.114338	0.238071	0.378894	0.0877627	0.0452934	0.129202	0.0421561	0.131814	0.112817	0.146397	0.176733	0.0434121	0.0762044	0.260018	0.0245901	0.341309	0.187834	0.0400322	0.00861624	0.0111577	0.0187536	0.0249453
Early Distal Tubule:Kcnh8	NA	0	0	0	0	0	0	0	0	0	0	0	0	0	0	0	0	0	0.00245913	0	0	0	0	0	0	0	0.105421	0.104168	0.0161066	0	0.0568645	0.169617	0.118902	0.0634027	0.142355	0.19675	0.0603932	0.109981	0.253948	0.0703456	0.0561137	0	0	0	0.0396653	0.0080733	0.0317447	0.0223205	0
Early Distal Tubule:Pinlyp	NA	0	0	0	0	0	0	0	0	0	0	0	0	0	0	0	0	0.00690556	0	0	0	0	0	0	0	0	0.024731	0.0204895	0.0278331	0.10731	0.032996	0.0676679	0.120538	0.0498318	0	0	0.111175	0.0528528	0.124113	0	0	0.150202	0.0910273	0	0	0.0190436	0	0	0
Early Distal Tubule:Hipk2	NA	-0.0502845	-0.249511	-0.180985	-0.0270034	-0.249511	-0.0917793	-0.249511	-0.0990883	-0.138	-0.159742	-0.126166	-0.135829	-0.181978	-0.102073	-0.161585	-0.14343	-0.147793	-0.156837	-0.183722	-0.16075	-0.172103	-0.183262	-0.140164	-0.148066	-0.157182	0.85	0.884107	0.858887	0.574113	0.545393	0.994467	0.722309	1.14583	0.70023	1.03884	0.983517	1.00752	1.02681	0.90177	1.14491	0.677266	1.10571	1.30304	0.487843	0.598584	0.55613	0.430605	0.611336
Early Distal Tubule:Mpp6	NA	-0.423107	-0.553129	-0.262551	-0.370709	-0.125373	-0.553129	-0.0674757	0.260095	0.0363904	0.02922	0.317995	0.278674	-0.0285246	0.28169	0.0625126	-0.00937357	0.105328	0.085526	-0.183643	-0.0242046	0.0119302	0.106354	0.0503902	0.281018	-0.0451979	0.977043	0.86647	1.07963	0.983233	0.543287	1.33021	0.468094	0.809184	0.567613	1.40912	0.957378	0.818951	0.772998	0.711642	0.840648	0.859001	0.757041	0.971838	0.0962335	0.390996	0.0990976	0.147717	0.437367
Early Distal Tubule:H2-DMb2	NA	0.121512	-0.0138854	-0.0138854	-0.0138854	-0.0138854	-0.0138854	-0.0138854	-0.000711144	-0.0107747	-0.00038216	-0.00618123	-0.0138854	0.0261958	-0.00681191	0.0228316	-0.00615122	-0.0138854	-0.000567412	0.00324175	0.0181561	-0.0138854	0.00038216	0.0010983	-0.0036018	0.00280156	0.671544	0.805455	0.905685	0.52922	0.886806	0.509681	0.532135	0.547459	0.617408	0.588013	0.763261	0.696836	0.465721	0.43793	0.487161	0.573263	0.656495	0.963248	0.542511	0.680358	0.601049	0.539153	0.532871
Early Distal Tubule:Lhx1os	NA	0.0912228	-0.038799	-0.038799	0.00147841	-0.038799	0.118932	-0.038799	-0.0283792	-0.010188	-0.0099991	-0.0318606	0.0195199	-0.0270215	-0.0223286	-0.00421741	0.00282079	0.00618784	-0.0338351	0.00600005	-0.0176423	0.00599805	-0.038799	-0.0226315	-0.0309696	0.00927533	1.90408	1.31351	1.77695	1.647	1.22939	2.45729	2.30486	2.40847	1.74972	2.38105	1.66972	1.64241	2.36754	1.1035	1.83482	1.6377	1.36714	1.44753	1.13459	1.52542	1.19637	2.15377	1.30601
Early Distal Tubule:Prdm16	NA	0.120112	0	0	0	0	0	0	0.00812377	0	0.00715023	0.00288722	0	0	0	0	0.0131447	0.0126838	0.00242241	0	0	0	0	0	0.0145197	0	0.356076	0.548997	0.18847	0.306031	0.363677	0.195436	0.247529	0.400213	0.369987	0.320888	0.241044	0.323046	0.337039	0	0.067229	0.277612	0.315752	0	0.077336	0.0182544	0.0674642	0.0931414	0.0143403
Early Distal Tubule:Kctd15	NA	0.0736411	0.209745	-0.0345356	0.0145901	-0.227847	0.242997	0.31183	0.0800029	-0.0327986	-0.0115073	0.0704641	-0.0423974	0.00470405	0.00514132	-0.0381144	-0.0267947	-0.0334573	0.0149598	0.0203208	-0.0211268	0.042286	0.131801	-0.0610202	0.0348416	-0.0223694	0.325783	0.533614	0.245318	0.622179	0.473806	0.412596	0.664021	0.305615	0.505143	0.401719	0.242113	0.542044	0.631262	0.61372	0.194224	0.501849	0.452542	0.291657	0.143147	0.0742749	0.0158152	0.0975114	0.172065
Early Distal Tubule:Lamc2	NA	-0.00967013	-0.00967013	-0.00967013	-0.00967013	-0.00967013	0.162828	-0.00967013	-0.00433423	0.013664	-0.000161829	0.00148556	-0.000365599	0.0049144	-0.0015086	0.00789618	-0.00329586	-0.00967013	-0.00270109	0.00759279	-0.00967013	-0.00967013	0.00395698	0.00139511	-0.00967013	0.000453322	0.500325	0.610853	0.968753	0.627146	0.509837	0.674574	0.432453	0.589939	0.321002	0.624115	0.513707	0.505612	0.730279	0.497655	0.884401	0.626903	0.56623	0.528261	0.246598	0.312623	0.308348	0.367124	0.24306
Early Distal Tubule:Hoxd1	NA	0	0	0	0	0	0	0	0.00367935	0	0	0	0	0	0.00447458	0	0	0	0.00484886	0	0	0	0	0	0	0	0.244476	0.163921	0.312201	0.450158	0.172659	0.112713	0.350261	0.185124	0.148275	0.206368	0.122251	0.268665	0	0.0703456	0.162688	0.0973628	0.0528979	0.19388	0	0	0.00318709	0	0
Early Distal Tubule:Wscd1	NA	-0.0188138	-0.0188138	-0.0188138	-0.0188138	-0.0188138	-0.0188138	-0.0188138	-0.00399256	-0.00983876	-0.0137523	-0.0141905	0.00834628	0.0201593	-0.00413641	0.0225153	-0.0131264	-0.00919349	-0.017334	0.00317424	-0.0121813	0.0126628	-0.0188138	-0.0188138	-0.00515915	0.00157302	0.383401	0.233914	0.468534	0.118201	0.194944	0.425413	0.621835	0.541341	0.399549	0.105336	0.314996	0.519968	0.518041	0.633225	0.369724	0.174158	0.405731	0.303749	0.00884239	0.000336268	0.0144825	0.0658683	0.0121264
Early Distal Tubule:Tmem72	NA	0	0	0	0	0	0	0	0	0	0	0	0	0	0	0	0	0	0	0	0	0	0	0	0	0	0.029488	0.0484242	0.167252	0.0624391	0.0934339	0.0177437	0.0192957	0	0.125862	0	0.0764423	0.0496791	0.0905677	0.0920245	0	0	0.243112	0.206228	0.0049844	0.0275462	0.0302548	0.0219816	0
Early Distal Tubule:Emx2os	NA	0	0	0	0	0	0	0	0	0	0.00250049	0	0	0	0	0	0	0	0	0	0	0	0	0.0151598	0	0	0.335239	0.310703	0.302662	0.486934	0.34076	0.260869	0.441013	0.385948	0.349489	0.145969	0.181212	0.133326	0.343925	0.0941276	0.289295	0.2438	0.297483	0.537931	0.184477	0.139046	0.139497	0.206564	0.105495
Early Distal Tubule:Gm16863	NA	0	0	0	0	0	0	0	0	0	0.00179212	0	0	0	0	0	0	0	0	0	0	0	0	0	0	0	0.0936494	0.0363868	0.136517	0.138819	0.0414309	0.075847	0.0648995	0.034138	0.106733	0.053109	0.0213304	0.102532	0	0	0.118683	0.0528388	0	0	0.00398828	0.0303021	0	0	0.0172196
Early Distal Tubule:Kdm2b	NA	-0.00743189	-0.0872697	0.0880656	-0.133373	-0.131039	0.0804485	-0.402896	0.019373	-0.0463218	-0.0571256	0.0299605	-0.0960988	-0.0956437	-0.0431835	-0.0664041	-0.087185	-0.161685	0.000478957	-0.026692	-0.183404	0.0326615	-0.0446932	-0.162886	-0.214996	-0.0162982	1.15775	1.67157	1.48859	1.36525	1.25208	1.70632	1.96333	2.28922	1.27214	2.24709	1.35132	0.825717	2.30602	1.59791	1.22704	1.65418	1.60544	0.463644	0.825144	0.414766	0.739073	0.890454	0.192789
Early Distal Tubule:Hoxd8	NA	0.192682	-0.095179	0.356248	-0.0705591	-0.095179	0.0461368	-0.095179	0.0108956	0.0105298	-0.035876	0.00217445	-0.00102241	-0.0274173	-0.000366861	-0.00771067	-0.0125659	0.0117777	0.0146641	0.0162209	-0.00478747	-0.0379255	-0.0536066	0.0239039	-0.0417295	-0.00206537	0.778951	0.550334	0.849215	0.953117	0.605828	0.640332	0.567691	0.536818	0.610483	0.509563	0.547734	0.545017	0.742786	0.728399	1.07674	0.920627	0.654154	0.974872	0.0508099	0.163334	0.0832682	0.0757223	0.205809
Early Distal Tubule:Igsf5	NA	-0.00121845	-0.00121845	-0.00121845	-0.00121845	-0.00121845	-0.00121845	-0.00121845	-0.00121845	0.00681555	0.00474392	-0.00121845	-0.00121845	-0.00121845	-0.00121845	0.0105293	-0.00121845	-0.00121845	0.00127844	-0.00121845	0.00628938	-0.00121845	-0.00121845	0.0264814	-0.00121845	0.00722451	0.390318	0.551409	0.375609	0.0795541	0.346597	0.416912	0.577601	0.831613	0.317854	0.462448	0.513143	0.367037	0.466885	0.239459	0.733307	0.69216	0.456359	0.647306	0.210128	0.361466	0.23248	0.248714	0.297345
Early Distal Tubule:Tac1	NA	0	0	0	0	0	0	0	0	0	0	0	0	0	0	0	0	0	0	0	0	0	0	0	0.0128137	0	0	0.0601714	0	0.1107	0.0306747	0.126979	0.0282545	0.0239408	0.102964	0.0644413	0.0280929	0.125118	0.0521237	0	0	0.112766	0.0652969	0	0	0	0.00382478	0	0
Early Distal Tubule:Ctbp2	NA	0.162523	0.076677	-0.188654	-0.277692	-0.219567	-0.192376	-0.491423	0.103333	0.105191	0.110264	0.197924	-0.0128266	-0.0785362	0.0518643	-0.0574839	0.118347	0.000450136	0.0366582	0.00829223	-0.134989	-0.0172467	-0.0415947	0.0616559	0.0761021	-0.0211286	0.899813	0.811051	0.710676	0.941524	0.83777	0.921591	0.349742	0.748569	0.996798	1.14198	0.633185	0.627109	0.375639	1.06433	0.368797	0.957602	1.0156	0.977783	0.150729	0.171036	0.101276	0.0892664	0.158574
Early Distal Tubule:Nppc	NA	0	0	0	0	0	0	0	0	0.00236259	0	0.00156066	0	0	0	0	0	0	0.0164896	0.00797272	0.0077935	0	0	0	0	0.00663686	0.499929	0.293944	0.329542	0.0448712	0.271934	0.370862	0.985564	1.18291	0.137427	0.253494	0.486974	0.473554	1.22476	0	0.752201	0.445167	0.0600417	0	0.0567385	0.039692	0.0456195	0.100236	0.0141794
Early Distal Tubule:St3gal6	NA	0.0876945	-0.148276	-0.0390045	-0.0950928	-0.148276	-0.148276	-0.148276	-0.0530491	-0.0324078	-0.0320847	-0.0574667	0.00645635	-0.0542593	-0.0885834	-0.0586628	-0.00764021	-0.0346073	-0.0848102	-0.101687	-0.00549437	-0.0572508	-0.0987329	-0.013924	-0.0398903	-0.0615757	1.07381	0.782453	0.917946	0.486072	0.760614	1.03436	1.36952	1.41077	0.47065	0.979817	1.31189	1.09403	1.43173	1.02654	0.935975	0.537962	0.991083	1.18391	0.517174	0.342146	0.460632	0.409825	0.381716
Early Distal Tubule:Bach2	NA	-0.0332475	-0.119842	-0.0811542	0.0665824	-0.119842	-0.119842	-0.119842	-0.00485071	-0.0391742	-0.0502763	-0.00443432	0.0714127	-0.0443072	-0.00117598	-0.039059	-0.0672393	0.0869115	-0.0144708	-0.0241298	-0.0179652	-0.058967	-0.0360969	-0.00522333	-0.0628725	-0.0300516	0.55693	0.52082	0.264074	0.473218	0.267513	0.365627	0.665277	0.72907	0.371155	0.835354	0.241817	0.425956	0.810631	0.393647	0.482484	0.487226	0.635797	0.307846	0.0385236	0.0407273	0.020499	0.0112947	-0.0795317
Early Distal Tubule:Mt2	NA	-0.103872	-0.103872	-0.103872	-0.0427952	-0.103872	0.0812804	-0.103872	-0.065145	-0.0411885	-0.027965	-0.0827014	-0.0252992	-0.0457249	-0.0754411	-0.0322752	-0.0550522	0.0605384	-0.0584692	-0.086452	0.0179044	-0.0722876	-0.0720021	0.040844	-0.0181832	-0.0767417	2.44791	1.00397	2.13457	1.65225	1.47423	2.22914	1.91605	1.60968	1.63969	1.40036	2.26371	1.86791	1.41467	2.87859	1.66641	1.25531	1.64492	2.09553	0.400132	0.792181	0.366358	0.157727	0.612439
Early Distal Tubule:Clint1	NA	-0.365671	-0.139089	0.00264462	-0.136347	0.078801	0.0479428	0.659659	0.0813031	-0.0259053	-0.0752979	0.139932	0.00169871	-0.0926013	0.0401382	-0.218098	-0.0445427	0.109172	0.0156253	-0.00225844	-0.159342	-0.0457002	0.0288195	-0.0302736	0.0223745	0.000697176	0.706293	0.625961	1.06764	0.49212	0.516575	1.00827	0.68205	0.935193	0.711638	0.630892	1.04366	0.46758	1.14991	1.08014	0.79916	0.835784	0.932235	1.24857	0.105687	0.32679	0.126331	0.347466	0.330569
Early Distal Tubule:Sv2b	NA	0	0	0	0	0	0	0	0.00721896	0	0	0	0	0	0	0	0	0	0	0	0	0	0	0	0	0	0.0605295	0.0701228	0.0600476	0	0.0247321	0.0705268	0.146734	0.259731	0.0252258	0.0326683	0.0503431	0.055561	0.195696	0	0.141983	0.0969949	0.0909682	0.187834	0	0.0188617	0.0195905	0	0
Early Distal Tubule:Slit1	NA	0	0	0	0	0	0	0	0	0	0.00319466	0.00694767	0	0	0	0	0.00256281	0	0.00431042	0	0	0	0	0	0	0	0.163733	0.101952	0.282589	0.24755	0.194674	0.188922	0.131348	0.156146	0.197412	0.142203	0.107217	0.100602	0	0.0861779	0.0940838	0.133498	0	0.394062	0.0391612	0.020337	0.026498	0.0146581	0.0393326
Early Distal Tubule:Slc16a11	NA	0	0	0	0	0	0	0	0	0	0	0	0	0	0	0	0	0.00708896	0	0	0	0	0	0	0	0	0.297172	0.098539	0.335837	0.117734	0.120416	0.229257	0.170406	0.210187	0	0.111191	0.344008	0.143327	0.190721	0.164473	0.280999	0.0973628	0.154835	0	0.0407464	0.0257101	0.0289197	0	0.046574
Early Distal Tubule:Spint4	NA	0	0	0	0	0	0	0	0	0	0	0	0	0	0	0.00996694	0	0	0	0	0	0	0	0	0	0	0.245141	0.0998354	0.289756	0.226596	0.0758343	0.19988	0.216718	0.0655578	0.0787491	0	0.284708	0.129436	0	0.0861779	0.190543	0.200093	0.242632	0	0	0	0	0	0
Early Distal Tubule:Sgpp2	NA	0	0	0	0	0	0	0	0	0	0.00435558	0.00570535	0	0	0.00231803	0	0.00207219	0	0.00349914	0.00756554	0	0	0.0118872	0	0.00899936	0	0.581571	0.476428	0.263408	0.615259	0.331454	0.469723	0.396568	0.357833	0.292538	0.303921	0.267308	0.275772	0.534538	0.300897	0.0930845	0.237302	0.464281	0.187834	0.0989657	0.0298823	0.122422	0.155388	0.0339532
Early Distal Tubule:4930523C07Rik	NA	0.514102	0.574755	-0.152996	-0.048627	-0.152996	0.0257133	0.332657	-0.0981651	-0.0575037	-0.0523756	-0.103827	0.0854823	0.106099	-0.0555918	0.1271	-0.0482127	-0.0617585	-0.0386965	0.152663	0.229807	0.0527454	-0.0300804	-0.0481889	-0.113248	0.098537	1.36977	1.31604	0.887303	1.19384	1.01534	1.29028	0.812894	1.25226	0.848158	1.84807	1.17324	1.29043	1.46261	1.30892	0.753925	1.52751	0.898233	1.76151	0.377714	0.0822866	0.294912	0.287867	0.0851827
Early Distal Tubule:Sim1	NA	0	0	0.118819	0	0	0	0	0.00473887	0	0.00281215	0	0	0	0	0.00764037	0.00371326	0	0	0	0	0	0.0161503	0	0	0.0127225	0.439468	0.552201	0.610213	0.626879	0.442347	0.611475	0.347458	0.513861	0.513646	1.10738	0.405013	0.37182	0.748082	0.609524	0.33197	0.540716	0.158865	1.08226	0.250774	0.134341	0.137806	0.171692	0.127455
Early Distal Tubule:Lrp4	NA	-0.0503603	-0.0503603	0.0381134	-0.0257405	-0.0503603	-0.0503603	-0.0503603	-0.0153279	-0.00504548	0.00185251	-0.030086	-0.0308206	-0.0375789	-0.0308135	-0.028633	-0.00732171	0.000234354	-0.00708785	-0.0118846	-0.0503603	-0.0305702	0.0132395	-0.0503603	-0.0400767	0.0166444	0.299499	0.393754	0.237309	0.27729	0.325643	0.124091	0.469545	0.698369	0.237827	0.715125	0.343235	0.264655	0.767871	0.297464	0.22007	0.49126	0.229828	0.478431	0.113017	-0.00162338	0.063287	0.100234	-0.00680182
Early Distal Tubule:Gldn	NA	0	0	0	0	0	0	0	0	0	0	0	0	0.00845362	0	0	0.00163047	0	0.00223062	0	0	0	0	0	0	0	0.238871	0.279965	0.110698	0.12609	0.253929	0.24351	0.37897	0.354691	0.0999234	0.360737	0.299696	0.159666	0.318237	0.464781	0.456376	0.394385	0.118549	0	0.0434248	0.0287099	0.04157	0.0530447	0.0172196
Early Distal Tubule:Sall3	NA	0	0	0	0	0	0	0	0	0.00370052	0	0	0	0	0	0	0	0.0114108	0.0040493	0	0	0	0	0	0	0	0.526724	0.474428	0.420771	0.40408	0.434513	0.399883	0.0732146	0.165619	0.379168	0.188741	0.231101	0.1857	0.147671	0.0762044	0.182364	0.477446	0.275129	0.206228	0.14894	0.119852	0.159096	0.134728	0.095617
Early Distal Tubule:Doc2a	NA	0	0	0	0	0	0	0	0.00595179	0	0.00485807	0.00466141	0	0	0.00632586	0.00403585	0.00229088	0	0.00295907	0.00760096	0	0	0	0	0	0	0.386256	0.573795	0.503581	0.263433	0.456985	0.666324	0.795456	0.745723	0.311476	0.425215	0.409039	0.277282	0.830803	0.369647	0.474475	0.44615	0.433265	0.322562	0.229804	0.21736	0.237961	0.251123	0.0911857
Early Distal Tubule:S100g	NA	0.0667993	-0.0280293	-0.0280293	-0.0280293	-0.0280293	0.107498	-0.0280293	-0.0215855	-0.00934056	0.0162215	-0.0254492	0.391221	0.0637055	-0.0280293	0.0312716	-0.00770247	0.466031	-0.0201811	0.000912451	0.0108537	-0.0103947	-0.0163334	0.296279	-0.00243823	0.0213716	2.59453	0.600813	2.35748	1.08505	1.00069	1.88463	1.2667	1.05741	0.548743	1.26782	2.17886	2.79995	0.460662	1.54189	2.2825	0.724162	1.82744	2.53365	0.105468	0.687582	0.107592	0.134822	0.525163
Early Distal Tubule:Cxcl14	NA	-0.0277073	-0.0277073	0.081564	0.08469	-0.0277073	-0.0277073	-0.0277073	-0.0165504	-0.0194263	-0.0203493	-0.0138707	0.0260646	-0.0277073	-0.0178148	-0.0277073	-0.0112417	0.0497858	-0.00461369	0.0111457	-0.0215045	0.0190846	-0.00334016	0.0278205	0.000786273	-0.00696273	1.3716	1.53132	1.70209	1.33411	1.66533	1.67356	1.88536	2.03156	1.43406	1.81967	1.38595	1.52534	2.01852	1.79533	1.07544	1.54877	1.41079	1.90049	0.117136	0.0786573	0.0870543	0.211997	0.14785
Early Distal Tubule:Chst8	NA	-0.003959	-0.003959	-0.003959	-0.003959	-0.003959	-0.003959	-0.003959	0.000510454	0.00834637	0.00580742	0.00436882	-0.003959	-0.003959	-0.003959	0.0275892	-0.00125532	-0.003959	-0.00135281	-0.003959	0.0080432	0.0354762	-0.003959	0.0110247	0.0251994	0.0153045	0.340525	0.398191	0.408775	0.299959	0.496335	0.304547	0.485113	0.509407	0.35731	0.193006	0.451985	0.138291	0.216503	0.250448	0.380917	0.0777506	0.460795	0.7554	0.145623	0.137127	0.137566	0.078464	0.103024
Early Distal Tubule:E330013P04Rik	NA	-0.00157581	-0.00157581	-0.00157581	-0.00157581	-0.00157581	-0.00157581	-0.00157581	0.00214078	0.00107447	-0.00157581	-0.00157581	0.00776421	0.0147854	-0.00157581	0.0206746	0.000496374	-0.00157581	-0.00157581	-0.00157581	0.0160889	-0.00157581	-0.00157581	-0.00157581	-0.00157581	-0.00157581	0.540734	0.423679	0.456975	0.370752	0.342742	0.615204	0.643031	0.525229	0.203322	0.435175	0.522298	0.348934	0.251039	0.688223	0.390393	0.476502	0.625594	0.868027	0.114435	0.12189	0.124822	0.156082	0.0748542
Early Distal Tubule:Bmp2	NA	-0.0137816	-0.0137816	0.127049	0.0774807	-0.0137816	-0.0137816	-0.0137816	-0.0104172	-0.00866895	-0.0121024	-0.00754137	-0.0137816	-0.0137816	-0.00674453	0.0226817	-0.00381131	0.00471692	-0.00954158	0.0069864	-0.00514667	-0.0137816	-0.0137816	-0.0137816	-0.0137816	0.00444938	1.07786	0.974607	1.05164	0.509351	0.71266	0.767325	0.931033	1.11911	0.78222	1.0314	0.851843	0.754482	1.17589	0.76586	0.828781	0.833427	1.11227	0.855821	0.138014	0.0468206	0.0691917	0.157341	-0.0137816
Early Distal Tubule:Tfap2b	NA	0	0	0	0	0	0	0	0	0.0111003	0.00640782	0	0	0	0.00518709	0.00872713	0.00466822	0	0.00307707	0.0151269	0.00831516	0.00962126	0	0	0	0	0.923981	1.19198	1.49928	1.33292	1.08949	1.28383	0.619032	0.729735	1.13704	1.14057	0.955306	0.76453	0.800549	1.35924	0.74891	1.09597	0.83699	1.5512	0.229297	0.272046	0.243194	0.312606	0.422904
Early Distal Tubule:Fgf8	NA	-0.00791376	-0.00791376	-0.00791376	0.0753443	-0.00791376	-0.00791376	-0.00791376	-0.00791376	0.00361088	0.00541904	3.09088e-05	-0.000118818	0.0158084	-0.00791376	0.00904836	0.0116849	-0.00791376	-0.00791376	0.0064306	0.0150062	-0.00791376	-0.00791376	-0.00791376	-0.00791376	-0.00791376	1.3334	1.49794	1.09022	0.831843	1.0807	1.39708	1.83685	2.14567	1.30384	1.70169	1.32705	0.93963	1.97463	1.18259	1.22113	1.12975	1.42782	1.38693	0.390725	0.218777	0.321679	0.559203	0.205069
Early Distal Tubule:Tmem52b	NA	0	0.058796	0	0	0	0.157731	0	0.0047467	0.00226868	0.0122684	0.00710725	0.0258773	0	0.00451153	0.0082773	0.00266353	0.0301586	0.00510198	0.00939332	0.00395804	0	0.0171572	0.0610089	0	0	1.1882	0.896845	1.58539	0.972937	1.31753	0.911946	0.529899	0.537778	1.2324	0.053109	0.812715	0.839411	0.654479	0.700946	0.825682	0.788568	1.05423	1.84612	0.0419089	0.033239	0.0728513	0.106212	0.0629643
Early Proximal Tubule:Fabp7	NA	0	0	0	0	0	0	0	0.0204369	0.0215807	0.0101256	0.0351239	0	0	0.0328924	0	0.0237945	0.00708896	0.00417295	0.00849576	0	0.0105425	0	0	0.0110045	0.00761226	0	0.0182046	0	0.0448712	0.0206254	0	0	0	0	0	0	0	0	0	0	0	0	0	0.139145	0.310368	0.131028	0.177303	0.242058
Early Proximal Tubule:Dusp14	NA	-0.0111471	-0.0111471	-0.0111471	-0.0111471	-0.0111471	-0.0111471	-0.0111471	0.0139851	0.00167173	0.00690794	-0.00133657	0.0152782	0.00288865	-0.0040682	-0.0111471	0.0124146	0.00462723	0.00352589	-0.0111471	-0.003594	0.030644	-0.0111471	-0.0111471	0.011924	-0.0111471	0.121201	0.113073	0.0939121	0.3969	0.132773	0.354072	0.0719687	0.128123	0.345449	-0.0111471	0.126736	0.201556	0.027297	0.236848	0.246846	0.144508	0.0417508	-0.0111471	0.388194	0.427113	0.350612	0.455303	0.271519
Early Proximal Tubule:Fut9	NA	0	0	0.32207	0.0906127	0	0	0	0.00371659	0.00419411	0.00234144	0.00738231	0.0119408	0.0136632	0.00503241	0.0172278	0.00234302	0.0114896	0.00242241	0.00801556	0	0	0	0.0157555	0	0	0.0251878	0.0333891	0.0411365	0	0.0136166	0.141403	0.0456598	0	0.0153028	0	0.0427026	0.100207	0	0	0.0470027	0	0	0	0.219003	0.44307	0.215251	0.187338	0.686959
Early Proximal Tubule:Hnf4g	NA	0	0	0	0	0	0	0	0	0	0	0	0	0	0	0	0	0.0108743	0	0	0	0	0	0	0	0	0	0	0	0	0	0	0	0	0	0	0	0	0	0	0	0	0	0	0.0395049	0.0910907	0.0995055	0.118593	0.0532638
Early Proximal Tubule:Spink1	NA	0	0	0	0.0547129	0	0	0	0	0.0105621	0.00858234	0	0.0128278	0	0	0	0.0129126	0	0	0.0111082	0	0	0	0.0219069	0	0	0.0274616	0.0487172	0.393484	0.166904	0.0250028	0.19126	0	0.0123108	0.0800328	0	0.0250001	0.211993	0.0719928	0	0.111226	0.0286633	0	0	0.365049	1.00229	0.268868	0.24689	0.872044
Early Proximal Tubule:Aldob	NA	0	0	0	0	0	0	0	0	0.00401481	0.00133211	0.00180283	0.063397	0	0	0	0.0132444	0.0601707	0	0.0163733	0.0144628	0.00970678	0	0.0437489	0	0.0184546	0	0.0362589	0.0506632	0	0	0.025975	0.013393	0	0	0	0	0	0	0	0	0	0	0	0.398386	0.745658	0.528948	0.359319	0.944047
Early Proximal Tubule:Slc17a4	NA	0	0	0	0	0	0	0	0	0	0.00112566	0	0	0	0	0	0	0	0	0	0	0	0	0	0	0	0	0.0265603	0	0	0	0	0	0	0	0	0	0	0	0	0	0	0	0	0.0313181	0.0502446	0.0711676	0.076461	0.053812
Early Proximal Tubule:Keg1	NA	0	0	0	0	0	0	0	0	0	0	0	0	0	0	0	0	0.0288374	0	0	0.00697954	0	0	0	0	0	0	0.00906596	0.0134175	0	0	0	0	0	0	0	0	0	0	0	0	0	0	0	0.140687	0.527117	0.263967	0.30159	0.492844
Early Proximal Tubule:Glyat	NA	0	0	0	0	0	0	0	0	0	0	0	0	0	0	0.007319	0	0.0159781	0	0	0	0	0	0	0	0	0	0	0	0	0	0.017377	0	0	0	0	0	0	0	0	0	0	0	0	0.0907645	0.185752	0.119429	0.14452	0.183425
Early Proximal Tubule:Hnf1b	NA	-0.00889422	-0.00889422	-0.00889422	-0.00889422	-0.00889422	-0.00889422	-0.00889422	0.00757441	0.0100788	-0.00022582	0.00022582	-0.00889422	-0.00889422	-0.0045355	0.0127112	-0.00176891	0.011278	-0.00120319	-0.00043554	0.00558611	-0.00889422	-0.00889422	0.0118662	0.00462951	-0.00889422	0.790286	0.639768	0.594046	0.923279	0.464545	0.942098	0.499576	0.435698	0.488877	0.789302	0.595818	0.332928	0.286765	0.231783	0.413856	0.537516	0.497858	1.03879	0.900353	1.06165	0.957675	0.885706	0.92252
Early Proximal Tubule:Fibcd1	NA	0	0	0	0	0	0	0	0	0	0.00210377	0	0	0	0	0	0	0	0	0	0	0	0	0	0	0.0123125	0	0.00939664	0.0652146	0	0.0158311	0.0177437	0.052472	0.0929541	0.0942604	0	0.0921907	0.0282837	0.0384441	0	0	0	0.0684592	0	0.129561	0.0917964	0.0605808	0.101594	0.132079
Early Proximal Tubule:Lfng	NA	-0.0582704	0.133043	0.194453	0.217768	0.289015	0.311959	0.427383	-0.0352089	-0.0070213	-0.00621277	-0.042562	-0.00335178	-0.0582704	-0.054607	-0.021436	-0.012788	-0.0333705	-0.0277336	0.00184193	-0.00579618	-0.035155	-0.0582704	-0.0457048	-0.00462237	0.0537668	0.00248516	0.0048785	0.0086401	-0.0582704	-0.0216728	0.0609225	0.216932	0.234903	0.0476595	-0.000835242	-0.0156261	-0.0582704	-0.0213235	0.0755096	0.114843	0.00594041	-0.00117576	0.135609	0.676911	0.7562	0.647825	1.11843	0.569091
Early Proximal Tubule:Folr1	NA	-0.00880073	-0.00880073	-0.00880073	-0.00880073	-0.00880073	-0.00880073	-0.00880073	0.000351232	0.014084	0.00621416	-0.00188214	0.054033	0.102568	-0.00167913	0.0511724	0.000306308	0.0340206	0.0384035	0.0933209	0.0326952	0.0413633	-0.00880073	0.0523284	0.0786449	0.0580358	-0.00880073	0.017897	-0.00880073	-0.00880073	0.0383083	0.00894295	0.0311412	-0.00880073	0.0699483	-0.00880073	0.0692866	-0.00880073	-0.00880073	0.0832237	0.0741687	-0.00880073	-0.00880073	0.185079	0.427006	0.684463	0.581168	0.48761	0.775177
Early Proximal Tubule:Ambp	NA	0	0	0	0	0	0	0	0	0	0	0	0	0	0	0	0	0	0	0	0	0	0	0	0	0	0	0	0	0	0	0	0	0	0	0	0	0	0	0	0	0	0	0	0.0296157	0.0502215	0.0312009	0.023005	0.0480946
Early Proximal Tubule:Dao	NA	0	0	0	0	0	0	0	0	0	0.00153727	0.00506004	0	0	0.00388392	0.0082773	0	0.00956148	0	0	0	0	0	0.00752752	0	0	0	0	0	0	0	0	0	0	0	0	0	0.0351202	0	0	0	0	0	0	0.179268	0.335657	0.11847	0.121047	0.459366
Early Proximal Tubule:Vil1	NA	0	0	0	0	0	0	0	0	0	0	0	0	0.00979522	0	0.0104594	0.00415299	0	0	0.0107933	0	0	0	0	0	0	0	0	0	0	0	0	0	0	0	0	0	0	0	0	0	0	0	0	0.100504	0.135952	0.0982889	0	0.176495
Early Proximal Tubule:Lect2	NA	0	0	0	0	0	0	0	0	0	0	0	0	0	0	0	0	0	0	0	0	0	0	0	0	0	0	0	0	0	0	0	0	0	0	0	0	0	0	0	0	0	0	0	0.0604344	0.0273193	0.0317686	0.0824727	0.0783363
Early Proximal Tubule:B3gat2	NA	0	0	0	0	0	0	0	0.00432959	0	0.00407225	0.00246026	0.0196946	0	0	0	0.004632	0.00708896	0	0	0	0	0.013078	0	0	0	0.0271548	0.00562312	0.025622	0	0	0	0	0	0	0	0	0	0	0	0	0	0.0570946	0	0.118821	0.224676	0.12874	0.164318	0.31414
Early Proximal Tubule:Irx2	NA	0	0	0	0	0	0	0	0.00642389	0.00434177	0	0	0	0	0	0	0.00224545	0	0	0.0108958	0	0.0154897	0	0	0	0	0	0.0240457	0.0712303	0	0.0177185	0.0177437	0	0	0	0	0	0	0	0	0	0	0	0	0.242132	0.270151	0.378067	0.165709	0.288178
Early Proximal Tubule:Slc2a2	NA	0	0	0	0	0	0	0	0	0	0.00116466	0	0	0	0	0	0.00192978	0.0114896	0	0	0	0	0	0	0	0	0	0	0	0	0	0	0	0	0	0	0	0.0666195	0	0	0	0	0	0	0.120162	0.332338	0.144455	0.131297	0.338932
Early Proximal Tubule:Lama1	NA	-0.0172174	-0.0172174	-0.0172174	-0.0172174	-0.0172174	-0.0172174	-0.0172174	0.000689153	0.00632314	0.0141679	0.021527	0.0332845	-0.0172174	0.00538952	-0.00634415	0.014393	0.0100693	-0.000545571	-0.0172174	-0.0172174	-0.00542401	0.0331507	-0.00404175	0.00237261	-0.00709399	0.295587	0.325313	0.415031	0.245452	0.40702	0.429252	0.0466086	0.34603	0.362933	0.28344	0.193798	0.216741	0.140405	0.0531281	0.380774	0.467213	0.373155	0.382891	0.523849	0.708146	0.585344	0.675746	0.615042
Early Proximal Tubule:Stard10	NA	-0.105499	-0.0232594	-0.105499	-0.105499	-0.105499	8.95092e-05	-0.105499	0.0155617	0.00715866	0.0363495	-0.0267171	-0.0398358	0.0162234	0.000591687	-0.0533903	0.0151352	-0.00101867	0.0378303	-0.0216144	0.0164723	-0.0276806	0.106262	-0.0401215	0.0515029	0.0134741	0.412325	0.330564	0.340336	0.215407	0.223366	0.190395	0.35821	0.365966	0.259762	0.0513186	0.36011	0.627314	0.158443	0.058904	0.394106	0.208305	0.43677	0.539376	1.06205	1.29339	1.08347	1.24298	1.43772
Early Proximal Tubule:Gc	NA	0	0	0	0	0	0	0	0	0	0	0	0	0	0	0	0	0	0	0	0	0	0	0	0	0	0	0	0	0	0	0	0	0	0	0	0	0	0	0	0	0	0	0	0.176735	0.156446	0.140469	0.0791525	0.07921
Early Proximal Tubule:BC025446	NA	0	0	0	0	0	0	0	0	0	0	0	0	0.013931	0	0	0	0	0	0	0	0	0	0	0	0	0	0	0	0	0	0	0	0	0	0	0	0.0654814	0	0	0	0	0	0	0.150541	0.141678	0.160084	0.202527	0.168622
Early Proximal Tubule:9230105E05Rik	NA	-0.010844	-0.010844	-0.010844	-0.010844	-0.010844	-0.010844	-0.010844	0.000732055	0.00497096	-0.00725044	0.0059071	-0.010844	0.00611423	0.00866996	-0.00393093	-0.00478975	0.000645572	-0.00865064	-0.010844	-0.010844	-0.010844	-0.010844	-0.010844	0.00267975	-0.010844	0.0163108	0.0436382	0.000386882	0.0699286	0.0553371	0.0342487	0.105931	0.0677987	0.00350433	0.0855373	0.0182552	0.170596	0.11753	-0.010844	0.0686141	0.0954558	-0.010844	0.183036	0.225396	0.443215	0.232575	0.311818	0.372917
Early Proximal Tubule:Pcsk2	NA	0	0	0	0	0	0	0	0	0	0	0	0	0	0	0	0.00256281	0	0	0	0	0	0	0	0	0	0	0	0	0	0	0	0	0	0	0	0.0354777	0	0	0	0	0	0	0	0.122344	0.0601394	0.0978641	0.0800033	0.105851
Early Proximal Tubule:Lrp2	NA	0	0	0	0	0	0	0	0	0.00301056	0.00476546	0	0.0297316	0	0	0	0.00208839	0.0154489	0	0	0	0.0106876	0	0	0	0	0.0320889	0.0583681	0.080474	0.104465	0.0369799	0.0489518	0.0464764	0.0210995	0	0	0	0.0351202	0.0402502	0.0920245	0.0497653	0	0.060655	0	0.340557	0.513296	0.249973	0.250929	0.55987
Early Proximal Tubule:Slc47a1	NA	0	0	0	0	0	0	0	0	0	0	0	0.0197658	0	0	0	0.00266874	0	0	0	0.0116072	0	0	0.0137323	0	0.0102942	0.0586044	0.0839234	0.048917	0	0.0431483	0.0399522	0.1001	0.206606	0.0475005	0	0.0703319	0.0505274	0.198651	0	0.102117	0	0	0	0.268535	0.39878	0.293649	0.276308	0.355906
Early Proximal Tubule:Amn	NA	0	0	0	0	0	0	0	0	0.0121901	0.00183393	0.00144614	0	0	0.00645489	0	0.00446768	0	0	0	0.00620732	0	0	0	0	0.0294038	0.0897575	0.00939664	0.072541	0.0448712	0.0782433	0	0	0	0.0614614	0	0	0	0	0	0	0	0	0	0.306095	0.373456	0.333944	0.135712	0.345906
Early Proximal Tubule:RP23-306P12.3	NA	0	0	0	0	0	0	0	0	0	0.0027266	0	0	0	0	0	0.00401988	0	0	0	0.00684255	0	0	0	0	0	0	0	0	0	0	0	0	0	0	0	0	0	0	0	0	0	0	0	0.20299	0.457277	0.167404	0.115516	0.420237
Early Proximal Tubule:Tmem27	NA	0	0	0	0.0584358	0	0	0	0.00585681	0.00309021	0.0080435	0	0	0	0	0.018573	0.00151393	0	0	0.0160949	0.00567202	0	0	0	0	0.0103502	0	0.0361107	0.0667146	0	0	0	0.0262846	0.023946	0.0143483	0	0.0782945	0	0	0.0920245	0.0602578	0	0	0	0.412201	0.621889	0.51839	0.442068	0.651644
Early Proximal Tubule:Sim2	NA	0	0	0	0	0	0	0	0	0.0037212	0	0	0	0	0	0	0	0.0125047	0	0	0	0.00703435	0	0.0104609	0	0.0123411	0	0	0	0	0	0	0	0	0	0	0	0	0	0	0	0	0	0	0.181671	0.239615	0.221666	0.252958	0.152221
Early Proximal Tubule:Steap2	NA	0.0903952	0.111366	0.0768876	-0.02967	-0.02967	-0.02967	-0.02967	0.0372118	0.0274887	0.0259447	0.00707671	0.00599668	-0.00509054	0.0092342	0.0615006	0.019461	0.0220126	0.0151795	0.0363656	0.0552689	0.0476746	0.004343	0.0279157	0.0577251	0.0663398	-0.02967	0.0392301	-0.00293908	0.230031	0.0214614	0.0384956	0.000272186	0.008399	0.130428	0.0947999	0.0433907	0.0225064	-0.02967	-0.02967	-0.02967	0.0112815	0.023228	-0.02967	0.417174	0.619441	0.430087	0.357891	0.586549
Early Proximal Tubule:Lgr4	NA	-0.0460928	-0.0162586	0.236099	-0.0648833	-0.125254	-0.0196649	0.414423	0.0777302	-0.031293	0.00809499	0.0444357	-0.0561216	-0.0520583	0.0324181	-0.0654463	-0.0299082	-0.0146734	0.0584819	-0.0126668	-0.0388323	0.00968876	0.0070712	-0.0129972	0.0463179	-0.0472167	0.218501	0.230009	0.279589	0.267879	0.214238	0.174198	0.11969	0.0703865	0.075071	0.505574	0.186647	0.23419	0.00801702	0.00852629	0.217811	0.117526	8.48957e-05	0.0625801	0.459108	0.959443	0.519945	0.826894	0.786842
Early Proximal Tubule:RP23-306P12.2	NA	0.101156	0	0	0	0	0	0	0	0	0.0032671	0.0022276	0	0	0	0	0	0	0	0	0	0	0	0	0	0	0	0	0	0	0	0	0	0	0	0	0	0	0	0	0	0	0	0	0.322867	0.428834	0.238073	0.0799137	0.411731
Early Proximal Tubule:Fxyd2	NA	0.0338637	-0.052731	-0.0140431	-0.052731	-0.052731	-0.052731	-0.052731	-0.0186967	0.0256604	0.0238957	-0.000197392	0.0756061	-0.0399495	-0.00850099	-0.0286915	0.0268218	0.109346	0.00453274	0.000848349	0.0249609	-0.0171809	0.0371925	0.136098	0.00632995	-0.0199407	-0.0252694	0.0459492	0.116042	-0.00785976	0.1263	-0.0349873	-0.052731	0.00659521	0.123649	-0.052731	0.0604406	-0.052731	-0.052731	-0.052731	-0.052731	-0.052731	-0.052731	0.141149	1.07086	1.76051	1.18198	0.785664	1.67435
Early Proximal Tubule:Dll1	NA	0	0	0	0	0	0	0	0.0096435	0.00738602	0.00298429	0.00258007	0.0127804	0	0	0	0.00514995	0	0	0	0.00674251	0	0	0	0.0135376	0.00888968	0.0944184	0.0775819	0.0463167	0.1107	0.0850711	0.0631218	0.308419	0.257322	0.175575	0.0773879	0.140518	0	0.0334168	0.0941276	0.0964409	0.154216	0	0	0.83068	0.685731	0.620019	0.936728	0.438327
Early Proximal Tubule:Clu	NA	0.0300619	-0.0565327	-0.0565327	-0.0565327	-0.0565327	-0.0565327	-0.0565327	-0.0389976	-0.000180664	-0.0235467	-0.0190293	-0.0471927	-0.0173127	-0.0488495	-0.0377585	-0.0306106	-0.0392509	-0.0330056	-0.0281655	-0.0327125	-0.0182416	-0.0399013	-0.0414698	-0.0156662	-0.0465516	0.271813	0.385154	0.456496	0.152547	0.257357	0.527909	0.967786	0.853199	0.387692	0.384965	0.420205	0.26353	0.969869	0.147593	0.472376	0.196155	0.325301	0.131301	1.64419	1.19886	1.61487	2.05641	1.21578
Early Proximal Tubule:Gm4450	NA	0	0	0	0	0	0	0	0	0	0.00114682	0	0	0	0	0	0.00271988	0	0	0	0	0	0	0	0	0	0	0	0	0	0	0	0	0	0	0	0.0274341	0	0	0	0	0	0	0	0.15166	0.145777	0.173135	0.320072	0.337084
Early Proximal Tubule:Dpp4	NA	-0.00943112	-0.00943112	-0.00943112	-0.00943112	-0.00943112	-0.00943112	-0.00943112	0.00195956	-0.00379498	0.000145929	0.00676521	-0.00033938	0.0144339	-0.00943112	0.0123137	0.00260801	0.00106793	0.00419522	0.0169023	-0.00943112	0.0221446	0.00358911	0.01323	0.00207975	-0.00943112	0.293668	0.191654	0.146931	0.125871	0.131504	0.229417	0.147522	0.117628	0.169692	0.164181	0.107662	0.224396	0.0275157	0.0667733	0.061705	0.117909	0.100561	0.178403	0.575556	0.507368	0.433518	0.518303	0.526364
Early Proximal Tubule:Hoxb3os	NA	-0.064448	-0.064448	-0.064448	-0.064448	-0.064448	-0.064448	-0.064448	0.00057724	-0.0100157	-0.0216547	-0.0207508	-0.000918573	0.00660493	-0.00855103	0.0149887	0.000607175	0.0350204	-0.0199348	-0.026075	-0.0162821	0.0240377	-0.0134582	0.0498127	-0.064448	0.00742052	0.0164882	0.119702	-0.00057724	0.13681	0.0810425	0.154819	0.115429	0.155847	0.158326	-0.011339	0.152714	-0.0147689	0.180923	0.0296796	0.245364	0.0965029	-0.064448	-0.064448	0.486909	0.629507	0.452571	0.571283	0.469954
Early Proximal Tubule:Slc39a5	NA	0	0	0	0	0	0	0	0	0	0.00323047	0	0	0	0	0	0	0	0	0	0	0	0	0	0	0	0	0.0215686	0.0116572	0	0.0248403	0	0.0282545	0.0220503	0	0	0	0.0654814	0	0	0	0	0	0	0.37372	0.331467	0.28063	0.155353	0.484388
Early Proximal Tubule:Has3	NA	0	0	0	0	0	0	0	0.00213001	0.00376989	0.0011723	0.00456415	0	0	0.0064111	0	0	0	0	0.00652564	0	0	0	0	0	0.0168014	0.0314495	0.0181972	0	0.0624391	0	0	0.0225298	0.0153532	0	0	0	0	0	0	0	0	0	0	0.171563	0.0867262	0.131523	0.124756	0.0735539
Early Proximal Tubule:Stxbp5l	NA	0	0	0.109271	0	0	0	0	0.00285884	0	0	0	0	0	0	0	0	0	0	0	0	0	0	0	0	0	0	0	0.0228678	0	0	0	0	0	0	0	0	0	0.0527017	0	0.0514537	0	0	0	0.119664	0.167886	0.140552	0.0668213	0.109156
Early Proximal Tubule:Eaf2	NA	-0.00341931	-0.00341931	-0.00341931	-0.00341931	0.268438	-0.00341931	-0.00341931	-0.00171184	-0.000697786	0.00798797	0.00658357	-0.00341931	0.0224753	0.00892241	0.00539273	-0.000750566	-0.00341931	-0.00116336	0.0135637	0.00324181	0.0444981	0.0102078	0.0130378	0.0132072	0.013789	0.0286696	0.0110208	0.0620142	0.163484	0.028196	0.147337	0.034519	0.0475291	0.0610491	-0.00341931	0.0107962	0.0620621	0.0368309	-0.00341931	0.377688	-0.00341931	0.0875488	-0.00341931	0.30119	0.671666	0.305397	0.358981	0.761949
Early Proximal Tubule:Asb9	NA	0	0	0	0	0	0	0	0	0	0	0	0	0	0	0.00976762	0	0	0.00309312	0.00654731	0	0	0.015101	0	0.0158187	0	0	0	0.0317117	0	0.0122217	0.075847	0	0	0	0	0.0238324	0.0505274	0	0.0703456	0	0	0	0	0.248874	0.529068	0.25717	0.123388	0.500991
Early Proximal Tubule:Pdzk1	NA	0	0	0	0	0	0	0	0	0.00878619	0.00412099	0.00132017	0.00818865	0.0136239	0	0	0.00223673	0.0087631	0	0	0	0	0	0.01124	0	0.00926006	0	0	0.0295184	0	0	0	0	0	0.0386659	0	0.0368623	0	0	0	0	0	0	0	0.513091	0.746287	0.557604	0.328389	0.955972
Early Proximal Tubule:Hes5	NA	0	0	0	0	0	0	0	0.0032538	0.013285	0.010388	0.00280221	0	0	0	0	0.00809452	0.00500372	0	0	0	0	0	0	0	0	0.124195	0.26641	0.151621	0.104465	0.120997	0.118153	0.0788135	0.169824	0.222441	0.3577	0.0473812	0.0771457	0.150936	0	0	0.169902	0.101074	0	0.976396	0.385468	1.02506	0.594486	0.353468
Early Proximal Tubule:Fam167a	NA	0	0	0	0	0	0	0	0	0	0	0.00261792	0	0	0	0	0.00219527	0	0.00318966	0	0	0	0	0	0	0.00930235	0	0.0482245	0	0	0	0.0663288	0	0.0286789	0.0808837	0	0.087468	0	0.0402502	0	0	0	0.122391	0	0.20075	0.242691	0.20212	0.307148	0.135062
Early Proximal Tubule:Cpn1	NA	0	0	0	0.0453793	0	0	0	0	0	0.00290291	0.00305203	0	0	0.00405581	0	0	0	0.00307562	0.0110419	0	0	0	0	0	0	0	0	0	0	0.0451367	0	0.0309857	0.0275265	0.0509973	0	0.116343	0	0	0.0920245	0.11692	0.0495632	0.0501738	0.19388	0.338623	0.324582	0.370623	0.47912	0.367386
Early Proximal Tubule:Hnf4a	NA	0	0	0	0	0	0	0	0	0	0	0.00454212	0	0	0	0	0.00297285	0.0104968	0.00227098	0	0	0.00864667	0	0	0	0	0	0	0	0	0	0.0277157	0	0	0	0	0	0	0	0	0	0	0	0	0.396937	0.525166	0.411068	0.371674	0.560296
Early Proximal Tubule:Clec18a	NA	-0.00363202	-0.00363202	-0.00363202	-0.00363202	-0.00363202	-0.00363202	-0.00363202	-0.00363202	0.0144449	0.0100538	0.00172472	-0.00363202	-0.00363202	0.00268529	0.0212566	0.0133034	0.0286319	-0.00363202	0.0110273	0.0074111	-0.00363202	-0.00363202	0.0103302	-0.00363202	0.0115996	0.384799	0.308438	0.281974	0.342212	0.23959	0.494229	0.404325	0.491549	0.397124	0.747101	0.498217	0.247266	0.418758	0.143131	0.0939417	0.195523	0.221525	-0.00363202	1.07054	1.2574	1.0668	1.58164	1.11812
Early Proximal Tubule:Acsm2	NA	0	0	0	0	0	0	0	0	0	0.00119971	0	0	0	0	0	0.00254812	0	0	0	0	0	0	0	0	0	0	0	0.0200247	0	0	0	0	0	0	0	0	0	0	0	0	0	0	0	0.184512	0.292362	0.23796	0.234797	0.344377
Early Proximal Tubule:Cbln4	NA	0	0	0	0	0	0	0	0	0.00279782	0	0	0.00998873	0	0	0	0	0	0	0	0	0	0	0	0	0	0	0	0.0226251	0	0	0	0.0512656	0.0123108	0	0.0326683	0	0	0	0	0.0638353	0	0	0	0.241385	0.180942	0.281629	0.182739	0.122491
Early Proximal Tubule:Cpb2	NA	0	0	0	0	0	0	0	0	0.00413939	0.0028246	0	0	0	0	0	0.00295255	0	0	0	0	0	0	0	0.0146404	0	0	0.117642	0.077638	0	0.0557155	0.0277157	0.0466392	0.152553	0.0413206	0.395875	0.0616742	0.112689	0.0384441	0.216822	0	0.0528388	0.0643262	0	0.576107	0.437591	0.556134	0.58713	0.334691
Early Proximal Tubule:Mcmdc2	NA	0	0	0	0	0	0	0	0.00299309	0.00309021	0.00330365	0.00767533	0	0.0117774	0.00531873	0.00886003	0	0.00917856	0.00419786	0	0.00893247	0	0	0	0	0	0.0310585	0	0.0103278	0.0448712	0.0149309	0.0244402	0.0246394	0.0810566	0	0	0	0.0282837	0	0	0.0711361	0.0525841	0	0	0.184294	0.352647	0.273099	0.211112	0.348592
Early Proximal Tubule:Car4	NA	0	0	0	0	0	0	0	0	0.00929854	0.0129349	0.00174967	0	0	0	0	0.0108626	0	0	0.0109971	0.00618623	0.0089935	0	0	0	0.00998117	0.0531492	0.134104	0.117517	0.166904	0.242043	0.084388	0.0737425	0.103347	0.165141	0.061863	0.0687763	0.0465833	0.0384441	0	0.212864	0.0867977	0	0	0.968366	0.712457	1.03149	1.07482	0.808624
Early Proximal Tubule:Pcsk9	NA	0.0791608	0	0	0	0	0	0	0.00319361	0	0.00294065	0.00280733	0	0.0215242	0	0	0.0061912	0	0.00551185	0	0	0	0	0	0.0136547	0	0	0.0220005	0.0161066	0.0448712	0.0424294	0	0.108209	0	0.0500539	0.0326683	0.0720515	0.0282837	0	0	0	0.0245901	0	0	0.258012	0.183234	0.23118	0.2083	0.178997
Early Proximal Tubule:Irx1	NA	0	0	0	0	0	0	0	0	0.00193518	0.00608102	0	0.0109153	0	0	0	0.00619132	0	0	0	0	0.00844457	0	0.00999803	0	0	0	0.0550059	0.0482363	0	0	0	0	0	0	0	0	0.0282837	0	0	0.0561137	0	0	0	0.367624	0.560295	0.607019	0.522164	0.614677
Early Proximal Tubule:Osr2	NA	-0.0121561	0.0932381	-0.0121561	0.0644934	-0.0121561	-0.0121561	-0.0121561	-0.00252644	0.00913713	0.00336895	-0.00451674	0.00934184	-0.0121561	0.00177002	-0.000824902	0.0114779	0.0207927	0.00816999	-0.00282623	0.0136997	0.0231579	0.00120448	0.013595	-0.0121561	-0.0028245	0.134775	0.043505	0.00263797	-0.0121561	0.0241641	0.0707722	-0.0121561	0.0325982	0.0493053	0.172112	0.0298544	-0.0121561	-0.0121561	-0.0121561	-0.0121561	-0.0121561	-0.0121561	-0.0121561	1.69158	1.89309	1.67919	1.67872	1.58623
Erythrocytes:Ctse	NA	0	0	0	0	0	0	0	0	0.00269933	0	0	0	0	0	0	0.00251824	0	0	0	0	0	0	0	0.0151857	0	0	0	0	0.0448712	0	0	0	0	0	0	0	0	0	0	0	0	0	0	0	0	0.00462811	0	0
Erythrocytes:Gata1	NA	0	0	0	0	0	0	0	0	0	0	0	0	0	0	0	0	0	0	0	0	0	0	0	0	0	0	0	0	0	0	0	0	0	0	0	0	0	0	0	0	0	0	0	0	0	0	0	0
Erythrocytes:Fn3k	NA	0	0	0	0	0	0	0	0	0	0.00218473	0.00214831	0	0	0.00634707	0	0	0	0	0	0.0111913	0	0	0	0	0	0.0402344	0	0.123023	0	0	0	0	0	0	0	0.0280236	0	0	0	0.0829695	0	0	0	0.0137051	0.0191745	0.00605824	0.0260816	0.0191828
Erythrocytes:Syt14	NA	-0.0161663	-0.0161663	-0.0161663	-0.0161663	0.331119	-0.0161663	-0.0161663	0.0128651	0.0151674	0.0167746	0.000179094	0.0120357	0.0122293	0.00574151	0.0105027	0.00523829	-0.00557735	0.0150899	-0.0161663	-0.000463399	-0.0161663	-1.60223e-05	-0.00614596	0.0290087	-0.0161663	-0.0161663	0.0455302	-5.9763e-05	-0.0161663	-0.0016153	0.00157736	-0.0161663	-0.0161663	0.00905947	0.0988057	-0.0161663	-0.0161663	0.0365354	-0.0161663	-0.0161663	0.0990993	-0.0161663	-0.0161663	-0.0054533	0.0373409	0.0173081	-0.0161663	0.00399384
Erythrocytes:Icam4	NA	0	0	0	0	0	0	0	0	0	0.0016759	0	0	0	0	0	0	0	0	0	0	0	0	0	0	0	0	0	0	0	0	0	0	0	0	0	0	0	0	0	0	0	0	0	0	0	0	0	0
Erythrocytes:1300017J02Rik	NA	0	0	0	0	0	0	0	0	0	0.0014801	0	0	0	0	0	0	0	0	0	0	0	0	0	0	0	0	0	0	0	0	0	0	0	0	0	0	0	0	0	0	0	0	0	0	0	0.00702194	0	0
Erythrocytes:Gm14862	NA	0	0	0	0	0	0	0	0	0	0	0.00292429	0	0	0	0	0	0.00864873	0	0.0116735	0	0	0	0	0.00782939	0	0	0	0	0	0	0	0	0	0	0	0	0	0	0	0	0	0	0	0	0	0	0	0
Erythrocytes:Ank1	NA	0	0	0	0	0	0	0	0.00318063	0	0.00294797	0.00240451	0	0.0111651	0	0	0.00229347	0	0.00134972	0.0136633	0	0	0	0	0	0	0	0	0	0	0	0.0481648	0	0	0	0	0	0	0	0	0	0	0	0	0	0	0	0	0
Erythrocytes:Car1	NA	0	0	0	0	0	0	0	0.00151275	0.00307554	0.00136745	0	0	0	0	0	0	0	0	0	0	0	0	0	0	0	0	0	0	0	0	0	0	0	0	0	0	0	0	0	0	0	0	0	0	0	0	0	0
Erythrocytes:Epb41	NA	-0.188058	-0.0748312	0.0904834	0.00107861	0.0837983	-0.188058	0.297595	0.0647102	0.0450939	0.00340289	0.0504393	-0.0360171	0.0132149	0.0514353	0.0402958	-0.0385248	-0.0205243	0.0422736	-0.00775715	-0.0198126	-0.0260683	0.0167123	-0.0596473	0.0248121	-0.0157478	0.217908	0.13286	0.0645805	0.0962954	0.134295	0.0373614	-0.00554959	-0.00904089	-0.0498449	0.047651	0.15959	0.0590093	0.242492	0.180429	-0.0594148	0.142673	0.0232986	0.193655	0.116096	0.0670445	0.0891106	0.0247162	0.0634185
Erythrocytes:Grap2	NA	0	0	0	0	0	0	0	0	0	0	0	0	0	0	0	0	0	0	0	0	0	0	0	0	0	0	0	0	0	0	0	0	0	0	0	0	0	0	0	0	0	0	0	0	0	0	0	0
Erythrocytes:Ell2	NA	0.263451	0.070546	0.338528	0.0336854	-0.0116939	0.173458	-0.0116939	-0.0079619	-0.00146114	-0.000873871	-0.00242144	-0.0116939	8.35532e-05	0.00794592	0.00539847	0.00265238	-0.0116939	0.00254465	0.00308203	0.0155121	0.0329484	-0.0116939	-0.0116939	0.00111976	0.0173652	0.00458374	0.035982	-0.0116939	0.0611689	0.0187647	0.0301233	-0.0116939	0.0515195	0.0291949	-0.0116939	0.0588985	0.0388335	0.0317182	-0.0116939	-0.0116939	0.0292576	0.106855	-0.0116939	-0.00552512	0.0377776	0.0116133	0.0323207	0.0561264
Erythrocytes:Hemgn	NA	0	0	0	0	0	0	0	0	0	0	0.00229451	0	0	0	0	0	0	0	0	0	0	0	0	0	0	0	0	0	0	0	0	0	0	0	0	0	0	0	0	0	0	0	0	0	0	0	0	0
Erythrocytes:Rhag	NA	0	0.113227	0	0	0	0	0	0	0	0.00146752	0	0	0	0	0	0	0	0	0	0	0	0	0	0	0	0	0	0	0	0	0	0	0	0	0	0	0	0	0	0	0	0	0	0	0	0	0	0
Erythrocytes:Cdr2	NA	-0.0691072	0.35074	0.15539	-0.0691072	0.20275	0.06642	-0.0691072	0.0221914	-0.0265624	-0.00900329	0.0192923	0.00381241	-0.0550715	0.0154956	-0.0142071	-0.026702	-0.0187815	0.00692288	-0.0535698	0.00180968	-0.0691072	0.0438142	-0.0591092	-0.0277716	-0.0154158	0.055876	0.129219	0.125968	0.0186694	0.0470375	0.217767	0.142411	0.105358	0.0308857	0.340347	0.0718499	-0.00197895	0.222206	0.315943	0.0881332	0.0622201	0.299161	0.118727	0.0652406	0.0133413	0.0241427	0.0871801	0.0350335
Erythrocytes:6030468B19Rik	NA	0	0	0	0	0	0	0	0	0	0	0	0	0	0	0	0	0	0	0	0	0	0	0	0	0	0	0.00972205	0	0	0	0	0	0	0	0	0	0	0	0	0	0	0	0	0	0	0	0	0
Erythrocytes:Car2	NA	-0.02774	-0.02774	-0.02774	-0.02774	-0.02774	0.107787	-0.02774	-5.37507e-05	-0.0136958	-0.0200451	0.00811079	-0.02774	-0.00349465	-0.00813048	-0.0112861	-0.0134347	0.00766238	0.00835678	-0.02774	-0.0200624	-0.0172088	-0.00649931	-0.02774	0.00785532	-0.02774	0.157243	0.33331	0.223985	0.089994	0.22538	0.370726	0.0749654	0.170544	0.389159	0.0319683	0.256176	0.404843	0.0674338	0.372641	0.510202	0.0539812	0.320989	-0.02774	0.277788	0.400811	0.256863	0.221571	0.421941
Erythrocytes:Gm10603	NA	0	0	0	0	0	0	0	0	0.00431439	0	0	0	0	0	0	0.00175418	0	0.00349914	0	0	0	0	0	0	0	0	0	0	0	0	0	0	0	0	0	0	0	0	0	0	0	0	0	0	0.00520566	0	0	0
Erythrocytes:Asb17os	NA	0	0	0	0	0	0	0	0.0034334	0	0	0.00204862	0	0	0	0	0	0	0.00349914	0	0	0	0	0.0139494	0	0	0	0	0	0	0	0	0	0	0	0	0	0	0	0	0	0	0	0	0	0.00528212	0	0	0
Erythrocytes:Sptb	NA	0	0	0	0	0	0	0	0	0.00876646	0	0.00266947	0	0	0	0	0	0	0	0	0	0	0	0	0	0	0	0	0	0	0	0	0	0	0	0	0	0	0	0	0	0	0	0	0.0152546	0.0444552	0	0	0.0117368
Erythrocytes:Ackr1	NA	0	0	0	0.146027	0	0	0	0	0	0	0	0	0	0.0051494	0	0	0	0.00182389	0	0	0	0	0	0	0	0	0	0	0	0	0	0	0	0	0	0	0	0	0	0	0	0	0	0	0	0	0	0
Erythrocytes:Riok3	NA	0.0515475	0.103831	-0.0907812	0.0277769	0.0678946	-0.0626465	-0.203962	3.03749e-05	-0.0758106	-0.041251	-0.0183676	0.0270955	-0.0313561	0.0284104	-0.0623184	-0.0419318	-0.0107661	-0.0151211	0.127919	-0.0226302	0.0468746	-0.0213563	0.000961044	0.0459573	0.0270223	-0.125376	0.022648	-0.0481762	-0.0932625	0.00399036	-0.00041668	0.153808	0.0127566	-0.136593	-0.028538	-0.0707457	0.0170968	0.179916	-0.0336301	0.281463	0.108122	-0.0486087	-0.203962	0.00895198	-0.00972093	-0.041724	0.171345	-0.07716
Erythrocytes:F930017D23Rik	NA	0	0	0	0	0	0	0	0	0	0	0	0	0	0	0	0	0	0	0	0	0	0	0	0	0	0	0	0	0	0	0	0	0	0	0	0	0	0	0	0	0	0	0	0.00379919	0	0	0	0
Erythrocytes:Epb42	NA	0	0	0	0	0	0	0	0.0093601	0.0037212	0.000904876	0.00694028	0	0	0	0	0.00195589	0	0	0	0.00647566	0	0	0	0	0	0	0	0	0	0	0	0	0	0	0	0	0	0	0	0	0	0	0	0	0.00485776	0.00553003	0.0210096	0
Erythrocytes:Gm16867	NA	0	0	0	0	0	0	0	0.006907	0.00420408	0.00578628	0.00283394	0.00580829	0	0.0134742	0	0.0148155	0.00962033	0.00311995	0	0	0.0278731	0.0242249	0.0110464	0	0	0	0.0265876	0.0116572	0	0.0169458	0.0277157	0	0.0107604	0	0	0	0	0	0	0	0	0	0	0	0.0159955	0	0.0219816	0.014432
Erythrocytes:Nxpe2	NA	0	0	0	0	0	0	0	0	0	0	0	0	0	0	0	0.00147664	0	0	0	0	0	0	0	0	0	0	0	0	0	0	0	0	0	0	0	0	0	0	0	0	0	0	0	0.00631556	0	0	0	0
Erythrocytes:Abcb4	NA	0	0	0	0	0	0	0	0.00301516	0.00394537	0	0	0	0	0	0	0.00373854	0.00752284	0.00233452	0	0.026004	0	0	0	0	0	0	0	0.0147941	0	0	0	0	0	0	0	0	0	0	0	0	0.0528388	0	0	0	0.0113786	0	0	0
Erythrocytes:Isca1	NA	0.092874	0.0213103	-0.165541	-0.0641872	-0.165541	-0.0599524	-0.165541	-0.0372708	0.0352156	0.0309425	-0.0205261	-0.0322751	0.0142011	-0.0420597	-0.0558072	0.0127626	0.014656	-0.00277175	0.0409941	0.041421	0.036936	-0.0375257	-0.0523837	-0.0299721	-0.0195247	-0.035095	-0.0152999	-0.00643261	0.0658929	-0.026464	0.0524417	0.0184152	0.176715	-0.00577631	0.0100771	-0.00104409	-0.137257	-0.0299745	0.0982865	0.00258268	0.0596636	0.110939	-0.165541	0.0528973	-0.0803022	0.0230047	-0.0105798	0.048671
Erythrocytes:Cfap57	NA	0	0	0	0	0	0	0	0	0	0	0	0	0	0	0	0	0	0	0	0	0	0	0	0	0	0	0	0	0	0	0	0	0	0	0	0	0	0	0	0	0	0	0	0	0	0.00286196	0	0
Erythrocytes:Gm867	NA	0	0	0	0	0	0	0	0	0	0	0.00176828	0	0	0	0	0	0	0.00685455	0	0	0	0.00728662	0	0	0	0	0	0	0	0	0	0	0	0	0	0	0	0	0	0	0	0	0	0	0	0	0	0
Erythrocytes:Acmsd	NA	0	0	0	0	0	0	0	0	0	0	0	0.0088115	0	0	0	0	0	0	0	0	0	0	0	0	0	0	0	0	0	0	0	0	0	0	0	0	0	0	0	0	0	0	0	0	0	0	0	0
Erythrocytes:Hsd3b6	NA	0	0	0	0	0	0	0	0	0	0	0	0	0	0	0	0	0	0.00958508	0	0	0	0.0185768	0	0	0	0	0	0	0	0	0	0	0	0	0	0	0	0	0	0	0.0375371	0	0	0	0	0	0	0
Erythrocytes:Spta1	NA	0	0	0	0	0	0	0	0	0	0.00118018	0	0	0	0	0	0	0	0.0017878	0	0	0	0	0	0	0	0	0	0	0	0	0	0	0	0	0	0	0	0	0	0	0	0	0	0.00661496	0	0	0	0
Erythrocytes:Hbq1a	NA	0	0	0	0	0	0	0	0.0047496	0	0	0	0	0	0	0	0	0.00500372	0.00297549	0	0	0	0.00728662	0	0	0	0	0	0	0	0	0	0	0	0.0336511	0	0	0	0	0	0	0.0679569	0	0	0	0	0	0	0
Erythrocytes:Pnpo	NA	-0.0558357	-0.0558357	0.0452791	-0.0558357	-0.0558357	-0.0558357	-0.0558357	-0.0138213	-0.0307898	-0.0322915	-0.0316023	-0.0453998	-0.0442964	-0.0239257	-0.0429442	-0.0254039	-0.0151789	-0.039001	-0.0471121	-0.0365492	-0.0461289	-0.0558357	-0.0296441	-0.0417556	-0.0394447	0.051644	0.05419	0.0213233	0.0168841	0.0588483	0.00236346	0.0834324	0.0310341	0.0250479	0.17075	-0.00684759	-0.00925241	0.0228585	0.0145098	-0.0558357	0.00837504	0.00481925	-0.0558357	0.0355952	0.0539212	0.092476	0.0522859	0.173223
Erythrocytes:Rec114	NA	0	0	0	0	0	0	0	0	0.00225401	0.00246075	0.00255687	0	0	0.00615179	0	0.00154935	0	0	0	0	0	0	0.0102938	0	0	0	0	0	0	0	0	0	0	0	0	0.0574992	0	0	0	0	0	0	0	0	0	0	0	0.0212598
Erythrocytes:Gm42749	NA	0	0	0	0	0	0	0	0	0	0.00144784	0	0	0	0	0	0	0	0	0	0	0	0	0	0	0	0	0	0	0	0	0	0	0	0	0	0	0	0	0	0	0	0	0	0	0	0	0	0
Erythrocytes:Rhd	NA	0	0	0	0	0	0	0	0.00616458	0	0.00276534	0.00294462	0	0	0	0	0.0054603	0	0.00899735	0	0	0.00703435	0	0	0.0135376	0.0103923	0	0	0	0	0	0	0.0169836	0	0	0	0	0	0	0	0	0	0	0	0	0	0	0	0
Erythrocytes:Hbq1b	NA	0	0	0	0	0	0	0	0	0.00361208	0.00245512	0	0	0	0	0	0	0	0.0017878	0	0	0	0	0	0	0.0107011	0	0	0	0	0	0	0	0	0	0	0	0	0	0	0	0	0	0	0.00534912	0	0	0	0
Erythrocytes:Dhrs11	NA	-0.0174181	-0.0174181	-0.0174181	-0.0174181	-0.0174181	-0.0174181	-0.0174181	-0.00235744	0.0319153	0.0243508	0.00842337	0.0244441	-0.00262257	0.0158206	0.0163413	0.0306239	-0.00491343	0.0146025	0.000411403	0.0360043	0.00296284	-0.0174181	-0.00580035	-0.0174181	0.00770058	-0.0174181	0.0330639	-0.0174181	-0.0174181	-0.0174181	-0.0174181	0.0397821	-0.0174181	0.0280105	0.0356909	-0.0174181	-0.0174181	-0.0174181	-0.0174181	-0.0174181	-0.0174181	-0.0174181	-0.0174181	0.00539138	0.00565725	0.0132988	-0.0174181	0.0349942
Erythrocytes:March2	NA	0.0167233	-0.111954	-0.434771	0.0248164	0.184371	0.238865	-0.434771	-0.133665	-0.110518	-0.126502	-0.163836	0.0878237	0.0193717	-0.154416	0.0559695	-0.131518	0.126294	-0.0279306	0.0332049	-0.0138143	-0.0366525	-0.102579	-0.0345188	-0.118683	-0.157144	-0.0755861	-0.158218	0.0458034	-0.239684	-0.185266	-0.0732751	-0.0225148	-0.113725	-0.179346	-0.173169	-0.136729	-0.269511	-0.0698615	-0.0158907	0.329374	-0.133582	-0.00256761	-0.053057	-0.0509751	0.152995	-0.114633	0.133451	0.0220835
Erythrocytes:Fam210b	NA	-0.0677748	-0.0677748	0.0639054	0.105037	-0.0677748	-0.0677748	-0.0677748	-0.0232906	-0.00592691	0.0184708	-0.0211617	-0.0319413	0.0323975	-0.0332384	0.0852764	0.00889561	-0.0404216	-0.0164879	-0.00116461	-0.0138061	0.012316	-0.0282068	-0.0342571	-0.0260435	-0.0328443	0.0322748	0.0161145	0.0740088	-0.0229035	0.0328264	0.12698	0.114889	0.0392031	-0.0391963	-0.00406171	0.209774	-0.00229333	0.0248626	-0.0677748	0.149401	-0.00964029	-0.0677748	-0.0677748	-0.0032457	0.0347823	0.0143229	-0.0223601	0.108503
Erythrocytes:Slc4a1	NA	0	0	0	0	0	0	0	0	0.00357118	0.00158064	0.002741	0	0	0.0112169	0	0.00147664	0	0.00600046	0	0	0	0	0.00752752	0	0	0	0.0220578	0	0	0.0136605	0	0	0	0	0	0	0	0	0	0	0	0	0	0	0	0	0	0
Erythrocytes:Isg20	NA	0	0	0	0	0	0	0	0	0.00248931	0.00329077	0	0	0.0140358	0.00382946	0	0	0	0.00312631	0	0.00395804	0.0269237	0	0	0	0	0.0294781	0.00962359	0	0	0	0	0	0	0	0	0.0149642	0	0	0	0	0	0	0	0	0	0.00500116	0	0
Erythrocytes:Fam220a	NA	0.00899762	0.104708	0.350389	0.0186773	1.38722	0.252375	0.336815	0.0837144	-0.0174681	-0.0566077	0.0874211	0.0346302	-0.0685223	0.187855	-0.0150063	0.0119886	-0.0407227	0.0704139	-0.130814	-0.173168	-0.0582884	-0.0479524	-0.0237789	0.218324	-0.0437985	-0.154065	0.0440925	0.0681738	0.23797	-0.0967906	0.12521	0.0315363	0.0541919	-0.138507	0.285393	-0.1437	-0.0619807	-0.0837876	0.232087	0.182766	0.142977	-0.117054	0.164562	-0.0644783	-0.0644892	-0.0923555	0.0835234	-0.214805
Erythrocytes:Trim10	NA	0	0	0	0	0	0	0	0.00218068	0	0.00132045	0.00176828	0	0	0.00314063	0	0	0	0.00302922	0	0	0	0	0	0	0	0	0	0	0	0	0	0	0	0	0	0	0	0	0	0	0	0	0	0	0	0	0	0
Erythrocytes:Hbb-bs	NA	0.161334	0.792873	-0.239239	0.234231	0.680826	0.806469	0.757812	-0.00403143	0.278318	0.268807	-0.0589035	-1.47928	-0.00829224	0.0159072	0.0256491	0.25911	-1.41513	0.79545	-2.07549	0.0362393	-1.96392	0.833054	-1.36124	0.823312	-2.37143	-0.112186	0.230511	-1.34681	-0.164247	0.206616	-1.30795	-2.37283	-2.08426	0.327039	-0.0937332	-0.0306421	0.248512	-2.21971	0.737656	-1.94432	-0.21864	0.73361	0.74134	0.181528	-1.50593	0.197326	-2.04057	-1.50161
Erythrocytes:Tspo2	NA	0	0	0	0	0	0.105589	0	0	0.00111081	0	0.00373325	0	0.0145925	0	0	0	0	0.00452577	0	0	0	0	0	0.0116681	0	0	0.00972205	0	0	0	0.0177437	0	0	0.0336511	0	0	0	0	0	0	0	0	0	0.0217892	0	0.00515979	0	0
Erythrocytes:Bpgm	NA	-0.19792	-0.192299	-0.292748	-0.0875637	-0.0208915	-0.0630201	0.192905	0.0143578	-0.0206382	-0.0302919	0.0057102	-0.0485696	-0.0129499	0.00765941	-0.12717	-0.0185884	-0.0581931	0.0340534	-0.117006	-0.136908	-0.113784	-0.0614593	0.0195556	0.0132082	-0.121559	0.435166	0.541289	0.240791	0.225733	0.388522	0.740884	0.631273	0.701642	0.643979	0.604559	0.484882	0.187451	0.548303	0.713255	0.363893	0.645042	0.906382	0.678918	0.260866	0.305565	0.304828	0.103552	0.276984
Erythrocytes:Hba-a2	NA	-0.0105451	1.7217	-0.43829	0.279777	2.23035	2.10065	1.88468	0.109249	0.458484	0.470512	0.0767445	-0.74118	-0.685425	-0.0343321	-0.693321	0.469371	-0.698841	1.80526	-0.609579	-0.718627	-0.634079	2.02314	-0.74118	1.90965	-0.650368	-0.711692	0.595126	-0.719621	0.0309525	0.388657	-0.74118	-0.651365	-0.646854	0.655769	0.137968	-0.74118	-0.473022	-0.654548	1.48548	-0.74118	0.0715068	1.52162	1.25566	0.440993	-0.733389	0.435794	-0.715232	-0.699452
Erythrocytes:Slc25a37	NA	-0.0554271	0.00336885	-0.0554271	-0.0554271	0.563715	-0.0554271	-0.0554271	-0.0295079	-0.0162349	-0.0220283	0.00113948	-0.047004	-0.0197581	-0.00889652	0.00850163	-0.0153812	-0.0459793	-0.00551511	-0.0313333	-0.0171225	-0.0462864	-3.61265e-05	-0.0554271	0.0311661	-0.027034	0.0389036	0.0476593	0.0493838	0.0797318	0.00445922	0.141982	-0.0307877	0.0202443	-0.000947875	0.0416824	0.102766	-0.0554271	-0.012015	0.0307508	0.0720597	-0.030837	-0.0554271	-0.0554271	0.0258775	0.0272824	0.00665137	0.0667744	-0.0355546
Erythrocytes:Ube2l6	NA	-0.0971552	0.074868	0.0436751	-0.0415118	0.25013	-0.0971552	-0.0971552	0.00961786	0.0633413	0.062979	0.124836	0.171477	0.130865	0.0427615	0.089525	0.0519631	0.326769	0.225075	0.120153	0.0433345	0.123218	0.350167	0.500085	0.287436	0.183892	-0.0808775	-0.0358642	-0.0807521	-0.0971552	-0.0636562	-0.061749	-0.0971552	-0.0506207	0.0612887	-0.0374468	-0.069341	-0.0305356	-0.000287644	-0.0971552	-0.0971552	-0.0725651	-0.00612787	-0.0971552	-0.0458256	-0.091873	-0.0556738	-0.0971552	-0.0785691
Erythrocytes:Fam46c	NA	-0.0116629	-0.0116629	-0.0116629	-0.0116629	0.335622	-0.0116629	-0.0116629	-0.000455347	-0.0105521	0.000314488	-0.00320478	0.0591692	0.0692038	-0.0116629	0.0211964	-0.000536131	0.0421024	0.00395912	-0.0116629	0.0260485	0.031833	-0.0116629	-0.000616512	0.00670051	0.00102542	0.094917	0.00499678	0.0192377	-0.0116629	0.00016405	0.00571405	0.0818056	0.0313765	-0.0116629	0.135642	0.0174362	0.128938	0.139231	-0.0116629	0.0263072	-0.0116629	0.116838	-0.0116629	0.0462605	0.0399205	-0.00734212	-0.0116629	0.0706118
Erythrocytes:Gypa	NA	0	0	0	0	0.347285	0	0	0.00655091	0.0176901	0.00962693	0.00654524	0	0	0	0	0.0173987	0	0.0203865	0	0	0	0	0	0.0121286	0	0	0.0302186	0	0	0.0112153	0	0	0	0.0489539	0	0	0	0	0	0	0	0	0	0.0129679	0	0.0086278	0	0.0209174
Erythrocytes:Hba-a1	NA	0.0928894	0.807471	-0.162114	-0.0857414	0.77642	0.747439	0.599572	-0.0254669	0.0799065	0.10105	-0.0331028	-1.17554	0.112628	-0.0999027	0.100638	0.0914226	-1.07721	0.7996	-2.79431	0.0347746	-3.3485	0.849992	-1.10958	0.864915	-2.6076	-0.162964	0.0789563	-1.40889	-0.183746	-0.00591094	-1.47867	-2.58472	-2.93942	0.136611	-0.123424	0.0421603	0.48986	-3.44414	0.713116	-1.33111	-0.149616	0.71541	0.620092	-0.00801871	-1.39136	0.0229611	-2.92793	-1.44257
Erythrocytes:Hbb-bt	NA	0.374254	1.98607	0.48314	0.468524	2.23394	2.07776	2.13474	0.0745663	0.404062	0.33629	0.0175605	-1.00984	-0.644751	0.150845	-0.455659	0.264891	-1.12137	2.008	-1.25704	-0.568095	-1.27699	2.17709	-1.17808	2.14714	-1.30461	-0.274364	0.29616	-1.17743	-0.398281	0.148152	-1.08947	-1.25764	-1.21378	0.472326	-0.363367	-0.595503	0.20673	-1.27939	2.00989	-0.815129	0.00140978	1.54744	1.75926	0.223367	-1.1622	0.248153	-1.30244	-1.10549
Erythrocytes:Mkrn1	NA	-0.0812007	-0.223804	-0.33633	-0.208418	0.761082	-0.285082	-0.470234	-0.195273	-0.154347	-0.19748	-0.240568	-0.194937	0.00073928	-0.275482	-0.13543	-0.184436	-0.057649	-0.0854912	-0.101224	-0.145887	0.0105606	-0.10985	-0.143492	-0.0494962	-0.198278	0.422267	0.460352	0.272076	0.250083	0.228693	0.0774476	0.477475	0.33339	0.135532	0.133724	0.373258	0.491067	0.463402	0.130229	0.587557	0.150793	0.45785	0.534097	0.147661	0.334002	0.215017	0.255572	0.284967
Erythrocytes:Fech	NA	0.417028	-0.159213	0.160148	0.177857	0.773298	0.0588337	1.09496	-0.0275076	0.0275249	-0.00899344	-0.0501445	0.0605656	0.0662802	-0.0257303	0.02876	0.0185707	0.0655167	0.000727948	0.144453	0.0217109	0.0799898	0.0334368	0.0239082	0.101116	0.0599855	-0.0892213	-0.0825162	-0.0796186	-0.0686733	-0.0879373	-0.109456	-0.142276	-0.0981472	-0.0188068	-0.185341	-0.0850134	-0.165144	-0.0872702	0.0225985	-0.0644385	-0.00229679	-0.127041	-0.0241294	0.0130307	0.00515992	-0.0218284	0.0754969	-0.0110063
Erythrocytes:Snca	NA	-0.0183984	-0.0183984	-0.0183984	0.0303272	0.528436	0.166754	0.467255	-0.00302271	0.0204084	0.0104952	0.00442308	-0.0090193	0.00572182	0.0368747	-0.0114662	0.0189088	-0.0183984	0.0574937	-0.0183984	-0.00793167	-0.00830437	0.0606987	-0.0183984	-0.00673031	-0.0183984	-0.0183984	0.0582386	-0.0183984	-0.0183984	-0.00734704	-0.0183984	-0.0183984	0.00182744	0.0659959	-0.0183984	0.000959223	-0.0183984	-0.0183984	0.0677795	-0.0183984	-0.0183984	0.133225	-0.0183984	0.0530844	-0.00639933	0.0130848	-0.0183984	-0.0183984
Erythrocytes:Alas2	NA	-0.0383734	0.0835972	-0.0383734	-0.0383734	-0.0383734	0.50179	-0.0383734	-0.000740721	0.0670444	0.0181112	-0.00527636	-0.0151941	-0.00409393	0.0331816	-0.0306618	0.021748	0.020099	0.134946	-0.0383734	0.00688868	-0.0383734	0.167766	-0.00910034	0.114273	-0.0383734	-0.00890232	0.0701888	-0.0383734	0.042845	0.0248846	0.0459845	-0.0383734	-0.015041	0.0331974	-0.0383734	0.0127044	-0.0383734	-0.0383734	0.294305	-0.0383734	-0.0383734	0.217995	0.361735	0.0208934	-0.0294348	0.0130442	-0.0383734	-0.017991
Immune:Gpr65	NA	0	0	0	0	0	0	0	0	0	0	0	0	0	0	0	0	0	0	0	0	0	0	0	0	0	0	0	0	0	0	0	0	0	0	0	0	0	0	0	0	0	0	0	0	0	0	0	0
Immune:Ncf2	NA	-0.00538031	-0.00538031	-0.00538031	-0.00538031	-0.00538031	-0.00538031	-0.00538031	0.000592339	-0.00263525	0.000748034	0.000459069	-0.00538031	-0.00538031	-0.00154009	-0.00538031	-0.000297263	-0.00538031	-0.00538031	-0.00538031	-0.00538031	0.00421733	-0.00538031	-0.00538031	-0.00538031	-0.00538031	-0.00538031	0.000242812	-0.00538031	-0.00538031	0.0314446	-0.00538031	-0.00538031	0.00538008	-0.00538031	-0.00538031	-0.00538031	0.0949231	0.0498578	-0.00538031	0.0548775	-0.00538031	-0.00538031	-0.00538031	0.00558949	-0.00538031	-0.000932582	0.0101138	0.00522468
Immune:Ptpn6	NA	0.0803363	-0.0144922	-0.0144922	-0.0144922	-0.0144922	-0.0144922	-0.0144922	-0.000812265	-0.00709272	-0.00800635	-5.60639e-05	-0.0144922	-0.0144922	-0.00998067	-0.00372512	-0.0121872	0.00257026	-0.0096206	-0.0144922	-0.00776198	0.0198469	-0.0144922	0.00115319	-0.0144922	-0.0144922	0.0165663	0.0344515	0.122746	0.0662804	0.0436391	0.0114828	-0.0144922	0.0907541	0.0811564	0.0526324	0.0334988	0.0383605	-0.0144922	-0.0144922	0.0511628	0.0100979	-0.0144922	-0.0144922	0.0146192	0.0476208	0.018901	0.00748939	0.0801012
Immune:Fyb	NA	-0.0584956	0.000300374	-0.0584956	-0.0584956	-0.0584956	-0.0584956	0.481182	0.00837986	0.0195171	0.0167094	-0.0125986	-0.02833	0.0202364	-0.0199804	-0.0150909	0.0237824	-0.0379917	0.0185188	0.00828536	-0.0227374	0.00696337	0.048268	0.030805	-0.0172264	0.0219521	0.0982671	0.0147228	0.0152953	0.0142242	-0.0215066	-0.0103308	0.145963	0.0881636	0.039567	0.112793	-0.00756568	-0.00354244	-0.00579389	0.0356321	-0.0584956	-0.0584956	-0.0584956	0.273175	0.00313611	-0.00669469	0.0494822	0.0774323	0.0337286
Immune:Pou2f2	NA	0	0	0	0	0	0	0	0.0208561	0.00607384	0.00547205	0.0029629	0	0	0	0	0	0	0.00651278	0	0	0	0	0	0	0	0	0	0	0	0.0202919	0	0	0	0	0	0	0	0	0	0	0	0	0	0.00417494	0	0	0	0
Immune:Hpgds	NA	-0.0109479	-0.0109479	-0.0109479	0.013672	-0.0109479	-0.0109479	-0.0109479	-0.00545754	-0.0109479	-0.0094918	-0.00765771	0.0220368	0.0335564	-0.00690087	0.00266448	-0.0109479	0.0116304	-0.00432536	-0.00115059	0.0103038	0.0194221	-0.0109479	0.0320271	0.00464798	-0.00134669	0.0442108	0.0285676	0.0153945	0.0514912	0.00216163	-0.0109479	0.0596739	-0.000187457	-0.0109479	-0.0109479	-0.0109479	0.0412286	-0.0109479	-0.0109479	0.0270223	-0.0109479	-0.0109479	-0.0109479	0.0405935	0.00227177	0.0132098	0.0769239	0.0257675
Immune:Alox5ap	NA	-0.0163906	-0.0163906	-0.0163906	-0.0163906	-0.0163906	-0.0163906	-0.0163906	0.0117286	0.0349585	0.0263277	0.007219	0.0652301	0.0208122	-0.00516457	0.0505462	0.032864	0.0388801	0.00357086	0.000808216	0.00936343	0.00588343	0.00948523	0.0294409	-0.00610819	0.0216354	-0.0163906	-0.0163906	-0.00515973	-0.0163906	-0.0163906	-0.0163906	0.0061392	-0.0163906	-0.0163906	-0.0163906	0.00529392	0.0332885	-0.0163906	-0.0163906	-0.0163906	-0.0163906	-0.0163906	-0.0163906	-0.0105933	-0.00977802	-0.00992131	-0.0163906	0.00394463
Immune:Mpeg1	NA	0	0	0	0	0	0	0	0	0	0	0	0	0	0	0.00816013	0.00266644	0	0	0	0	0	0	0	0	0	0	0	0	0	0	0	0	0	0	0	0	0.0554025	0	0	0	0	0	0	0	0	0	0	0
Immune:Psmb8	NA	0	0	0	0	0	0	0	0	0.00255817	0.00114289	0	0	0.0138504	0	0	0	0.0200328	0	0	0	0	0	0	0	0.00989316	0	0	0	0	0	0	0	0	0	0	0.0290991	0	0	0	0	0	0	0	0.00579725	0	0.00743556	0	0
Immune:Pf4	NA	-0.0087111	-0.0087111	-0.0087111	-0.0087111	-0.0087111	0.0968777	-0.0087111	-0.00394573	0.00938182	0.000139347	0.00197327	0.00345046	0.0154091	-0.00154594	0.00204814	0.00344794	0.0453667	0.00981387	0.0258706	-0.000612531	0.012524	0.0074392	-0.0087111	0.00804986	-0.000577368	-0.0087111	-0.0087111	0.0281815	-0.0087111	0.0280049	-0.0087111	-0.0087111	-0.0087111	-0.0087111	-0.0087111	0.0272546	-0.0087111	0.046527	-0.0087111	0.0410542	0.0199522	0.0556151	-0.0087111	-0.00141027	0.0129542	-0.00156067	0.0136094	-0.0087111
Immune:Fcgr1	NA	0	0	0	0	0	0	0	0	0	0	0	0	0	0	0	0	0	0	0	0	0	0	0	0	0	0	0	0	0	0	0	0	0	0	0	0	0	0	0	0	0	0	0	0	0	0.00278582	0	0
Immune:Cyth4	NA	0	0	0	0	0	0	0	0	0	0	0	0	0	0	0	0	0	0	0	0	0	0	0	0	0	0	0	0	0	0	0	0	0	0	0	0	0	0	0	0	0	0	0	0	0	0.00605824	0	0
Immune:Ly86	NA	0	0	0	0	0	0	0	0	0	0.00132045	0	0	0	0	0	0	0	0	0	0	0	0	0	0	0	0	0	0	0	0	0	0	0	0	0	0	0	0	0	0	0	0	0	0	0	0	0	0
Immune:Cd84	NA	0	0	0	0	0	0	0	0	0	0	0	0	0	0	0	0	0	0	0	0	0	0	0	0	0	0	0	0	0	0	0	0	0	0	0	0	0	0	0	0	0	0	0	0.00846383	0	0	0	0
Immune:Unc93b1	NA	-0.0212246	-0.0212246	-0.0212246	-0.0212246	-0.0212246	0.0843641	-0.0212246	-0.0147964	-0.0148738	-0.00262823	-0.0129423	0.018443	0.000149633	-0.0212246	-0.0104339	-0.00604896	0.0122478	-0.014325	-0.00547306	-0.00595177	-0.00929735	0.010511	0.0010995	-0.0212246	-0.0133047	-0.0212246	-0.0212246	0.0735026	0.0832401	0.00907802	0.0723661	0.0632822	0.055406	-0.0212246	-0.0212246	-0.0212246	-0.0212246	-0.0212246	0.164927	0.0499115	-0.0212246	0.0289491	-0.0212246	-0.0120416	0.0161199	-0.00568897	0.0814361	-0.0212246
Immune:Fermt3	NA	0	0	0	0	0	0	0	0.00632924	0.00335728	0.00136326	0.000800824	0	0	0	0.0117477	0.00519691	0	0	0	0	0	0	0	0	0	0	0.0146685	0.0161066	0	0	0.0414882	0	0.0233373	0	0	0	0	0	0.0861779	0	0.0665323	0	0	0	0	0.00573441	0	0.0187717
Immune:Ighm	NA	0	0	0	0	0	0	0	0	0	0.00181863	0	0.00786508	0.0138504	0	0	0.00308148	0.0109306	0	0.00844431	0	0.0122531	0	0	0	0	0	0	0	0	0	0	0	0	0	0	0	0	0	0	0	0	0	0	0	0	0	0	0
Immune:Ctsb	NA	0.638371	0.584986	-0.225776	0.213685	5.71456e-05	0.061736	0.0532133	-0.244299	0.0199836	-0.0111546	-0.272481	-0.104235	-0.0677504	-0.277889	0.0527865	-0.0130624	-0.0768108	-0.00579417	0.0299693	0.0364551	0.0542963	-0.226525	-5.71456e-05	-0.0394586	0.0792693	0.0512333	-0.0497194	0.31358	0.0512956	0.316847	-0.114063	0.0653878	0.150702	-0.113369	-0.0234308	0.122227	0.063956	-0.335093	0.2773	0.195682	-0.239413	-0.0323046	-0.59782	0.0579487	-0.119303	0.026037	-0.0265524	-0.0809727
Immune:Cybb	NA	0	0	0	0	0	0	0	0	0	0	0	0	0	0	0.00857449	0	0	0	0	0	0	0	0	0	0	0	0	0	0	0	0	0	0	0	0	0	0	0	0	0	0	0	0	0	0	0	0	0
Immune:Sirpa	NA	-0.0681184	-0.0681184	-0.0681184	0.0355334	-0.0681184	-0.0681184	0.417535	-0.0148281	0.00900212	-0.0109866	0.0346296	-0.00394432	0.000194551	-0.00785919	0.00493335	0.0145371	0.00233719	0.0271126	0.0116507	0.0126833	-0.0100364	0.148288	-0.036179	0.0862042	0.0327576	0.151314	-0.0223645	0.0877996	0.00460141	0.00790617	0.0578425	0.0334796	0.107263	-0.0202982	0.0360455	0.0645092	0.0306413	-0.0296743	0.00222719	-0.0078606	0.0905964	-0.00282152	-0.0681184	-0.00302644	0.0532	-0.0163336	0.0337025	0.0776217
Immune:Ccl9	NA	0	0	0	0	0	0	0	0	0	0.00293596	0	0	0	0	0	0.00138718	0	0	0	0	0	0	0	0	0	0	0	0	0	0	0	0	0	0	0	0	0	0	0	0	0	0	0	0.00846383	0	0.00414504	0	0
Immune:Igsf6	NA	0	0	0	0	0	0	0	0	0	0.00194847	0	0	0	0	0	0	0	0.00294424	0	0	0	0	0	0	0	0	0	0	0	0	0	0	0	0	0	0	0	0	0	0	0	0	0	0	0	0	0	0
Immune:Arhgap30	NA	0	0	0	0	0	0	0	0	0.00625037	0	0	0	0	0.00382517	0	0	0	0	0	0	0	0	0	0	0	0	0	0	0	0	0	0	0	0	0	0	0	0	0	0	0	0	0	0	0	0	0	0
Immune:Clec4a2	NA	0	0	0	0	0	0	0	0	0.00676974	0	0	0	0	0	0	0	0.0109306	0.00704864	0.00604206	0	0	0	0	0	0	0	0	0	0	0	0	0	0	0	0	0	0	0	0	0	0	0	0	0	0.00779021	0	0	0
Immune:Rgs10	NA	0.0866183	-0.0102153	-0.101132	0.194064	-0.101132	0.0565992	-0.101132	0.0346681	0.0590736	0.0911151	0.0191418	0.100795	0.262141	0.0363858	0.182292	0.0739301	0.0695433	0.0634602	0.117886	0.150795	0.179853	0.044889	0.102558	0.202256	0.17958	-0.0791451	-0.0735998	-0.0587267	-0.0199138	-0.101132	-0.0751572	0.024577	0.00927642	-0.06798	-0.101132	0.030544	-0.0506048	-0.0543621	-0.0249277	-0.0372969	-0.0485481	-0.0410904	0.0867016	-0.0718046	-0.0680969	-0.038069	-0.0258659	-0.0534033
Immune:Irf8	NA	-0.0229929	-0.0229929	-0.0229929	0.0357393	-0.0229929	-0.0229929	-0.0229929	-0.00771932	-0.000205271	0.000205271	-0.0136901	0.0528641	0.00619219	-0.0149645	0.0223914	0.00404547	0.0790617	-0.00568762	0.0401033	0.0865423	0.0811821	-0.00636139	0.0237095	0.0288076	-0.00379272	-0.0229929	-0.0229929	-0.0229929	-0.0229929	-0.00736736	-0.0229929	-0.0229929	-0.0229929	-0.0229929	-0.0229929	0.0341694	-0.0229929	-0.0229929	-0.0229929	-0.0229929	-0.0229929	-0.0229929	-0.0229929	-0.00713291	-0.0159187	-0.00730797	-0.0229929	0.0131679
Immune:Evi2a	NA	0	0	0	0	0	0	0	0	0.00336867	0	0	0	0	0	0	0	0	0	0	0	0	0	0	0	0	0	0	0	0	0	0	0	0	0	0	0	0	0	0	0	0	0	0	0	0	0	0	0
Immune:C3ar1	NA	0	0	0	0	0	0	0	0	0	0	0	0	0	0	0	0	0	0	0	0	0	0	0	0	0	0	0	0	0	0	0	0	0	0	0	0	0	0	0	0	0	0	0	0	0	0	0	0
Immune:Trem2	NA	0	0	0	0	0	0	0	0	0	0.00324719	0	0	0	0	0	0	0	0	0	0	0.010666	0	0	0	0	0	0	0	0	0	0	0	0	0	0	0.0272301	0	0	0	0	0	0	0	0	0.0106968	0	0	0
Immune:Gatm	NA	-0.0121157	-0.0121157	-0.0121157	-0.0121157	-0.0121157	-0.0121157	-0.0121157	-0.0121157	-0.0121157	-0.00830117	-0.0113149	-0.0121157	-0.0121157	-0.0121157	-0.0121157	-0.00685455	0.00845844	-0.0098473	0.00236488	-0.0055396	-0.00244814	-0.0121157	-0.0121157	0.0149838	-0.0121157	0.0173722	0.0457313	0.0442679	0.0606041	0.0675706	-0.0121157	0.0312528	5.75787e-05	0.0367464	-0.0121157	0.103379	0.0344676	0.0383157	-0.0121157	0.235124	0.0288357	0.0485392	0.369598	0.0561762	0.0314544	0.0857929	0.0264354	0.197618
Immune:Cd53	NA	0	0	0	0	0	0	0	0	0.00650854	0	0	0	0	0	0.00933086	0	0	0	0	0	0	0	0	0	0	0	0	0	0	0	0	0	0	0	0	0	0	0	0	0	0	0	0	0	0	0	0	0
Immune:Trf	NA	0	0	0.0918436	0	0	0	0	0.00682639	0.00608154	0.00283118	0.00430534	0	0.00912967	0	0	0.00513901	0.0182016	0.00471945	0	0	0	0	0	0	0	0	0	0.0403353	0	0	0	0	0	0	0	0	0	0	0	0	0	0	0	0	0.0178913	0.00985501	0	0
Immune:P2ry6	NA	0	0	0	0	0	0	0	0	0.00206171	0.00316702	0.00545306	0	0	0	0.00403585	0	0	0.00229067	0.0099399	0	0	0	0	0	0	0	0	0	0	0	0	0	0	0	0	0	0	0	0	0	0	0	0	0	0	0	0	0
Immune:Tnfaip8l2	NA	0	0	0	0	0	0	0	0	0	0.00108408	0	0	0	0	0	0	0	0	0	0	0	0	0.00919628	0	0	0	0	0	0	0	0.0177437	0	0	0	0	0	0	0	0	0	0	0	0	0	0	0	0	0
Immune:Apoe	NA	0.662174	0.182289	0.272421	0.87695	0.343015	0.18344	-0.276127	-0.123233	0.0968422	0.147711	-0.0879729	-0.0253205	0.00882416	-0.0941317	-0.054648	0.11451	0.131394	0.0560979	-0.141747	-0.0294429	-0.0629835	0.0455653	0.00315966	0.212812	-0.113236	-0.200817	-0.132581	-0.0100824	-0.0838853	-0.116435	-0.0380595	0.0917398	0.192071	-0.0979918	-0.174011	-0.0383943	0.0433206	0.200429	-0.276127	-0.0193988	-0.178764	-0.128544	-0.276127	0.0853763	0.371429	0.0207212	-0.0499377	0.268082
Immune:Milr1	NA	0	0	0	0.155148	0	0	0	0	0.00537076	0.00407122	0.00288722	0.0192557	0	0	0	0	0	0.0034822	0	0	0	0	0.0131757	0	0	0	0	0	0	0.0200325	0	0	0.0256879	0	0	0.0238283	0.0549531	0	0	0	0	0	0	0	0	0.0169956	0	0
Immune:Ms4a6d	NA	0	0	0	0	0	0	0	0	0	0	0	0	0	0	0	0.00488994	0	0	0	0	0	0	0	0	0	0	0	0	0	0	0	0	0	0	0	0	0	0	0	0	0	0	0	0	0	0	0	0
Immune:Coro1a	NA	-0.0155133	-0.0155133	-0.0155133	-0.0155133	-0.0155133	-0.0155133	-0.0155133	0.000383633	-4.15214e-05	0.00836496	0.0042191	0.0164267	0.0110559	-0.00441981	0.00143323	-0.00262111	-0.00818809	0.000333475	-0.00340748	0.0169082	-0.00640829	-0.00175235	-0.0155133	-0.0155133	-0.0155133	0.0529569	0.0903567	0.0272321	-0.0155133	0.0781483	0.0603338	0.0821691	0.0769114	0.131378	0.0441951	0.0125796	-0.0155133	0.0622092	0.146869	-0.0155133	0.00907682	0.0855606	-0.0155133	-0.00173769	-0.00244595	0.015419	-0.00170437	-0.0155133
Immune:Ctsc	NA	-0.0386542	0.0201417	0.142396	-0.0386542	-0.0386542	-0.0386542	-0.0386542	-0.0170442	-0.0124941	-0.014362	-0.0247185	0.0250259	-0.0300129	-0.0150873	0.0246537	-0.0203684	0.0288433	-0.0214205	0.0912677	0.0144885	0.15927	-0.00937121	0.00478133	-0.0284305	0.144872	0.0242075	0.0115381	-0.0386542	0.0491224	0.0613578	0.0716786	0.043383	0.0931455	0.0335507	-0.0386542	0.00573721	0.0461451	0.0890948	-0.0386542	0.0164601	-0.0386542	0.116214	-0.0386542	0.0458804	0.0433018	0.0136796	0.137463	-0.00699258
Immune:Ms4a6b	NA	0	0	0	0	0	0	0	0.00415734	0	0.00322458	0	0	0	0	0	0	0.0136207	0	0.00732873	0	0	0	0	0	0	0	0	0	0	0	0	0	0	0	0	0	0	0	0	0	0	0	0	0.00631194	0	0	0	0
Immune:Ctss	NA	0	0	0	0	0	0	0	0	0.00301865	0.00522842	0	0	0	0	0	0	0.0109306	0	0.00734831	0.0141069	0.0157786	0	0	0	0	0	0	0	0	0	0	0	0	0	0	0	0	0	0	0	0	0	0	0	0	0.00947994	0	0
Immune:Lgmn	NA	-0.18445	0.00240182	-0.0511533	-0.18445	-0.18445	0.0677216	0.84088	-0.117973	-0.100148	-0.0827781	-0.07349	-0.130705	-0.127357	-0.106664	-0.0613615	-0.0609298	-0.148439	-0.117357	0.00357268	-0.114842	-0.0225019	-0.165736	-0.113776	-0.0685353	0.0373726	-0.0112027	0.0729477	0.253595	-0.18445	0.139109	0.108199	0.0948672	0.17415	0.30452	0.182601	0.106847	0.0518386	0.343719	0.0878803	0.0367061	0.0506702	-0.0402834	-0.18445	0.176114	0.188145	0.236244	0.379858	0.22217
Immune:C1qa	NA	0	0	0	0	0	0	0	0	0.0156262	0.00732321	0.00769914	0.0108059	0	0	0.00955659	0.0028961	0.0109306	0.0073507	0	0.0176384	0.00996502	0	0	0	0	0	0.0181972	0.0241489	0	0	0	0.0169836	0	0	0	0	0	0	0	0	0	0	0	0	0	0	0.0325038	0.0149272
Immune:Pld4	NA	0	0	0	0	0	0	0	0	0.00518344	0.00563285	0.0058777	0.00623117	0	0	0	0.00491173	0	0	0	0	0	0.0128273	0	0.0128978	0	0	0.0179346	0.0519644	0	0	0	0	0	0.0153028	0	0.0290991	0	0	0	0	0	0	0	0.00440217	0.0178304	0.0086688	0.0177309	0.011942
Immune:Lcp1	NA	0	0	0	0.0540399	0.427756	0	0	0.00272252	0.00307102	0.00304777	0.00632793	0.0421442	0.00958938	0	0.0102888	0.0113008	0	0.00501355	0	0	0.00959764	0.0103005	0	0	0.00810785	0	0	0	0	0.0128105	0	0	0	0.0331522	0	0.0234886	0	0	0.0703456	0	0	0	0	0.00442037	0	0.0107061	0	0
Immune:Cd68	NA	-0.00208509	-0.00208509	-0.00208509	-0.00208509	-0.00208509	-0.00208509	-0.00208509	0.00413046	0.00219795	0.0072619	0.0139066	0.0192758	0.0215166	0.00445821	-0.00208509	0.014086	0.00841396	0.00647463	0.0218056	0.00376198	-0.00208509	0.0132835	-0.00208509	0.0204312	-0.00208509	-0.00208509	-0.00208509	-0.00208509	-0.00208509	-0.00208509	0.0378671	-0.00208509	-0.00208509	0.0132177	-0.00208509	0.0128792	-0.00208509	-0.00208509	-0.00208509	-0.00208509	-0.00208509	-0.00208509	-0.00208509	0.0118557	0.0154403	0.00919606	0.00958342	-0.00208509
Immune:C1qc	NA	0	0	0	0	0	0	0	0	0.00346039	0.00454444	0.00232884	0	0	0.00875714	0.00691305	0.00995368	0.0226389	0.00177889	0	0.0157299	0	0.0113299	0.0135485	0.0334115	0	0	0	0	0	0	0	0	0	0	0	0	0	0	0	0	0	0	0	0.0298223	0.00707413	0.0107598	0	0
Immune:Cx3cr1	NA	0	0	0	0	0	0	0	0.00370797	0	0.00163772	0	0	0	0	0	0	0	0	0	0.0155675	0	0	0	0	0	0	0	0	0	0	0	0	0	0	0	0	0	0	0	0	0	0	0	0	0	0.00496061	0	0
Immune:C1qb	NA	0	0	0	0	0	0	0	0	0	0.00956925	0	0	0	0	0	0.00832937	0	0.00937505	0	0	0.0110237	0	0.0248439	0.0123469	0	0	0.0235505	0.0262919	0	0	0	0	0	0	0	0	0.0282837	0	0	0	0	0	0	0.0169532	0.0252488	0	0	0.011942
Immune:Rac2	NA	0	0	0	0	0	0	0	0.00218068	0	0.00506263	0	0	0.0213743	0	0.00863154	0.00257284	0.0109306	0	0	0	0.0158626	0	0	0	0	0	0	0	0.0727198	0	0.0244402	0	0	0	0	0	0	0	0	0	0	0	0	0	0	0	0	0
Immune:Csf1r	NA	0	0	0	0	0	0	0	0	0.00241935	0.00269862	0	0.00976206	0	0	0.0111812	0.00490366	0	0.00648257	0	0.00567202	0.0133752	0.00557089	0	0	0	0	0	0	0	0	0.046224	0	0	0	0	0	0	0	0	0	0	0	0	0	0.00848364	0.00468513	0	0
Immune:Lyz2	NA	0	0	0	0	0	0	0	0	0.0297634	0.0139479	0	0	0	0	0.0307619	0.0129793	0.0476787	0.00531298	0.0267365	0.0290785	0	0.0269817	0.0224466	0.00899936	0.0294758	0	0.017749	0.0226251	0	0.0458574	0	0	0	0	0	0.026468	0.0554025	0	0	0	0	0	0	0.0149173	0	0.00409202	0	0
Immune:Aif1	NA	0	0	0	0	0	0	0	0	0.00314866	0.00311308	0.00358471	0	0	0.00362053	0.00957036	0.0146746	0.00946787	0.00196691	0.0192238	0.00824323	0	0	0	0	0.00758299	0	0	0	0	0	0	0	0	0	0	0.0206369	0	0	0	0	0	0	0	0.0173936	0.00873663	0	0	0
Immune:Spi1	NA	0	0	0	0	0	0	0	0	0.00393673	0.00556898	0	0	0	0	0	0.00224705	0	0	0	0	0.00692457	0	0	0	0	0.0362212	0.0165682	0	0	0	0	0.0169836	0	0	0	0.0216845	0	0.0552381	0	0	0	0	0	0	0	0.0077516	0	0
Immune:Lst1	NA	-0.00455997	-0.00455997	-0.00455997	0.0200599	-0.00455997	-0.00455997	-0.00455997	0.00602689	-0.00164625	0.001724	0.00548214	0.0458502	-0.00455997	0.00317666	0.0301857	0.0226835	0.0215778	0.00132234	-0.00455997	0.015028	0.00621914	0.010541	0.0420137	-0.00455997	0.00810775	-0.00455997	0.00746373	-0.00455997	-0.00455997	0.00665771	-0.00455997	-0.00455997	-0.00455997	-0.00455997	0.0573031	0.00965549	-0.00455997	-0.00455997	-0.00455997	0.0665762	-0.00455997	-0.00455997	0.183274	-0.00455997	0.00541327	-7.75098e-05	-0.00455997	-0.00455997
Immune:Fcgr3	NA	0.135397	0	0	0	0	0	0	0.00275053	0.011237	0.00161092	0	0	0	0	0.0102888	0.00234446	0	0.00651071	0	0.00657615	0	0	0	0	0	0	0	0	0	0	0	0	0	0	0	0	0	0.0426148	0	0	0	0	0	0.00741399	0.00343639	0.00547985	0	0
Immune:Ms4a6c	NA	0	0	0	0	0	0	0	0.00696026	0	0.00352206	0.00102244	0.0121616	0.0115393	0.00435872	0.0084722	0.00906919	0.0199618	0.014058	0	0.0150943	0	0	0.0121676	0	0.0244159	0	0	0	0.0877766	0	0	0	0.0224927	0	0	0	0	0	0	0	0	0	0	0.0118782	0.00685253	0.0124597	0	0
Immune:Laptm5	NA	0	0	0	0.0610766	0	0	0	0	0.00833129	0.00222358	0.00670083	0	0.0138504	0	0	0.00339904	0.0101582	0.00347263	0	0	0	0	0	0	0	0	0	0	0	0	0	0	0	0	0	0	0	0	0	0	0	0.0652969	0	0.0058571	0.00444067	0	0	0
Immune:Fcer1g	NA	-0.00866585	-0.00866585	-0.00866585	-0.00866585	-0.00866585	-0.00866585	-0.00866585	-0.00501924	0.00751132	0.0250708	-0.00866585	-0.00866585	-0.00866585	-0.00386939	-9.13606e-05	0.0138744	0.0292858	0.012626	-0.00217626	0.00165166	-0.00866585	-0.00866585	0.00696977	0.00368103	-0.00866585	0.0160651	-0.00866585	-0.00866585	0.0537732	0.0155926	0.0375582	0.0292724	0.0133845	0.0497121	0.0582826	0.0384006	-0.00866585	-0.00866585	-0.00866585	0.0427879	0.0408974	-0.00866585	-0.00866585	0.00686178	0.00587411	0.00313407	0.0256862	-0.00866585
Immune:Tyrobp	NA	0	0	0	0	0	0	0	0.0033644	0.0262619	0.00989238	0	0.0278213	0.0137591	0.00797732	0.010993	0.0221623	0.0245513	0.0108296	0.0243147	0.0154217	0.0140654	0	0	0	0	0	0.022501	0	0	0	0	0.0198138	0	0.0494265	0	0.0216845	0	0	0	0	0	0	0	0.0151814	0	0.0259692	0	0.0169428
Medullary Stroma:6030408B16Rik	NA	0.0539249	0.120664	0.21032	0.496311	0.281098	0.118965	-0.0661874	0.62936	0.627327	0.538954	0.623704	0.813743	0.739148	0.710771	0.599434	0.492574	0.846989	0.649843	0.6047	0.702834	0.509839	0.680896	0.921246	0.500569	0.414314	-0.0661874	-0.0384829	-0.0661874	-0.0661874	-0.039903	-0.0661874	-0.0661874	-0.0661874	-0.0409616	-0.0661874	-0.00982169	-0.0164057	-0.0661874	-0.0661874	-0.0661874	-0.025236	-0.0661874	-0.0661874	-0.0320191	-0.046479	-0.0320353	-0.0506933	-0.0438456
Medullary Stroma:Lhfp	NA	0.396751	0.97029	0.914116	0.740846	0.335997	0.27434	0.0466086	0.522655	0.84895	0.825417	0.668568	1.59439	1.56505	0.523677	1.5144	0.87663	1.3832	0.656478	1.89274	1.47194	1.93566	0.585285	1.57161	0.62475	1.86676	-0.360415	-0.371898	-0.279637	-0.300225	-0.29422	-0.365047	-0.320607	-0.273049	-0.395878	-0.439044	-0.41409	-0.403924	-0.194954	-0.439044	-0.368522	-0.278795	-0.439044	-0.439044	-0.365122	-0.399975	-0.362132	-0.387066	-0.39506
Medullary Stroma:Figf	NA	0.842413	0.528322	0.266283	0.760114	0.561245	0.274984	1.9728	0.191842	0.276809	0.238703	0.146995	0.148967	0.176476	0.132598	0.176811	0.225416	0.349039	0.297678	0.154465	0.145172	0.0782586	0.260255	0.315031	0.348887	0.134945	-0.00998419	0.0192055	0.013093	-0.00998419	0.00748337	-0.00998419	-0.00998419	-0.00998419	-0.00998419	-0.00998419	0.0117003	-0.00998419	-0.00998419	-0.00998419	-0.00998419	-0.00998419	-0.00998419	-0.00998419	0.00644313	0.000340762	0.0059973	-0.00998419	0.0139154
Medullary Stroma:Lama2	NA	0.199868	0.147881	0.304883	0.273185	-0.00786701	0.599205	-0.00786701	0.0557355	0.0398512	0.0608035	0.0866292	0.152666	0.135077	0.0695038	0.237291	0.0734074	0.23921	0.0655815	0.109025	0.116896	0.318231	0.0137601	0.151776	0.019767	0.211477	-0.00786701	-0.00786701	-0.00786701	-0.00786701	-0.00786701	-0.00786701	-0.00786701	-0.00786701	-0.00786701	-0.00786701	-0.00786701	-0.00786701	-0.00786701	-0.00786701	0.0301032	-0.00786701	-0.00786701	-0.00786701	-0.00134603	0.0360517	0.00690436	0.016936	0.014136
Medullary Stroma:Fbln5	NA	0.140721	0.15588	0.185545	0.0977967	-0.0395952	0.145557	-0.0395952	0.0655268	0.31569	0.225357	0.141365	1.05671	0.740861	0.0996531	0.658717	0.241942	1.17283	0.329832	1.34412	0.643254	1.18764	0.12117	1.00508	0.307238	1.25863	-0.003374	0.0152283	-0.0395952	-0.0395952	0.00757417	-0.0395952	-0.0395952	-0.0395952	-0.0395952	-0.0395952	-0.0115716	-0.0395952	0.00717481	-0.0395952	-0.0395952	-0.0395952	-0.0395952	-0.0395952	-0.0330742	-0.000443174	-0.0232221	0.0237069	-0.0224984
Medullary Stroma:Pth1r	NA	0.368152	0.300932	0.477827	0.218889	0.265252	0.400552	1.15046	0.115641	0.150429	0.16214	0.273657	0.14114	0.0542023	0.146786	0.0725706	0.169735	0.257958	0.0864155	0.119771	0.0744211	0.254794	0.148089	0.305792	0.00619078	0.177235	0.0336686	-0.0393034	-0.0233881	-0.162504	0.0555912	0.0313599	-0.104756	-0.0700414	-0.0344472	0.185942	-0.088472	-0.0599719	-0.0853068	-0.162504	-0.0362533	-0.13384	-0.0182587	0.276143	0.156905	0.340726	0.15927	0.0313604	0.353184
Medullary Stroma:Ecm1	NA	0.368188	0.64601	1.16877	0.585258	0.303132	0.35096	0.917386	0.701843	1.1617	0.990287	0.991039	1.56506	2.24391	0.877752	2.36999	1.21635	1.7298	1.09515	1.90955	2.27692	2.00719	1.01777	1.7639	0.822808	2.24759	0.0010096	-0.0771401	-0.14134	-0.14134	-0.0547329	-0.101388	-0.118631	-0.0218368	-0.111689	-0.074392	0.0257361	-0.089164	-0.14134	-0.14134	-0.0862261	-0.14134	-0.0842459	-0.14134	-0.0665623	-0.131765	-0.0973736	-0.0419381	-0.122569
Medullary Stroma:Lancl3	NA	0	0	0	0	0	0	0	0.00411099	0.00874052	0.00671229	0.0112761	0.00903657	0.0165579	0.00470418	0.00876586	0.00936402	0.0307963	0.0125954	0.0179697	0.0190914	0.0117047	0.0259871	0.0427269	0	0.0148089	0	0	0	0	0	0	0	0	0	0	0	0	0	0	0	0	0	0	0	0	0	0	0.0102864
Medullary Stroma:Pid1	NA	-0.119709	0.428392	1.1832	0.0545517	-0.119709	0.052789	-0.119709	0.450812	0.450034	0.494907	0.575336	0.752053	0.434297	0.492453	0.546439	0.476174	0.500623	0.397934	0.780716	0.59042	0.60885	0.293215	0.544087	0.442972	0.701158	-0.0353364	-0.0154059	-0.0739104	-0.119709	-0.0206042	0.0133338	0.0381123	-0.0560821	-0.0517141	-0.0600008	-0.0980247	0.30536	-0.0352093	-0.119709	0.00480982	-0.119709	-0.028741	-0.119709	-0.0718609	-0.107261	-0.0870005	-0.0794861	-0.0987918
Medullary Stroma:Pla2g4a	NA	-0.0736413	-0.0736413	0.358189	-0.0736413	-0.0736413	-0.0736413	-0.0736413	0.120569	0.139437	0.172091	0.126915	0.287389	0.195271	0.0566143	0.337226	0.165976	0.362088	0.0978835	0.58556	0.218326	0.50392	0.0549212	0.353077	0.12675	0.712568	-0.0573636	-0.0640177	0.00503396	-0.0112022	0.000441684	0.0502308	-0.00898711	0.0146837	0.00662397	-0.0736413	0.000442221	-0.0736413	-0.0268713	0.0125366	-0.0133835	-0.0326898	-0.0736413	-0.0736413	-0.0258141	0.0609661	-0.0135315	0.0708018	-0.0195337
Medullary Stroma:Gm15627	NA	0	0	0	0	0	0	0	0.00365145	0.0160869	0.00885345	0.00724616	0.0111488	0	0.00278578	0.0137689	0.0054113	0.00690556	0.00836806	0.00939332	0	0	0.0283234	0	0	0.00992643	0	0	0	0	0	0.0407445	0	0	0	0	0	0	0	0	0	0	0	0	0.00897479	0.0121166	0.0115826	0	0
Medullary Stroma:Csdc2	NA	0.050976	0.0980634	0.168102	0.422232	-0.0663087	0.0692185	0.419344	-0.0174585	0.0351742	0.015143	0.00574002	0.0775184	0.0735745	-0.0141257	0.0744239	0.0359455	0.0650969	0.0222267	0.00390187	0.0320403	0.210006	-0.0539487	0.145233	0.0381784	0.175944	-0.0415777	-0.0663087	-0.0225129	0.0214679	-0.0124498	-0.0348002	0.0366705	-0.0539979	-0.00240777	-0.0663087	-0.0275161	0.045756	-0.0263731	-0.0663087	-0.0663087	-0.0663087	-0.0161349	-0.0663087	-0.0319323	0.022078	-0.0196745	0.00837453	0.0222949
Medullary Stroma:Foxl1	NA	0.0918771	0.0908636	0.488499	0.324294	0	0.141316	0	0.0445001	0.0363031	0.035201	0.0450072	0.0462358	0.0402776	0.019055	0.0295289	0.0420667	0.0197867	0.0144476	0	0.0138059	0	0.0144261	0.0453314	0.0185094	0.0182293	0	0	0	0	0	0	0	0	0	0	0	0	0	0	0	0	0	0	0.0224896	0	0.010683	0	0.0149272
Medullary Stroma:Dnm3os	NA	-0.0112006	0.153225	0.221594	-0.0112006	0.336084	-0.0112006	-0.0112006	0.240215	0.194467	0.169783	0.251717	0.489477	0.188163	0.200691	0.323616	0.160675	0.402788	0.26643	0.243949	0.244055	0.290449	0.211567	0.377217	0.212883	0.201079	-0.0112006	0.0275622	-0.0112006	-0.0112006	-0.00153129	0.0132396	-0.0112006	-0.0112006	-0.0112006	-0.0112006	-0.0112006	-0.0112006	-0.0112006	-0.0112006	0.0225379	-0.0112006	-0.0112006	-0.0112006	0.00188447	-0.0112006	-0.0112006	-0.0112006	-0.0112006
Medullary Stroma:Snx18	NA	-0.0972819	0.209011	0.649476	0.422483	-0.198438	-0.057122	0.341239	0.0947849	0.0969026	0.065342	0.112011	-0.0237988	0.0204951	0.139988	0.117446	0.101502	0.170522	0.126484	0.0669232	0.0393392	0.0638152	-0.0311046	0.166892	0.0616146	0.022354	-0.0283469	-0.0923388	-0.0281756	-0.0294427	-0.00164938	-0.0738375	0.088098	-0.0404426	0.000254921	0.180292	0.0170566	-0.0698506	0.183266	0.0731825	0.00682246	0.244956	-0.134111	-0.0106039	-0.0668976	-0.0545306	-0.0453775	-0.116526	-0.110822
Medullary Stroma:Gm44257	NA	0	0	0	0	0	0	0	0	0.00748424	0.00604944	0.00614749	0.0133617	0	0.010617	0	0.00201103	0	0.00514208	0	0	0	0	0	0	0	0	0	0	0	0	0	0	0	0	0	0	0	0	0	0	0	0	0	0	0	0	0	0
Medullary Stroma:Eci3	NA	0	0	0	0	0	0	0	0.0051479	0.0161417	0.00507456	0.00114095	0	0	0	0	0.00175295	0	0.002651	0	0	0	0	0	0	0.0108825	0	0	0	0	0	0	0	0	0	0	0	0	0	0	0	0	0	0	0.00410789	0.00914765	0	0	0.011942
Medullary Stroma:Gucy1b3	NA	-0.0352093	0.0694022	0.23789	0.0258673	-0.0352093	-0.0352093	-0.0352093	0.0797754	0.153495	0.161217	0.146263	0.366113	0.304105	0.125814	0.337006	0.195104	0.427084	0.0225628	0.510953	0.334104	0.608262	0.0360912	0.367828	0.0014713	0.467289	-0.0352093	-0.00579794	0.00107588	-0.0352093	-0.0084602	0.0236558	0.0846263	-0.00653041	-0.0352093	-0.0352093	-0.0352093	-0.0352093	0.00323472	-0.0352093	-0.0352093	-0.0352093	-0.0352093	0.171019	0.0194199	-0.00896559	0.0254815	0.0380483	-0.02103
Medullary Stroma:Snhg18	NA	0.421278	1.11369	1.17784	0.785177	1.92114	0.57383	1.43916	-0.0596442	0.0412051	0.0233618	0.000566988	0.423516	0.614475	-0.0647112	0.513261	0.0238098	0.403513	0.059487	0.462088	0.639271	0.436961	0.127291	0.461963	0.231501	0.575011	0.157888	-0.101225	0.277766	0.261769	-0.0754517	0.163945	-0.107682	-0.203656	-0.0166902	-0.288656	0.045624	-0.00246843	-0.204153	-0.487222	0.132783	-0.0486479	-0.00644223	-0.0411254	0.115822	0.280002	-0.00639218	0.0634219	0.396634
Medullary Stroma:Gata6	NA	0.908571	1.05081	0.919515	0.414206	1.20804	0.817025	0.761819	0.147573	0.214966	0.215132	0.284798	0.315281	0.246975	0.197849	0.35834	0.247116	0.403289	0.123045	0.273706	0.272666	0.299646	0.191555	0.326492	0.172247	0.370499	-0.0114694	0.00180722	-0.0114694	-0.0114694	-0.00180003	-0.0114694	-0.0114694	-0.0114694	0.00287896	-0.0114694	-0.0114694	-0.0114694	-0.0114694	-0.0114694	-0.0114694	-0.0114694	-0.0114694	-0.0114694	-0.0114694	0.00202796	0.00178798	-0.0114694	-0.0114694
Medullary Stroma:Pdlim2	NA	0.0978206	0.136094	-0.019695	0.312096	-0.203715	0.139169	-0.203715	0.457185	1.00936	0.992212	0.657323	1.34896	1.2507	0.391944	1.30604	1.03386	1.62845	0.682575	1.27834	1.09257	1.32804	0.692199	1.38709	0.726851	1.27372	-0.0953136	-0.141004	-0.177423	-0.203715	-0.172613	-0.203715	-0.147382	-0.153883	-0.0533565	-0.203715	-0.146216	-0.0450544	-0.136732	-0.203715	-0.203715	-0.203715	-0.203715	-0.00983515	-0.138191	-0.175846	-0.167912	-0.103864	-0.141496
Medullary Stroma:Gm15478	NA	0	0	0	0	0	0	0	0.0466531	0.114959	0.188449	0.0534185	0.0163688	0.0890193	0.0499805	0.0974444	0.156153	0.0668143	0.0976307	0.110624	0.0483987	0.135232	0.13839	0.119468	0.126679	0.0859961	0	0	0	0	0.0202836	0	0	0	0.0252258	0	0	0	0	0	0	0	0	0	0.00543477	0	0.0042198	0	0
Medullary Stroma:Tnfsf13b	NA	-0.0116627	-0.0116627	0.107156	0.0392744	-0.0116627	-0.0116627	-0.0116627	0.172901	0.228602	0.272959	0.175641	0.513981	0.373228	0.147863	0.436261	0.278839	0.583614	0.286026	0.359825	0.511752	0.342357	0.226429	0.661308	0.285025	0.309458	-0.0116627	-0.00418528	0.0307427	-0.0116627	-0.000445056	-0.0116627	-0.0116627	-0.0116627	0.0544519	-0.0116627	0.00330151	0.112085	-0.0116627	-0.0116627	-0.0116627	-0.0116627	-0.0116627	-0.0116627	-0.0116627	-0.00756057	-0.0116627	-0.0116627	-0.0116627
Medullary Stroma:Cck	NA	0	0	0	0	0	0	0	0.0114367	0.0164238	0.0114132	0.0274412	0	0	0.0213916	0	0.00779024	0	0	0	0	0	0	0	0	0	0.0219871	0	0	0	0	0	0	0	0.0252258	0	0	0	0	0	0	0	0	0	0	0	0	0	0
Medullary Stroma:Fbln1	NA	0.822285	1.07661	0.895567	1.13089	0.00326185	1.4905	1.40752	0.204374	0.650307	0.484849	0.359434	0.483106	0.610188	0.191265	0.724092	0.635997	0.519968	0.449794	1.02131	0.602967	1.22581	0.493005	0.378667	0.50278	1.04914	0.00428281	-0.162209	-0.224617	0.0952214	-0.0469264	-0.147216	0.328396	0.260219	-0.0245451	-0.0555921	-0.125346	0.0911184	0.301246	-0.128332	-0.20119	-0.225723	0.0824128	-0.424494	-0.00708242	-0.106132	-0.0237772	-0.0662135	-0.231312
Medullary Stroma:Pla2r1	NA	0	0	0	0	0	0	0	0.0483917	0.0316041	0.0263966	0.0211556	0.0250772	0.0397221	0.0334711	0.0326688	0.016926	0.0942348	0.02442	0.0533761	0.036182	0.0181548	0.0159634	0.014333	0.00893157	0.0246122	0	0	0.0103278	0	0	0	0	0	0	0	0	0	0	0	0	0	0	0	0.00543477	0.025349	0	0	0.0212598
Medullary Stroma:Ccdc80	NA	0.437444	0.60306	1.41681	0.457245	0.66189	0.768239	0.731763	0.157106	0.30106	0.282177	0.234071	0.419164	0.569163	0.225765	0.549468	0.284145	0.497184	0.305452	0.865148	0.402267	0.886073	0.285249	0.494353	0.406721	0.804482	-0.0820923	-0.0403885	-0.065601	-0.113151	-0.0843693	-0.0755385	-0.0904412	-0.0130783	-0.113151	-0.0462023	-0.113151	-0.0560226	-0.0756785	-0.0190232	0.0325113	-0.113151	-0.113151	-0.113151	-0.0415504	-0.096627	-0.083015	-0.0848409	-0.102864
Medullary Stroma:Pcdh18	NA	0.00843706	-0.0707238	0.405699	0.0465849	0.201133	0.464501	0.414929	0.285549	0.24984	0.257195	0.295362	0.266653	0.193417	0.215635	0.218294	0.315113	0.213779	0.21563	0.214715	0.157221	0.341445	0.318904	0.158716	0.156638	0.172351	-0.0412527	0.00610555	0.00272786	0.0100488	-0.00644043	-0.0318996	-0.0279013	-0.0435976	-0.029835	-0.0380555	-0.0122043	0.035084	0.00946307	0.157184	-0.0339403	0.091438	-0.0707238	-0.0707238	-0.0429218	-0.0566834	-0.0423574	-0.0560657	-0.0707238
Medullary Stroma:Rhod	NA	-0.16126	-0.0480332	0.0367638	-0.16126	-0.16126	-0.16126	-0.16126	0.127009	0.188696	0.30291	0.267101	0.210888	0.193249	0.17025	0.285055	0.246682	0.159951	0.158606	0.184	0.155756	0.09507	0.0388725	0.250015	0.124709	0.159713	-0.0702013	-0.0247001	0.0803422	0.0901431	0.0506707	0.066619	0.0919557	-0.0882523	0.038304	0.0727051	0.0576491	-0.0578803	0.0719892	0.207227	-0.106146	-0.0508875	0.00710811	0.044968	0.032465	0.0207363	0.0237581	-0.0759761	-0.0248994
Medullary Stroma:Pdgfrb	NA	0.0564545	0.0691889	0.442696	0.0755014	-0.0354226	0.105893	-0.0354226	0.284872	0.517878	0.510936	0.310892	0.257003	0.39739	0.333967	0.393058	0.610793	0.598378	0.254274	0.67604	0.407178	0.689838	0.209516	0.501111	0.238703	0.650959	-0.0354226	0.0169825	-0.0354226	-0.0354226	-0.0250235	-0.0354226	-0.0354226	0.000520932	0.0344352	-0.0354226	-0.0354226	-0.0354226	-0.0354226	-0.0354226	0.0475468	-0.0354226	-0.0354226	-0.0354226	-0.0145133	-0.0269953	-0.0256377	-0.0354226	-0.0354226
Medullary Stroma:Ndufa4l2	NA	0.600342	0.231652	-0.0104653	0.472782	-0.0104653	0.147266	-0.0104653	0.0191371	0.150915	0.140086	0.0324132	0.158025	0.151948	0.0206792	0.246875	0.18432	0.274814	0.0105263	0.430531	0.218008	0.380432	0.0330225	0.37956	0.0463184	0.614224	-0.0104653	0.00281124	-0.0104653	-0.0104653	0.0328228	-0.0104653	-0.0104653	-0.0104653	-0.0104653	-0.0104653	-0.0104653	-0.0104653	-0.0104653	-0.0104653	-0.0104653	-0.0104653	-0.0104653	-0.0104653	0.0164845	0.0145224	-0.000449112	0.00502879	-0.0104653
Medullary Stroma:Akr1b8	NA	0.0303858	-0.0487751	-0.0487751	0.083942	-0.0487751	-0.0487751	-0.0487751	0.0581894	0.0487839	0.0438795	0.087531	0.029591	0.00255035	0.0546188	0.027231	0.079741	0.11373	0.0137198	0.0143953	0.0192869	0.0229416	0.0296701	-0.00196699	0.00663658	-0.0105703	-0.00954995	-0.0253571	-0.0487751	0.0240877	0.00777815	-0.0310314	0.00232345	-0.0150015	0.00960287	0.0227205	-0.0487751	-0.0487751	-0.0113028	-0.0487751	-0.0487751	-0.0487751	-0.0487751	-0.0487751	0.0515481	-0.0133725	0.0392821	0.0466415	0.0990274
Medullary Stroma:Nkain4	NA	0.240467	0.411814	0.294024	0.514667	0.484738	0.0434926	-0.0620962	0.112481	0.274598	0.235018	0.207941	0.176934	0.110904	0.11759	0.192896	0.259972	0.297819	0.165277	0.275863	0.0892828	0.257278	0.193339	0.214705	0.164836	0.185397	-0.0620962	-0.054075	-0.0329918	-0.0620962	-0.0446286	-0.0620962	-0.0144985	-0.0266373	-0.0467934	-0.0620962	-0.0620962	-0.0620962	-0.0620962	-0.0620962	-0.0620962	-0.0620962	-0.0620962	-0.0620962	-0.050241	-0.0521608	-0.0503891	-0.0504276	0.0155935
Medullary Stroma:Brinp1	NA	0	0	0	0	0	0	0	0.0611242	0.0644636	0.0592642	0.0910869	0.0674827	0	0.0750338	0.0486841	0.0708585	0.0495167	0.0412033	0.0258011	0.0541761	0.0195236	0.0498749	0.0363223	0.0855099	0.0161581	0	0	0	0	0.0177185	0	0	0	0	0	0	0	0	0	0	0	0	0	0	0	0.0042198	0	0.0141794
Medullary Stroma:Afap1l2	NA	-0.00754939	-0.00754939	-0.00754939	-0.00754939	-0.00754939	-0.00754939	-0.00754939	0.0148831	0.039854	0.035009	0.0378001	0.0455332	0.0789351	0.0078877	0.0500311	0.0309893	0.13608	0.0106007	0.108237	0.00644282	0.123213	-0.00754939	0.0657715	0.0131565	0.159053	-0.00754939	-0.00754939	-0.00754939	-0.00754939	0.0174827	-0.00754939	0.0205909	-0.00754939	-0.00754939	-0.00754939	0.00741485	-0.00754939	-0.00754939	-0.00754939	-0.00754939	-0.00754939	-0.00754939	-0.00754939	0.0217426	0.0509919	-0.00310166	0.025492	0.0096477
Medullary Stroma:Zeb2	NA	1.20577	0.691887	1.89045	1.17179	2.39832	1.81427	1.56763	0.282638	0.353885	0.308449	0.567685	0.363862	-0.00115853	0.226643	0.254964	0.46487	0.388351	0.0367241	0.140662	0.182973	0.24871	0.144387	0.567983	0.0682706	0.329591	-0.240456	-0.18582	-0.214834	-0.0702704	-0.218385	-0.157461	-0.194357	-0.208232	-0.240456	-0.180747	-0.213988	-0.240456	-0.0594862	-0.106676	-0.184342	-0.146251	-0.240456	-0.0465758	-0.0412253	0.0459385	-0.00949622	0.127679	0.0333368
Medullary Stroma:G0s2	NA	0.27696	0.212915	0.178911	0.331535	-0.0957875	0.31104	1.61331	0.129191	0.195908	0.153299	0.118506	0.386497	0.0850972	0.132918	0.145956	0.145486	0.485284	0.199016	0.218767	0.181527	0.265699	0.0476676	0.463306	0.207028	0.329049	-0.0466456	0.0369194	-0.0528638	0.218311	0.0782332	0.027567	-0.0957875	-0.0327358	0.0326273	0.0660369	-0.0228234	-0.0957875	-0.0957875	0.0724414	-0.0957875	0.0215189	0.00728416	-0.0957875	0.00027907	0.0259698	-0.0213328	-0.000777461	0.0126005
Medullary Stroma:Glipr2	NA	0.34635	0.719948	0.79449	0.608347	0.342661	0.375745	1.7302	0.234519	0.344554	0.275988	0.320294	0.268065	0.158975	0.341667	0.205599	0.411689	0.537858	0.213402	0.114192	0.118315	0.186415	0.1624	0.537203	0.147824	0.191284	-0.0345473	-0.0408426	-0.0399302	-0.101811	-0.00612582	-0.0536461	-0.101811	-0.0681747	-0.076585	-0.101811	-0.0587537	0.0108784	-0.101811	-0.101811	-0.0638407	-0.101811	-0.101811	-0.101811	-0.0748568	-0.0850298	-0.0589778	-0.0778152	-0.0666589
Medullary Stroma:Scn7a	NA	0	0	0	0	0	0	0	0.00376234	0.0176026	0.0185174	0.00650725	0.018154	0	0.00599922	0	0.0174569	0.0330593	0.00842198	0.0320303	0.00733045	0	0	0.00999803	0	0.0393529	0	0	0	0	0	0	0	0	0	0	0	0	0	0	0	0	0	0	0	0	0	0	0
Medullary Stroma:Gucy1a3	NA	0.0558453	0.222742	0.883386	0.283765	0.719426	0.068984	-0.0723317	0.236959	0.409373	0.378861	0.436999	1.46432	1.10662	0.148257	1.25389	0.518204	1.22225	0.0393641	1.69173	1.13688	1.69011	0.0172001	1.12435	0.0778624	1.88337	-0.0274398	-0.0280163	-0.0313445	-0.0723317	-0.0176446	-0.0723317	0.00784759	-0.0401086	-0.047106	-0.0723317	-0.0458211	-0.0723317	-0.0723317	-0.0723317	-0.0723317	-0.0347947	-0.0723317	-0.0723317	-0.0343074	-0.043068	-0.0640515	-0.0233555	-0.0617268
Medullary Stroma:Fblim1	NA	0.546847	0.74423	-0.0545485	0.503764	0.451133	0.974826	0.291197	0.18487	0.209195	0.10765	0.253605	0.529177	0.197973	0.195141	0.280352	0.14969	0.479925	0.0390176	0.473505	0.191396	0.41529	0.0119617	0.385774	0.140225	0.303811	-0.0253333	-0.00137615	-0.0667047	0.302497	-0.105618	0.110159	-0.0309706	0.298066	-0.0449201	0.152647	0.113929	-0.00253155	0.23739	-0.116766	0.0516788	-0.0127035	0.196833	-0.24848	-0.0849228	-0.125082	-0.151467	-0.15604	-0.139081
Medullary Stroma:Msrb2	NA	0.155538	-0.162235	-0.123547	-0.0973375	-0.162235	-0.162235	-0.162235	0.0391646	0.125919	0.0983189	0.153044	0.0640349	0.0815416	0.00361478	-3.48243e-05	0.116278	0.05081	0.0697936	0.0333136	0.0392192	0.132345	0.0366068	0.107149	0.0538197	-0.0246654	0.034112	-0.0384785	0.0112258	-0.162235	-0.0537509	0.045392	-0.0212979	-0.0643008	-0.00892408	0.00669784	-0.0925709	-0.162235	0.0177828	-0.0918892	0.109867	-0.137645	0.0396213	0.0316451	0.0431597	0.0668121	0.0437604	-0.0992939	0.103827
Medullary Stroma:Bgn	NA	1.00117	1.14556	0.769636	1.19933	0.82795	1.02412	-0.0944104	0.300047	0.645415	0.657524	0.435957	0.888624	0.450059	0.32488	0.631637	0.625589	0.983929	0.459225	0.777283	0.430512	0.78529	0.409098	0.941143	0.490429	1.04581	-0.0944104	-0.0715902	-0.0944104	-0.0944104	-0.0165514	-0.0944104	-0.0621437	-0.0790573	-0.0505292	-0.0944104	-0.0944104	-0.0592902	-0.0944104	-0.0944104	-0.0944104	-0.0944104	-0.0944104	-0.0944104	-0.0575009	-0.081041	-0.0571629	-0.0671594	-0.0944104
Medullary Stroma:S1pr3	NA	0.187753	0.177351	0.867192	0.208758	0.328378	0.443088	0.466746	0.255606	0.381297	0.372632	0.355994	0.337646	0.274113	0.251694	0.409128	0.390469	0.446022	0.266215	0.447176	0.339918	0.41522	0.321688	0.397506	0.399658	0.467401	-0.018907	-0.018907	-0.018907	-0.018907	0.015398	-0.018907	-0.018907	-0.018907	0.00631883	-0.018907	-0.018907	-0.018907	-0.018907	-0.018907	-0.018907	-0.018907	-0.018907	-0.018907	0.0293396	-0.0042041	0.025402	-0.018907	-0.00397977
Medullary Stroma:Srpx2	NA	0	0	0	0	0	0	0	0.00520307	0.024336	0.0213215	0.0113807	0.054119	0.00593369	0.00801908	0.0214997	0.0168691	0.0318412	0.00838943	0.0469927	0.0157646	0.0205287	0	0.0990369	0.0187956	0.0333072	0	0	0.0116572	0	0	0.0407445	0	0	0	0	0	0	0	0	0	0	0.155294	0	0.0055756	0	0	0	0
Medullary Stroma:Gna14	NA	0	0	0.118819	0	0	0	0	0.0484907	0.067942	0.0450685	0.0618782	0.0627139	0.0228289	0.0529328	0.0328966	0.0448756	0.0543241	0.0850609	0.021989	0.0262663	0.00942782	0.0515544	0.0939242	0.0663088	0.00907668	0	0.00747746	0	0	0	0	0	0	0	0	0	0	0	0	0	0	0	0	0.019997	0.0268411	0.011926	0.0345885	0.0388504
Medullary Stroma:Lbh	NA	-0.0909978	0.0077584	0.62396	0.044638	0.507459	0.212482	-0.192154	0.810411	0.713981	0.5895	1.09286	0.691193	0.806404	0.897272	0.830073	0.808881	0.63308	0.763865	0.844795	0.896438	0.819751	0.592609	0.689515	0.697824	0.780974	-0.102194	-0.125713	-0.192154	0.0384007	-0.0850916	-0.133954	-0.122718	-0.0795794	-0.148987	-0.0710054	-0.136544	-0.050613	-0.149539	-0.192154	-0.192154	0.0176207	-0.192154	-0.192154	-0.0338976	-0.137928	-0.129823	-0.150601	-0.177722
Medullary Stroma:Frem1	NA	0.283065	-0.0540609	0.44805	0.306347	0.72098	0.276169	-0.0540609	0.186342	0.177051	0.212725	0.24381	0.250177	0.282978	0.180133	0.199868	0.248273	0.246752	0.166959	0.20278	0.173286	0.19272	0.124839	0.258653	0.0609405	0.188114	-0.0540609	-0.0445435	0.00432818	-0.0540609	-0.0328034	-0.0540609	-0.0540609	-0.0339552	-0.0155737	-0.0540609	-0.0266268	-0.0540609	-0.0540609	-0.0540609	-0.0203224	0.0634032	-0.0540609	-0.0540609	-0.0540609	-0.0326256	-0.0456462	-0.0385668	-0.00574224
Medullary Stroma:Lrriq1	NA	0	0	0	0	0	0	0	0.0387061	0.0477602	0.0381568	0.0591521	0.0664257	0.0424905	0.0266298	0.0392935	0.0434355	0.0715155	0.00713948	0.0525173	0.0226899	0.0469205	0	0.0661666	0.00851203	0.0263048	0	0	0	0	0	0	0	0	0	0	0	0	0	0	0	0	0	0	0	0.00972651	0.0191639	0	0.0285196
Medullary Stroma:Sytl2	NA	0	0	0	0	0	0	0	0.00318063	0.0111063	0.0116776	0.0127635	0.0262597	0	0.00972701	0	0.00697421	0.0457618	0.00308289	0.0361621	0.00819036	0.0471016	0.0146839	0.0157671	0.0105878	0.0196367	0	0	0.0832363	0	0.0202919	0	0	0	0	0	0	0	0	0	0	0	0	0	0.0287656	0.0992012	0.00986811	0	0.0817639
Medullary Stroma:Epha3	NA	0	0	0.353004	0.0603704	0	0	0	0.0248239	0.0427958	0.0604196	0.078147	0.0355481	0.0532209	0.0232214	0.057739	0.0520984	0.0348164	0.0149565	0.0439529	0.040646	0.0309798	0.0153347	0.0737199	0.0244276	0.0164019	0	0.00962359	0.0134175	0	0	0	0	0	0	0	0	0	0	0	0	0	0	0	0	0.0116899	0	0	0
Medullary Stroma:Clca3a1	NA	0	0	0.0918436	0	0	0	0	0.0171435	0.0682161	0.0616825	0.0371402	0.0631017	0.00593369	0.0226743	0.0281299	0.0736949	0.149578	0.00962289	0.0526233	0.0463389	0.0369638	0	0.169592	0	0.0916306	0	0	0	0	0.010434	0	0	0	0	0	0	0	0	0	0	0	0	0	0	0	0	0	0
Medullary Stroma:Ace2	NA	-0.00889012	-0.00889012	-0.00889012	-0.00889012	-0.00889012	-0.00889012	-0.00889012	0.132859	0.279559	0.24058	0.257665	0.200295	0.0893696	0.126431	0.126849	0.320749	0.486511	0.0375452	0.205859	0.0922991	0.122088	0.00579379	0.334687	0.0407567	0.224537	-0.00889012	0.0123268	0.044565	-0.00889012	0.0281879	-0.00889012	-0.00889012	-0.00889012	-0.00889012	-0.00889012	0.0152726	-0.00889012	-0.00889012	-0.00889012	-0.00889012	-0.00889012	-0.00889012	-0.00889012	0.0519972	0.0526586	0.0402699	-0.00889012	0.0799132
Medullary Stroma:Vstm4	NA	0.465979	0.264016	0.130343	0.424684	0.399733	0.662984	0.494938	0.0851679	0.207451	0.18042	0.110855	0.231508	0.170661	0.104565	0.293859	0.240324	0.422705	0.127563	0.311136	0.253773	0.276353	0.0945204	0.486318	0.151737	0.308588	-0.0447395	-0.0352221	-0.0447395	-0.0447395	0.00511826	-0.0447395	-0.0447395	-0.0447395	-0.0447395	-0.0447395	-0.0447395	-0.0447395	-0.0447395	-0.0447395	-0.0447395	-0.0447395	-0.0447395	-0.0447395	-0.0220107	-0.0303822	-0.0376958	-0.0447395	-0.0447395
Medullary Stroma:Alx1	NA	0.289524	0.253475	0.547146	0.629592	-0.0015788	0.10401	1.02375	0.307373	0.267693	0.175639	0.334291	0.28376	0.273828	0.292099	0.187774	0.218157	0.296488	0.10134	0.317992	0.191682	0.37925	0.125998	0.241931	0.0533299	0.361818	-0.0015788	-0.0015788	-0.0015788	-0.0015788	-0.0015788	-0.0015788	0.0283634	-0.0015788	-0.0015788	-0.0015788	0.0222536	-0.0015788	-0.0015788	-0.0015788	0.0656502	-0.0015788	-0.0015788	-0.0015788	0.0346088	-0.0015788	0.0134718	0.0232242	0.0114763
Medullary Stroma:RP23-16L19.4	NA	0	0	0	0	0	0	0	0.00428454	0.0262773	0.0151208	0.0257693	0.0104019	0.0156345	0.0168552	0.0136123	0.0210447	0.0173064	0.00505489	0.0175402	0.0135391	0	0.0185768	0.025061	0.0104727	0	0	0	0	0	0	0	0	0	0	0	0	0	0	0	0	0	0	0	0	0	0	0	0
Medullary Stroma:Gm13470	NA	0	0.0908636	0	0	0	0	0	0.110988	0.116447	0.149338	0.193571	0.0673434	0.085618	0.152993	0.0581193	0.187708	0.109378	0.0595434	0.073302	0.0586003	0.0677182	0.0190867	0.1085	0.0342016	0.0544078	0	0	0	0	0.01635	0	0	0	0	0	0	0	0	0	0	0	0	0	0.0231333	0	0.00705042	0	0
Medullary Stroma:Snai2	NA	0.400126	0.101933	0.981534	0.0948791	0.447522	0.607604	-0.17162	0.488296	0.669955	0.636441	0.818894	0.788848	0.413193	0.497532	0.604153	0.699034	0.926918	0.450609	0.706833	0.611535	0.635082	0.278213	0.907447	0.316418	0.71657	-0.17162	-0.17162	-0.17162	-0.0328005	-0.109109	-0.17162	-0.17162	-0.150157	-0.109211	-0.17162	-0.147792	-0.17162	-0.13137	-0.17162	-0.17162	-0.17162	-0.17162	-0.17162	-0.13199	-0.157623	-0.15115	-0.133121	-0.159678
Nephron progenitor:Pnmt	NA	0	0	0	0.0540399	0.271857	0	0	0.00256712	0.00512491	0.00826272	0	0	0.0160378	0	0	0.00629109	0	0	0	0	0	0	0	0	0	0	0.0101024	0	0	0.0124242	0	0	0	0	0	0	0	0	0	0	0.0286633	0	0	0.00959369	0	0.00553003	0	0
Nephron progenitor:Bcl2	NA	0.0785247	0.575029	0.0764385	0.0856124	0.110403	0.467075	0.86974	-0.150254	-0.107739	-0.135543	-0.116582	-0.192478	-0.163549	-0.130116	-0.121299	-0.103505	-0.0364719	-0.11351	-0.252163	-0.175924	-0.238994	0.0292821	-0.227405	-0.0824119	-0.26082	0.176037	-0.029522	0.1508	0.124085	-0.134609	-0.0473849	0.246681	0.0831611	-0.0814057	-0.223682	0.148287	0.171472	-0.187585	-0.0136483	-0.0766174	0.208539	0.21752	-0.272992	0.0569511	0.0994887	0.179067	0.127721	0.0110772
Nephron progenitor:Vcan	NA	0.387568	0.565879	2.16442	0.844276	1.46562	1.03215	0.668135	0.157451	0.0744362	-0.0199045	0.153195	0.0308595	0.144108	0.142445	-0.072131	-0.00171503	-0.0167247	0.0585882	0.0219238	-0.0867598	0.0447703	0.108025	-0.106448	-0.0628011	0.0498499	-0.13206	-0.188158	-0.191016	-0.0971873	-0.220651	0.0583313	-0.0882871	0.166373	-0.162726	0.224572	-0.123258	0.132616	-0.0361232	0.0728553	0.406444	0.00171503	-0.00410189	-0.169361	0.166842	0.261588	0.103254	0.258994	0.268839
Nephron progenitor:Shisa2	NA	0.770686	0.694992	1.02721	0.647691	1.65213	0.760088	-0.109323	-0.0904961	-0.0600637	-0.0836534	-0.0657838	0.00274184	-0.0232986	-0.0504724	-0.0543017	-0.067227	-0.0185883	-0.0670937	-0.100136	0.00328292	-0.085399	-0.0633961	0.0383763	-0.0318044	-0.0795045	0.282605	0.399737	0.317019	0.162993	0.352706	0.243301	0.745004	0.836394	0.141892	0.62948	0.416169	0.393373	0.859901	0.308145	0.660046	0.452075	0.392239	0.760279	0.0146505	-0.00197534	-0.0133874	0.0321222	-0.0694462
Nephron progenitor:Fgf1	NA	0	0	0	0	0	0	0	0.00321451	0.00640284	0.00230381	0.00194342	0.00623117	0	0.0115716	0.00845087	0.00950776	0.0169937	0.00661749	0	0	0.0236251	0.0138401	0.0417893	0	0.00827565	0	0.00562312	0	0	0.0332131	0.043352	0.0225298	0	0	0	0	0	0	0	0	0	0	0	0.00795408	0.00343639	0.0092871	0	0.0564384
Nephron progenitor:Cntd1	NA	0	0	0	0	0	0	0	0.0085986	0.0113804	0.0138066	0.00535952	0.0076401	0.0257267	0	0.0271916	0.0123104	0.00807568	0.007174	0.0281511	0	0.00966697	0.0137609	0.00986991	0	0.0182364	0	0.0302966	0.0718431	0	0.0115881	0	0.0169836	0.0310529	0.0143483	0	0.049354	0	0.0399357	0	0.0497653	0	0	0	0.0118301	0.00815573	0.0104453	0.0481352	0
Nephron progenitor:E030013I19Rik	NA	0	0	0	0.0956608	0	0	0	0.0139169	0.0282119	0.0265043	0.0145455	0.0588504	0.0661642	0.00278578	0.0225468	0.0389444	0.0287931	0.00229067	0.0754442	0.0698499	0.0848831	0	0.0686913	0	0.0838554	0	0.0106598	0	0	0.0339434	0	0.0518211	0.0239408	0	0	0	0	0	0	0	0	0	0	0.0174514	0.00889832	0	0	0
Nephron progenitor:Dtna	NA	0	0	0	0	0	0	0	0.00243371	0.00646618	0.00418002	0.000800824	0	0.0197097	0.00487313	0.00403585	0.0135444	0.0125073	0	0	0.00512578	0	0	0	0	0.0126884	0	0.00747746	0.0341415	0	0.0373684	0	0.0714407	0.0873	0.105357	0	0.062018	0.141541	0	0	0.0671564	0.0815021	0	0	0.00504248	0.00926284	0.0219252	0.023005	0.0209856
Nephron progenitor:Amigo1	NA	-0.0130451	-0.0130451	-0.0130451	-0.0130451	-0.0130451	0.172107	-0.0130451	0.0151585	-0.00373987	0.00632165	0.00299529	-0.00515826	0.0403088	-0.010776	0.00308016	0.00526784	0.0114164	-0.000551807	0.00267357	-0.000645777	-0.0130451	0.0164852	-0.0130451	-0.0130451	0.00859935	0.0593447	0.00816616	0.00982261	-0.0130451	0.0364813	0.0274104	0.0180537	-0.0130451	0.011783	0.0466632	0.0543018	0.0398076	-0.0130451	-0.0130451	-0.0130451	0.0115449	0.0554141	-0.0130451	0.00891461	0.00993716	0.00698771	0.0403956	-0.0130451
Nephron progenitor:Fgf10	NA	-0.00947934	-0.00947934	-0.00947934	-0.00947934	-0.00947934	-0.00947934	-0.00947934	0.00302361	0.00259292	0.000966871	-0.00119461	0.00869894	0.0136113	0.00994966	0.0118231	0.00133532	-0.00947934	0.00289029	-0.00947934	-0.000395522	-0.000374361	0.0123727	-0.00947934	0.0292966	-0.00947934	-0.00947934	0.0452617	-0.00947934	0.0353919	0.0104302	0.068969	0.0367313	0.0262276	0.0457578	-0.00947934	0.0186135	0.0188043	-0.00947934	-0.00947934	0.0242591	0.0988609	-0.00947934	-0.00947934	0.0533527	0.0751295	0.0353143	0.0975	0.0659202
Nephron progenitor:Atp2a1	NA	0	0	0	0	0	0	0	0.00719357	0	0.00350161	0	0	0	0	0	0.00300412	0	0.00178907	0	0	0	0	0	0	0	0	0	0	0	0	0.0430422	0	0	0	0	0	0	0.0374723	0	0	0	0	0	0	0	0.00562285	0	0
Nephron progenitor:1700054A03Rik	NA	0	0	0	0	0	0	0	0	0	0	0	0	0	0.00401027	0	0	0	0	0	0	0	0	0	0	0	0	0	0	0	0	0	0	0	0	0	0	0	0	0	0	0	0	0	0	0	0	0	0
Nephron progenitor:Slc1a3	NA	-0.116083	-0.116083	0.0542847	-0.0736055	-0.116083	-0.116083	-0.116083	0.104972	0.0248041	-0.0165706	0.107182	-0.0337678	0.046919	0.169169	0.0398008	-0.000658325	-0.0293442	0.102453	-0.0485491	0.0113722	-0.102708	0.0373032	-0.0668805	0.0814911	-0.049562	0.229226	0.0195039	0.0674522	-0.00735213	0.00425573	0.0417682	-0.0134	0.126838	0.0334716	0.00415038	0.0103228	0.0326349	0.0556572	-0.116083	-0.0331138	0.100766	-0.0297074	0.0717505	-0.0838295	-0.0387844	-0.0532175	-0.0413353	-0.0266286
Nephron progenitor:Sgcz	NA	0	0	0	0	0	0	0	0.00330257	0	0	0.00200886	0	0	0	0	0.00175629	0	0.00463234	0	0	0	0.0153347	0	0.0133054	0	0	0	0	0	0	0	0	0	0	0	0	0	0	0	0	0	0	0	0	0	0	0	0
Nephron progenitor:Gm12829	NA	0	0	0	0	0	0	0	0	0	0.00241194	0.00141653	0	0.00736883	0	0	0.00116015	0	0.00532645	0	0	0	0	0	0	0	0	0	0	0	0	0	0	0	0	0	0	0	0	0	0	0	0	0	0.00571419	0	0	0	0
Nephron progenitor:Trim63	NA	0	0	0	0.11579	0	0	0	0	0	0.00273638	0.010849	0.00509573	0.0163979	0	0.0275884	0.00154935	0	0	0	0	0	0	0	0	0	0	0	0	0	0	0	0	0	0	0	0	0	0.0334168	0	0	0	0.0684592	0	0.0352034	0.0277632	0.0109427	0	0
Nephron progenitor:Osr1	NA	0.601282	0.813831	0.207859	0.41676	-0.0259467	0.759163	-0.0259467	0.0265736	0.0182187	0.0200624	0.00722657	-0.0166438	-0.00129399	0.00976878	0.00248158	0.00505448	-0.0082688	0.0964831	-0.0259467	-0.0168629	-0.0259467	0.0934493	-0.0259467	0.1775	-0.0259467	0.00721798	-0.00487674	-0.0147159	-0.0259467	0.00918205	-0.0259467	-0.0259467	-0.0259467	-0.0115984	0.0337616	0.0235519	-0.0259467	-0.0259467	-0.0259467	-0.0259467	0.042698	0.084882	-0.0259467	0.0206793	-0.0259467	0.0060994	-0.00294174	-0.00956659
Nephron progenitor:Traf1	NA	-0.00604688	-0.00604688	-0.00604688	0.0185729	-0.00604688	-0.00604688	-0.00604688	0.00367568	0.0229066	0.00509369	0.000802547	-0.00604688	0.0135571	-0.00604688	0.000991525	0.0126542	-0.00604688	0.00108424	0.0176459	0.00682113	0.0277315	-0.00604688	0.00725104	0.025595	0.00230319	-0.00604688	0.0299994	0.0611184	-0.00604688	-0.00604688	-0.00604688	-0.00604688	-0.00604688	0.0271053	-0.00604688	-0.00604688	0.0468186	0.0726863	-0.00604688	-0.00604688	-0.00604688	-0.00604688	-0.00604688	0.015933	-0.000764757	0.00999709	-0.00604688	-0.00604688
Nephron progenitor:Tekt5	NA	0	0	0	0	0	0	0	0	0	0.00320834	0.00151149	0	0	0	0.00738684	0.009727	0.0101259	0	0	0.00684255	0.011658	0	0.01254	0	0	0	0	0	0	0	0	0	0.0245525	0.0153028	0	0	0	0	0	0	0	0	0	0	0	0	0	0.0200806
Nephron progenitor:Fxyd6	NA	-0.0100795	0.719187	1.01237	0.530927	1.09976	1.21014	0.59544	0.0155286	0.170233	0.11212	0.0624195	0.567823	0.82391	-0.0937108	0.644277	0.187719	0.370269	0.189431	0.745754	0.734469	0.850462	0.22223	0.494998	0.0903834	0.726248	-0.0590372	-0.119034	-0.156964	-0.417921	-0.17738	-0.11942	0.343401	0.356567	-0.0733817	-0.328801	0.0516192	0.0862395	0.400603	-0.758135	-0.013965	-0.121086	-0.372018	-0.334666	-0.102436	-0.241479	-0.185164	0.0159359	-0.158918
Nephron progenitor:Slc12a2	NA	-0.0208543	-0.0454819	0.140555	-0.0256085	-0.150876	-0.150876	0.334777	0.0712951	0.0270023	-0.00759045	0.00623165	0.0164056	0.0280509	0.0167281	0.0206656	-0.00205203	0.025498	0.0409906	-0.0324365	-0.0220264	0.000932367	0.0861599	0.00327142	-0.0699919	-0.00513622	-0.0851669	-0.0219533	0.0308744	-0.0780134	-0.101707	-0.0833537	-0.107382	-0.020126	-0.049508	0.109536	0.0373155	-0.0126115	-0.0460793	-0.150876	-0.0957617	-0.00710805	-0.0825008	-0.150876	0.053099	0.00859008	-0.0142159	0.0206008	0.108419
Nephron progenitor:Meox1	NA	0.0986656	-0.0213996	-0.0213996	-0.0213996	-0.0213996	-0.0213996	-0.0213996	0.076007	0.0633644	0.0863566	0.0839391	-0.00186641	0.00391157	0.0929221	-0.00987952	0.0742048	-0.0213996	0.0408953	-0.0138514	0.00705269	0.000327363	-0.00970376	0.0335296	0.0467173	0.00714179	-0.0213996	-0.0213996	-0.0213996	-0.0213996	0.0067672	-0.0213996	-0.0213996	-0.00117378	0.0122515	-0.0213996	0.0481604	0.0335535	-0.0213996	-0.0213996	-0.0213996	0.00726364	-0.0213996	-0.0213996	0.00603946	-0.0131388	-0.0174349	0.0132739	0.0101879
Nephron progenitor:1110032F04Rik	NA	0	0	0.133296	0	0	0	0	0.00762521	0.0076178	0.00634307	0.00542852	0	0.00845362	0	0.00876586	0.00459529	0	0.00731191	0.00921839	0	0	0.0382926	0	0	0.0112911	0.0162776	0.028358	0.122656	0	0.066238	0	0.103493	0.0639866	0.0446321	0.0671247	0.0559175	0	0.0369468	0	0.0551144	0.0507167	0.060655	0	0.0664239	0.100925	0.0326608	0.0712697	0.0871675
Nephron progenitor:Sobp	NA	0.0885997	0.151645	0.11576	-0.0272582	0.644191	-0.0272582	-0.0272582	0.0116223	0.00920294	-0.00275857	0.0114651	-0.0272582	0.0210594	-0.014986	0.0267	-0.00160413	0.0436097	0.00515198	0.0358299	-0.0207825	0.00156767	-0.0272582	0.023654	-0.00627093	0.0646254	-0.0272582	0.0469107	-0.00418096	-0.0272582	0.0764123	-0.00128318	0.17849	0.157154	-0.00202311	0.10855	0.0615253	0.00786204	0.115011	-0.0272582	0.0398982	0.104026	-0.0272582	-0.0272582	0.0185494	0.031874	-0.0033296	-0.0155897	0.0582338
Nephron progenitor:Ppp1r1a	NA	0.185778	0.288664	0.0572565	0.119695	0.264739	0.410741	0.403107	-0.0378883	-0.0365003	-0.0349325	-0.023122	-0.0123662	0.0287027	-0.0578299	0.0163321	-0.0381479	-0.0433827	-0.0216409	-0.0335848	0.0310259	-0.0521096	-0.00333175	-0.0465756	-0.0025864	-0.0204532	-0.0246806	0.0420569	0.0363427	0.16513	0.056458	0.138012	0.0415004	0.00269715	-0.0278187	0.0145633	0.0648378	0.111528	0.0121923	0.0798238	0.105584	0.129294	0.0356486	-0.0825462	0.00698632	0.0092542	-0.00767955	-0.0421447	0.130935
Nephron progenitor:Elavl4	NA	-0.00999663	-0.00999663	-0.00999663	-0.00999663	-0.00999663	0.0955922	-0.00999663	0.00889225	0.00895153	0.00959268	0.0216232	-0.00999663	-0.000407248	0.00139004	-0.00999663	0.0183132	-0.00999663	-0.00479757	0.00661394	-0.00336409	0.00805618	-0.00999663	-0.00999663	0.0231619	0.00585364	0.0334358	0.000274936	0.0128711	-0.00999663	-0.00999663	0.0221197	0.0422365	0.0644076	-0.00999663	-0.00999663	-0.00999663	-0.00999663	-0.00999663	-0.00999663	0.0267869	-0.00999663	0.0429013	-0.00999663	0.00882716	0.00224362	0.00809181	0.0307415	0.0255597
Nephron progenitor:Chrng	NA	0	0	0	0	0	0	0	0	0	0	0	0	0	0	0	0	0	0	0	0	0	0	0	0	0	0	0	0	0	0	0	0	0	0	0	0	0	0	0	0	0	0	0	0	0	0	0	0
Nephron progenitor:Wdr66	NA	-0.00982266	-0.00982266	-0.00982266	-0.00982266	-0.00982266	-0.00982266	-0.00982266	0.00114232	-0.007496	-0.00297143	0.00307263	0.00346172	0.0186443	-0.00982266	0.00619079	0.00017727	0.00817972	-0.00017727	-0.00982266	-0.00313402	-0.00982266	-0.00982266	-0.00982266	0.0180388	-0.000520309	-0.00982266	0.0331637	-0.00982266	-0.00982266	0.00323359	0.114189	0.0142702	0.0338995	0.0310662	-0.00982266	-0.00982266	-0.00982266	0.0454155	-0.00982266	0.064931	0.0543881	-0.00982266	-0.00982266	0.0459813	0.0925888	0.0530973	0.105346	0.0647778
Nephron progenitor:Sypl2	NA	0	0	0	0	0	0	0	0	0	0	0	0	0	0.00226916	0.00400944	0.00711178	0	0.00611268	0	0	0	0	0	0	0	0	0.00582539	0	0	0.0458018	0.0916072	0	0	0	0.0326683	0.0221014	0	0	0	0.0379702	0.0581345	0.12903	0	0.0443241	0.0712245	0.0314242	0.0138089	0.0455833
Nephron progenitor:Cutal	NA	0	0	0	0.0246198	0	0	0	0.00321163	0.00351135	0.00218338	0	0	0.0530672	0.00378245	0.0135459	0	0.00708896	0.00707819	0	0.00395804	0.0117047	0	0.0137323	0	0	0	0	0.0291044	0	0.0180669	0	0.0192957	0.0107604	0	0	0.0241627	0.0561287	0.0384441	0	0.0367835	0	0	0	0.0748939	0.0562228	0.0343044	0.0326782	0.097751
Nephron progenitor:Dhx34	NA	0.0845125	-0.0455094	0.132287	0.0228605	-0.0455094	-0.0455094	0.494168	-0.0150282	-0.00544659	0.00433989	-0.00320116	0.013606	0.0154218	0.0036445	0.0119685	0.00552527	0.00855614	0.00566126	-0.00338253	-0.011409	0.0202487	-0.0154907	-0.0139281	-0.0455094	-0.0133039	0.0551248	0.0416074	-0.00808532	0.0272104	-0.0165181	0.00727375	-0.0321164	-0.0132862	0.0218595	0.00759968	0.00159555	0.0106194	-0.0070653	0.0465151	0.0106043	-0.0168461	0.0229499	-0.0455094	-0.00749759	0.0366181	0.0131689	0.00355416	0.0069724
Nephron progenitor:Des	NA	0.392842	0.611443	0.127649	0.468611	0.198391	0.55281	0.904905	0.0395546	0.182831	0.122584	0.104794	0.0398959	-0.00042689	0.0101756	-0.0358282	0.15552	0.119669	0.00693242	-0.01066	-0.0345794	-0.00908065	0.0428152	0.106021	0.0624451	-0.00618443	-0.0734657	0.00042689	-0.0512286	-0.0734657	-0.0370994	-0.0734657	-0.0734657	-0.0734657	-0.0734657	-0.00975262	-0.0289523	-0.0236839	-0.0734657	-0.0734657	0.0173644	-0.0734657	-0.00500643	-0.0734657	-0.0221156	-0.0734657	-0.0467508	-0.0734657	-0.0734657
Nephron progenitor:Fat3	NA	-0.0107885	-0.0107885	0.0577366	0.0294889	-0.0107885	-0.0107885	-0.0107885	0.0509547	0.0238217	0.0162024	0.0329063	0.00121788	0.0362467	0.0219358	-0.00387542	0.0309274	0.00771703	0.0434468	-0.0107885	0.00749567	0.0272865	-0.00521758	0.000714935	0.00720468	-0.0107885	-0.0107885	0.00602844	0.0187299	-0.0107885	0.00164882	-0.0107885	0.00962187	-0.0107885	-0.0107885	-0.0107885	0.0424076	0.0174952	-0.0107885	0.15744	-0.0107885	0.030163	-0.0107885	-0.0107885	0.00597326	-0.0107885	-0.00682369	-0.0107885	0.00339091
Nephron progenitor:Hs3st6	NA	0.294345	-0.0349031	-0.0349031	0.00757477	0.236954	-0.0349031	-0.0349031	-0.0205764	-0.00282022	-0.0131699	-0.0251544	-0.0167687	0.050194	-0.021923	0.00323831	-0.0172437	-0.0268274	-0.0201884	-0.0282857	-0.00500974	-0.0190193	-0.0349031	-0.0349031	-0.0238986	-0.0245108	0.0696771	0.108534	0.012998	-0.0349031	0.115484	-0.00892809	0.0729993	0.0486211	0.144498	0.110583	0.100154	0.0116802	0.0768935	0.0571214	0.101274	0.30257	0.272646	0.287659	0.0518713	0.0493614	0.0667789	-0.0118981	0.0132277
Nephron progenitor:Atp1a2	NA	-0.00774031	-0.00774031	-0.00774031	-0.00774031	-0.00774031	-0.00774031	-0.00774031	0.00693983	0.0119666	0.0104344	0.0035472	0.031991	0.0383846	0.0287995	0.00098682	0.00725869	0.0168134	0.01555	0.00392505	0.0042236	0.010411	0.0247316	-0.00774031	0.00377055	0.0282859	-0.00774031	-0.00774031	0.00705377	-0.00774031	-0.00774031	-0.00774031	-0.00774031	-0.00774031	-0.00774031	-0.00774031	0.0157483	0.0766721	-0.00774031	-0.00774031	-0.00774031	-0.00774031	-0.00774031	-0.00774031	-0.00774031	-0.00430392	-0.00774031	-0.00774031	0.000190213
Nephron progenitor:Amph	NA	-0.0088869	-0.0088869	-0.0088869	-0.0088869	0.26297	-0.0088869	-0.0088869	-0.0023409	0.0100639	-0.00305174	-0.00187184	0.00553292	0.0324517	0.00117158	-0.000841614	-0.00682614	-0.0088869	-0.00274651	-0.0088869	4.55753e-05	-0.0088869	-0.0088869	-0.0088869	-0.0088869	-0.0088869	-0.0088869	0.0461839	-0.0088869	-0.0088869	0.0257934	-0.0088869	0.0140714	0.0395544	0.0630543	0.0932292	0.0185472	0.0711249	0.0415446	-0.0088869	0.0408784	0.0197764	-0.0088869	-0.0088869	0.0803197	0.0447482	0.0436061	0.12562	0.0017181
Nephron progenitor:Robo2	NA	-0.00314159	-0.0989836	-0.151159	-0.0734976	0.728667	0.0882397	-0.189847	0.197938	0.191019	0.147453	0.180988	0.0842081	0.0295309	0.193325	0.168534	0.170081	0.209996	0.299712	0.0539179	0.131119	0.0700821	0.240917	0.150722	0.197054	0.0496186	-0.0773128	-0.0494261	-0.0562715	0.211767	-0.0235755	-0.0634596	-0.0560398	-0.107442	0.00769407	-0.11993	-0.00178353	-0.0169283	-0.134609	0.0558989	-0.156109	-0.0532456	-0.0684264	0.16025	-0.105148	-0.121263	-0.0725964	-0.178179	-0.10739
Nephron progenitor:Gm567	NA	0	0	0	0	0	0	0	0.00376234	0	0	0	0.00420719	0.00958938	0	0	0.00310084	0	0.00356795	0.00652564	0.00512578	0	0	0	0	0	0	0	0	0	0	0	0	0	0	0	0	0	0	0	0	0	0	0	0	0	0.0045038	0	0
Nephron progenitor:Rspo1	NA	-0.0627905	0.0660996	-0.0627905	-0.0381707	0.691551	-0.0627905	-0.0627905	-0.0235958	0.0022305	-0.0284634	-0.0314387	-0.0162072	0.0705857	-0.0352698	-0.00832077	-0.0022305	-0.0352664	-0.0234236	-0.0340372	0.00916231	-0.0627905	-0.0504902	-0.0502403	-0.03367	-0.0456443	0.108899	0.120317	0.0522885	-0.0627905	0.0360044	-0.0273844	0.279821	0.0632723	0.126025	0.0564743	-0.0280325	0.217329	0.0900896	0.123362	0.120553	0.172652	-0.0627905	-0.0627905	0.501177	0.612998	0.397679	0.809892	0.63034
Nephron progenitor:Chrnd	NA	0	0	0	0	0	0	0	0	0	0	0	0	0	0	0	0	0	0.00249689	0	0.00757424	0	0	0	0	0	0	0.0101024	0	0	0	0	0.0295849	0	0	0	0	0	0.0566173	0	0	0	0	0	0.0032699	0	0	0	0
Nephron progenitor:Clca3b	NA	0	0	0	0	0	0	0	0	0	0	0	0	0	0	0	0	0	0	0	0	0	0	0	0	0	0	0	0	0	0	0	0	0	0	0	0	0	0	0	0	0	0	0	0	0	0	0	0
Nephron progenitor:Btbd11	NA	-0.0144065	0.0902051	-0.0144065	-0.0144065	-0.0144065	0.257498	-0.0144065	-0.00489847	0.00934605	0.00335065	0.00125045	-0.0101993	-0.00713826	0.000474655	0.00338654	0.000674753	-0.00478614	1.19386e-05	0.0208335	0.00396961	0.00622467	-0.0144065	-0.00355737	-0.00273837	-0.00488519	-0.0144065	0.0180411	0.0219716	-0.0144065	0.0158784	0.00297053	-0.0144065	0.0248267	0.0251769	0.0482004	0.0299512	-0.0144065	0.0674421	0.150067	-0.0144065	0.059922	0.0456352	-0.0144065	0.0082819	0.0257645	0.0366509	0.00165027	0.0367162
Nephron progenitor:Hoxd12	NA	0.238139	0.216473	0.278374	0.0389894	-0.0119477	0.308732	-0.0119477	0.0171578	0.027158	0.00466394	0.0139958	-6.94134e-06	0.000542223	0.00141533	-0.00490466	0.034709	-0.00465696	0.0111815	-0.00255441	0.00940372	-0.0119477	0.0410912	-0.0119477	0.0644151	-0.0119477	0.107412	-0.000917383	-0.000716864	0.0692706	0.0851567	-0.0119477	0.0783637	0.0961915	0.0728153	-0.0119477	0.0319307	0.0402287	-0.0119477	-0.0119477	0.120864	0.0290038	-0.0119477	-0.0119477	0.0299865	-0.00600073	-0.00533988	-0.0119477	-0.0119477
Nephron progenitor:9130410C08Rik	NA	0	0	0.0744931	0	0	0	0	0	0.0109574	0.0058135	0.00779997	0	0	0	0.0270507	0.0094618	0	0.00168438	0.00912576	0	0	0.0135158	0	0	0	0	0	0	0	0.0158311	0	0	0	0	0	0	0.0282837	0	0	0	0	0	0	0.00423121	0	0	0	0
Nephron progenitor:2610028E06Rik	NA	0	0	0	0	0	0	0	0.00256712	0	0.00343572	0	0	0.00593369	0	0	0.00562583	0	0	0	0.0176166	0.0118316	0	0.00999803	0	0.00734209	0.0271548	0	0.0457023	0.0807726	0.0124242	0.0527831	0.0605284	0.0556452	0.0467599	0.0626069	0	0	0.0334168	0	0	0	0	0	0.0389673	0.0279942	0.038168	0.0471235	0
Nephron progenitor:C2cd4a	NA	0	0	0	0	0	0	0	0.00540581	0.00720126	0.00275603	0	0.0104359	0	0	0.0070384	0.00216982	0.00708896	0.00637959	0	0.00395804	0	0	0	0	0	0	0.0411852	0	0.0728628	0.0185947	0.0462821	0	0.0121733	0.0143483	0.0626069	0.0193576	0	0	0	0	0.139518	0	0	0	0	0	0.0177309	0.0196129
Nephron progenitor:Sgcg	NA	0	0	0	0.0487256	0	0	0	0	0	0	0	0	0	0	0.0070384	0	0	0	0	0.00512578	0	0	0	0	0	0	0	0	0	0	0	0	0	0	0	0	0	0	0	0	0	0	0	0	0.00707413	0	0	0
Nephron progenitor:Rbfox1	NA	0	0	0	0	0	0	0	0.0142058	0.00676523	0.00676818	0.0025719	0	0.00845362	0.00970502	0.0170397	0.00120561	0	0.00697119	0	0.0135518	0.0187026	0	0.0116579	0	0	0.0798042	0.0288047	0.0683819	0	0.0341516	0.0354061	0.0439066	0.0107604	0	0.053109	0.0487298	0	0.0426148	0.0703456	0.0367835	0.130743	0	0	0.0401853	0.0638685	0.0448368	0.0759365	0.0648211
Nephron progenitor:Nell1	NA	-0.00611977	0.143593	0.0857238	0.0185001	-0.00611977	-0.00611977	-0.00611977	0.00840477	0.0156368	0.0126584	0.00102981	0.00438266	0.0224875	-0.00611977	0.0237414	0.0076633	0.00581268	0.012146	0.00185295	0.0477136	0.0127171	-0.00611977	0.000511178	0.0202314	-0.00611977	-0.00611977	0.00287234	0.0195022	-0.00611977	0.0022016	0.0401043	0.0290416	-0.00611977	-0.00611977	-0.00611977	-0.00611977	-0.00611977	0.0491184	-0.00611977	-0.00611977	-0.00611977	-0.00611977	-0.00611977	0.0382113	-0.00309821	0.00842847	-0.00611977	0.0103523
Nephron progenitor:Colq	NA	0	0	0	0	0	0	0	0	0.00282724	0.00136209	0	0	0	0	0.0119772	0.00570697	0	0	0	0	0	0.0329978	0	0	0	0	0	0	0	0	0	0	0	0	0	0	0.0282837	0	0	0	0	0	0	0	0	0	0	0
Nephron progenitor:Eya1	NA	0.151653	0.0364594	-0.0223366	-0.0223366	0.422136	-0.0223366	-0.0223366	-0.0070485	-0.00455997	0.0131121	-0.002112	-0.00680251	0.0247662	-0.0167191	0.0358093	0.0209071	-0.0104337	-0.00178679	-0.0119709	0.001092	-0.0114038	-0.0014537	-0.0112714	-0.016099	-0.0223366	0.0241909	-0.0223366	0.0272065	-0.0223366	0.00165578	-0.0223366	0.00134423	0.0313363	-0.0223366	-0.0223366	0.0251139	0.117478	0.0110802	-0.0223366	-0.0223366	0.155216	-0.0223366	-0.0223366	0.066079	0.0132046	-0.0028507	-0.0223366	-0.00220013
Nephron progenitor:Cited1	NA	-0.0831536	-0.0831536	-0.0831536	0.194748	-0.0831536	-0.0831536	-0.0831536	-0.0689616	0.0339882	0.0474214	-0.0610829	-0.0487825	0.103899	-0.063409	0.0154825	0.0295228	-0.0566704	-0.047948	-0.0539179	0.01913	-0.0761193	-0.0548426	-0.0422858	-0.0608427	-0.067285	0.348801	0.377331	0.466555	0.598791	0.557571	0.282217	0.274413	0.4611	0.565936	0.363461	0.229238	0.113418	0.508491	0.407982	0.0859645	0.103675	0.032317	0.29856	0.279273	0.109392	0.242566	0.0475714	0.095903
Nephron progenitor:Crym	NA	0.0413182	-0.0787471	0.185404	-0.0541272	0.675595	-0.0787471	0.406906	0.000181464	-0.0181709	-0.00674793	-0.0441714	-0.0258151	0.122919	-0.0458652	0.0894541	-0.00774092	-0.0553235	0.0216299	-0.0787471	0.038595	-0.0787471	0.00895693	-0.0462337	0.0406305	-0.0590848	0.0595471	0.0218797	-0.0545056	-0.0787471	-0.0405499	-0.0255973	-0.0787471	-0.0787471	-0.0787471	-0.0787471	-0.0432693	0.13144	-0.0787471	-0.0787471	-0.0787471	0.153194	-0.0787471	-0.0787471	0.0879016	0.0139362	0.00910261	-0.00184432	-0.000181464
Nephron progenitor:Ocm	NA	0	0	0	0	0	0	0	0	0.0117787	0.00734967	0	0	0.0164985	0	0.0070384	0.0041029	0	0.0028219	0	0.00586183	0	0	0	0.0236486	0	0	0	0	0	0	0	0	0	0.0337178	0	0.0473812	0.0603314	0	0	0	0	0	0	0.0139642	0.00343639	0	0	0
Nephron progenitor:Gm29418	NA	0	0	0	0	0	0	0	0	0	0.00143647	0.00155747	0	0	0	0	0	0	0	0	0	0	0	0	0	0	0	0	0	0	0	0	0	0	0	0	0	0	0	0	0	0	0	0	0	0	0	0	0
Neurons:Gm9242	NA	0	0	0	0	0	0	0	0.00840886	0.00607465	0.00477455	0	0	0.00979522	0.00599922	0	0.00354706	0	0.00299193	0	0.0144695	0	0	0	0	0.0103612	0	0.00757813	0	0	0.014551	0	0	0	0	0	0	0	0.0434121	0	0	0	0	0	0.0105093	0.00375825	0.00566897	0	0
Neurons:Fgf13	NA	0.0948285	0	0	0.119432	0	0	0	0.0496046	0.0589065	0.0499986	0.0704374	0.0122048	0.017828	0.0629927	0.0408122	0.0659683	0.0412865	0.0686192	0.121154	0.0319779	0.0695267	0.039445	0.0117479	0.0401582	0.0510999	0.0353815	0.0326319	0	0	0.0149553	0.017377	0.0396776	0	0	0	0	0	0	0	0	0	0	0	0.0281641	0.0333707	0.0283132	0.016125	0.0102864
Neurons:Cabyr	NA	0	0	0	0	0	0	0	0	0	0	0	0	0	0	0	0	0	0	0	0	0	0	0	0	0	0	0	0	0	0	0	0	0	0	0	0	0	0	0	0	0	0	0	0	0	0	0	0
Neurons:Tubb3	NA	0	0	0	0	0	0	0	0.00401294	0.00303517	0	0.0025661	0	0	0	0	0	0	0	0.0084009	0	0	0	0	0	0.0174434	0	0.00899211	0	0	0	0	0	0	0	0.0760015	0	0	0	0	0	0	0	0	0	0	0	0	0
Neurons:Lrrn3	NA	0	0	0.127162	0.0587322	0	0	0	0.00410823	0.036469	0.0344884	0.00189234	0.0217719	0.116808	0.00804208	0.117537	0.0321728	0.0613949	0.0307775	0.0857582	0.0499406	0.147579	0.0427667	0.00663095	0	0.125305	0	0	0	0	0	0	0	0	0	0	0	0	0	0	0	0	0	0	0	0	0.00393717	0	0.0203352
Neurons:Tub	NA	0	0	0	0.101354	0.427756	0	0	0.00442352	0.00722885	0.0103541	0.0185688	0.00996603	0.0111651	0	0.00693225	0.0103142	0	0.0145076	0.00958756	0.00734708	0.0096676	0	0.012541	0	0.0175571	0.0274616	0.0409233	0	0.0812184	0.0285719	0.017377	0	0.0509413	0	0.0326683	0.0280929	0	0.0334168	0	0	0	0	0	0.0164393	0.00327344	0.0238491	0	0
Neurons:Acsm3	NA	0	0	0	0	0	0	0	0	0	0	0	0	0	0	0	0	0	0	0	0	0	0	0	0	0	0	0	0	0	0	0	0	0	0	0	0	0	0	0	0	0	0	0	0.00736293	0	0.0141581	0.024803	0
Neurons:Hs3st5	NA	0	0	0	0	0	0	0	0	0	0	0	0	0	0	0.00918787	0	0	0	0	0	0.0128552	0	0	0	0.0129916	0	0	0	0	0	0	0	0	0	0	0	0	0	0	0	0	0	0	0	0	0	0	0
Neurons:Gm5145	NA	0	0	0	0	0	0	0	0	0	0	0.00254486	0	0	0	0	0	0	0	0	0	0	0	0	0	0.00591718	0	0	0	0	0	0	0	0	0	0	0	0	0	0	0	0	0	0	0	0	0	0.0260816	0
Neurons:Ddn	NA	0	0	0	0	0	0	0	0	0	0	0	0	0	0	0	0	0	0	0.0222638	0	0	0	0	0	0	0	0	0	0	0	0	0	0.0258957	0	0	0	0	0.0481874	0	0	0	0	0	0	0	0	0.023005	0
Neurons:Tmem161b	NA	-0.0105005	0.102727	0.0906143	0.0141193	-0.0105005	-0.0105005	-0.0105005	0.00856595	0.00356471	0.0111711	0.0115712	-0.00274803	-0.00204689	-0.00377594	0.00549904	0.00843818	0.00843315	0.00476232	0.0057176	0.025077	-0.0105005	0.0184909	0.0163426	-0.0105005	0.00174955	-0.0105005	0.0144596	0.0207551	-0.0105005	0.00126388	0.0271118	0.0563928	0.0115498	-0.0105005	0.0566241	0.0148814	-0.0105005	-0.0105005	0.0815239	-0.0105005	-0.0105005	0.0423974	-0.0105005	0.00692916	0.0662474	0.0241937	-0.0105005	0.0204397
Neurons:Nr3c2	NA	0	0	0	0	0	0	0	0	0	0	0	0	0	0	0	0	0	0	0.00734831	0	0	0	0	0	0	0	0	0.032573	0	0	0	0	0	0	0	0	0	0	0	0.0829695	0	0	0	0.0193024	0.0107189	0	0	0
Neurons:Gk	NA	-0.0285712	0.0302248	-0.0285712	-0.0285712	-0.0285712	0.0770176	-0.0285712	0.00604606	0.0106304	-0.00589074	-0.0135042	-0.012374	0.0337115	0.0095352	0.00834383	0.0160887	-0.00546152	-0.00101469	0.0345206	-0.00945235	0.0237222	-0.0285712	0.0462222	0.00414412	0.0360279	-0.00141637	0.00238072	-0.0173403	-0.0285712	-0.0125153	0.012917	0.0329236	0.0391833	-0.00374302	-0.0285712	-0.0285712	0.0972416	-0.0285712	-0.0285712	0.042565	0.0393857	-0.0285712	-0.0285712	0.0888232	0.17301	0.0924516	0.0812035	0.122201
Neurons:Erbb4	NA	0	0	0	0	0	0	0	0.00223542	0	0.00270484	0	0.00979982	0	0	0	0.00417267	0	0	0.0170337	0.0140195	0.00917958	0	0.00853234	0	0.00854386	0.148587	0.0912472	0.108342	0.135302	0.021691	0.184036	0.0971554	0.109084	0.120162	0	0.0525877	0.0771457	0.0972015	0.164403	0.218932	0.0970114	0.0967404	0	0.114585	0.193621	0.0741737	0.174706	0.170633
Neurons:Map3k1	NA	-0.0266609	-0.105822	-0.105822	-0.105822	0.166035	-0.105822	-0.105822	-0.0259486	-0.025591	-0.0268962	-0.0152632	-0.00879852	-0.0400307	-0.0420581	-0.0339956	-0.0187532	0.00314241	-0.0598787	-0.00194915	-0.058258	0.0632414	-0.0831665	0.0331967	-0.0303524	-0.00873109	0.0510424	0.00390885	0.0894235	0.0185772	0.0234776	-0.0238981	0.126878	0.0421249	-0.0756959	-0.0200444	-0.00353938	0.166285	0.0302544	-0.105822	0.138606	0.124322	-0.0374464	0.413683	0.0915474	0.156553	0.0685818	0.0604168	0.162985
Neurons:Myl6b	NA	0.0463407	0.042429	-0.0484878	0.0668935	-0.0484878	0.136664	-0.0484878	0.00667835	-0.00261311	-0.0125219	-0.0230595	-0.0384991	0.0249894	-0.0270935	-0.0219778	-0.0243346	-0.0413989	-0.00799128	-0.00646561	-0.0388548	0.0551533	0.000792774	-0.0359376	-0.0344209	-0.00398048	0.175673	0.0964417	0.0986438	0.024232	0.202006	-0.00220568	0.156248	0.205509	0.182717	0.149007	0.214819	0.338846	0.234549	0.242435	0.0603908	0.0636417	0.151441	-0.0484878	0.0806398	0.0705778	0.0617807	0.149529	-0.00781244
Neurons:Nanog	NA	0	0	0	0	0	0	0	0	0	0.0024052	0	0.00875977	0	0	0.00888226	0.00210716	0	0	0	0.0070096	0.00919999	0	0	0	0	0	0	0	0	0	0	0	0	0	0	0	0	0	0	0	0	0	0	0	0	0	0	0
Neurons:Nova1	NA	-0.00875117	0.100244	-0.00875117	-0.00875117	-0.00875117	-0.00875117	-0.00875117	0.0227814	0.0232127	0.0365561	0.0400061	0.0485819	0.00360663	0.034883	0.0298721	0.0307633	0.0166998	0.0860452	-0.00875117	0.0495064	0.029807	0.118606	0.0295849	0.0630621	0.0203807	0.0540919	-0.00875117	-0.00875117	0.0641116	0.00617968	0.0402006	-0.00875117	0.0255145	-0.00875117	0.0239171	-0.00875117	-0.00875117	-0.00875117	-0.00875117	-0.00875117	-0.00875117	-0.00875117	-0.00875117	0.0238517	0.0201775	0.0125157	-0.00875117	0.0315522
Neurons:Actrt3	NA	0	0	0	0	0	0	0	0	0	0.000904876	0	0	0	0	0.00925593	0	0	0	0	0	0	0	0.0121476	0	0	0	0	0	0	0	0	0	0	0	0	0	0	0	0	0	0	0	0	0	0	0	0	0
Neurons:Mapk10	NA	0	0	0	0	0	0	0	0.00340899	0.0026459	0	0	0	0	0	0	0	0	0.00372338	0	0.00543464	0	0	0	0.0069658	0	0	0	0	0	0	0	0	0	0	0	0	0	0	0	0	0	0.0600417	0	0	0.0081361	0.00970988	0	0
Neurons:Ppp2r2c	NA	0	0	0	0	0	0	0	0	0	0	0	0	0	0	0	0	0	0	0	0	0	0	0	0	0	0	0	0	0	0	0	0	0	0	0	0	0	0	0	0	0	0	0	0	0	0	0	0
Neurons:Cpeb4	NA	-0.0101793	-0.0101793	-0.0101793	-0.0101793	-0.0101793	-0.0101793	-0.0101793	-0.0101793	-0.00717831	0.00147731	0.000967648	0.0512459	0.0371145	-0.000413025	0.0219378	0.00560529	0.0127871	0.00036007	0.039044	0.0260264	0.0105121	0.00264803	0.00203739	-0.0101793	0.0428021	-0.0101793	0.00465059	-0.0101793	-0.0101793	0.0318136	0.0142609	-0.0101793	0.0279485	-0.0101793	0.0613164	-0.0101793	0.0426735	-0.0101793	0.152191	-0.0101793	-0.0101793	0.080848	-0.0101793	-0.0101793	0.024481	0.0161324	0.0127712	0.0653524
Neurons:Nck2	NA	-0.00768657	-0.00768657	-0.00768657	-0.00768657	-0.00768657	-0.00768657	-0.00768657	0.0125312	0.00108891	0.00517914	0.00959085	0.0421118	-0.00768657	0.0052384	0.0119207	-0.00180427	0.0130442	0.0195441	0.0121803	-0.00189389	0.00746523	0.00594054	0.00623103	-0.00768657	0.0108431	-0.00768657	-0.00768657	-0.00768657	-0.00768657	0.00271256	0.0100571	-0.00768657	0.0629222	0.00761619	-0.00768657	0.0415795	0.0388967	0.0292603	0.0685179	0.0474278	0.0209767	0.0452114	-0.00768657	-0.00326621	0.0331015	0.027571	-0.00768657	-0.00768657
Neurons:Vegfa	NA	-0.035	0.0559169	-0.035	-0.0103802	-0.035	-0.035	-0.035	0.0116412	-0.00149107	0.0117424	0.0147071	0.0160059	0.0374829	0.0110425	0.00537805	-0.00419154	-0.0145791	0.00631823	0.0236443	0.0207949	0.0247657	-0.00435088	-0.0106439	0.0147361	-0.000623645	0.0060086	0.00879357	0.000964108	-0.035	0.0196594	-0.017623	0.0240608	0.0658479	0.0306373	-0.035	0.128725	-0.035	0.15039	0.0570245	0.118145	0.0157167	-0.035	-0.035	-0.00718145	0.00125554	0.00623324	0.147406	0.00305272
Neurons:Tnik	NA	-0.0105597	0.135621	0.0959979	0.0434802	-0.0105597	-0.0105597	-0.0105597	0.0218472	0.00843608	0.0127752	0.0301709	-0.00388885	-0.0105597	0.0149995	0.0358122	0.021593	0.0117836	0.0244125	0.0291101	-0.00660166	-0.0105597	0.00204643	0.0251345	0.0452233	0.00500381	0.0165951	-0.0105597	-0.0105597	-0.0105597	-0.000710088	-0.0105597	-0.0105597	0.0791517	-0.0105597	-0.0105597	-0.0105597	-0.0105597	0.0296905	-0.0105597	-0.0105597	-0.0105597	-0.0105597	-0.0105597	0.0056013	-0.00691688	0.00421572	0.0166913	-0.0105597
Neurons:Gm10036	NA	-0.0344169	-0.0387716	-0.121012	-0.0722859	0.150845	0.0145156	-0.121012	0.0217042	-0.0630782	-0.0450037	-0.00584605	0.0658134	0.0654666	0.0102518	-0.0244838	-0.0634623	-0.017694	0.0467887	0.191245	0.0937375	0.187937	-0.021035	0.065019	0.0202888	0.0815335	0.0544214	-0.0964968	-0.0341628	-0.0397932	-0.00794996	-0.0051358	0.10494	0.115038	-0.0547763	-0.0591485	0.128971	0.0225352	-0.0130717	0.190418	0.0414114	-0.0964215	0.0733995	0.0668222	-0.0589749	0.104235	-0.0356934	0.144855	0.0668884
Neurons:Satb2	NA	0	0	0	0	0	0	0	0	0	0.00209296	0.00412919	0	0.01683	0	0	0.00854398	0	0.00236453	0	0	0	0	0	0	0	0	0	0	0	0.0180421	0	0	0	0	0	0	0	0	0	0	0	0	0	0.0667336	0.0791388	0.0326045	0.0541651	0.0950783
Neurons:Fbll1	NA	0	0	0	0	0	0	0	0	0	0	0	0	0	0	0	0	0	0	0	0	0	0	0	0	0	0	0	0	0	0	0	0	0	0	0	0	0	0	0	0	0	0	0	0	0	0	0	0
Neurons:Ankar	NA	0	0	0	0	0	0	0	0	0	0	0.0025661	0	0	0	0	0	0	0	0	0	0	0	0	0	0	0	0	0	0	0	0	0	0	0	0	0	0	0	0	0	0	0	0	0	0	0	0	0
Neurons:Tmem178b	NA	0	0	0	0	0	0	0	0	0	0	0	0	0	0	0	0.00299291	0	0	0	0	0	0	0	0	0	0	0	0	0	0	0	0	0	0	0	0	0	0	0	0	0	0	0	0	0	0.00286196	0	0
Neurons:Unc5d	NA	0	0	0	0	0	0	0	0	0	0.00360819	0	0	0	0	0	0	0	0	0	0	0	0	0	0	0	0	0	0.0317117	0	0	0.0399522	0	0	0	0	0	0	0	0	0.0379702	0	0	0	0	0	0	0	0
Neurons:Rpl9-ps1	NA	0	0	0	0	0	0	0	0	0	0	0	0	0	0	0	0	0	0	0	0	0	0	0	0	0	0	0	0	0	0	0	0	0	0	0	0	0	0	0	0	0	0	0	0	0	0.00519586	0	0
Neurons:Tenm1	NA	0	0	0	0	0	0	0	0	0.00282603	0.00118722	0	0	0	0	0	0.00242902	0	0	0	0	0	0	0	0	0	0	0	0	0	0	0	0	0	0	0	0	0	0	0	0	0	0	0	0	0	0	0	0
Neurons:Esrrg	NA	0	0	0	0	0	0	0	0.00352852	0.00225108	0.0014699	0.0015608	0	0	0	0	0.00116015	0	0.00485909	0.0226805	0	0	0	0	0	0.0088891	0.0756064	0.0340143	0.0427287	0	0	0.0739978	0.0236808	0.0584855	0.0471131	0	0.0280236	0.0496791	0	0	0	0	0	0.206228	0.0263301	0.0833486	0.0422878	0.108975	0.0629769
Neurons:Abcc8	NA	0	0	0	0	0	0	0	0.00258983	0	0.00273031	0	0	0	0	0	0.00223571	0	0.00431042	0	0	0	0	0	0.0123469	0	0	0	0	0	0	0.017377	0	0	0	0	0	0	0	0	0	0	0	0	0.00980681	0	0	0	0
Neurons:Dnali1	NA	0	0	0	0	0	0	0	0	0	0.00086572	0	0	0	0	0	0	0	0	0	0	0	0	0	0	0	0	0	0	0	0	0	0	0	0	0	0	0	0	0	0	0	0	0	0	0	0	0	0
Neurons:Gm9747	NA	0	0	0	0	0	0	0	0.00325634	0	0	0	0.00833713	0	0	0	0	0	0	0	0	0	0	0	0	0	0	0	0	0	0	0	0	0	0	0	0	0	0	0	0	0	0	0	0	0	0	0	0
Neurons:Aldoart2	NA	0	0	0	0	0	0	0	0	0	0	0	0	0	0	0	0.00318276	0	0	0	0	0	0	0	0	0	0	0	0	0	0	0	0	0	0	0	0	0	0	0	0	0	0	0	0	0	0	0	0
Neurons:Gm7293	NA	0	0	0	0	0	0	0	0	0	0.00263335	0	0	0	0	0	0	0	0	0.0538605	0	0.119461	0	0	0	0.0487483	0	0	0	0	0	0	0.0275467	0.0811425	0	0.0637131	0	0	0.13455	0.0861779	0	0	0	0	0	0	0	0.027251	0
Neurons:Fam50b	NA	0	0	0	0	0	0	0	0	0	0	0	0	0	0	0	0	0	0	0	0	0	0	0	0	0	0	0	0	0	0	0	0	0	0	0	0	0	0	0	0	0	0	0	0	0	0	0	0
Neurons:Gm26735	NA	-0.0156344	-0.0156344	-0.0156344	0.0874293	-0.0156344	-0.0156344	-0.0156344	0.0348887	0.0137372	0.0120899	0.0127849	0.00690637	0.0543265	0.0319579	0.00251396	-0.00405168	-0.00645581	0.00422239	0.0424649	0.0278767	0.132943	0.00218416	1.10326e-05	-0.0053766	0.123877	-0.0156344	-0.0156344	-0.00397713	-0.0156344	0.0223687	-0.0156344	-0.0156344	0.110705	-0.0156344	0.0514903	-0.0156344	-0.0156344	0.115156	-0.0156344	0.03948	-0.0156344	-0.0156344	-0.0156344	-0.0156344	-0.0123609	-0.00262091	0.0116167	-0.00257874
Neurons:Rpl7a-ps3	NA	0	0	0	0	0	0	0	0.00319666	0	0.00583621	0	0	0	0	0	0	0	0	0.00752752	0	0.032324	0	0	0	0	0	0	0	0	0	0	0	0	0	0	0	0	0.0566095	0	0	0	0	0	0	0	0	0.0156733	0
Neurons:Htr1d	NA	0	0	0	0	0	0	0	0	0.00361208	0.00124083	0.00207936	0	0	0	0	0	0	0.00319886	0	0	0	0	0	0	0	0	0	0	0	0	0	0	0	0	0	0	0	0	0	0	0	0	0	0.00743159	0	0	0	0
Neurons:Gm6525	NA	0	0	0	0	0	0	0	0.00364661	0	0.00437894	0.0031432	0.00742588	0	0	0	0.00247257	0	0	0.00848063	0	0.0096676	0	0.0107624	0	0	0	0	0	0	0	0	0	0	0	0	0	0	0.0504315	0.0762044	0	0	0	0	0	0	0	0.0427452	0
Neurons:Rpl39l	NA	0	0	0	0	0	0	0	0	0	0	0.00212259	0	0	0	0	0	0	0	0.057684	0	0.0941782	0.0164009	0	0	0.0219826	0	0	0	0	0	0	0	0	0	0	0	0	0.0504315	0	0	0	0	0	0	0	0	0	0
Neurons:Gm5449	NA	0	0	0	0	0	0	0	0.00319361	0	0.0024586	0	0	0	0	0	0	0	0	0.0206569	0	0.0174558	0	0	0	0.0312837	0	0.0159688	0	0	0	0	0	0	0	0	0	0	0	0	0	0	0	0	0	0	0	0.0345885	0
Neurons:Dynlrb2	NA	0	0	0	0	0	0	0	0	0	0	0	0	0	0	0	0	0	0	0.0237216	0	0	0	0	0	0.0205512	0	0	0	0	0	0	0	0	0	0	0.0387382	0	0	0	0	0	0	0	0	0.00890367	0.00494401	0.0421762	0
Neurons:Gm5426	NA	0	0	0	0	0	0	0	0	0	0	0	0.0088115	0	0	0.00984097	0.00274979	0	0	0.0235344	0	0.0302043	0	0.00919628	0	0.00937523	0	0	0	0	0	0	0.0395134	0	0	0	0	0	0	0	0	0	0	0	0	0	0	0.0629905	0
Neurons:Dnajb13	NA	0	0	0	0	0	0	0	0	0	0	0	0	0	0	0	0	0	0	0	0	0	0	0	0	0	0	0	0	0	0	0	0	0	0	0	0	0	0	0	0	0	0	0	0	0	0	0	0
Neurons:Cnfn	NA	0	0	0	0	0	0	0	0	0	0	0	0	0	0	0	0	0	0	0	0	0.0108498	0	0	0	0	0	0	0	0	0	0	0	0	0	0	0	0	0	0	0	0	0	0	0	0	0	0	0
Neurons:Gm2178	NA	0	0	0	0	0	0	0	0	0	0	0	0	0	0	0	0	0	0	0	0	0	0	0	0	0	0	0	0	0	0	0	0	0	0	0	0	0	0	0	0	0	0	0	0	0	0	0	0
Neurons:Gm27028	NA	0	0	0	0	0	0	0	0.002135	0	0	0	0	0	0	0	0	0	0	0	0	0	0	0	0	0	0	0.00899211	0	0	0	0	0	0	0	0	0	0	0	0	0	0	0	0	0	0	0	0.0150566	0
Neurons:Gm14214	NA	0	0	0	0	0	0	0	0	0	0	0	0	0	0	0	0	0	0	0	0	0	0	0	0	0	0	0	0	0	0	0	0	0	0	0	0	0	0	0	0	0	0	0	0	0	0	0	0
Neurons:Fbxw19	NA	0	0	0	0	0	0	0	0	0	0	0	0	0	0	0	0	0	0	0	0	0	0	0	0	0	0	0	0	0	0	0	0	0	0	0	0	0	0	0	0	0	0	0	0	0	0	0	0
Neurons:Try4	NA	0	0	0	0	0	0	0	0	0	0	0	0	0	0	0	0	0	0	0	0	0	0	0	0	0	0	0	0	0	0	0	0	0	0	0	0	0	0	0	0	0	0	0	0	0	0	0	0
Neurons:Cacng2	NA	0	0	0	0	0	0	0	0	0	0	0	0	0	0	0	0	0	0	0	0	0	0	0	0	0	0	0	0	0	0	0	0	0	0	0	0	0	0	0	0	0	0	0	0	0	0	0	0
Neurons:Btg1-ps2	NA	0	0	0	0	0	0	0	0	0	0	0	0	0	0	0	0	0	0	0	0	0	0	0	0	0	0	0	0	0	0	0	0	0	0	0	0	0	0	0	0	0	0	0	0	0	0	0	0
Neurons:Fam136b-ps	NA	0	0	0	0	0	0	0	0	0	0	0	0	0	0	0	0	0	0	0	0	0	0	0	0	0	0	0	0	0	0	0	0	0	0	0	0	0	0	0	0	0	0	0	0	0	0	0	0
Neurons:Dsc1	NA	0	0	0	0	0	0	0	0	0	0	0	0	0	0	0	0	0	0	0	0	0	0	0	0	0	0	0	0	0	0	0	0	0	0	0	0	0	0	0	0	0	0	0	0	0	0	0	0
Neurons:Grxcr1	NA	0	0	0	0	0	0	0	0	0	0	0	0	0	0	0	0	0	0	0	0	0	0	0	0	0	0	0	0	0	0	0	0	0	0	0	0	0	0	0	0	0	0	0	0	0	0	0	0
Renal Vesicle:Pdgfrl	NA	0.0665181	-0.0126427	0.0825741	0.0500169	-0.0126427	-0.0126427	-0.0126427	-0.00307796	0.00291554	-0.00349485	-0.00341558	0.0191113	0.0103859	-0.00629408	0.000890504	0.00691777	0.00447559	0.00735487	0.0409407	0.00681468	0.0532754	-0.00234219	0.044063	0.00272425	0.0157143	-0.0126427	-0.0126427	-0.0126427	-0.0126427	-0.0126427	-0.0126427	-0.0126427	-0.0126427	-0.0126427	-0.0126427	0.0123119	-0.0126427	-0.0126427	-0.0126427	-0.0126427	-0.0126427	-0.0126427	-0.0126427	-0.0126427	-0.00305372	-0.0126427	-0.0126427	-0.0126427
Renal Vesicle:Tceal3	NA	0.0637262	0.0754823	0.198861	0.232076	0.256422	0.206241	-0.0154346	-0.00521072	0.00646105	0.00487005	0.00171532	-0.00800872	0.0136349	-0.0154346	0.0105917	-0.00328482	-0.0154346	0.0169178	-0.0154346	-0.00936373	-0.0154346	0.0097771	-0.00529384	0.00152793	-0.00550817	0.0065525	0.0461949	0.0123609	0.0890301	-0.00558499	0.00230908	0.0490992	-0.00366161	-0.0154346	-0.0154346	0.00589579	0.0950795	0.0271802	0.146935	0.0396798	0.0255169	-0.0154346	-0.0154346	0.0140247	0.00943084	0.0110966	0.0556991	0.0394903
Renal Vesicle:Tbc1d10a	NA	-0.137767	0.222094	-0.137767	-0.0773964	-0.137767	0.0473855	-0.137767	-0.0315579	-0.037999	-0.0208586	-0.0353664	-0.0286536	-0.019157	-0.03491	-0.0284612	0.00203877	0.0287274	0.0203841	0.0376205	-0.0467726	-0.0252419	0.0503826	0.0152101	0.0809272	0.10222	-0.0229211	0.0457645	-0.0331136	0.253427	0.0533475	-0.0278184	0.0360869	0.125505	0.0653577	-0.0519895	0.0429345	0.197786	-0.0567079	0.110781	-0.0428615	-0.0560455	0.048442	0.212331	0.0227934	0.00729044	0.0238115	0.0528819	0.0136014
Renal Vesicle:Adgra1	NA	0	0	0	0	0	0	0	0	0	0	0	0	0	0	0	0	0	0	0	0	0	0	0	0	0	0	0	0	0	0.0100543	0	0	0	0	0	0	0.0505274	0	0	0.100967	0	0	0.19388	0	0.00327344	0	0	0
Renal Vesicle:C230057A21Rik	NA	0	0	0	0	0	0	0	0	0	0.00175708	0	0	0	0	0	0	0	0	0	0	0	0	0	0	0	0	0	0	0	0	0	0	0	0	0	0	0	0	0	0	0	0	0	0	0	0	0	0
Renal Vesicle:Sp5	NA	-0.031926	-0.031926	-0.031926	-0.031926	-0.031926	-0.031926	-0.031926	0.0083028	0.0132759	-0.00354123	0.0213165	0.0739237	0.0606338	0.0238784	0.0562586	0.0160922	0.0407606	0.00430588	0.0132727	0.0286214	0.0499241	0.0199236	0.027238	-0.0075953	0.00698327	0.104399	0.0298976	-0.031926	0.0129452	0.0704612	0.114185	0.341546	0.667202	0.0148339	0.0786181	0.0324614	0.132341	0.291977	0.101854	0.122286	0.311256	0.0251685	-0.031926	0.0452235	0.0960801	0.00865787	0.101988	0.00378847
Renal Vesicle:C130021I20Rik	NA	0	0	0	0	0	0	0	0	0.00722663	0	0.00135885	0	0.00726821	0	0	0.00246955	0	0	0	0	0	0	0	0	0	0.0271548	0	0	0	0	0	0	0	0	0	0	0	0	0	0	0	0	0	0.00536248	0	0	0	0
Renal Vesicle:Hoxc11	NA	-0.0193451	-0.0193451	-0.0193451	-0.0193451	-0.0193451	-0.0193451	-0.0193451	0.0422171	0.0837411	0.0521074	0.0636852	0.0250059	0.0260739	0.03668	0.0226393	0.0542705	0.0376524	0.0464469	0.036338	0.068325	0.0734615	0.121744	0.0356244	0.0530261	0.0137801	-0.0193451	-0.00614386	-0.0193451	-0.0193451	-0.0193451	-0.00160143	0.0614622	0.0279904	0.0191421	0.115864	0.00565496	0.0660668	0.083788	0.158305	-0.0193451	0.0944289	-0.0193451	-0.0193451	-0.0132593	0.0116601	-0.00103096	0.0409359	0.0370573
Renal Vesicle:Notumos	NA	0	0	0	0.0792565	0	0	0	0	0.00226868	0.00278991	0.0119685	0	0	0	0	0	0	0	0	0	0	0	0	0	0	0	0	0	0	0	0	0	0	0	0	0	0	0	0	0	0	0	0	0.00729718	0.0077141	0	0	0
Renal Vesicle:Tenm4	NA	-0.270127	-0.141237	0.162674	-0.0387059	0.504914	0.159629	-0.270127	0.07245	0.197286	0.187486	0.185193	0.312117	0.181826	0.186	0.21124	0.204236	0.192545	0.159585	0.126958	0.1822	0.195451	0.0229294	0.415463	0.10377	0.195575	0.156355	-0.139723	-0.0338792	0.0619744	-0.129223	-0.0650645	-0.152209	-0.102506	-0.170713	0.0662483	-0.0727001	-0.133588	-0.0978688	-0.0839751	0.0578782	0.0425568	0.0135841	-0.0638988	0.0601224	-0.039307	-0.00942234	-0.0121579	-0.0739341
Renal Vesicle:Bmper	NA	0.10521	0.0940925	0.331112	0.0253748	-0.0149026	0.126413	-0.0149026	0.0248702	0.019143	0.00853291	0.0326307	0.00374036	0.00454882	0.0343105	0.040799	0.027975	0.017967	0.0754784	0.000263911	-0.00214732	0.00193996	0.0633175	0.00766247	0.13756	-0.00402008	-0.0149026	-0.0149026	-0.0149026	-0.0149026	-0.0149026	0.0239216	-0.0149026	0.0134664	0.0297295	-0.0149026	-0.0149026	0.0485013	-0.0149026	-0.0149026	-0.0149026	-0.0149026	-0.0149026	-0.0149026	0.0139009	-0.00417457	-0.00564924	-0.0149026	-0.0149026
Renal Vesicle:Rnase12	NA	0	0	0	0	0	0	0	0.00223542	0.0102331	0.00348911	0.00277755	0.0105716	0	0	0	0.00189034	0.0105614	0	0.0239932	0	0.0120594	0	0	0	0.0107377	0	0.00972205	0.025622	0.0448712	0.0242873	0.0399522	0.275709	0.122713	0.0408888	0	0.0149642	0.0351202	0.0703637	0	0	0	0	0	0.118696	0.0303158	0.0678716	0.116949	0.0529142
Renal Vesicle:Sncaip	NA	0.137639	0.242533	0.579999	0.190527	0.720234	0.0340655	-0.0715233	-0.0594246	0.0191712	-0.0113113	-0.00401795	-0.0206134	0.0268379	-0.0341116	-0.0458958	-0.013185	-0.0433247	-0.0125604	-0.0401699	-0.0496345	-0.0258445	-0.0564223	-0.0299395	0.0147997	-0.0219554	-0.0715233	-0.00588379	-0.0221541	0.129735	-0.0425036	-0.0252993	-0.0715233	-0.0359243	-0.0383711	-0.0715233	-0.0715233	-0.0217415	0.00530565	-0.00117772	-0.0377848	-0.0715233	0.0611782	0.122357	0.00543011	-0.050591	-0.0196695	-0.00332272	-0.0609183
Renal Vesicle:Pclo	NA	0	0	0	0	0	0	0	0.0125936	0.0021202	0.00889741	0.00118901	0.00509573	0	0.00650785	0.007695	0.00936922	0	0.00177889	0	0.0069287	0	0	0	0.0172956	0	0	0	0	0	0	0	0	0.0154933	0.0471651	0	0	0	0.0334168	0	0	0	0	0	0.0117977	0.00746223	0.0277714	0.0284248	0.0102864
Renal Vesicle:Grem2	NA	0	0	0	0	0	0	0	0	0	0	0	0	0	0	0	0	0	0	0	0.00673023	0	0	0	0	0	0	0.0109087	0	0	0	0	0	0	0	0	0	0	0	0	0	0	0	0	0	0	0	0	0
Renal Vesicle:Chrdl2	NA	0	0	0	0	0	0	0	0	0	0.00141103	0	0	0	0	0	0	0	0.00378858	0	0.00564008	0	0.0130202	0	0	0.00907668	0.029697	0	0	0	0	0	0.0192957	0	0	0	0	0	0	0	0	0	0	0	0	0	0	0	0
Renal Vesicle:Nkx6-1	NA	0	0	0	0	0	0	0	0	0	0	0	0	0	0	0	0	0	0	0	0	0	0	0	0	0	0	0	0.0491597	0	0	0	0.0229583	0	0	0	0	0	0	0	0	0	0.0570946	0	0.00730082	0	0	0	0.014432
Renal Vesicle:Chst5	NA	0	0	0	0.0246198	0	0	0	0	0	0	0	0	0.00958938	0	0	0	0	0	0	0	0	0	0	0	0	0	0	0	0	0.0160719	0	0	0	0	0.0637131	0.0238324	0	0	0	0	0	0	0	0.00743243	0	0	0	0
Renal Vesicle:Raver2	NA	0.0673785	-0.0527339	-0.0527339	0.0746515	0.219123	0.0827933	-0.0527339	0.0400028	0.0163936	0.0363391	0.025941	0.0403949	0.00491598	0.0452718	0.0199653	0.0243178	-0.016761	0.0378664	-0.0152534	0.00357848	0.0348524	0.102701	0.0393757	0.0157139	0.0233069	0.0355905	0.0128717	-0.0249384	-0.00786267	0.0262809	4.91966e-05	0.0174744	0.0186499	0.075512	0.0159491	0.0226058	0.168102	0.0368621	-0.0527339	0.201625	0.0383885	0.107432	0.141146	-0.00999889	-0.0298371	-0.00878761	-0.0319137	-0.0195976
Renal Vesicle:Vat1l	NA	0	0	0	0	0	0	0	0.00840553	0	0.00309145	0.0146017	0	0	0.0139357	0	0.0047839	0	0.00305456	0	0	0	0	0	0	0	0.0256877	0.0346285	0	0	0.0158311	0	0.0714754	0	0.0467599	0.0637131	0	0	0.107041	0	0.0791621	0	0	0	0.0367551	0.0133272	0.0371295	0.0435236	0.0079861
Renal Vesicle:Apba2	NA	0	0	0	0	0	0	0	0.00557521	0.00663743	0.00152636	0	0	0	0.00529707	0	0.00228406	0	0.00223062	0	0	0	0	0	0.0130953	0	0.0494416	0.0295229	0.0226251	0	0.026439	0	0.0204103	0.040359	0	0.165793	0.0354777	0	0	0.131714	0	0.0495632	0.0528979	0	0.0707174	0.00327344	0.0269704	0.0187536	0
Renal Vesicle:Frzb	NA	-0.040104	-0.040104	-0.040104	-0.040104	-0.040104	-0.040104	-0.040104	0.00663331	-0.00788565	-0.0133061	0.0237895	0.0328033	0.00999405	0.0421878	-0.0109775	-0.000616529	0.0320606	0.0149316	0.0166176	-0.00667517	0.024818	0.0506157	0.0467227	0.0141106	0.00282279	-0.0238264	-0.0118262	-0.040104	-0.040104	-0.0200715	-0.040104	-0.040104	-0.0247508	-0.040104	-0.040104	-0.040104	-0.040104	-0.040104	-0.040104	-0.040104	-0.040104	-0.040104	-0.040104	0.352285	0.316859	0.294486	0.344734	0.274941
Renal Vesicle:Gjb6	NA	0	0	0	0	0	0	0	0	0	0	0	0	0	0	0	0	0	0	0	0	0	0	0	0	0	0	0	0	0	0	0	0	0	0.0509973	0	0	0	0	0	0	0	0	0	0	0.00534704	0	0	0
Renal Vesicle:Grhl3	NA	0	0	0	0	0	0	0	0	0.00600807	0	0.00547494	0	0	0	0	0.00234893	0	0	0	0	0.0078372	0	0	0	0	0	0	0	0	0	0	0	0	0	0	0	0	0	0	0	0	0	0	0	0	0.0056095	0	0
Renal Vesicle:Draxin	NA	0	0	0	0	0	0	0	0.00223542	0.00968799	0	0.0014187	0	0	0.00357622	0	0	0.00708896	0.00223062	0	0	0	0	0	0	0	0	0.014635	0.0251219	0	0.0131095	0	0	0.0121733	0	0	0.0213304	0	0	0	0	0	0	0	0.0211452	0.0163347	0.00723916	0.0417045	0
Renal Vesicle:Gpnmb	NA	0	0	0	0	0	0	0	0	0.003398	0.00231018	0.00248077	0	0.0162328	0	0	0.0062761	0.00716389	0.00372338	0	0	0	0	0	0	0.00947163	0	0	0	0	0	0	0	0	0	0	0.0314111	0	0	0	0	0	0	0	0	0	0.00502228	0	0
Renal Vesicle:Tcf23	NA	0	0	0	0	0	0	0	0	0.00528014	0.00316068	0.00148164	0	0	0	0.00886003	0	0	0.00358649	0.00870561	0	0	0	0	0	0	0	0	0	0	0	0	0	0.034138	0	0	0	0	0	0	0	0	0	0	0.0111057	0	0.0139858	0	0
Renal Vesicle:Cdh4	NA	-0.0285737	-0.0285737	-0.0285737	-0.0285737	0.243283	-0.0285737	-0.0285737	-0.0248153	-0.0201802	-0.00722647	-0.0158071	-0.0132358	-0.0105307	-0.0207804	-0.0134961	-0.0201406	-0.015185	-0.0237402	-0.0285737	-0.0246156	-0.0285737	-0.0148127	-0.00776628	-0.0285737	-0.0285737	0.439526	0.448497	0.321054	0.186591	0.284864	0.3292	0.182506	0.442494	0.352992	0.464212	0.321779	0.27012	0.566026	0.240955	0.45212	0.391726	0.357841	0.820092	0.351194	0.199574	0.308378	0.296536	0.220254
Renal Vesicle:Dusp15	NA	0	0	0	0	0	0	0	0.0224737	0.00591183	0.0129394	0.00981761	0	0.024971	0.0139666	0.00950721	0	0	0.0149199	0.0110003	0.0233122	0.0161456	0	0.0121676	0.0180627	0.0189037	0.0650266	0.011255	0	0	0	0	0	0	0	0	0	0.0549531	0.04677	0	0	0.0409515	0	0	0.0208167	0.0171531	0	0	0
Renal Vesicle:Scube3	NA	0.0349647	0.0218785	-0.0129421	0.0614428	-0.05163	0.0896857	0.488047	3.96028e-05	-0.0290293	-0.0221145	-0.00425133	-0.0234894	-0.0429887	-0.0202838	-0.00329795	-0.00363705	-0.05163	0.00305103	-0.00639827	-0.05163	-0.0153129	0.0237191	-0.0359944	0.0201389	-0.0217893	0.355536	0.220293	0.270242	0.0295883	0.195245	0.100017	0.10818	0.300822	0.233597	0.00147902	0.372521	0.361058	0.0761989	0.360298	0.181661	0.367709	0.421446	0.574851	0.166118	0.0483225	0.163421	0.0789719	0.0602256
Renal Vesicle:Chit1	NA	0	0	0	0	0	0	0	0	0	0	0	0	0	0	0	0	0	0	0	0	0	0	0	0	0	0	0	0	0	0	0	0	0	0	0	0	0	0	0	0	0	0	0	0.0183414	0.0118178	0	0	0
Renal Vesicle:Trappc9	NA	-0.0712034	0.166682	0.00328965	-0.013519	-0.0712034	-0.0712034	-0.0712034	-0.0484031	-0.0408865	-0.0215037	-0.0196126	-0.00821598	-0.0248811	0.0025819	-0.0147839	-0.0171332	0.0088819	-0.0259847	0.0340455	-0.0299299	0.00341041	-0.0216925	0.00388139	-0.0196946	-0.0105615	0.0588216	0.0131348	-0.00455231	0.112487	0.0498884	-0.0434877	0.136098	-0.00305802	0.0681792	0.253659	0.101648	0.143228	0.0705535	0.08532	0.141441	0.0781149	-0.00687726	-0.0712034	0.0411389	0.0382605	0.0103253	0.038993	0.0725597
Renal Vesicle:Wt1	NA	-0.316821	-0.316821	-0.316821	-0.189435	-0.044964	-0.181294	-0.316821	0.550558	0.314516	0.238825	0.552608	0.450031	0.452336	0.508295	0.450131	0.138242	0.267753	0.392535	0.324046	0.306056	0.352574	0.481658	0.268855	0.401109	0.429308	-0.148007	-0.252483	-0.291199	-0.15483	-0.196787	-0.268656	-0.108684	-0.117932	-0.265577	-0.316821	-0.2766	-0.189361	-0.175153	-0.222693	-0.229085	-0.222648	-0.165811	-0.316821	0.0125736	-0.0915111	-0.0865916	0.00921686	-0.0059859
Renal Vesicle:Nphs2	NA	0	0	0	0	0	0	0	0.00329712	0	0	0	0	0	0	0	0	0	0	0	0	0	0	0	0	0	0	0	0	0	0	0	0	0	0.0285785	0	0	0	0	0	0	0	0	0	0	0	0.00576204	0	0
Renal Vesicle:Col2a1	NA	0.181851	-0.0248564	-0.0248564	0.0828146	-0.0248564	0.132875	-0.0248564	-0.00579952	-0.0168406	-0.0208713	-0.0107959	-0.000110444	-0.0104691	-0.0205688	0.0224836	-0.014161	-0.000373779	-0.0101501	-0.0200021	0.0307301	-0.0248564	-0.0248564	-0.014822	-0.0248564	-0.0054365	0.132271	0.0892885	0.0145634	0.0200148	0.0277368	0.118347	0.292926	0.160489	0.114395	0.164145	0.15553	0.242261	0.178374	0.0613215	0.0633808	0.143248	0.100482	-0.0248564	0.0998024	0.0507058	0.101335	0.298758	0.0383028
Renal Vesicle:Tacr1	NA	0	0	0	0	0	0	0	0.00669571	0.0152912	0.00922846	0.0088463	0	0	0.0110409	0	0.00689517	0	0.0133574	0	0	0	0.0123003	0	0	0	0	0	0	0	0	0	0	0	0	0	0	0	0	0	0	0	0	0	0	0	0	0	0
Renal Vesicle:Asic2	NA	0	0	0	0	0	0	0	0.0476575	0.0517131	0.0327	0.0419567	0.0155151	0	0.0509691	0	0.051169	0.0126838	0.0392867	0.0213143	0.00659705	0	0.0375277	0.0103318	0.0332999	0.0156366	0	0	0	0	0.0132116	0	0	0	0.0341238	0	0	0	0	0	0	0	0	0	0	0.00444067	0.00580182	0	0
Renal Vesicle:Tnnt3	NA	-0.000374536	-0.000374536	-0.000374536	-0.000374536	-0.000374536	-0.000374536	0.485279	0.00877857	0.0166501	0.0117533	0.0123674	0.0162925	-0.000374536	-0.000374536	0.00653851	0.0079423	0.00988633	0.0105576	0.0308582	0.0149166	-0.000374536	0.0124528	0.010139	0.0152213	0.00951862	-0.000374536	-0.000374536	-0.000374536	-0.000374536	-0.000374536	-0.000374536	-0.000374536	-0.000374536	-0.000374536	-0.000374536	-0.000374536	-0.000374536	-0.000374536	-0.000374536	-0.000374536	0.043798	-0.000374536	-0.000374536	0.018268	0.0396441	0.0124666	-0.000374536	0.0285947
Renal Vesicle:Tmem35	NA	-0.0271809	-0.0271809	0.068036	0.0948508	0.244676	0.0784079	-0.0271809	0.0280871	0.000741264	-0.00256941	0.0266847	-0.00682519	0.00651835	-0.00240826	-0.0164138	-0.00649384	-0.0062182	0.00590926	-0.0220407	0.000173477	0.00406167	0.01878	-0.00151536	-0.0139368	-0.00594643	0.0590533	0.0565424	0.0984096	-0.0271809	0.0613186	0.0566059	0.137591	0.0397789	-0.0271809	-0.0271809	0.0682412	0.0283802	-0.0271809	-0.0271809	0.0330769	0.111183	0.129143	-0.0271809	0.0698746	0.00234178	0.0240651	-0.00971523	0.092303
Renal Vesicle:Tmem100	NA	-0.0307749	-0.0307749	0.0610688	-0.0307749	-0.0307749	-0.0307749	-0.0307749	-0.0268244	0.0238236	0.0027197	-0.0136824	0.0295269	-0.0179874	-0.0254561	0.000294518	0.00371453	0.0105431	0.00278287	0.0434365	-0.0307749	-0.0116257	0.00131776	0.0210221	0.00237444	0.0770669	-0.0307749	0.052077	-0.0307749	0.0570018	0.0504152	-0.0307749	0.0280997	-0.0140344	0.0619685	0.0361736	-0.00582018	0.0253539	0.127598	0.31705	-0.0307749	-0.0307749	-0.0307749	-0.0307749	0.024965	-0.0245169	-0.0255472	-0.00995464	-0.000314963
Renal Vesicle:Npy	NA	-0.0171607	-0.0171607	-0.0171607	0.0337764	-0.0171607	-0.0171607	-0.0171607	-0.00870419	-0.00395037	-0.01042	-0.00658869	0.0247599	0.0398773	-0.0135401	-0.0171607	-0.00988519	-0.0076928	-0.0105468	0.00299068	-0.0102798	-0.00866721	-0.0171607	-0.00324305	0.00957847	0.00862213	0.197338	0.0604532	0.159511	0.270995	0.135335	0.442604	0.354471	0.255694	0.149937	0.0856296	0.17626	0.164295	0.485817	-0.0171607	0.4692	0.0360927	0.0434943	-0.0171607	0.240165	0.0967996	0.127371	0.317839	0.160049
Renal Vesicle:Lbx2	NA	0.0673021	-0.0118588	-0.0118588	-0.0118588	-0.0118588	-0.0118588	-0.0118588	0.00469963	0.0078026	1.36245e-05	0.00425797	0.00214826	-0.00459055	0.00450751	0.00233383	-0.00502005	-0.0118588	-0.00548271	-0.0118588	0.00251783	-0.0118588	0.000747376	0.00988716	-0.0118588	-0.0118588	-0.0118588	0.11163	-0.0118588	0.0693596	-0.00180449	-0.0118588	-0.0118588	0.0159944	0.0706545	0.0596369	0.0102426	0.0963965	-0.0118588	0.143559	-0.0118588	-0.0118588	-0.0118588	0.175975	0.0120651	-0.0118588	-0.00723064	-0.0118588	0.0247734
Renal Vesicle:Plekhg6	NA	0.135397	0.0735085	0.0744931	0	0	0	0	0	0	0.00377316	0.00165287	0	0	0.00231803	0	0.00439663	0	0.00808439	0	0	0	0	0	0	0.00772127	0.0362212	0.0115268	0.0341415	0	0	0	0.0198138	0.011773	0	0	0	0.107579	0.0434121	0	0	0	0	0	0.0486542	0.00364282	0.0376831	0.0699932	0.022003
Renal Vesicle:Stpg1	NA	0	0	0	0	0	0	0	0	0.00785948	0.000967956	0.00203754	0	0	0	0	0.00245841	0	0	0	0	0	0	0	0	0	0	0	0	0	0	0	0	0	0	0	0	0	0	0	0	0	0	0	0.01726	0	0.00811128	0.0152142	0
Renal Vesicle:Gm44201	NA	0	0	0	0	0	0	0	0	0	0	0	0	0	0	0	0	0	0	0	0	0	0	0	0	0	0	0	0	0	0	0	0.0236808	0	0	0	0	0	0	0	0	0	0	0	0	0	0	0	0
Renal Vesicle:Lax1	NA	0	0	0	0	0	0	0	0	0.00360405	0	0	0	0	0	0	0	0	0	0	0	0	0	0	0	0	0	0	0	0	0	0	0	0	0	0	0	0	0	0	0	0	0	0	0	0	0	0	0
Renal Vesicle:Msx2	NA	0	0	0	0	0	0	0	0	0	0	0.00165701	0	0	0	0	0	0	0	0	0	0	0	0	0	0	0	0	0	0	0	0	0	0	0	0	0	0	0	0	0	0	0	0	0	0.0162532	0.00268007	0	0
Renal Vesicle:Fam19a5	NA	0.0457061	-0.0408886	0.0475851	0.0291627	-0.0408886	-0.0408886	-0.0408886	0.00670917	-0.000520488	0.00393537	-0.0283645	-0.003126	-0.0303007	-0.0130929	-0.0168235	-0.00415552	0.0252887	-0.021524	-0.00637699	0.00347085	-0.0314146	0.0477266	-0.00576782	-0.0141215	-0.0408886	0.245836	0.0435279	0.322508	0.039884	0.0497878	0.224878	0.243063	0.0852295	0.128521	0.0604627	0.1462	0.301149	0.0464897	0.0353158	0.00887671	0.228266	0.0846652	0.146945	-0.000968976	0.0126835	-0.00938435	-0.0183758	0.0909431
Renal Vesicle:R3hdml	NA	0	0	0	0	0	0	0	0	0	0.00430268	0	0.00719343	0	0	0	0	0	0	0	0	0	0	0	0	0	0	0	0	0	0	0	0	0	0	0	0	0	0	0	0	0	0	0	0	0	0	0	0
Renal Vesicle:Gm26611	NA	0	0	0	0	0	0	0	0	0	0	0	0.00930293	0.00593369	0	0	0	0	0	0	0	0	0	0	0	0	0	0	0	0	0	0	0	0	0	0	0	0	0	0	0	0	0	0	0	0	0.00268007	0	0
Renal Vesicle:Nrip2	NA	-0.0241774	-0.0241774	-0.0241774	0.0212019	-0.0241774	-0.0241774	-0.0241774	-0.0112944	0.0054563	-0.00744727	-0.00270418	0.0226181	-0.00488312	-0.0111458	0.00894189	-0.00303327	0.0163138	-0.016651	-0.0140045	-0.00147436	-0.0092301	-0.00975133	-0.00337001	-0.00477315	-0.0138161	-0.00789975	-0.00254451	-2.85087e-05	-0.0241774	0.018267	0.0191746	0.0697872	-0.0241774	-0.0241774	0.0429473	0.0714641	0.137566	-0.0241774	0.0461682	0.0360804	-0.0241774	-0.0241774	-0.0241774	0.0315656	0.10907	0.0649218	0.0856389	0.139951
Renal Vesicle:Gxylt2	NA	-0.146962	-0.0423504	-0.146962	-0.146962	0.552651	-0.146962	-0.146962	-0.0410471	0.080447	0.0226748	0.000319819	0.0525758	0.0212186	0.0197534	-0.0818325	-0.0298491	-0.0441492	0.0961466	-0.0254078	-0.0975464	-0.0697364	0.132106	0.00648092	0.0671659	-0.0926352	-0.00427269	0.0477421	-0.0422949	-0.0362623	-0.0424659	-0.0203988	0.0442358	0.0643046	-0.0791584	-0.085099	0.0758476	0.105476	-0.00126766	-0.146962	0.00998859	-0.00386326	-0.0785867	0.44098	0.260515	0.471798	0.180659	0.456713	0.359936
Renal Vesicle:Prkg2	NA	0	0	0	0	0	0	0	0.00396541	0.00521697	0.00242735	0.00926532	0	0.0116496	0.0119732	0	0.00474272	0	0	0.0100187	0	0.0120594	0	0	0	0	0	0	0.0291044	0	0	0	0	0	0.0488621	0.0326683	0.0499155	0	0	0	0	0	0	0	0.00475635	0.00921092	0.0148387	0	0.0592105
Renal Vesicle:Fam107a	NA	-0.00514745	-0.00514745	-0.00514745	-0.00514745	-0.00514745	-0.00514745	-0.00514745	-0.00231845	-0.00126436	-0.00275309	0.00328871	0.0196831	0.0225582	4.9659e-05	0.0030171	0.000372986	0.0252857	-0.00185922	-0.00514745	0.0012925	0.0110276	0.00861347	0.0104979	-0.00514745	-0.00514745	0.403098	0.107278	0.155486	0.219283	0.051531	0.230764	0.023107	0.14065	0.208231	0.117878	0.134812	0.113817	-0.00514745	0.086877	0.239024	0.0859749	0.123354	-0.00514745	0.0431324	0.0272434	0.0584768	0.0628528	0.112558
Renal Vesicle:A730017C20Rik	NA	-0.0147743	-0.0147743	0.0770694	-0.0147743	-0.0147743	-0.0147743	-0.0147743	-0.00797159	0.016915	-0.00697975	-0.00727037	0.0146154	0.0444106	-0.00819608	0.0270717	0.0046274	0.00749259	-0.00957365	-0.00242526	-0.00732897	-0.0147743	-0.0147743	-0.00448041	-0.0147743	-0.00494481	0.0918384	0.0265011	0.041293	-0.0147743	0.0615616	0.0519212	0.192032	0.118379	0.073615	0.123846	0.0410762	0.0406282	0.16854	0.162876	0.133237	0.266204	-0.0147743	-0.0147743	0.174595	0.119327	0.161689	0.0382704	0.173913
Renal Vesicle:Vtn	NA	0	0	0	0	0	0	0	0	0	0	0	0	0	0	0	0	0	0	0	0	0	0	0	0	0	0	0	0	0	0	0	0	0	0	0	0	0	0	0	0	0	0	0	0	0.00848364	0	0	0
Renal Vesicle:Wnt4	NA	-0.0783137	-0.0783137	0.01016	-0.0783137	0.366159	-0.0783137	-0.0783137	-0.0366317	-0.0472023	-0.0392882	0.0207083	-0.0204273	-0.0254293	-0.0432426	-0.0188087	-0.0502883	0.0269963	-0.0646348	-0.0634839	-0.033426	-0.00349657	-0.0156033	-0.0221009	-0.0720762	-0.0507464	0.0518467	0.0668019	0.0359103	0.405524	0.0550665	0.212351	0.321094	0.416535	0.0247375	0.405623	0.0423835	0.00733386	0.335398	-0.0783137	0.22558	0.315779	0.0682021	-0.0783137	1.08199	1.11665	0.883928	1.54617	1.14478
Renal Vesicle:Crb2	NA	0	0	0	0	0	0	0	0	0	0.00159833	0.00439203	0	0	0	0	0	0.0119325	0.00219425	0	0	0	0	0.0121676	0	0.00919458	0	0.0103546	0	0	0	0	0	0	0	0.0326683	0	0	0	0	0	0	0	0	0.0348469	0.0155989	0.00935956	0	0.0376767
Renal Vesicle:Wnt8b	NA	0	0	0	0	0	0	0	0	0	0	0.0053412	0	0.00593369	0.00412989	0	0	0	0	0	0	0	0	0	0.0118082	0	0.0271548	0	0.0161066	0	0	0	0	0	0	0.0326683	0.0249547	0	0	0	0	0	0	0	0.0193771	0	0.00429009	0.0116685	0
Renal Vesicle:Fam132a	NA	-0.26115	-0.272232	-0.133427	0.0693941	0.0212299	0.153884	-0.406526	-0.114335	-0.00903721	-0.0320754	-0.0038085	0.0112657	0.0257845	-0.0165849	0.0142793	-0.0077601	-0.0230064	-0.108134	0.013071	0.0620121	-0.0116556	-0.0344516	0.0213342	-0.00120428	-0.104261	-0.0170998	0.261707	-0.0600541	0.547604	0.273746	0.000257892	0.280049	0.491704	0.185769	0.167628	0.0786978	0.176052	0.322547	0.433684	0.264027	0.421957	-0.000257892	-0.0564285	0.325489	0.280699	0.308981	0.165113	0.275038
Stroma:Pbx1	NA	0.827784	0.696852	1.13718	0.383145	0.935249	1.47562	1.33828	2.03737	1.72753	1.43645	1.95282	1.60848	1.83059	2.02268	1.96514	1.49388	1.5877	2.00959	1.18807	1.75826	1.20279	2.01792	1.6097	1.66836	1.19726	-0.47823	-0.664461	-0.766564	-0.434342	-0.781093	-0.74366	-0.45285	-0.436376	-0.550858	-0.458336	-0.623126	-0.543032	-0.754994	-0.600008	-0.435412	-0.267416	-0.516395	-0.746087	-0.524296	-0.486401	-0.715338	-0.592571	-0.629972
Stroma:Tgfb3	NA	0.0149895	0.122564	-0.0641713	0.182099	0.808057	0.0771444	-0.0641713	0.278814	0.215391	0.192724	0.228171	0.376307	0.31868	0.263236	0.311296	0.208514	0.292367	0.487536	0.318484	0.369541	0.239748	0.398863	0.249968	0.573031	0.19853	-0.0641713	-0.0268827	-0.0507539	-0.0641713	-0.0481154	-0.0237158	0.0174104	0.0237462	-0.0641713	0.0118302	-0.0641713	-0.0641713	-0.0272245	-0.0641713	-0.0304328	-0.0641713	-0.0641713	-0.0641713	-0.0561102	-0.0641713	-0.0351315	-0.0641713	-0.0641713
Stroma:Nell2	NA	-0.00166057	-0.00166057	-0.00166057	-0.00166057	-0.00166057	-0.00166057	-0.00166057	0.0320346	0.140754	0.0810789	0.0272207	0.046303	0.0570227	0.0377726	0.031602	0.102881	0.0861635	0.0788899	0.0175599	0.020793	0.00744441	0.0453351	0.0534401	0.104047	0.0151257	-0.00166057	0.0103631	0.00999666	-0.00166057	-0.00166057	-0.00166057	-0.00166057	0.0240274	-0.00166057	-0.00166057	-0.00166057	-0.00166057	-0.00166057	-0.00166057	0.0534538	0.0479026	-0.00166057	-0.00166057	0.00450821	0.00459742	0.00248447	-0.00166057	-0.00166057
Stroma:6030442E23Rik	NA	0	0	0	0	0	0	0	0.0130252	0.0132376	0.00590222	0.00810668	0.0104019	0	0.0102021	0	0.0131228	0.00962033	0.0313301	0	0.0216506	0.012249	0.0402251	0.0157671	0.00623758	0.021024	0	0	0	0	0	0	0	0	0	0	0	0	0	0	0	0	0	0	0	0	0.00840515	0	0
Stroma:Atp1b2	NA	-0.00761986	0.0511761	-0.00761986	0.0713861	-0.00761986	0.150111	-0.00761986	0.00549735	0.0132179	0.0583196	0.0189448	0.00473323	0.0500576	0.00673046	0.0807608	0.0345364	0.117796	0.0352735	0.0802549	0.0498733	0.0695827	0.121216	0.0743064	0.00469372	0.125097	0.0455294	0.0018975	0.00403737	-0.00761986	0.00979708	-0.00761986	0.00577313	-0.00761986	-0.00761986	-0.00761986	-0.00761986	0.0926835	-0.00761986	-0.00761986	-0.00761986	-0.00761986	-0.00761986	-0.00761986	0.00463471	0.000205267	0.012797	-0.00761986	-0.00761986
Stroma:C1qtnf3	NA	-0.00248172	-0.00248172	-0.00248172	-0.00248172	-0.00248172	-0.00248172	-0.00248172	0.0706735	0.140134	0.097105	0.120385	0.267184	0.0904179	0.120376	0.122152	0.0949815	0.284953	0.182819	0.147712	0.135666	0.145093	0.143333	0.296479	0.269596	0.0788279	-0.00248172	-0.00248172	-0.00248172	-0.00248172	0.0164502	-0.00248172	-0.00248172	-0.00248172	-0.00248172	-0.00248172	-0.00248172	-0.00248172	-0.00248172	0.0737227	-0.00248172	-0.00248172	-0.00248172	-0.00248172	-0.00248172	0.0290054	0.00979165	-0.00248172	0.0476027
Stroma:Gm16133	NA	0	0	0	0	0	0	0	0.00384306	0	0.00869497	0.00230065	0.0122805	0.0268523	0	0	0.00426566	0	0.00541386	0.00982116	0.019866	0	0	0	0	0	0	0	0	0	0	0	0	0	0	0	0	0	0	0	0	0	0	0	0	0	0	0	0
Stroma:Gm13629	NA	0	0	0	0	0	0	0	0	0	0	0.00493082	0	0	0	0	0	0	0.00272189	0	0	0	0	0	0	0	0	0	0	0	0	0	0	0	0	0	0	0	0	0	0	0	0	0	0	0	0	0	0
Stroma:Gsta4	NA	-0.440586	-0.272615	-0.152704	-0.223283	-0.116226	0.419755	-0.0750454	0.358829	0.423758	0.36814	0.336972	0.229055	0.219578	0.432232	0.143474	0.316078	0.238614	0.419726	0.440571	0.195206	0.361792	0.352781	0.146266	0.42385	0.469374	-0.328111	-0.316036	-0.21895	-0.252967	-0.258682	-0.232209	-0.192352	-0.349277	-0.307278	-0.000359803	-0.214533	-0.104883	-0.216603	-0.468674	-0.196587	-0.242865	-0.120362	-0.366819	-0.0566584	-0.1669	-0.12205	0.112006	-0.0934679
Stroma:Ccnd2	NA	0.522994	0.639444	0.3697	0.321902	1.14884	0.151894	-0.857345	1.60453	1.31853	1.13258	1.49814	0.388578	0.238386	1.52297	0.128786	1.1518	0.334893	1.14719	0.521532	0.375611	0.522292	1.08435	0.308839	0.995804	0.754016	-1.23889	-0.58475	-1.05546	-0.0606843	-0.557226	-1.0705	-0.502576	-0.810566	-0.845882	-0.844912	-1.10722	-0.98491	-0.627381	-0.961739	-0.973814	-0.644892	-0.918916	-0.338667	-0.767084	-1.1559	-0.841433	-1.01713	-1.18982
Stroma:Trpm5	NA	0.130022	0	0	0	0	0	0	0.0354433	0.0789103	0.0456025	0.0209204	0.072922	0.0932847	0.0471692	0.122106	0.0599307	0.0273706	0.101959	0.0954377	0.10059	0.0371093	0.098653	0.0391098	0.0738198	0.0676956	0	0	0.0112309	0	0	0	0.0169836	0	0	0	0	0	0	0	0	0	0	0	0	0	0.00409202	0	0
Stroma:Dhrs3	NA	-0.390771	-0.390771	-0.390771	-0.390771	-0.118914	-0.390771	-0.390771	0.60152	0.698936	0.618201	0.636731	0.79634	0.788034	0.568615	0.920398	0.633888	0.676141	0.769808	0.921125	1.02028	0.909761	0.656556	0.626541	0.825662	1.00086	-0.365083	-0.334055	-0.317686	-0.226251	-0.332586	-0.36633	-0.390771	-0.390771	-0.295539	-0.390771	-0.281782	-0.33521	-0.348156	-0.390771	-0.390771	-0.390771	-0.390771	-0.390771	-0.279185	-0.250259	-0.257191	-0.253211	-0.237291
Stroma:Ang5	NA	0	0	0	0	0	0	0	0	0.00474015	0.00160105	0	0.0295488	0	0.00622636	0.00848709	0.00381961	0.0335886	0.0139812	0	0.00982368	0	0	0.0303487	0.0155958	0	0	0	0	0	0	0	0	0	0	0	0	0	0	0	0	0	0	0	0	0	0	0	0
Stroma:Ptgr1	NA	0.872142	0.599238	-0.0344695	0.148369	0.105707	0.509815	0.319503	0.141376	0.304562	0.233851	0.103982	0.336374	0.394696	0.104934	0.193627	0.219119	0.469825	0.37823	0.271359	0.357444	0.249131	0.274544	0.280489	0.392994	0.295951	-0.0502548	-0.0371831	-0.143072	-0.16615	-0.0277895	-0.16615	-0.0795235	-0.0636514	-0.137571	-0.0690401	-0.0520722	-0.0115572	-0.0568164	-0.16615	-0.110036	-0.116586	-0.100853	-0.16615	-0.0162484	-0.0447157	-0.0583882	0.0496846	-0.0698566
Stroma:Ptgis	NA	-0.121877	0.00701305	-0.121877	-0.121877	-0.121877	-0.121877	0.4178	0.181033	0.245284	0.242673	0.173492	0.653205	0.593389	0.179916	0.579982	0.223905	0.494486	0.400397	0.631759	0.567402	0.645298	0.20295	0.682404	0.36895	0.777923	-0.0686625	-0.113671	-0.10846	0.0246837	-0.0669971	0.0409176	-0.121877	-0.0504379	-0.0413993	-0.053194	-0.0445914	-0.0584731	-0.0792622	-0.121877	0.098941	-0.0723138	-0.0565801	-0.121877	-0.0982529	-0.0643935	-0.0925925	-0.106383	-0.0912083
Stroma:Pir	NA	-0.0438618	-0.0438618	0.152186	0.273553	-0.0438618	-0.0438618	-0.0438618	0.111784	0.159572	0.104589	0.0941324	0.137894	0.110523	0.0885522	0.119311	0.0791845	0.257195	0.0856175	0.0967344	0.0817751	0.109327	0.0437273	0.15874	0.128077	0.205709	-0.0128033	0.00639391	0.0103045	-0.0438618	-0.0217032	0.0283372	0.0360458	-0.00229329	0.0298189	0.0913469	0.0901086	0.0686689	0.0776781	-0.0438618	0.107157	0.00897702	0.0161799	-0.0438618	0.0265193	0.0271131	0.00315555	-0.00210314	-0.0438618
Stroma:Kirrel3	NA	0	0	0	0.0576844	0	0	0	0.0546789	0.0331177	0.0233664	0.031972	0.0556356	0.0549223	0.0535204	0.0428013	0.0331194	0.0398959	0.0823435	0.0307573	0.0265374	0.0230445	0.0577616	0	0.0814509	0.0791701	0.044892	0.00582539	0	0	0.00984961	0	0	0	0	0	0	0	0	0	0	0.0581345	0	0	0.00398828	0	0	0.0146581	0
Stroma:Bnc2	NA	-0.0323584	-0.0323584	-0.0323584	-0.0323584	-0.0323584	-0.0323584	-0.0323584	0.169327	0.12464	0.11007	0.154427	0.0694616	0.0976212	0.191055	0.100285	0.0992997	0.088229	0.227224	0.0790129	0.0468861	-0.0117157	0.176984	0.074151	0.189544	0.0211271	-0.0323584	-0.0248809	-0.0323584	-0.0323584	-0.0323584	-0.0323584	-0.0041039	-0.0323584	-0.0323584	-0.0323584	-0.010257	-0.0323584	-0.0323584	0.101422	-0.0323584	-0.0323584	-0.0323584	-0.0323584	0.0274081	0.0532152	0.0243954	0.0377673	0.0280494
Stroma:Col4a4	NA	-0.00731213	-0.00731213	-0.00731213	-0.00731213	-0.00731213	-0.00731213	-0.00731213	0.0331727	0.089324	0.0607548	0.0301925	0.359693	0.327744	0.0954685	0.414134	0.058131	0.283948	0.145897	0.195874	0.268384	0.220902	0.0438964	0.18441	0.0384794	0.195942	0.115529	-0.00731213	0.0252609	-0.00731213	0.0101319	0.0100649	0.0346932	0.00818117	-0.00731213	-0.00731213	0.0168506	-0.00731213	-0.00731213	-0.00731213	0.0396905	-0.00731213	-0.00731213	-0.00731213	0.00718466	0.0413319	-0.00211627	-0.00731213	0.0917685
Stroma:Gdnf	NA	-0.0562458	-0.0562458	-0.0562458	-0.031626	-0.0562458	-0.0562458	-0.0562458	0.337567	0.34508	0.400176	0.347855	0.46425	0.423155	0.363514	0.369913	0.349363	0.301841	0.433489	0.274877	0.397544	0.429298	0.435261	0.31213	0.382813	0.256645	-0.029091	0.00496437	-0.0562458	-0.0113746	-0.019437	-0.0562458	-0.0182135	-0.0454854	0.00149741	0.0361308	-0.0310901	-0.0211256	-0.0094758	-0.0562458	-0.000132171	-0.0120898	0.0122134	-0.0562458	0.00388417	-0.0518052	-0.0473152	-0.0407517	-0.0233979
Stroma:Slc16a4	NA	0	0	0	0	0	0	0	0.00445227	0.00716061	0.00510869	0.00229268	0.0339638	0.014968	0	0.00708451	0.00566696	0.0223326	0.00740888	0	0.0156445	0.011685	0.0171572	0	0.0140548	0	0	0	0	0	0	0	0	0	0	0	0	0	0	0	0	0	0	0	0	0.023313	0.00911114	0	0.0413963
Stroma:Edn3	NA	-0.00840107	-0.00840107	0.231453	-0.00840107	-0.00840107	-0.00840107	-0.00840107	0.130186	0.0602435	0.0749649	0.102358	0.0510658	0.121549	0.164895	0.0877321	0.0919861	0.0585349	0.126156	0.0539436	0.136576	0.0261987	0.139003	0.0406682	0.175124	0.0404994	0.0167867	0.000343307	-0.00840107	-0.00840107	-0.00840107	-0.00840107	-0.00840107	-0.00840107	-0.00840107	-0.00840107	-0.00840107	-0.00840107	-0.00840107	-0.00840107	-0.00840107	-0.00840107	-0.00840107	-0.00840107	0.00465129	-0.00840107	0.00572941	-0.00840107	-0.00840107
Stroma:St8sia1	NA	-0.00584647	-0.00584647	-0.00584647	-0.00584647	-0.00584647	-0.00584647	-0.00584647	0.147662	0.17754	0.206423	0.178828	0.209534	0.30552	0.150293	0.163077	0.191538	0.11727	0.25099	0.114631	0.214839	0.160993	0.365519	0.087807	0.247585	0.16382	-0.00584647	0.018137	-0.00584647	0.0753719	0.0115712	-0.00584647	-0.00584647	0.018706	-0.00584647	0.0472626	-0.00584647	-0.00584647	-0.00584647	-0.00584647	-0.00584647	-0.00584647	-0.00584647	-0.00584647	0.013614	-0.00584647	0.016646	-0.00584647	0.0140635
Stroma:Rasl11a	NA	0.0293073	-0.0720237	-0.0934073	-0.136312	-0.185251	-0.0497237	0.300402	0.0124125	0.436377	0.366237	0.114588	0.178517	0.391076	0.0736038	0.417342	0.443921	0.357685	0.097081	0.47952	0.464694	0.435263	0.0538178	0.284754	0.0532758	0.42282	-0.185251	-0.0564342	-0.124323	-0.185251	-0.0831815	-0.141899	0.00172099	-0.0958407	-0.0657344	0.0651313	0.0218986	-0.132385	0.0180914	0.0925792	-0.185251	-0.0483504	0.2248	-0.185251	0.00161525	-0.147013	0.0172967	0.0356696	-0.146714
Stroma:Actr3b	NA	-0.0227463	0.177112	0.179028	0.0281908	-0.0227463	-0.0227463	-0.0227463	0.0177693	0.0568614	0.136976	0.0234145	0.00858531	0.133282	0.0246836	0.124774	0.123065	0.0828753	0.11222	0.0458853	0.115435	0.000556848	0.111435	0.040088	0.0902451	-0.0142025	-0.0227463	-0.0107226	-0.00795225	-0.0227463	-0.0109193	0.00876215	0.012415	0.0249702	-0.0227463	0.0398605	0.000742234	0.023837	-0.0227463	-0.0227463	0.0375114	-0.0227463	-0.0227463	0.171133	-0.0043347	-0.0128522	-0.0122484	-0.00768974	0.0795944
Stroma:Tnni3	NA	-0.0083143	0.100681	0.0303736	-0.0083143	-0.0083143	-0.0083143	-0.0083143	0.0877106	0.0928221	0.102179	0.0680703	0.118335	0.0785191	0.0843504	0.0758643	0.0929055	0.0773048	0.102168	0.0399636	0.0753406	0.100872	0.0538456	0.117224	0.0267609	0.146537	-0.0083143	0.0113597	0.00201355	-0.0083143	-0.00145005	-0.0083143	-0.0083143	-0.0083143	-0.0083143	-0.0083143	0.00590116	-0.0083143	-0.0083143	-0.0083143	-0.0083143	-0.0083143	-0.0083143	-0.0083143	-0.00524853	0.000102178	0.00657535	-0.0083143	-0.0083143
Stroma:Cldn1	NA	-0.0265495	-0.0265495	-0.0265495	0.0159284	-0.0265495	-0.0265495	-0.0265495	0.0661752	0.176982	0.146015	0.0618602	0.369983	0.389347	0.0770285	0.367994	0.065899	0.300932	0.206075	0.244316	0.32101	0.174149	0.0664038	0.290898	0.110699	0.156351	-0.0265495	0.143088	0.106909	0.0358896	0.0678908	0.0791631	-0.0131565	0.0192804	0.00596795	0.100802	0.0256352	0.0305787	0.0521447	0.214128	0.0249043	0.209983	0.0334922	-0.0265495	0.0362415	0.0857468	0.0400549	0.0207776	0.0470082
Stroma:Fam19a1	NA	-0.0462887	0.0446282	-0.0462887	-0.0462887	-0.0462887	-0.0462887	-0.0462887	0.215029	0.153255	0.199787	0.143653	0.199195	0.189936	0.238985	0.223421	0.218752	0.160307	0.212808	0.112909	0.203985	0.225318	0.232002	0.131802	0.142954	0.182419	-0.0462887	-0.0138664	-0.0046127	-0.0462887	-0.0358546	-0.0462887	-0.0264749	-0.023796	-0.0210629	-0.0462887	0.0105044	0.0171152	0.0898025	-0.0462887	-0.0462887	-0.0216986	-0.0462887	-0.0462887	-0.0112523	-0.0298894	-0.0417367	-0.0462887	-0.0260244
Stroma:Ptgfr	NA	0	0	0	0	0	0	0	0.237547	0.112839	0.107015	0.147561	0.0196508	0.0318212	0.19437	0.0332532	0.113114	0.0167226	0.259619	0.00661738	0.0267258	0.0261866	0.282084	0.0093108	0.159525	0	0	0.0141554	0.02117	0	0.0401675	0.0481648	0.0295849	0.0961766	0.072205	0	0	0.0549531	0.0523593	0	0	0.0441726	0.139606	0.187834	0.00720137	0.00775404	0.012618	0.0361564	0
Stroma:Maged2	NA	1.73838	1.60798	1.13731	1.90993	1.2397	1.60134	0.829662	1.56598	2.01598	2.01725	1.56951	1.20725	1.27937	1.5181	1.1573	2.12141	1.46366	1.91247	1.72406	1.34024	1.67754	1.7633	1.23855	1.98027	1.59804	-0.398536	-0.255627	-0.254395	-0.29617	-0.0313241	-0.239829	-0.0646452	-0.100033	-0.00762705	-0.25332	-0.193017	-0.0803317	-0.242409	-0.117561	-0.326848	-0.342254	0.114613	0.503897	-0.0627436	-0.219564	-0.14617	-0.254227	-0.28539
Stroma:Fibin	NA	0.268587	-0.0618293	-0.0618293	0.061858	-0.0618293	0.159846	-0.0618293	0.623326	0.718884	0.837262	0.496427	1.13537	1.19825	0.583912	1.19145	0.82383	0.88125	0.740459	1.43704	1.34313	1.74252	0.731171	0.793903	0.551543	1.51222	-0.0618293	-0.0329663	-0.0618293	-0.0618293	-0.0494051	-0.0618293	-0.0618293	0.0163489	-0.0366036	-0.0618293	-0.0618293	-0.0618293	-0.0618293	-0.0618293	-0.0618293	-0.0618293	-0.0618293	-0.0618293	0.0754106	0.240167	0.105796	0.034997	0.148858
Stroma:Aox3	NA	0	0	0	0	0	0	0	0.0878249	0.0985003	0.0949809	0.0498568	0.156576	0.173125	0.149088	0.21798	0.110915	0.2096	0.119744	0.136089	0.184899	0.168165	0.118405	0.144804	0.130369	0.157342	0	0.0135204	0	0	0	0	0	0	0	0	0	0	0.0552381	0	0	0.0532534	0	0	0	0.00532851	0.00382478	0	0
Stroma:Clec4g	NA	0	0	0	0	0	0	0	0	0	0	0	0	0	0	0	0.003341	0	0	0	0	0.0116813	0	0	0	0	0	0	0	0	0	0	0	0	0	0	0	0	0	0	0	0	0	0	0	0	0	0	0
Stroma:2810433D01Rik	NA	0	0	0	0	0	0	0	0.0166574	0.0196911	0.0209243	0.0125602	0.0186088	0	0.00916427	0.0188379	0.00493555	0.0235757	0.0319316	0.0178291	0.0199997	0	0.0145054	0.0346775	0.0176066	0	0	0	0	0	0	0	0	0	0	0	0	0	0	0	0	0	0	0	0	0.00403175	0	0	0
Stroma:Gm26797	NA	0	0	0	0	0	0	0	0.00626556	0	0	0.0105678	0	0	0.00351907	0.0107671	0	0.00541838	0.00309312	0	0	0	0	0	0	0.0102942	0	0	0	0	0.0153296	0	0	0	0	0	0	0	0	0	0	0	0	0	0	0.00532851	0	0	0
Stroma:Igfbp5	NA	-0.649918	-0.394669	-0.131196	-0.424819	-0.205445	-0.307034	-0.649918	0.527246	0.913518	0.855427	0.28339	1.89203	2.24997	0.52151	1.48899	0.727048	0.828356	1.39283	1.11237	1.63569	1.23263	1.1543	0.725055	0.921297	0.785118	-0.449593	-0.490035	-0.345068	-0.268965	-0.490531	-0.311694	-0.439963	-0.299414	-0.509539	-0.423242	-0.148736	-0.0960735	-0.288139	-0.341561	-0.148252	-0.478849	-0.456979	-0.462084	-0.344334	0.0125544	-0.375102	-0.313411	0.0669376
Stroma:Lgi1	NA	0	0	0	0	0	0	0	0	0	0.00290798	0	0	0	0	0	0	0	0	0	0	0	0	0	0	0	0	0	0	0	0	0	0	0	0.0331522	0	0	0	0	0	0	0	0	0	0	0.00403175	0	0	0
Stroma:Npr3	NA	0.269353	0	0	0.144503	0	0	0	0.20089	0.119756	0.15203	0.195836	0	0.0284152	0.154114	0.0392109	0.188226	0.078896	0.182814	0.0121268	0.0310007	0.0487713	0.2114	0	0.215246	0.00758299	0	0.00962359	0	0	0	0.0386525	0	0	0	0	0	0	0	0	0	0	0	0	0.00588568	0	0.00624941	0	0
Stroma:A230065H16Rik	NA	-0.0239394	-0.0239394	-0.0239394	-0.0239394	-0.0239394	-0.0239394	-0.0239394	0.112998	0.278375	0.321585	0.0880343	0.385176	0.367957	0.146717	0.274179	0.313365	0.178821	0.322262	0.566663	0.300472	0.728455	0.229975	0.319636	0.226485	0.836663	-0.0239394	0.0231796	-0.0239394	-0.0239394	0.00865182	-0.0239394	-0.0239394	-0.00247662	-0.0239394	0.0291696	-0.0239394	-0.0239394	0.0620876	-0.0239394	-0.0239394	-0.0239394	-0.0239394	-0.0239394	0.013839	7.36804e-05	0.0168141	0.0119374	-0.0108843
Stroma:Igfbp6	NA	-0.094196	-0.094196	-0.094196	-0.0695762	-0.094196	-0.094196	-0.094196	0.540013	0.44312	0.409257	0.269031	0.299586	0.560974	0.472866	0.309997	0.306975	0.217446	0.83557	0.191339	0.347758	0.145202	0.625372	0.256824	0.807704	0.0683619	0.0264702	-0.0446102	-0.0272033	0.0446232	-0.0741635	-0.018349	-0.094196	-0.094196	-0.0179729	-0.094196	-0.0379103	-0.094196	-0.094196	-6.84013e-05	-0.094196	-0.094196	-0.094196	0.0996838	0.00418475	0.0123447	-0.0421853	0.0756202	0.113029
Stroma:Scn9a	NA	0	0	0	0	0	0	0	0.0133904	0.0401864	0.0266059	0.00169624	0.0446772	0.0315186	0.00724536	0.112237	0.0321965	0.0378161	0.0436779	0.0666261	0.0764305	0.032131	0.0347299	0.0234709	0.0172145	0.0402869	0	0	0	0	0	0	0	0	0	0	0	0	0	0	0	0	0	0	0	0	0	0	0
Stroma:Kcnj8	NA	-0.00312778	-0.00312778	-0.00312778	-0.00312778	-0.00312778	-0.00312778	-0.00312778	0.0626121	0.136798	0.0703184	0.048232	0.139554	0.0714085	0.0454544	0.0648418	0.103697	0.271819	0.0634441	0.430215	0.0860463	0.456379	0.0350071	0.363429	0.081936	0.429511	-0.00312778	-0.00312778	-0.00312778	-0.00312778	0.0356547	-0.00312778	0.016686	0.018335	-0.00312778	-0.00312778	-0.00312778	-0.00312778	-0.00312778	-0.00312778	0.0519866	-0.00312778	-0.00312778	-0.00312778	0.00736755	-0.00312778	-0.00312778	-0.00312778	-0.00312778
Stroma:Sertad4	NA	-0.0506581	-0.0506581	0.281648	-0.0506581	-0.0506581	0.201513	-0.0506581	0.207238	0.300237	0.285499	0.162056	0.743436	0.346737	0.196157	0.468158	0.250816	0.499299	0.389222	0.246467	0.356197	0.190291	0.390948	0.384368	0.42229	0.302121	0.0532989	0.0509934	0.0584258	0.0881612	0.0114302	0.0417033	-0.0260187	0.000346763	-0.0506581	-0.0506581	0.00258974	0.275482	-0.0506581	-0.0506581	0.0702434	-0.026068	-0.0506581	-0.0506581	-0.0243024	-0.0452636	-0.035212	0.0382175	-0.037603
Stroma:Hic1	NA	-0.0905154	0.000401477	0.0740477	0.262305	-0.0905154	0.200226	-0.0905154	1.51542	1.35744	1.38868	1.32154	1.7367	1.54583	1.5646	1.41753	1.2848	1.84256	1.79274	1.61013	1.52725	1.59008	1.705	1.72189	1.50369	1.66912	-0.0905154	0.0333772	-0.0905154	-0.0905154	-0.0533553	-0.00667905	-0.0594165	0.0058514	0.000303801	-0.0233907	-0.0284462	-0.0905154	-0.0905154	-0.0905154	-0.0188068	-0.0905154	-0.0905154	-0.0905154	-0.0209614	-0.0611338	-0.0360399	-0.0163262	-0.0905154
Stroma:Cpa2	NA	-0.0549668	-0.0549668	-0.0549668	-0.030347	-0.0549668	0.0506219	-0.0549668	0.448822	0.469358	0.439889	0.376244	0.355113	0.237528	0.395734	0.162768	0.456779	0.128077	0.431946	0.20275	0.30795	0.309603	0.362596	0.205529	0.195223	0.158144	-0.0549668	0.0550894	-0.0307253	0.0328098	-0.0190783	-0.0119246	0.109242	0.132737	-0.0549668	-0.0549668	-0.000440834	-0.0549668	0.280153	-0.0549668	0.0683758	-0.0549668	0.0746562	-0.0549668	-0.0169871	-0.050406	-0.0334604	0.0398935	-0.0310519
Stroma:Car11	NA	0.0555703	0.0634097	-0.00689754	-0.0455854	-0.0455854	0.400651	-0.0455854	0.0883342	0.056983	0.0644338	0.0673967	0.155263	0.0853163	0.0239522	0.0938791	0.067162	0.0498826	0.211157	-0.00494207	0.0735421	0.0415714	0.0905628	0.0665406	0.200591	-0.00389626	-0.0293078	-0.0360681	0.0524012	-0.000714215	-0.0297544	0.00756434	0.0287223	-0.0455854	-0.0312371	0.258651	-0.0262278	0.019896	0.00677386	-0.0455854	0.0839049	-0.0455854	-0.0455854	-0.0455854	-0.0298522	-0.0455854	-0.0362274	-0.0300913	-0.0455854
Stroma:Abcc9	NA	0	0	0	0	0	0	0	0.0156451	0.0396656	0.0293675	0.0178385	0.0497955	0.033722	0.0198539	0.0554294	0.0352783	0.076622	0.00290083	0.130697	0.0442302	0.144433	0.0165799	0.0725365	0	0.122393	0	0	0	0	0	0	0	0	0	0	0	0	0	0	0.0497653	0	0	0	0.00941902	0.00509541	0.00723916	0	0
Stroma:Efcab3	NA	0	0	0	0	0	0	0	0.00586587	0.00442222	0.00476186	0.0068483	0	0	0.0205956	0	0.0022588	0	0.0138844	0	0	0	0	0	0	0	0	0	0	0	0	0	0	0	0	0	0	0	0	0	0	0	0	0	0	0	0	0	0
Stroma:Adamtsl1	NA	0.0972395	0.171309	0.0590613	0.12584	-0.0327823	-0.0327823	-0.0327823	0.141271	0.240211	0.271403	0.140791	0.278707	0.1625	0.178447	0.320161	0.282688	0.230059	0.352749	0.0823466	0.12324	0.0829457	0.28273	0.137232	0.364934	0.0347634	-0.0327823	0.0540856	0.0217716	-0.0327823	-0.0327823	-0.000665939	-0.0327823	-0.0327823	-0.0327823	0.031659	-0.0327823	-0.0327823	-0.0327823	0.0434221	0.0223321	-0.0327823	-0.0327823	-0.0327823	0.0158367	-0.0197609	0.0332293	0.0798335	-0.0327823
Stroma:Ntn1	NA	-0.0304354	-0.0304354	-0.0304354	-0.0304354	-0.0304354	-0.0304354	-0.0304354	0.689048	0.442684	0.408011	0.593891	0.502801	0.488911	0.789585	0.571157	0.344462	0.374142	0.811561	0.145461	0.321914	0.258998	0.855453	0.319757	0.709012	0.194626	-0.0304354	0.0493951	0.0743046	-0.0304354	-0.00406779	0.0110528	-0.0304354	-0.0304354	0.0412585	-0.0304354	-0.0304354	-0.0304354	0.017752	-0.0304354	-0.0304354	0.0105161	0.0380239	-0.0304354	0.00534918	0.00195486	-0.00224791	-0.0149412	0.0190187
Stroma:Fut1	NA	0	0	0	0	0	0	0	0	0	0.00244369	0.00199706	0	0	0.00611363	0.00403585	0.00237174	0	0.0190737	0	0	0	0	0	0.0279207	0.00772127	0	0	0	0	0	0	0	0	0	0	0	0	0	0	0	0	0	0	0	0.00375825	0	0	0
Stroma:Akr1b7	NA	0	0	0	0	0	0	0	0.0455327	0.0348136	0.0411482	0.042206	0	0	0.0480626	0	0.0646458	0.0133198	0	0	0	0	0.00557089	0	0	0	0	0	0	0.0448712	0.058893	0	0	0	0	0	0	0	0	0	0.2593	0	0	0	0.00631194	0	0	0	0
Stroma:Ccdc113	NA	0	0	0	0	0	0	0	0.0096883	0.0417511	0.0329815	0.0184092	0.0574182	0.0766233	0.0219414	0.0625086	0.0279596	0.0555498	0.0223159	0.0182703	0.0288397	0.0162944	0.0318175	0.0388698	0.0112272	0.0346129	0.0465275	0	0.02117	0	0	0	0	0	0	0	0	0	0	0	0.0829695	0	0.0501738	0	0	0.0159347	0	0	0
Stroma:Mcf2	NA	0	0	0	0	0	0	0	0.0230759	0.0257122	0.0196293	0.0271157	0.0423521	0	0.0234906	0.0175017	0.0314481	0.00541838	0.0288434	0.00958756	0.0257368	0.0165535	0.0317255	0.0131757	0.0623336	0.056892	0	0	0.016403	0	0	0.0489518	0	0	0	0	0	0	0	0	0	0	0	0	0	0	0.00828027	0	0
Stroma:Fam84a	NA	-0.0029094	-0.0029094	-0.0029094	-0.0029094	-0.0029094	-0.0029094	-0.0029094	0.253342	0.20055	0.215474	0.169702	0.204586	0.31752	0.315752	0.225565	0.216712	0.202108	0.332386	0.115268	0.218331	0.101328	0.281675	0.217319	0.252101	0.0658504	-0.0029094	-0.0029094	-0.0029094	0.078309	-0.0029094	-0.0029094	-0.0029094	-0.0029094	0.0560342	-0.0029094	-0.0029094	-0.0029094	-0.0029094	-0.0029094	-0.0029094	-0.0029094	-0.0029094	-0.0029094	-0.0029094	0.000100005	-0.0029094	-0.0029094	0.0254035
Stroma:Sult1e1	NA	0	0	0	0	0	0	0	0.0566933	0.0730699	0.0555607	0.0174584	0.082476	0.0758545	0.0313607	0.0393113	0.0695427	0.0232632	0.0308858	0.0494434	0.0495403	0.00890919	0.0461151	0.0425522	0.0664616	0.0435622	0	0	0	0	0	0	0	0	0	0	0	0	0	0	0	0	0	0	0	0	0	0	0
Stroma:Reln	NA	-0.0101408	-0.0101408	-0.0101408	-0.0101408	-0.0101408	-0.0101408	-0.0101408	0.241115	0.29539	0.286484	0.193271	0.326048	0.313721	0.212002	0.365874	0.308642	0.416561	0.228337	0.243852	0.446644	0.206014	0.193334	0.427608	0.195811	0.192893	-0.0101408	0.0191046	-0.0101408	-0.0101408	0.0137913	-0.0101408	-0.0101408	-0.0101408	-0.0101408	-0.0101408	0.0133477	-0.0101408	-0.0101408	-0.0101408	-0.0101408	-0.0101408	-0.0101408	-0.0101408	-0.00646617	0.0172427	0.00666244	0.0136077	0.00291428
Stroma:Rergl	NA	0	0	0	0	0	0	0	0	0.00256198	0.00304273	0	0	0	0	0	0.00465987	0	0	0	0	0.00922106	0	0	0	0	0	0.0115268	0	0	0	0	0	0	0	0	0	0	0	0	0	0	0	0	0.00555672	0	0	0	0
Unassigned:Tmem79	NA	0	0	0	0	0	0	0	0.00704201	0.00168221	0.00592936	0.0134016	0.0223378	0	0.00589482	0.0287856	0.0040256	0.0175939	0.0125463	0	0.00633101	0.0109328	0	0.0383391	0.0122062	0.0191915	0	0.0180023	0.0545998	0	0.0366505	0.0639532	0.0310989	0.0258957	0	0	0.0149642	0	0	0	0	0	0	0	0.0273333	0.0290181	0.00916064	0	0.038137
Unassigned:Six2	NA	-0.0269175	-0.0269175	-0.0269175	0.0411265	0.244939	-0.0269175	-0.0269175	-0.0119817	-0.0078179	-0.00909127	0.00549876	-0.0122078	0.022579	-0.0182663	0.0164179	-0.00390138	-0.00842457	-0.00629188	-0.0269175	0.0095741	-0.0269175	-0.0196308	-0.0128573	-0.0269175	-0.0269175	0.00256063	-0.0136409	-0.0152602	0.0458023	0.0274014	-0.0269175	-0.0269175	0.00992871	0.013494	0.0694639	0.0746841	0.00820274	0.0105549	-0.0269175	0.0228479	0.126416	-0.0269175	-0.0269175	0.0135142	-0.0136672	0.000850933	-0.0269175	0.0109417
Unassigned:Fam120c	NA	0	0	0	0	0	0	0	0.00854712	0	0.00165577	0.00402176	0.0104995	0	0.00775068	0	0.00580613	0	0	0	0.0165706	0.00919999	0.0536594	0	0	0.0103502	0	0	0.0261932	0	0	0	0.0204103	0	0	0	0	0	0.0527017	0	0	0.0973628	0	0	0.00415278	0.0213959	0.00962488	0.0116685	0
Unassigned:Wdr13	NA	0.0820306	0.0500629	0.0573489	-0.04561	-0.09965	0.363589	-0.09965	0.00156369	0.00993373	-0.0142588	-0.0026173	-0.0314801	0.0676342	-0.0041526	0.0275161	0.0198692	-0.0382994	0.0106944	0.0139944	-0.00119918	-0.0200477	0.00204371	-0.0172124	-0.0434239	-0.00778747	-0.0457687	0.0408451	-0.0563487	-0.0372109	0.000444851	0.0505049	0.107324	0.0238171	0.039337	-0.0465409	0.0680308	0.0462916	0.000661085	-0.0293044	0.0746025	-0.0621129	0.0634635	-0.09965	-0.0444687	-0.00687777	0.0282254	-0.0442692	-0.028178
Unassigned:Rsph10b	NA	0	0	0	0	0	0	0	0.00706293	0	0.00292463	0	0	0	0	0.00412871	0	0	0	0	0	0.0108498	0	0	0	0	0	0	0.016403	0	0	0	0	0	0	0	0	0	0	0	0	0	0	0	0	0	0	0	0
Unassigned:Spock2	NA	0.0306772	-0.0704786	0.0247382	-0.0704786	0.373994	0.10202	-0.0704786	-0.0292933	-0.0195627	-0.0336013	-0.0428974	0.0166688	0.0432597	-0.0385517	-0.0160997	-0.033416	-0.0320435	-0.0390225	-0.0165348	-0.0414641	-0.0335389	-0.0581186	-0.0218505	-0.0463707	-7.24029e-06	0.0684676	0.0622323	0.106351	-0.0704786	-0.00444638	0.0105294	0.117402	0.108786	0.0352194	0.102632	0.00167766	0.0451017	0.0365702	-0.00013301	0.0844116	-0.000863828	0.0205487	-0.0704786	0.0952224	0.0515062	0.0284818	-0.00126807	0.135063
Unassigned:Lncenc1	NA	0	0	0	0	0	0	0	0.00289746	0.00510301	0	0.00382627	0.0074689	0	0	0	0	0	0	0	0	0	0	0.0106055	0.0187803	0	0	0	0	0	0	0	0	0	0	0	0	0	0	0	0	0	0	0	0	0	0	0	0
Unassigned:AU041133	NA	-0.0499615	0.0789286	0.08057	-0.0499615	-0.0499615	-0.0499615	-0.0499615	0.0207052	-0.0243845	-0.0159953	0.00561097	-0.0267784	-0.0386631	0.0290123	0.00500223	-0.000597645	0.0134944	0.0466935	0.0177749	0.0427097	-0.0138245	-0.018119	-0.00811476	0.0386026	-0.0192056	-0.01458	-0.00321132	0.034348	0.0378151	0.0108561	0.0304462	0.00815814	0.0290938	-0.0499615	-0.0499615	0.0883738	0.000565909	0.0400648	-0.0499615	0.0172675	0.0028773	0.0100802	0.137872	0.0271849	0.0398038	0.00647077	-0.0208274	0.00919301
Unassigned:Grhl1	NA	0	0	0	0	0	0	0	0.00675045	0	0.00159387	0	0	0.0140358	0	0	0	0	0.00365995	0.0255368	0	0	0	0	0	0	0	0.0115268	0	0	0	0	0	0	0.0331522	0	0	0	0	0	0	0.0286633	0	0	0.00728224	0.00518949	0.00277254	0.0868768	0
Unassigned:Gm12108	NA	0	0	0	0	0	0	0	0.021522	0.0858064	0.0767999	0.0702596	0.0583677	0.00958938	0.028343	0.0177955	0.0687412	0.0222503	0.0545835	0.0252055	0.0283108	0.0078372	0.0185911	0.00967918	0.0646165	0.0808746	0	0.0132766	0	0	0	0	0	0	0	0	0	0	0	0	0	0	0	0	0.00352738	0.00926726	0.00277254	0	0
Unassigned:Tsr1	NA	0.0284244	0.105648	0.00575953	0.0186766	-0.164609	-0.164609	0.321045	0.0146529	0.00590182	0.00888344	0.034876	-0.0326183	-0.0348319	0.0105252	-0.100559	0.00967438	-0.0136567	0.014446	-0.02536	-0.057202	-0.0162085	-0.0560548	-0.0649524	-0.0268407	-0.0540404	-0.024975	0.0836509	0.0933637	0.124186	0.0150452	0.0520565	0.00904105	0.069459	0.142302	0.521552	0.0770403	0.217686	0.0579903	-0.0884041	-0.164609	0.0993748	0.127776	0.0292713	0.0691333	0.000929317	0.0578614	0.0163055	-0.0303995
Unassigned:C030037D09Rik	NA	-0.0430885	-0.0430885	0.0487551	0.0413819	-0.0430885	-0.0430885	-0.0430885	0.0271786	-0.00971447	0.00433619	0.0132795	-0.0152872	-0.0108451	0.00682644	0.0100911	-0.00808838	0.0631435	0.000535414	-0.0030456	-0.00945758	-0.0430885	0.0260981	-0.0142214	0.0306544	-0.0355055	0.00180348	0.123917	0.134028	0.17999	0.0267114	0.173669	0.0577083	0.0923099	0.210976	0.0143466	0.0968443	0.0317785	-0.0430885	0.0430894	0.123461	0.13383	0.0140061	-0.0430885	0.00542652	0.0302893	0.0105832	0.0749765	0.081449
Unassigned:Lgals4	NA	0	0	0	0	0	0	0	0.00842392	0.00637141	0.0063871	0.00166126	0	0.0223111	0.0103796	0	0	0	0.0108941	0	0.00594874	0.020748	0	0.0208142	0	0.00867573	0.0256877	0	0	0	0.0128105	0	0	0	0	0	0	0	0	0	0	0	0	0	0.0100147	0.0117876	0.00396478	0	0
Unassigned:Tmem143	NA	0.0878107	0.0731396	0.0994256	-0.0322546	-0.0322546	-0.0322546	-0.0322546	0.0206006	0.0190688	0.0169272	0.0121082	0.00483421	-0.0322546	-0.000583407	0.00352487	0.03983	0.0120992	0.0350692	0.0155288	0.0626192	0.00863736	0.0523483	-0.00888438	0.0527878	0.0180982	-0.0322546	-0.0198754	-0.00190198	-0.0322546	-0.00368218	-0.0145109	-0.00340649	-0.0077021	-0.00702877	-0.0322546	0.0122107	-0.0322546	0.101763	-0.0322546	0.0575976	-0.0322546	0.0587136	-0.0322546	0.010884	0.0132147	0.0187398	-0.0170404	-0.00210215
Unassigned:Bpifb5	NA	0	0	0	0	0	0	0	0	0.00749206	0.00440705	0	0	0	0	0	0	0	0	0	0	0	0	0	0.0150914	0	0	0	0	0	0	0	0.0227096	0.0167405	0	0	0	0	0	0	0	0	0	0	0	0.0154606	0	0	0.0171971
Unassigned:Ube3c	NA	-0.0763736	-0.124156	0.197231	-0.152356	-0.206395	-0.206395	-0.206395	0.0408077	0.0584128	-0.017685	0.0234585	0.0467719	-0.0381535	-0.00153381	-0.0341901	-0.0248169	0.00695386	0.0454424	0.0610658	-0.0897935	0.0375285	-0.00915594	0.0563819	-0.0106661	-0.000555782	0.0299371	0.0757393	0.000749491	-0.0888044	-0.0145708	0.140459	0.0293372	0.0694882	0.0649221	-0.0495775	-0.0145158	-0.115873	0.0134336	0.0480114	0.0658836	0.0699792	0.0753678	-0.000167019	0.0592632	0.132477	-0.000652476	0.0502789	0.0460907
Unassigned:Dlgap1	NA	-0.0630992	-0.0630992	0.0461721	-0.0630992	-0.0630992	-0.0630992	-0.0630992	-0.0205718	0.0459476	0.0340178	-0.0240848	0.0201881	0.179024	-0.0264306	0.110152	0.0251092	-0.0172308	0.00763838	0.0323624	0.145673	0.0764446	0.030726	-0.00675514	0.000202914	0.0540037	0.0667007	-0.011252	0.071481	0.156938	-0.0303752	0.0590068	0.517833	0.225779	-0.0246121	0.160068	0.120367	-0.0348156	0.448677	-0.0630992	0.239663	0.107083	0.0963873	-0.0630992	-0.0329673	-0.0308828	-0.0503635	-0.0480426	-0.0551131
Unassigned:Wasf3	NA	-0.0360265	-0.0360265	-0.0360265	-0.0360265	-0.0360265	-0.0360265	-0.0360265	0.0300009	-0.0188334	0.000233962	0.0352299	-0.0258875	-0.000287987	0.030128	-0.00310315	-0.00204105	-0.0068107	-0.00286295	-0.0137252	-0.0282949	-0.0360265	0.0198853	0.0032959	-0.0263994	0.0116383	-0.0360265	-0.00326782	0.0527974	-0.0360265	-0.0118061	0.0858306	0.00835226	0.0561703	-0.0111983	0.0236819	0.0133968	0.0105568	0.103711	0.132202	-0.0360265	0.132908	0.0210681	0.170202	0.0743526	0.0377877	0.0629811	0.0174943	0.0165432
Unassigned:9430038I01Rik	NA	0.122494	0.143531	-0.0197019	-0.157935	-0.356407	-0.0783197	0.129246	0.0997282	0.124188	0.102205	0.1051	0.0479672	0.0876953	0.172248	0.112676	0.0959434	-0.111026	0.0916674	0.0326191	0.0344155	-0.0391649	0.0451255	0.0568217	-0.0267596	-0.017454	0.0343981	0.0645654	0.0927836	0.0923879	0.0498817	0.215854	2.29324e-05	-0.0575378	-0.00562803	0.320279	-0.0638379	0.0458344	-0.143213	-0.178757	0.115823	0.0245077	-0.0567494	-0.168573	-0.0407874	-0.0218224	-0.0811105	-0.00901812	-0.0397021
Unassigned:Rsbn1	NA	-0.221389	-0.120939	0.538854	-0.089849	0.397753	0.0419314	-0.221389	0.00012983	-0.0572361	-0.0461503	-0.0192655	-0.102426	-0.161203	0.0159662	0.0147304	-0.06648	0.000265475	-0.0164809	-0.0358674	-0.0148162	-0.0357934	0.0207564	-0.0988475	0.00258627	-0.124711	0.176672	0.15116	0.0308543	-0.00012983	0.0243129	-0.0673965	-0.00545934	0.0472278	0.332234	0.253113	0.0793068	-0.0191763	0.132187	-0.0510566	0.0310884	0.00100653	0.176889	0.366553	0.129381	0.0487389	0.0165008	0.0567514	0.0199848
Unassigned:Cped1	NA	0.0655016	-0.149057	0.393567	0.00236887	0.422173	-0.0135294	-0.149057	0.206308	0.126082	0.113649	0.182587	0.0239424	0.0355055	0.283398	0.134855	0.0755226	0.045627	0.224476	-0.0202392	-0.0173696	-0.0683128	0.423379	0.0556605	0.264754	-0.0345505	-0.0734406	-0.139433	-0.114915	-0.0761938	-0.12197	-0.109104	-0.149057	-0.149057	-0.109482	-0.116388	-0.121622	-0.0856527	-0.149057	-0.149057	0.013005	0.0596941	-0.149057	-0.149057	-0.100006	-0.125119	-0.116382	-0.134441	-0.138452
Unassigned:Irs1	NA	0.168057	-0.0465013	0.0463153	0.00821158	-0.0465013	-0.0465013	-0.0465013	0.0567108	0.0271756	-0.00406714	0.0454963	0.0558624	0.0479039	0.0235626	0.0372643	0.0263073	0.0107737	0.049833	0.0765273	0.0195034	0.031177	0.0507276	-0.00869962	-0.00295046	0.0140979	-0.0193465	-0.00379376	-0.00366389	-0.0465013	-0.0337417	0.016763	-0.0465013	-0.0465013	-0.0311986	-0.0465013	-0.0465013	-0.0465013	0.0243878	0.0297031	-0.00971783	-0.0465013	-0.0465013	-0.0465013	-0.0357883	-0.0286764	-0.0253738	-0.0245197	-0.00757504
Unassigned:Natd1	NA	0.000681735	0.115859	0.039758	0.0052724	-0.0941468	0.011442	-0.0941468	0.00574653	0.00857032	-0.00964303	0.0135933	0.0322544	0.0320348	-0.0243798	0.00980153	0.0169596	-0.0264355	0.011758	0.00229599	0.00838708	-0.0313069	0.0362372	-0.0155246	0.0321668	-0.007917	-0.0539124	0.0226442	0.0767965	-0.0941468	0.00112634	-0.0565345	-0.00244505	-0.0435491	0.130485	0.014523	-0.0228342	-0.0475635	-0.0566745	-0.0941468	0.103812	-0.0941468	0.0244862	-0.0941468	0.022596	0.0338294	-0.00806545	0.0264051	0.0477561
Unassigned:Tnc	NA	-0.0311026	-0.0311026	-0.0311026	0.0292678	-0.0311026	-0.0311026	-0.0311026	0.104166	0.125624	0.110503	0.0912843	0.127709	0.0850934	0.122628	0.0630189	0.115016	0.102287	0.148042	-0.00186369	0.043751	0.0151287	0.120903	0.104276	0.180457	-0.00925356	-0.0311026	-0.00321066	-0.00330714	-0.0311026	-0.0311026	0.00430351	-0.0311026	-0.00963982	-0.0058768	-0.0311026	-0.0311026	-0.00281892	0.00231424	-0.0311026	-0.0311026	-0.0311026	-0.0311026	-0.0311026	-0.0200259	-0.00776842	-0.0130475	-0.0311026	0.0292949
Unassigned:Ttc28	NA	-0.0763957	0.238555	0.0430916	0.376824	0.135816	0.196053	1.26653	0.0626337	0.0635455	-0.0525176	0.140583	0.21689	0.158841	-0.000675587	0.224464	-0.0495381	0.168648	0.115325	0.110374	0.0805219	0.20463	0.0426058	0.0661933	-0.00219914	0.118682	-0.15426	-0.159371	-0.162934	-0.161251	-0.212198	-0.266071	-0.308497	-0.134434	-0.302215	-0.411019	-0.28022	-0.257154	-0.171386	-0.00475059	-0.0975986	-0.154624	-0.320051	0.243552	-0.293797	-0.299283	-0.312645	-0.221077	-0.296051
Unassigned:Usp42	NA	0.093052	-0.05188	0.0502194	-0.125389	-0.125389	0.109313	-0.125389	0.0997635	0.0340968	0.032497	0.108654	0.000431473	0.0186213	0.0530089	-0.0198612	0.04401	-0.0394596	0.0852831	0.0628787	-0.0394347	-0.00249932	0.0366733	-0.0248973	0.0248904	0.0635487	-0.044698	0.0156078	-0.0202197	0.109322	0.0547703	-0.00222804	-0.0497332	-0.00400595	0.0276048	0.151663	-0.0336468	-0.0184739	0.104187	0.0607635	0.0988926	0.0979305	-0.0234186	0.0624452	0.0642565	-0.0121864	0.0304617	0.0530145	0.010444
Unassigned:Zfp335os	NA	-0.0447645	-0.0447645	-0.00607657	0.0837226	0.382992	-0.0447645	-0.0447645	0.00524397	0.00740965	-0.0150508	0.00646763	0.0231619	0.0434123	-0.0142319	0.0189338	0.0179438	-0.000661908	-0.020742	-0.00381352	0.0145206	-0.0114078	-0.0136923	0.0446005	0.0136057	-0.0243276	0.0144036	0.018598	-0.0447645	-0.0447645	0.0112201	-0.0270208	-0.0172178	0.000661908	-0.0447645	0.0251523	0.120878	-0.0447645	-0.0447645	-0.0447645	0.225514	-0.0201744	-0.0447645	-0.0447645	0.00957694	0.0979304	0.0774774	-0.00888766	-0.00955692
Unassigned:Tmem8c	NA	0	0	0	0	0	0	0	0.0065506	0.00622025	0.00307194	0	0	0	0	0	0.00270691	0	0	0	0	0	0	0	0	0	0	0	0	0	0	0	0	0	0	0	0	0	0	0	0	0	0	0	0	0	0	0	0
Unassigned:Tfcp2	NA	0.0116516	0.139581	-0.0802256	0.0156952	-0.0802256	-0.0802256	0.459452	0.0394349	0.00760291	-0.0202076	0.0143187	-0.00734642	0.0475444	0.0292452	-0.0339822	-0.000235539	0.0828923	0.0196947	0.0154794	0.0115844	-0.00613369	0.0415608	0.0580137	0.0120681	-0.000709634	0.0138375	0.0485588	0.0838057	-0.0802256	0.00581562	-0.0368736	0.0856785	0.0536154	-0.0649228	-0.00422406	0.0630887	0.0244067	-0.01542	0.0117989	0.10787	-0.0802256	0.0482754	0.107608	-0.0203975	0.0475481	-0.0399682	0.00713757	-0.0211564
Unassigned:Gm26521	NA	0	0	0	0	0	0	0	0.0145947	0.0109262	0.00802106	0.0121763	0	0.0196994	0	0	0.0120454	0.00500372	0.00602502	0.00891888	0.0289191	0.0107791	0	0	0.0151857	0.00765107	0	0	0	0	0	0.0177437	0.0651164	0.0123108	0	0	0.0142155	0	0	0	0	0	0	0	0	0	0.00562285	0.0177309	0.0101247
Unassigned:Dmrt3	NA	0	0	0	0	0	0	0	0	0	0.00175278	0	0	0	0	0.0209857	0	0	0.0150626	0	0	0	0	0.00838649	0.0180627	0	0	0.024312	0	0	0	0	0	0	0	0	0	0	0	0	0	0	0	0	0	0	0	0	0
Unassigned:Sema4g	NA	-0.0189129	-0.0189129	0.0555802	0.0213645	0.328372	-0.0189129	-0.0189129	-0.00914536	-0.0110268	-0.00568623	0.0167025	-0.0117195	-0.00932352	-0.00669503	-0.00110643	0.0131608	0.00156469	-0.000946174	-0.0117574	-0.00192601	-0.00924593	0.0052925	-0.0189129	0.0446497	-0.0189129	0.0423656	0.0226141	-0.00250985	-0.0189129	-0.0189129	-0.0189129	-0.0189129	0.00858796	-0.00456459	-0.0189129	0.00241749	-0.0189129	-0.0189129	0.0731116	0.122995	-0.0189129	-0.0189129	-0.0189129	0.0170333	0.0487046	0.0176914	-0.0189129	0.0181344
Unassigned:Foxd2	NA	0.0579634	-0.0368652	-0.0368652	-0.0368652	0.234992	-0.0368652	-0.0368652	0.0458016	0.0366092	0.0607829	0.0442813	0.0392118	0.0509896	0.0231044	0.0725454	0.0502243	0.0476775	0.0405531	0.0480164	0.0961402	0.0133058	0.0499104	0.0448504	0.056903	0.00258703	-0.0368652	-0.0129718	-0.0368652	-0.0368652	-0.0368652	-0.0368652	0.0613878	0.0169969	-0.0368652	0.0300833	-0.0219009	-0.0085815	8.1656e-05	-0.0368652	-8.1656e-05	0.0286764	-0.0368652	-0.0368652	-0.0105283	-0.0334288	-0.0368652	-0.0368652	-0.0166009
Unassigned:Adcy3	NA	0.0382015	-0.0629543	0.0255195	0.0126027	-0.0629543	-0.0629543	-0.0629543	0.045612	0.031129	0.0382973	0.0280969	0.0834366	0.0178809	-0.00934977	0.0337087	0.0433772	0.0245962	0.0341453	0.0592642	0.0502978	0.0703186	0.0280696	0.12646	0.0667465	0.070188	-0.0377664	0.00795021	0.106574	0.00976554	0.0249559	-0.0629543	-0.0392734	-0.0140954	0.0175626	0.0774885	0.00729839	0.0425263	0.0398365	0.0838083	0.0940715	0.0508331	0.00550499	-0.0629543	-0.0224468	-0.00534314	-0.0203507	0.0127446	-0.0349714
Unassigned:Gm2026	NA	0	0	0	0	0	0	0	0.00625805	0.0020126	0.00170444	0.0139928	0	0.0117919	0.0177352	0.00764854	0.00658613	0	0.00479443	0.021353	0.00395804	0.0109621	0	0	0.00643456	0.0210168	0	0	0	0	0	0	0	0.0123108	0	0	0	0	0	0	0	0	0	0	0.00654584	0	0	0	0
Unassigned:Caskin1	NA	0	0	0	0	0	0	0	0	0	0.00324549	0.00244045	0	0	0	0	0	0	0.00168438	0	0.00543464	0.00842887	0.01236	0	0	0.0112911	0	0	0	0	0	0.025975	0	0	0.0252351	0	0	0	0	0	0	0	0	0	0.00632068	0	0	0	0
Unassigned:Tshz1	NA	-0.185855	-0.185855	0.208878	-0.0786936	-0.185855	0.207632	0.299798	0.15272	0.0787851	0.0178312	0.142857	0.175228	0.0901445	0.140725	0.135884	0.0825303	0.213443	0.106825	0.0859906	0.0550626	0.083269	0.184248	0.0319577	0.136683	0.147754	-0.156705	-0.171469	-0.153713	-0.185855	-0.185855	-0.185855	-0.153588	-0.173544	-0.185855	-0.185855	-0.185855	-0.107044	-0.185855	-0.185855	-0.149072	-0.0876088	-0.185855	-0.185855	-0.0431073	0.00348964	-0.0636547	-0.127374	-0.00263643
Unassigned:Hoxc6	NA	-0.261149	-0.261149	-0.127853	-0.193105	0.0107076	-0.261149	-0.261149	0.220183	0.172565	0.13593	0.176283	0.185863	0.181284	0.106403	0.297423	0.156461	0.210312	0.324935	0.110623	0.19122	0.122951	0.157642	0.27863	0.300942	0.0301282	-0.179918	-0.192289	-0.0991669	-0.15045	-0.189339	-0.155844	-0.130148	-0.0487576	-0.188423	-0.0855232	-0.165078	-0.0309775	-0.177432	-0.261149	0.0677054	-0.0492926	-0.1426	-0.261149	-0.222463	-0.0552387	-0.209654	-0.185194	-0.114832
Unassigned:1700019G17Rik	NA	0	0	0	0	0	0	0	0.00271886	0.00565226	0.00274576	0.0117412	0	0	0.00470418	0	0.00289387	0.00729076	0	0	0	0	0	0	0.0126359	0	0.0457487	0.0402262	0.0622405	0	0.0131935	0.017377	0	0.0153532	0	0	0.0250001	0.0465833	0.0481874	0	0	0	0	0	0.0201863	0.0741922	0.0253804	0.0219816	0.0653429
Unassigned:Kctd7	NA	0	0	0	0	0	0	0	0.0241462	0.0119869	0.0101557	0.0152943	0.0121616	0.0253124	0.0243596	0.00554935	0.0116641	0.0342722	0.012553	0.0251088	0.00602987	0.0212827	0.0405661	0.00999803	0.00623758	0.0177244	0	0.014635	0.0291044	0.0728628	0	0.017377	0.0309157	0.0238889	0	0	0	0.0351202	0	0	0	0	0.0600417	0	0.00568947	0	0	0	0.010605
Unassigned:Ifitm7	NA	0	0	0	0	0	0	0	0	0.00288207	0	0	0	0	0	0	0	0	0	0	0	0	0	0	0	0	0	0	0	0	0	0	0.013393	0	0	0	0	0	0	0	0	0	0	0	0	0	0.00401596	0	0
Unassigned:Usp29	NA	-0.0583093	-0.0583093	-0.0583093	-0.0583093	-0.0583093	-0.0583093	-0.0583093	0.1514	0.111443	0.0895897	0.151366	0.0346697	-0.00207952	0.191917	0.0572217	0.120915	0.0485142	0.180763	-0.00885052	0.0466509	-0.0252992	0.127489	0.0468717	0.105967	-0.0140581	-0.0262204	-0.029905	0.0298979	0.0294674	-0.0163293	0.0697673	-0.0130699	-0.0583093	-0.0583093	0.0131863	-0.0152522	0.0418972	-0.0583093	-0.0583093	-0.0583093	0.101112	0.0023457	-0.0583093	-0.0117428	-0.0297936	-0.0220146	-0.0237208	-0.0125275
Unassigned:Nespas	NA	-0.0640852	-0.0640852	0.0424724	-0.0394654	-0.0640852	-0.0640852	-0.0640852	0.012968	-0.00667693	0.00977634	0.0173628	-0.0412008	-0.0273009	0.0269931	0.000372167	0.0336901	0.0139804	-0.00300439	-0.0232945	-0.033055	-0.0364375	0.0350523	-0.0117558	0.000615191	-0.0160317	-0.0366236	0.116448	0.0393358	-0.00164613	0.05612	0.0834997	0.116792	0.0474585	0.125089	-0.000372167	0.0155336	-0.0640852	0.0600928	0.106247	0.00307115	0.0270372	0.159118	0.142143	0.0427569	0.0134832	0.00523489	-0.0274455	0.00145811
Unassigned:Slc39a14	NA	-0.0461342	-0.0461342	0.128949	-0.0461342	-0.0461342	-0.0461342	-0.0461342	-0.00812943	-0.00186773	0.00702513	-0.00324415	0.0346353	-0.0250062	0.0029344	0.017717	-0.00885924	-0.00388774	0.02414	-0.00308063	-0.0253126	0.00729644	0.0314681	0.01544	-0.0075971	0.00869602	-0.0461342	0.0294365	0.0416733	0.0163049	-0.0140268	0.0246347	-0.00619229	0.0296688	0.0834818	0.0135742	0.0049242	0.111171	0.0966711	0.0300703	0.0177011	-0.0461342	-0.0461342	-0.0461342	-0.0257209	-0.01274	-0.0121527	-0.0165362	0.00641739
Unassigned:Lmx1b	NA	0	0	0	0.0246198	0.271857	0	0	0	0.00111081	0.0047511	0.00141653	0	0.00726821	0	0.0070384	0.00139277	0.0163992	0	0	0	0	0	0	0	0.0208221	0	0.0258014	0	0	0.0100543	0	0.0992899	0	0	0	0	0	0	0	0	0.0642108	0	0	0.0100905	0.0103296	0	0	0.0201365
Unassigned:Adamts19	NA	-0.00271996	-0.00271996	0.142526	-0.00271996	-0.00271996	-0.00271996	-0.00271996	0.0475781	0.0404407	0.0179148	0.0291833	0.0940783	0.118799	0.0518226	0.0958059	0.0312384	0.0577183	0.0363894	0.0834375	0.0330689	0.0176988	0.0331747	0.0204385	0.0424298	0.0589443	-0.00271996	0.0047575	0.0085109	-0.00271996	-0.00271996	-0.00271996	-0.00271996	-0.00271996	-0.00271996	0.0299483	-0.00271996	-0.00271996	-0.00271996	-0.00271996	-0.00271996	-0.00271996	0.0474538	-0.00271996	0.0107105	-0.00271996	0.0241706	0.00812435	-0.00271996
Unassigned:Endov	NA	0.0335851	0.011415	-0.000697369	0.00575693	-0.101812	0.0395035	-0.101812	0.0101881	0.0228057	-0.0120561	-0.00925293	0.0320113	-0.0112158	-0.0301191	-0.0361754	-0.0239606	0.0357625	0.0107153	0.0168781	-0.0122348	0.063678	-0.0283147	0.00399565	-0.0442641	0.0332573	0.0288636	0.0465406	-0.00146373	0.0333467	0.0052232	0.0163823	0.0288886	-0.0381351	0.0615804	-0.101812	0.0258029	-0.0170129	-0.00179059	0.160544	0.0419494	0.00887617	-0.101812	-0.101812	0.0063933	0.0714753	-0.0236286	-0.00919618	0.0224988
Unassigned:Gm12264	NA	0	0	0	0	0	0	0	0	0	0	0	0	0	0	0	0	0	0	0	0	0	0	0	0	0	0	0	0	0	0	0	0	0	0	0	0	0	0	0	0	0	0	0	0	0	0	0	0
Unassigned:Aak1	NA	0.224194	0.0649135	0.144301	-0.149631	0.197654	-0.149631	-0.149631	-0.0019392	-0.0231389	-0.00410874	0.0470626	-0.0279737	0.0288814	0.0390828	0.0113737	-0.00751087	-0.0116053	0.0684707	-0.0515915	0.0128782	0.0487137	0.00442381	-0.02846	0.0143763	0.0559205	-0.0484413	0.0012436	0.0027213	-0.149631	0.0180246	-0.0142162	-0.0644637	-0.0333106	0.00935184	-0.0825063	0.000362806	-0.149631	-0.0677748	-0.0269368	-0.000189734	0.0255978	0.150471	0.0382029	-0.0294686	0.0103109	-0.00135689	-0.0933268	0.0817075
Unassigned:Zfp235	NA	0.0576466	-0.0435092	-0.0435092	-0.0435092	-0.0435092	-0.0435092	-0.0435092	0.0177091	0.0187097	0.0155886	0.00377828	0.00245204	0.0288365	0.00317222	-0.00687576	-0.00609054	-0.00895723	0.010375	0.0204388	0.0329667	0.0204953	0.00345259	-0.019733	0.022162	-0.0116453	0.0564304	0.03891	0.0317671	0.00136203	-0.00459184	0.0306305	-0.00758642	0.00563044	-0.0138581	-0.0435092	0.0446955	-0.0435092	-0.0435092	-0.0435092	-0.00672569	0.0377381	0.111844	0.150371	0.005579	0.0274102	-0.000559941	0.0305069	-0.0253984
Unassigned:Has2	NA	0	0.104612	0	0.0509371	0	0	0	0.010135	0.0201858	0.0157149	0.0138761	0.015336	0.0107254	0.0122045	0.00691305	0.0105311	0.0123733	0.01542	0	0	0	0.0391162	0	0.015367	0	0.0291503	0	0	0.0807726	0.0404684	0	0	0.0347012	0	0	0.0758909	0.0282837	0	0	0.0337385	0.0245901	0.0501738	0	0.00536248	0	0	0	0
Unassigned:Gm29771	NA	0	0	0	0	0	0	0	0.12487	0.245236	0.304754	0.142167	0.39144	0.218952	0.19774	0.12603	0.315689	0.161319	0.361186	0.0878408	0.178836	0.108914	0.288349	0.105077	0.276057	0.14805	0	0.0132766	0	0	0.014553	0	0	0	0	0	0	0	0	0	0	0	0	0	0.0032699	0	0	0.0177309	0
Unassigned:Zfp93	NA	-0.0412526	-0.0412526	-0.0412526	-0.0412526	-0.0412526	-0.0412526	-0.0412526	0.0096148	0.0057429	0.00754475	2.56464e-05	0.00663044	0.0127925	0.0230006	-0.00702773	-0.00191016	0.00305324	0.0053227	0.0262698	-0.000597343	0.00237935	-0.00372368	-0.0300175	-0.00731146	-0.0255162	0.00363933	0.0476444	0.0754813	-0.0412526	-0.0146101	0.00916252	-0.0412526	0.018533	-0.00276547	-0.0412526	0.00305142	-0.0412526	0.0439614	-0.0412526	0.0190051	0.108694	-0.0412526	-0.0412526	-0.0173574	0.00138039	0.0133349	0.0446536	0.00188534
Unassigned:Hemk1	NA	0.00695334	0.00304169	0.000598567	-0.0878752	-0.0878752	0.0972771	-0.0878752	0.0491539	-0.0430971	-0.0258978	0.0147799	0.0280729	0.0774871	-0.00162178	0.0480217	-0.00791555	0.0418731	0.00277027	0.0102452	0.0822701	0.0637836	0.0131625	-0.0264697	0.0291973	-0.0530715	0.00963593	0.00519479	-0.0434487	0.0894523	-0.0320815	0.0136903	0.0375255	-0.0328568	0.00628912	-0.0163796	0.000214577	-0.0878752	-0.0878752	0.276415	0.0789507	0.10107	0.0784956	-0.0878752	-0.0259	0.0107359	-0.0329692	0.0363831	0.0144099
Unassigned:Ajap1	NA	0	0	0	0.0402774	0	0	0	0.00265017	0	0.0121075	0.00812099	0.0245555	0.0116638	0	0	0.0150309	0	0	0.00847686	0	0.0115096	0.0159634	0.00967918	0	0.0316606	0	0	0	0	0.00982755	0	0	0	0	0.0671247	0	0	0	0	0	0	0	0	0.00536248	0	0	0	0
Unassigned:9130221H12Rik	NA	0.0680561	-0.0185385	0.296832	0.0217388	-0.0185385	-0.0185385	-0.0185385	-0.00427111	0.0226858	0.0203477	0.014658	-0.00364406	-0.00416392	0.00579186	-0.00868375	0.00811122	0.0257218	0.0120077	-0.00673312	0.00898297	-0.00800732	0.0116381	0.0373749	0.0247182	0.0294137	-0.0185385	0.0392147	0.0114802	-0.0185385	0.00472067	-0.0185385	0.0113126	0.0581879	0.0286265	0.0501445	0.00356283	-0.0185385	0.0318929	-0.0185385	0.0375751	0.0224129	0.132471	-0.0185385	-0.00442396	0.0127952	0.0106343	0.00312764	-0.0185385
Unassigned:Kif26b	NA	0.172079	0.0171162	0.247529	-0.0190877	-0.0738007	0.178371	-0.0738007	0.0192471	0.0112518	0.0160875	0.0505129	0.178261	0.0486837	0.0352166	0.114747	-0.0012985	0.0823646	0.0131304	0.0793386	0.0789096	0.0862637	0.000789472	0.147526	-0.00142688	0.0843605	-0.0738007	-0.0334252	0.0288285	-0.0738007	-0.0272952	-0.0307584	-0.00869711	0.0276937	-0.0400828	-0.0738007	-0.048846	-0.0386805	0.0150749	-0.0738007	-0.0738007	-0.0042177	0.0727151	-0.0738007	-0.0428913	-0.0473788	-0.05562	-0.0738007	-0.0658146
Unassigned:Zfp329	NA	-0.0106891	-0.174329	0.0219731	-0.0348959	0.0152881	-0.115253	-0.256569	0.0606398	0.0306944	0.0509614	0.0181599	0.0661883	-0.0606606	0.0820631	-0.0148929	0.0105539	-0.0568339	0.0155463	-0.044496	-0.0837137	0.0642229	-0.00359083	-0.00806786	-0.0594756	-0.0552159	0.173929	0.0693212	-0.00053031	0.236057	0.0737048	-0.173213	0.0995036	0.062398	0.00761747	-0.156776	-0.0142388	-0.0901673	0.043992	-0.164544	-0.0222707	-0.0535445	-0.0567567	0.143539	0.0965741	-0.024786	0.0496982	0.0185589	0.0188488
Unassigned:Gm16536	NA	0.0248906	-0.0542703	0.1675	-0.0542703	-0.0542703	-0.0542703	0.485407	0.0111752	0.0124017	0.00184259	0.0295197	-0.00927347	-0.0243518	-0.0187246	-0.0306572	-0.00853921	-0.0135828	0.00440995	0.045414	-0.0188653	0.00140267	0.0252924	0.0299533	-0.0213059	-0.0459202	0.144636	0.0202131	0.0624212	0.0783776	-0.0173336	-0.000579571	-0.0542703	-0.0424973	0.0567957	0.00316486	0.00400636	-0.0542703	-0.0542703	0.0160753	0.0286992	0.0608345	0.0110266	-0.0542703	0.0301092	0.0745813	0.076233	0.102196	-0.00215266
Unassigned:Gm14443	NA	0	0	0	0	0	0	0	0.00358216	0	0.00492147	0.00948508	0	0	0.0240642	0	0	0	0	0.00695107	0	0	0	0	0.014553	0.00959507	0	0.00747746	0.0116572	0	0.0149309	0	0	0	0	0	0	0	0	0	0	0	0	0	0	0.00998769	0	0	0
Ureteric Epithelium:Elf5	NA	0	0	0	0	0	0	0	0	0	0.00091206	0	0	0	0	0	0.00275223	0	0	0	0	0	0	0	0	0	0.063174	0.0489838	0	0.0727198	0	0	0.0298512	0.0154933	0	0	0	0.0351202	0.0369468	0	0.0949052	0	0	0	0	0	0.00286196	0	0
Ureteric Epithelium:Gata3	NA	0.0748988	-0.026257	-0.026257	-0.026257	-0.026257	-0.026257	-0.026257	0.0169595	0.0327978	0.0385173	0.055029	0.0367297	0.030038	0.0197466	-0.000285775	0.0487004	0.0726688	0.0325995	0.0213482	0.0492695	0.051313	-0.026257	0.0611923	0.00640308	0.0240063	0.967235	0.757387	0.771481	1.3956	0.974241	0.898289	0.900363	0.800416	1.03609	0.616758	0.912331	0.89303	0.586968	1.47554	0.670592	0.572592	1.65841	2.26062	-0.026257	-0.0169503	-0.0160714	-0.026257	-0.026257
Ureteric Epithelium:Gfra1	NA	-0.0615637	-0.0615637	-0.0615637	0.0818172	0.210293	0.0739635	-0.0615637	-0.0393816	-0.0522006	-0.0326517	-0.0485557	-0.0163147	0.0857222	-0.0468385	0.0353402	-0.0335247	-0.0233087	-0.0379497	0.0338187	0.0366689	-0.00319251	-0.054277	-0.0403882	-0.0310365	-0.0215696	0.635377	0.444948	0.35513	0.261034	0.419419	0.436742	0.520435	0.499146	0.370501	0.234644	0.589801	0.807799	0.39044	0.401163	0.482513	0.165151	0.377106	0.670248	0.0125472	0.0417568	0.0514602	0.0646405	0.00663017
Ureteric Epithelium:Macc1	NA	0	0	0	0	0	0	0	0.00569844	0	0	0.00178283	0	0	0.00265079	0	0.00350629	0.0146792	0	0.00705734	0	0	0	0	0	0	0	0	0	0	0	0	0	0	0	0	0	0	0	0	0	0	0	0	0.00731422	0	0	0	0
Ureteric Epithelium:C130071C03Rik	NA	0	0	0	0	0	0	0	0	0	0	0	0	0	0	0	0	0	0	0	0	0	0	0	0	0	0	0.0179346	0	0	0	0	0	0	0	0	0	0	0	0	0	0	0	0	0.0050303	0.0147683	0.0116833	0	0
Ureteric Epithelium:Pde8b	NA	0	0	0	0	0	0	0	0	0.00694184	0.00421849	0.00202705	0	0	0.00470418	0	0.00555138	0	0.00147985	0	0	0	0	0.0102952	0	0	0.0274616	0.0410772	0.0112309	0	0.0541239	0.0414882	0	0.0430147	0.0386659	0	0.0641719	0.0666195	0	0.16237	0	0	0.0909682	0	0.0182859	0.022741	0.0142534	0	0.00883274
Ureteric Epithelium:Ppp1r36	NA	-0.00817366	-0.00817366	0.0983839	-0.00817366	-0.00817366	-0.00817366	-0.00817366	0.00235987	0.0155643	0.00341755	0.0234626	0.0437015	0.0224962	-0.000250641	0.00080138	0.00434779	-0.00817366	0.020825	0.0163958	0.0189849	0.0267562	-0.00817366	0.00677001	0.000825696	0.0403605	0.0239152	0.0275478	0.0330759	0.0645461	0.00974195	0.0526122	0.0397957	0.00498534	0.0406884	-0.00817366	0.0463592	0.0415054	0.0728852	-0.00817366	0.0520841	-0.00817366	-0.00817366	-0.00817366	0.000384571	0.0136008	-0.00817366	-0.00817366	0.048145
Ureteric Epithelium:Gm13652	NA	0	0	0	0	0	0	0	0.00443118	0.0024409	0.00234746	0	0	0	0	0	0.00248241	0.0114896	0.00514925	0	0	0	0	0.0149437	0	0	0.0504186	0.104339	0.0977808	0	0.0299833	0.130628	0.0334421	0.043466	0.126689	0	0.0354777	0.153467	0.0402502	0	0.16427	0.0812473	0.0600417	0.19388	0	0.0141332	0.00318709	0.0146581	0
Ureteric Epithelium:9230102O04Rik	NA	0	0	0	0	0	0	0	0.00318063	0.00370627	0.00533158	0	0.0123531	0	0.00610474	0	0.00220534	0.0221675	0.00848146	0.00738826	0	0	0	0.0413047	0.0122062	0	0.249147	0.0962597	0.409733	0.0812184	0.0909135	0.182132	0.316827	0.165211	0.211048	0	0.317289	0.288051	0.173878	0.41291	0.406835	0.138314	0.060655	0.722671	0	0.00888991	0.00883159	0.0142782	0
Ureteric Epithelium:Aim1	NA	0	0	0	0	0	0	0	0	0	0.00162427	0	0	0.00958938	0	0	0	0	0	0	0	0	0	0	0	0	0	0.0162797	0.0403353	0	0.0219299	0.0244402	0	0.0154933	0.0153028	0	0	0	0	0	0	0	0.159343	0	0.0597609	0.0596787	0.0385722	0	0.0130551
Ureteric Epithelium:Veph1	NA	0	0	0	0	0	0	0	0.00304827	0.0177223	0.00165709	0.00171749	0.0269329	0	0	0	0.00475372	0	0	0.0107372	0	0	0.027635	0	0	0	0.233649	0.129428	0.15321	0.0624391	0.152187	0.0576959	0.136823	0.0846658	0.173697	0	0.128088	0.0497818	0	0.249546	0.161477	0.148242	0.0600417	0.381714	0.0924484	0.172798	0.0784135	0.0414946	0.195919
Ureteric Epithelium:Mpped2	NA	-0.10456	-0.0457644	-0.10456	-0.10456	-0.10456	-0.10456	-0.10456	-0.0536776	-0.037407	-0.0385773	-0.0668983	-0.0676299	-0.0113913	-0.0715008	0.0378952	-0.0213961	-0.0727696	-0.0137842	-0.0729263	-0.0100409	-0.0432205	-0.0257791	-0.0602726	0.0127015	-0.0440386	0.863674	0.436174	0.472137	0.390889	0.403127	0.501148	0.517616	0.350349	0.548878	0.0111555	0.476886	0.442982	0.112497	0.388081	0.657843	0.254897	0.674064	0.0893195	0.0349858	0.0617785	-0.00828108	0.0571208	0.157744
Ureteric Epithelium:Ovol2	NA	0	0	0	0	0	0	0	0	0.00295686	0.00291113	0	0	0	0	0	0	0	0	0	0.00543464	0	0	0	0.014429	0	0	0.00874438	0	0.0877766	0	0.0730091	0.117518	0.0202259	0	0	0.0732462	0	0	0	0	0	0	0	0	0	0.00357758	0	0
Ureteric Epithelium:S100a14	NA	0	0	0	0	0	0	0	0	0	0	0	0	0	0	0	0	0	0	0	0	0	0	0	0	0	0	0	0	0	0.0153296	0	0	0.0279727	0	0	0	0	0	0	0	0	0	0	0	0	0	0	0
Ureteric Epithelium:Lix1	NA	0.0565927	-0.030002	-0.030002	0.161749	-0.030002	0.15515	0.455651	0.0222181	-0.0081877	-0.0161367	0.0051493	-0.030002	0.00105825	-0.00808999	-0.0062047	-0.0198919	-0.0174106	-0.00164347	-0.030002	-0.012181	0.012164	-0.030002	-0.00918792	-0.006053	-0.0216519	-0.00527102	-0.00646151	-0.0196741	0.274095	-0.00807205	-0.030002	0.0889704	-0.016843	0.0547132	-0.030002	0.0389161	0.0730119	0.0266153	0.0620225	0.113457	-0.030002	0.116514	-0.030002	0.0330576	0.00871074	0.0318958	0.0405349	0.0480499
Ureteric Epithelium:Cndp1	NA	0	0	0	0	0	0	0	0.00719352	0	0.00509964	0.00280733	0	0	0.00699855	0.011676	0.00703755	0.0195391	0	0.00918779	0	0.0147618	0	0.0217682	0	0.0773544	0	0	0	0	0.0167981	0	0.0227096	0.0525251	0.0301258	0	0.0290991	0	0	0	0.0949052	0	0	0	0.028293	0.0929949	0.0269315	0	0.0498022
Ureteric Epithelium:Erbb3	NA	0	0	0	0	0	0	0	0.0125194	0.00305106	0.00185937	0.00247628	0	0	0	0	0.0117252	0	0.00291927	0	0	0	0.0128273	0.0137323	0	0	0	0.0384435	0.124123	0.0727198	0.0274983	0.0504152	0	0.0278041	0	0	0.0495964	0.055561	0	0	0.300128	0.0812473	0	0	0.0264143	0.0906257	0.0473463	0.0768126	0.0993581
Ureteric Epithelium:Plekhs1	NA	0	0	0	0	0	0	0	0	0	0.00306786	0	0.0121616	0	0	0	0	0.0101259	0	0	0	0	0	0	0	0	0	0	0	0	0	0	0	0	0	0	0	0	0	0	0	0	0	0	0	0	0	0	0
Ureteric Epithelium:Aldh1a3	NA	-0.035072	-0.035072	-0.035072	-0.035072	-0.035072	-0.035072	-0.035072	0.0151852	0.0216185	0.00573748	0.0327584	0.0313552	-0.0194158	-0.0013977	-0.00231419	0.00611971	-0.000975091	0.012648	-0.000688857	0.0191829	0.041437	0.0192617	0.0450994	0.0199365	0.034934	0.513672	0.150641	0.233003	0.522701	0.164245	0.206189	0.324596	0.112699	0.0990446	0.0777454	0.627607	0.681606	0.0491704	0.361236	0.701492	0.165012	0.732771	0.565003	0.00260848	0.0251755	-0.000153019	-0.035072	0.0556987
Ureteric Epithelium:Aldh1a1	NA	0	0	0	0.114654	0	0	0	0.00369333	0	0	0	0.00909174	0	0	0	0	0.0113146	0	0	0.00750515	0	0	0.0102938	0	0	0	0	0.0116572	0	0	0.017377	0	0	0	0	0	0	0	0	0	0	0	0	0.0178354	0.00932856	0.01493	0	0
Ureteric Epithelium:Gm14133	NA	0	0	0	0	0	0	0	0	0.0025692	0	0	0.0092119	0	0.0076342	0	0	0	0	0	0	0	0	0	0	0	0	0	0	0	0.0169458	0	0	0	0	0	0	0.055561	0	0	0	0	0	0	0	0	0	0	0
Ureteric Epithelium:Ctnnd2	NA	0	0	0	0	0	0	0	0.00422003	0.00791208	0.00252016	0	0.00623117	0	0.00533987	0	0	0	0.00728327	0	0	0.00864667	0	0.0263427	0	0	0	0.00757813	0.0370781	0.0877766	0.0117644	0.0980579	0	0.0453876	0.0301258	0	0	0.0549531	0	0	0	0.0375371	0	0	0.0510648	0.0687772	0.028599	0.0471139	0.0471171
Ureteric Epithelium:Hs3st3a1	NA	0	0	0	0	0	0	0	0	0.00353015	0.00251454	0.00242217	0	0	0	0	0.00200097	0	0	0	0.0114412	0	0	0	0	0	0	0	0.0494404	0	0.013533	0.017377	0	0.0239408	0	0.0326683	0	0	0.0523593	0	0.0514537	0	0	0	0.0456985	0.0220951	0.0168238	0.0223205	0.0344437
Ureteric Epithelium:4931429I11Rik	NA	0	0	0	0	0	0	0	0	0	0	0	0	0	0	0	0	0	0	0	0	0	0	0	0	0	0	0	0	0	0	0.017377	0	0	0	0	0	0	0	0	0	0	0	0	0	0	0	0	0
Ureteric Epithelium:Fam149a	NA	0.0051787	-0.0197623	-0.0719913	-0.0682013	0.161178	0.382498	-0.110679	-0.0434407	-0.00454171	0.0229979	-0.000336713	0.022582	0.00887533	-0.0307415	-0.0268902	-0.0199036	0.0605024	-0.00101946	0.0648717	-0.0125177	-0.00824789	-0.00752282	0.0521691	-0.0611921	0.0671639	0.591477	0.360091	0.523811	0.785541	0.478178	0.196698	0.369797	0.410606	0.445829	0.204922	0.504486	0.813024	0.0104554	0.752984	0.272525	0.357511	0.765662	1.24396	0.235375	0.246024	0.189412	0.123772	0.296506
Ureteric Epithelium:Ros1	NA	0	0	0	0	0	0	0	0	0	0.00116291	0.00224559	0	0	0	0	0	0	0	0	0	0	0	0	0	0	0	0	0.0241489	0	0	0.0430422	0	0	0	0	0	0	0	0	0	0	0	0	0	0.00302156	0.00318709	0	0
Ureteric Epithelium:Fgf12	NA	0.120065	0	0	0	0	0	0	0.00773022	0.0115231	0.00593751	0	0.0203407	0.00736883	0.00688413	0.0119772	0.00770461	0.0461455	0.0073037	0.0277114	0.0154047	0.0417215	0	0.00999803	0	0.0344789	0	0.0148708	0.016403	0	0	0	0	0.0238889	0	0	0.0849369	0	0	0	0.0551144	0	0	0	0	0.0134692	0	0	0
Ureteric Epithelium:Krt7	NA	0	0	0	0	0	0	0	0	0.0155915	0.00821778	0.00292327	0	0	0.00594698	0	0.00292835	0.0278884	0.0130866	0.0108958	0	0	0	0	0.019542	0	0	0	0.0708161	0.124399	0.0413468	0.0749268	0.0309857	0.0270024	0.0471131	0	0.0280236	0.0571282	0	0	0.0949052	0	0.060655	0.206228	0.0062618	0.0484959	0.00976757	0	0
Ureteric Epithelium:Krt23	NA	0	0	0.109271	0	0	0	0	0	0.00621192	0.0126713	0.0107927	0.00420719	0	0.00975437	0	0.00611869	0.0126838	0.00418363	0	0.015541	0	0.0130202	0	0.0104727	0	0.0625363	0.173179	0.403761	0	0.101779	0.124242	0.567112	0.563489	0.0992677	0	0.11447	0.140988	0.804029	0.17765	0.28953	0.0409515	0.173252	0	0.00706314	0.0520539	0.0126595	0.016125	0
Ureteric Epithelium:Marveld3	NA	0	0	0	0	0	0	0	0	0.00265028	0	0	0	0.0160378	0	0	0	0.011708	0	0	0	0	0	0	0	0	0.0219871	0.0226835	0.0291044	0.0727198	0.0153296	0.0244402	0	0.0219709	0.0509973	0.0671247	0.0650041	0	0	0	0.0711361	0	0.0910273	0	0.0202706	0.0192956	0.00318709	0	0.0158181
Ureteric Epithelium:Tmem30b	NA	0	0	0	0	0	0	0	0	0.0079035	0	0	0	0	0	0.00403585	0	0	0	0	0	0	0	0	0	0	0	0.0168616	0.0440581	0	0	0	0	0	0	0.0669485	0.0241627	0	0	0.0920245	0.0949052	0	0	0	0	0	0.0197757	0	0.0272576
Ureteric Epithelium:Cited4	NA	0.10858	0.0821593	0.0657888	0.0460086	-0.00870433	-0.00870433	-0.00870433	-0.00238331	0.0054818	0.000372805	-0.00328978	0.00187837	0.0121553	-0.00870433	-0.00226095	9.18041e-06	0.0151244	-9.18041e-06	-0.00870433	-0.0025181	-0.00870433	-0.00870433	0.0268269	-0.00870433	0.000337536	0.552644	0.256482	0.690913	0.44485	0.192273	0.18916	0.108983	0.317191	0.344169	0.0531587	0.637582	0.500248	0.169325	0.309096	0.276934	0.185764	0.0519506	-0.00870433	0.0441773	0.164174	0.0736656	0.0822026	0.0780038
Ureteric Epithelium:Fxyd4	NA	-0.0100188	-0.0100188	-0.0100188	-0.0100188	-0.0100188	-0.0100188	-0.0100188	0.00153611	0.020284	0.0172114	0.00994781	0.0361119	0.0274948	0.0171942	0.0459929	0.0330206	0.0305977	-0.00384781	0.0175497	0.0193969	0.000647185	0.00878134	-0.0100188	0.00450084	0.000141068	-0.0100188	-0.00127443	0.0225542	-0.0100188	0.0482993	0.116497	-0.0100188	0.0223977	-0.0100188	-0.0100188	0.0154149	0.0471094	0.0284252	-0.0100188	0.213216	0.0341538	0.0506362	-0.0100188	-0.000728689	0.00307581	0.00449541	-0.0100188	-0.0100188
Ureteric Epithelium:Tmem45b	NA	0	0	0	0	0	0	0	0	0	0.0010561	0.00115687	0.00933013	0	0	0	0	0.0187104	0	0	0.00708954	0	0	0	0	0	0	0	0	0	0	0	0	0	0	0	0	0	0	0	0	0	0	0	0	0.0104895	0.0129804	0	0
Ureteric Epithelium:Smim22	NA	0	0	0	0	0	0	0	0	0.00163048	0	0	0	0.0131891	0	0.0175436	0	0.00828928	0.00824778	0	0	0	0	0.0274831	0	0	0.0382355	0.148821	0.170708	0.222199	0.0693293	0.0177437	0.0198138	0.0245525	0.0252351	0	0.0985668	0.150386	0.097853	0	0.14545	0.0743285	0.117136	0.187834	0.0404344	0.0682146	0.0751465	0	0.116412
Ureteric Epithelium:Gm16136	NA	0	0	0	0	0	0	0	0	0.0104798	0.00489694	0.0056634	0.00959582	0	0	0.0195183	0	0	0	0.0107933	0	0	0	0.0135485	0	0.0126884	0.301143	0.13749	0.367013	0.150216	0.120005	0.210584	0.0169836	0.126359	0.138525	0.061863	0.166731	0.0554025	0.137502	0	0.194681	0.0525841	0.19404	0	0.0369731	0.103138	0.0704055	0.135003	0.095886
Ureteric Epithelium:Il17re	NA	0	0	0	0	0	0	0	0	0	0	0	0	0	0	0	0.00445771	0.0106907	0	0	0.00749912	0	0	0	0	0	0	0	0	0.0727198	0	0.0684602	0.0379383	0.0319988	0	0	0	0	0	0	0	0	0	0	0	0	0	0	0
Ureteric Epithelium:Panct2	NA	0	0	0	0	0	0	0	0	0.00353015	0.00151986	0	0	0	0	0.00967499	0	0	0.0037358	0	0	0	0	0	0	0	0	0	0.0222371	0	0	0	0	0	0	0	0	0	0	0	0	0	0	0	0	0.00826078	0	0	0
Ureteric Epithelium:Arg2	NA	0	0	0.118819	0	0	0	0	0.00385566	0.00747395	0.0056685	0.00649029	0.0088115	0	0.00372303	0	0.00860585	0	0.00663656	0.00787386	0.00875153	0	0	0.0100204	0	0.00930235	0.204023	0.156822	0.26815	0	0.128298	0.0953807	0.27606	0.0858861	0.0544792	0.0644413	0.157331	0.168495	0.2518	0	0.0856143	0.0812473	0.0501738	0.187834	0.0604147	0.112722	0.148081	0.245905	0.106742
Ureteric Epithelium:Wfdc15b	NA	-0.0194354	-0.0194354	-0.0194354	-0.0194354	-0.0194354	-0.0194354	-0.0194354	-0.010275	0.00394116	0.00146816	-0.00145878	0.0354908	-0.00576291	-0.0102219	0.0197838	0.00655595	0.0170189	-0.00509826	-0.00214141	-0.00555361	-0.00200254	-0.00591961	0.00452908	-0.00424972	0.00283621	0.992227	0.54289	1.24774	1.18617	0.771875	0.882722	0.384491	0.361215	0.391845	0.207471	0.961934	1.15354	0.306094	0.072589	0.967289	0.611569	0.727561	-0.0194354	0.116078	0.0903478	0.148222	0.18976	0.272364
Ureteric Epithelium:Wnt11	NA	-0.0132688	-0.0132688	-0.0132688	-0.0132688	-0.0132688	-0.0132688	-0.0132688	0.0123094	0.0293334	0.0451657	0.0316022	0.0599225	-0.0132688	0.0373835	0.0434737	0.0277909	0.0616138	0.0387941	0.0550253	0.0465252	0.0513536	0.0567151	0.0225588	0.0523728	0.0228189	-0.0132688	0.00780123	0.0397018	0.125551	0.0149174	0.0271867	-0.0132688	0.0145844	-0.0132688	0.0398403	0.0334158	0.139211	-0.0132688	-0.0132688	0.0816365	-0.0132688	-0.0132688	-0.0132688	-0.0095941	-0.00500798	0.000337993	-0.0132688	0.00311137
Ureteric Epithelium:Cldn4	NA	0	0	0	0	0	0	0	0.00435861	0	0.00679596	0	0.0205551	0	0	0.0100013	0.00574611	0.0133198	0.00343829	0	0	0	0	0	0.010568	0	0.206504	0.217099	0.2443	0.220038	0.20628	0.111662	0.112378	0.186946	0.112625	0	0.212076	0.105808	0.179583	0.17765	0.139083	0.0644676	0.060655	0	0.0685228	0.0398243	0.061794	0.0704771	0.0766525
Ureteric Epithelium:Wnt9b	NA	0	0	0	0	0	0	0	0	0	0.000842137	0	0	0	0.00382946	0	0	0	0.00622457	0	0	0	0	0	0	0	0	0	0.0116572	0.124399	0	0	0	0	0	0	0	0	0	0	0	0	0	0	0	0.00779021	0.00440204	0	0
Ureteric Epithelium:Bspry	NA	-0.00300946	-0.00300946	-0.00300946	-0.00300946	-0.00300946	-0.00300946	-0.00300946	-0.00300946	0.00612486	0.00396689	0.00348083	-0.00300946	0.00612022	0.00939242	-0.00300946	0.00799825	-0.00300946	0.0104312	0.0118927	0.0113793	-0.00300946	-0.00300946	-0.00300946	-0.00300946	-0.00300946	0.178692	0.24181	0.312704	0.472449	0.208513	0.287053	0.189351	0.160937	0.0558767	0.188479	0.510356	0.520567	0.215712	0.0911182	0.178084	0.277999	0.376799	0.184824	0.0709108	0.144154	0.138417	0.109013	0.131981
Ureteric Epithelium:Tacstd2	NA	0	0	0.133296	0	0	0	0	0.00754392	0.00198225	0.00732657	0.00350734	0.00509573	0.0195047	0.00430919	0.0137579	0.00145733	0	0.00192942	0.00847686	0.00783809	0	0	0	0	0	0.120248	0.0146685	0.0401644	0.0727198	0.0804397	0.116084	0.147494	0.151075	0.0337178	0	0.0965856	0.178012	0	0.0861779	0	0.0532534	0.0528979	0	0.00796036	0	0.00318709	0.044982	0
Ureteric Epithelium:Crlf1	NA	0.0800293	0.189294	0.0945495	-0.00656534	-0.00656534	-0.00656534	-0.00656534	0.00403813	0.000351218	0.0136921	0.00514807	0.0230489	-0.00656534	-0.00656534	0.0021391	0.00613575	0.0204144	-0.00365322	0.00124808	0.00634366	-0.00656534	0.00770222	0.0208481	0.00480371	-0.00656534	0.0641093	0.0704536	0.0843977	0.205117	0.1552	0.17185	0.249527	0.139385	0.237686	-0.00656534	0.0984481	0.255587	0.277254	0.302798	0.0314048	0.177186	0.0844028	-0.00656534	0.00192161	-0.00272222	0.0145475	0.0142549	0.0122064
Ureteric Epithelium:Krt8	NA	-0.0184566	-0.0184566	-0.0184566	-0.0184566	-0.0184566	-0.0184566	-0.0184566	-0.00230723	-0.00863012	0.00361972	-0.00490826	-0.000219046	-0.0184566	-0.00733036	-0.000129977	0.00361723	0.0483325	-0.00991159	-0.0184566	0.00658337	-0.0184566	0.00479349	0.0147388	0.0245162	-0.0091965	0.327871	0.208785	0.265601	0.390294	0.231724	0.21723	0.33207	0.243828	0.301214	-0.0184566	0.30637	0.202495	0.219858	0.330078	0.351697	0.0788004	0.242461	0.313214	0.282499	0.427525	0.149721	0.278555	0.603986
Ureteric Epithelium:Rnf186	NA	0	0	0	0	0	0	0	0	0	0.00154481	0	0	0.0107254	0	0	0.00262723	0	0	0	0	0	0.0148848	0	0	0	0	0	0	0	0	0	0.0294928	0	0	0	0.0213304	0.100303	0	0	0	0	0.060655	0	0	0	0	0	0
Ureteric Epithelium:Mal2	NA	-0.0040801	-0.0040801	-0.0040801	-0.0040801	-0.0040801	-0.0040801	-0.0040801	0.00240227	-0.0020675	0.00047963	0.0060337	0.00869645	-0.0040801	-0.000354539	0.00175824	0.00196527	-0.0040801	0.0056495	-0.0040801	0.00772795	0.00742945	0.00149078	-0.0040801	-0.0040801	0.00480958	0.544847	0.204281	0.292891	0.541146	0.400305	0.350127	0.390786	0.2165	0.403204	0.263278	0.438347	0.313329	0.130594	0.591894	0.24062	0.333575	0.376577	0.183754	0.00890821	0.0204545	0.0345465	0.0350499	0.0559838
Ureteric Epithelium:Rnf128	NA	-0.000907741	-0.000907741	-0.000907741	-0.000907741	-0.000907741	-0.000907741	-0.000907741	0.00782127	0.00893885	0.0132781	0.0170052	-0.000907741	0.0136768	0.0153376	0.00849711	0.0190532	-0.000907741	0.018444	-0.000907741	-0.000907741	0.00758716	0.0257107	0.00985466	-0.000907741	-0.000907741	-0.000907741	-0.000907741	0.0820008	-0.000907741	0.0496338	0.0724842	0.0540142	-0.000907741	0.0462053	-0.000907741	0.125566	-0.000907741	-0.000907741	-0.000907741	0.237225	0.0572267	-0.000907741	-0.000907741	0.0918667	0.254022	0.0960245	-0.000907741	0.158921
Ureteric Epithelium:Mia	NA	0	0	0.0918436	0	0	0	0	0	0.0200963	0.0147492	0.0112403	0	0.0426763	0	0.0317031	0.00454547	0.0190214	0.00987003	0.00939332	0.01053	0	0.0123003	0	0	0.00854386	0	0.0249609	0.0432087	0	0.0486049	0.0354061	0.0192957	0.0494845	0.0404115	0	0.0368623	0	0	0	0	0	0	0	0	0.0118823	0.0105504	0	0.0068181
Ureteric Epithelium:Slco4c1	NA	0	0	0	0	0	0	0	0.00440511	0.00323367	0.000963219	0	0	0	0	0	0.00211978	0	0	0.00864755	0	0	0	0	0	0	0	0	0	0	0	0	0	0	0	0	0	0	0	0	0	0	0	0	0	0	0	0	0.0212598
Ureteric Epithelium:Cldn3	NA	0.198882	-0.0103004	-0.0103004	-0.0103004	-0.0103004	-0.0103004	-0.0103004	0.00134776	0.00761232	0.00415728	-0.0018733	0.00247616	-0.0103004	0.00398344	-0.000895532	0.005143	0.0141091	0.00610298	0.0090037	0.00507792	-0.0103004	0.00918215	0.00624406	0.0101802	-0.0103004	0.392047	0.196091	0.554461	0.6912	0.19847	0.583833	0.722162	0.440878	0.370119	0.185935	0.691056	0.687676	0.530596	-0.0103004	0.588801	0.193362	0.336382	0.195928	0.0100358	0.225786	0.0708586	0.309624	0.187184
Ureteric Epithelium:Cldn8	NA	0	0	0	0.0584358	0	0	0	0.0117942	0.00975554	0.00788328	0.00395804	0	0	0.015815	0	0.0146121	0	0.00274151	0	0	0	0	0	0	0	0.414871	0.298565	0.391735	0.387917	0.315361	0.151449	0.215588	0.115826	0.274168	0	0.418227	0.187662	0.0880004	0.146763	0.503798	0.0581345	0.65076	0.19388	0.0319579	0.036988	0.0335752	0.0219816	0.0347226
Ureteric Epithelium:Rab25	NA	0	0	0	0	0	0	0	0.00288882	0.00163048	0.00578959	0.00527474	0	0	0	0	0.0150502	0	0.00277853	0.00709236	0	0	0	0.0106055	0.00911738	0.0110578	0.273754	0.123444	0.165286	0.449899	0.173893	0.188878	0.0362793	0.129645	0.308723	0	0.161019	0.203317	0.0786942	0	0.275906	0.243751	0.113553	0	0.0662889	0.0616197	0.0326886	0.0160567	0.0677515
Ureteric Epithelium:Krt18	NA	-0.0615912	0.133884	-0.0615912	0.048078	-0.0615912	-0.0615912	-0.0615912	0.00948739	0.0140376	0.0174651	-0.0179407	-0.00140022	0.014352	0.00357585	-0.0104256	0.0145893	-0.00713858	0.0355141	-0.0224645	0.0166582	-0.0370863	-0.0297737	-0.0230256	0.0630184	-0.0246195	0.630014	0.230896	0.412816	0.746791	0.219576	0.340167	0.720832	0.277347	0.266292	0.149195	0.660946	0.398767	0.258317	0.208083	0.526928	0.259518	0.341225	0.664142	0.230752	0.398182	0.151371	0.223654	0.316432
Ureteric Epithelium:Ret	NA	0	0	0	0	0	0	0	0.0109444	0.00384862	0.0167197	0.0133017	0.0330966	0.0366513	0.00535833	0	0.014971	0.0224727	0.0055382	0	0.0183703	0	0	0.0130825	0.00643456	0.0238412	0	0	0.0353762	0.212176	0.0206859	0	0	0	0	0	0.025382	0	0	0	0	0	0	0	0.00588568	0.018221	0.00940266	0	0
Ureteric Epithelium:Rprm	NA	0.0248198	0.0290888	-0.0617748	-0.00706191	-0.0617748	-0.0617748	-0.0617748	0.11954	0.0144216	0.0281948	0.107609	-0.0458392	0.00944886	0.125209	0.0167881	0.0161799	0.00297509	0.157703	-0.0431185	0.00523476	-0.0224753	0.0731529	-0.0143577	0.0984025	-0.0404107	0.283248	0.119659	0.683949	1.6139	0.218182	0.641457	0.860127	0.338695	0.262501	0.159332	0.757048	0.616261	0.512809	0.790847	0.434232	0.284182	0.624275	0.811334	0.0480081	-0.0458698	0.00869618	-0.0255556	0.0207099
Ureteric Epithelium:Calb1	NA	0.104473	-0.0152032	0.000493923	0.0487568	-0.0739992	-0.0739992	-0.0739992	0.0323658	0.0240205	-0.00299012	-0.00746444	-0.0396894	-0.0114194	0.0247548	0.0189044	-0.00352897	0.0244105	-0.00574003	-0.065576	-0.0137705	-0.0606239	-0.0114364	0.036122	0.00644815	-0.0579619	0.296642	0.206084	0.418441	1.79965	0.457283	0.0533909	0.260161	0.0818311	0.285868	-0.00408236	0.836318	0.247517	-0.0739992	-0.0739992	0.565446	0.346534	0.187842	-0.0739992	0.0310139	-0.0245152	-0.000582817	-0.0479176	-0.0132719
Ureteric Epithelium:Ehf	NA	0	0	0	0	0	0	0	0.00642053	0	0.00432442	0.00575916	0.00420719	0	0.0111203	0	0.00474167	0.00541838	0.00199593	0	0	0	0	0.0100044	0	0.0112213	0	0	0.0103278	0.0877766	0	0	0	0	0	0	0	0.121042	0.0384441	0	0	0	0	0	0.00442037	0.0179133	0.0055216	0	0.0303247
Ureteric stroma +:Arhgap20	NA	0.0918771	0.206863	0.274127	0.178673	0.427756	0	1.02533	0.0228175	0.0195486	0.0165835	0.0599115	0	0	0.0365795	0.00554935	0.0178785	0	0.0661374	0	0.0179378	0.010094	0.037808	0	0.144867	0	0.0362212	0	0	0	0	0.0386525	0	0	0	0	0.0238324	0.0561287	0	0	0	0	0	0.206228	0.0422268	0.00300941	0.018736	0.0343345	0
Ureteric stroma +:Fap	NA	0	0	0	0	0	0	0	0.0284885	0.0457049	0.0458932	0.029175	0.15598	0.194858	0.0447315	0.195552	0.0271311	0.130794	0.0932197	0.209837	0.158567	0.235739	0.0707953	0.105462	0.139013	0.320327	0	0	0	0	0	0	0	0	0	0	0	0	0	0	0	0	0	0	0.00543477	0	0.00322346	0	0
Ureteric stroma +:Cd55	NA	-0.00876423	-0.00876423	-0.00876423	-0.00876423	-0.00876423	0.0968245	-0.00876423	0.0102408	0.0103232	0.00837987	0.00424917	0.0638809	0.161949	0.00271981	0.127472	0.0064616	0.0823993	0.0986477	0.0923505	0.0591913	0.025297	0.0201976	0.0649811	0.2203	0.085472	-0.00876423	-0.00876423	-0.00876423	-0.00876423	0.00619104	0.00897945	-0.00876423	-0.00876423	-0.00876423	-0.00876423	-0.00876423	0.0461889	-0.00876423	-0.00876423	-0.00876423	-0.00876423	-0.00876423	-0.00876423	-0.00146705	-0.00876423	0.00320479	0.0184868	-0.00876423
Ureteric stroma +:Ebf3	NA	0	0	0	0	0	0	0	0.156876	0.0662818	0.0849596	0.104291	0.0255541	0.0394251	0.133959	0.0702262	0.0894821	0.061533	0.125469	0.0336018	0.00643995	0.0488172	0.146009	0.0131712	0.156349	0.00754612	0	0	0	0	0	0	0	0	0.0143483	0	0	0	0	0	0	0	0	0	0	0	0.00314062	0	0.0112523
Ureteric stroma +:Sult5a1	NA	-0.0101805	0.063328	-0.0101805	-0.0101805	-0.0101805	-0.0101805	-0.0101805	0.0451182	0.0808225	0.0777157	0.0292698	0.0857405	0.12124	0.0494578	0.168461	0.0633333	0.164159	0.0931036	0.134394	0.130836	0.129113	0.155935	0.0798816	0.12158	0.168181	-0.0101805	-0.0101805	-0.0101805	-0.0101805	-0.0101805	-0.0101805	-0.0101805	-0.0101805	-0.0101805	-0.0101805	-0.0101805	-0.0101805	-0.0101805	-0.0101805	-0.0101805	-0.0101805	-0.0101805	-0.0101805	-0.00619221	-0.0101805	-0.0101805	-0.0101805	0.00840558
Ureteric stroma +:Sfrp1	NA	0.134971	0.356903	0.26736	0.256502	0.495845	0.296513	0.260481	0.924222	1.10063	1.08266	0.927053	1.50993	1.96619	1.02644	1.6825	1.01051	1.45664	1.05009	1.7494	1.65963	1.61462	1.21076	1.48293	1.37383	1.51268	0.20985	0.19336	0.0957289	0.250708	0.229983	0.223614	0.454792	0.581375	0.1689	0.32439	0.127838	0.104217	0.274914	0.472636	0.21321	0.112657	0.157311	0.0709017	-0.102948	-0.123002	-0.0324481	-0.183862	-0.0624099
Ureteric stroma +:Twist2	NA	0.76945	1.00551	0.844278	0.416132	0.257991	0.732205	-0.0138658	0.417509	0.323478	0.358679	0.29319	0.125912	0.0700497	0.498846	0.0901126	0.300146	0.256193	0.567171	0.0300129	0.0445393	0.0175339	0.442837	0.195175	0.664257	0.0892493	-0.0138658	-0.0138658	-0.0138658	-0.0138658	-0.0138658	-0.0138658	-0.0138658	-0.0138658	0.0192864	-0.0138658	-0.0138658	-0.0138658	-0.0138658	-0.0138658	-0.0138658	0.0432654	-0.0138658	-0.0138658	-0.0065694	-0.00257362	0.00283679	-0.0138658	-0.0138658
Ureteric stroma +:Tmem158	NA	0.0788044	0.401508	0.0145002	0.423204	-0.11718	-0.0115911	-0.11718	-0.0543293	0.0168683	-0.000974895	-0.00161059	-0.0257917	-0.0253308	-0.0496561	0.0415559	-0.00639187	-0.033999	0.0614366	-0.00591408	0.011893	0.0288976	0.00279305	-0.0216204	0.145512	0.0037486	0.000974895	-0.00430418	-0.0552788	-0.11718	0.0267309	0.172027	-0.0978842	0.00328043	0.0568637	0.128861	0.0115234	-0.0367198	-0.0501966	0.22284	-0.0803964	0.248137	0.0479357	-0.11718	0.0175427	0.00807829	-0.00476446	-0.00116307	-0.00237178
Ureteric stroma +:Runx1t1	NA	-0.00948697	0.0909624	0.298356	0.0668829	-0.00948697	0.163011	-0.00948697	0.107643	0.130175	0.110766	0.141825	0.030549	0.0341728	0.127412	0.0865279	0.0975382	0.0474972	0.178257	0.0720881	0.0509595	0.100956	0.155149	0.06048	0.210514	0.107797	-0.00948697	0.00546445	-0.00948697	-0.00948697	-0.00948697	-0.00948697	0.0141939	0.0194834	-0.00948697	-0.00948697	0.054887	-0.00948697	-0.00948697	-0.00948697	-0.00948697	0.0346691	0.043411	-0.00948697	0.00012825	-0.00270715	-0.00948697	-0.00948697	-0.00948697
Ureteric stroma +:Akap12	NA	0.499334	0.561457	1.07315	0.708268	0.0145966	1.24954	0.801466	0.779084	0.541329	0.526716	0.850275	0.580505	0.653163	0.874564	0.65748	0.508233	0.93141	0.997745	0.440788	0.660274	0.272239	0.907948	0.683453	1.2409	0.154139	-0.25726	-0.206271	-0.246932	-0.25726	-0.186079	-0.239517	-0.197889	-0.230986	-0.200159	-0.25726	-0.23075	-0.196929	-0.223843	-0.25726	-0.223522	-0.107313	-0.113335	-0.25726	-0.150507	-0.144337	-0.127523	-0.209532	-0.118815
Ureteric stroma +:Egfl6	NA	-0.00367426	-0.00367426	-0.00367426	-0.00367426	-0.00367426	-0.00367426	-0.00367426	0.0300356	0.0043935	0.00410943	0.0270425	-0.00367426	-0.00367426	0.0177938	-0.00367426	-0.00367426	0.0111391	0.0544266	0.0171677	1.31836e-05	-0.00367426	-0.00367426	-0.00367426	0.117299	0.0063069	-0.00367426	-0.00367426	-0.00367426	0.113917	0.0346853	0.173899	0.223486	0.111004	0.0116285	-0.00367426	0.0984095	0.0246094	0.0898899	-0.00367426	-0.00367426	0.145983	-0.00367426	-0.00367426	0.0579956	0.166093	0.0743484	0.182863	0.15472
Ureteric stroma +:Ptger3	NA	0	0	0	0	0	0	0	0.071826	0.0461319	0.0350945	0.0384719	0.0127766	0	0.0484499	0.00870444	0.0401995	0	0.0794784	0	0	0	0.0533144	0.0148672	0.139683	0	0	0.00874438	0.0161066	0	0	0	0	0	0	0	0	0	0	0	0	0	0	0	0.00553014	0.00625799	0.0103974	0	0.0170968
Ureteric stroma +:Antxr1	NA	0.127804	0.192142	0.00692636	0.0493975	0.333568	-0.0941885	0.391465	-0.0102865	0.00289974	0.0209468	-0.0127617	0.0818215	0.00470646	0.0397866	-0.0265147	0.0237965	0.0378904	0.102058	0.0282024	-0.0117813	-0.00645057	0.222403	0.0290657	0.0618734	0.0868385	0.000229025	0.00648059	-0.0101562	-0.0941885	-0.037921	-0.0941885	-0.0643373	-0.0818777	-0.0388276	-0.0615202	-0.0941885	-0.0941885	-0.0414868	-0.017984	-0.0471858	0.08951	-0.0298623	-0.0941885	-0.0799163	-0.0685016	-0.048747	-0.0791319	-0.0941885
Ureteric stroma +:Col5a1	NA	0.0312522	0.331368	0.516731	0.466617	-0.0553425	1.11757	0.430311	0.164323	0.229806	0.164154	0.191733	0.198482	0.227423	0.211036	0.216376	0.227773	0.23846	0.289346	0.25196	0.144371	0.202058	0.317914	0.131304	0.344307	0.234479	-0.0553425	-0.00541056	-0.0337838	-0.0553425	-0.0302231	-0.0553425	-0.025913	-0.0553425	-0.0301075	-0.0553425	-0.0553425	-0.0553425	-0.0553425	-0.0553425	0.027627	-0.0553425	-0.0553425	0.150886	-0.00468495	-0.0420435	-0.0337784	-0.0553425	-0.0365708
Ureteric stroma +:Col6a6	NA	0	0.058796	0.0386879	0	0	0	0	0.0182835	0.00825022	0.00318142	0.0169249	0	0	0.0116702	0	0.00567613	0	0.0737529	0	0	0	0.0246866	0	0.094752	0	0	0	0	0	0	0	0	0	0	0	0	0	0	0	0	0	0	0	0	0	0	0	0
Ureteric stroma +:Dkk2	NA	0.343256	0.232089	1.06	0.342735	-0.0244722	0.538174	-0.0244722	2.50279e-05	-0.00245941	0.0296301	0.00392273	0.0782951	0.00872241	0.0231577	0.0228335	0.0271914	0.0509959	0.126027	0.0710737	0.0474395	0.0608393	0.1588	0.084473	0.229281	0.0540146	0.0109094	0.0011028	-0.0244722	-0.0244722	-0.00424551	0.01548	-0.0244722	0.00350048	-0.0244722	0.0286368	-0.0244722	-0.0244722	-0.0244722	-0.0244722	-0.0244722	-0.0244722	-0.0244722	-0.0244722	-0.0138185	0.00044708	-0.0181156	-0.0244722	0.00971378
Ureteric stroma +:Pmp22	NA	0.179249	0.128987	0.215041	0.423812	-0.157789	0.409795	-0.157789	0.053928	0.194539	0.171158	0.0909353	0.345762	0.168819	0.0395861	0.345782	0.138708	0.520451	0.267869	0.26234	0.15679	0.221921	0.237242	0.475415	0.381974	0.229711	-0.157789	-0.118333	-0.157789	-0.157789	-0.157789	-0.118965	-0.100801	-0.0508578	-0.132563	-0.157789	-0.131321	-0.157789	-0.157789	-0.157789	-0.157789	-0.157789	-0.107615	-0.157789	-0.139266	-0.117104	-0.131384	-0.0653295	-0.157789
Ureteric stroma +:Prelp	NA	0.120065	0.461417	0.0884737	0.266411	0	0.105589	0	0.0104101	0.0130655	0.00420225	0.00488669	0.0116754	0.0100146	0.00378245	0.0438257	0.0144038	0.0192649	0.036328	0	0.0316927	0	0.0430146	0.0313729	0.0400729	0.00898542	0	0	0	0	0	0	0	0	0	0	0	0	0	0	0	0	0	0	0.00453377	0	0	0	0
Ureteric stroma +:Col5a2	NA	0.204963	0.503768	0.374904	0.59682	0.484983	0.516787	0.423801	0.387925	0.373025	0.452211	0.436007	0.766606	0.408859	0.466663	0.56645	0.343983	0.6889	0.602804	0.382729	0.427704	0.42968	0.619206	0.629829	0.654737	0.273519	0.00152427	-0.0418736	-0.0242787	0.0818057	-0.0356521	-0.0444748	-0.0618517	-0.0618517	0.00800611	-0.0618517	-0.0325119	-0.0618517	-0.0618517	-0.0618517	-0.0250682	-0.0618517	-0.0618517	-0.0618517	-0.0215703	-0.0475395	-0.0445998	-0.0272633	-0.0336985
Ureteric stroma +:Col5a3	NA	0	0	0	0	0	0	0	0.00435861	0.00470678	0.00561054	0.00192865	0.0188916	0	0.0149792	0.035881	0.0061538	0.0224334	0.0295635	0.044309	0.00757424	0.0582486	0	0.0270302	0.0596372	0.0508468	0	0	0	0	0	0	0	0	0	0	0	0	0	0	0	0	0	0	0	0	0	0	0
Ureteric stroma +:Gm22	NA	0.117285	0	0.0386879	0.0823042	0	0	0	0.00627622	0.014132	0.00282189	0.0125625	0.0104027	0	0	0	0.00972555	0.00541838	0.0290886	0.0145038	0	0	0.0371099	0.0239606	0.0128137	0.0107011	0	0.00747746	0	0	0	0	0	0	0	0	0	0	0	0	0	0	0	0	0	0	0	0	0
Ureteric stroma +:C1s1	NA	-0.00420837	-0.00420837	-0.00420837	-0.00420837	-0.00420837	-0.00420837	-0.00420837	0.0515054	0.0318687	0.0470147	0.0199681	0.0640354	0.114877	0.017191	0.0736607	0.0413164	0.0593385	0.0873289	0.136074	0.029061	0.0981009	0.136363	0.095651	0.0764549	0.111234	-0.00420837	0.00381274	-0.00420837	-0.00420837	-0.00420837	-0.00420837	-0.00420837	0.0237643	0.0206198	-0.00420837	-0.00420837	-0.00420837	-0.00420837	-0.00420837	-0.00420837	-0.00420837	-0.00420837	-0.00420837	0.0814348	0.104594	0.0547997	0.0590981	0.0893164
Ureteric stroma +:Anpep	NA	-0.013994	-0.013994	-0.013994	-0.013994	-0.013994	-0.013994	-0.013994	0.000763716	-0.000246416	0.0149214	0.00401309	-0.00385495	-0.013994	0.0111139	-0.00473803	0.010423	0.020689	0.0779823	-0.00460064	-0.013994	-0.00448049	0.0192711	-0.00366211	0.0586735	0.00466506	0.168945	0.016614	0.0886047	0.0737827	0.0558107	0.0708462	0.0921446	0.00149934	0.026137	0.0497191	0.108182	0.143148	-0.013994	0.0780305	0.295275	-0.013994	0.0764942	0.17384	0.16555	0.0956635	0.0927741	0.0762575	0.156823
Ureteric stroma +:Spon2	NA	0.522132	0.45283	0.385039	0.493627	0	0.141316	0	0.0109136	0.00316603	0.00775619	0.0153969	0.0074152	0.0112984	0.00440537	0	0.0100983	0.00876102	0.123016	0	0.00673023	0.00996502	0.0709058	0	0.136884	0.0224035	0	0	0	0	0	0	0	0	0	0	0	0	0	0	0	0	0.121421	0	0	0	0	0	0
Ureteric stroma +:Nbl1	NA	-0.148918	0.0154543	-0.0217562	0.0715446	-0.148918	0.34426	0.876412	-0.0097127	0.0330501	0.0354291	-0.0131935	0.350873	0.303336	0.0145234	0.218733	0.00769931	0.383001	0.122166	0.352622	0.185506	0.31657	0.150297	0.355141	0.157882	0.482247	-0.00703164	-0.0838619	-0.0586313	-0.148918	-0.0574986	-0.0743671	-0.0304487	-0.051493	-0.0871872	-0.148918	0.00874229	-0.0641185	-0.0159097	-0.148918	-0.148918	-0.148918	-0.0987441	-0.148918	-0.121738	-0.0802821	-0.0799853	0.0599371	0.0334026
Ureteric stroma +:P3h1	NA	-0.136031	0.173055	0.182709	0.393811	0.211254	0.0364667	-0.136031	0.0386222	0.0978756	0.0750215	0.0537244	0.0180069	-0.00773517	0.0122714	-0.00692695	0.0961729	0.095771	0.051216	0.0631589	0.0746077	0.0523516	0.0290329	0.0508458	0.0577486	0.15282	-0.0998102	-0.0762142	-0.0154774	-0.054813	-0.0462713	-0.0682393	0.172376	0.0220962	-0.0204768	-0.0661146	-0.0837523	-0.136031	-0.0855999	-0.136031	-0.136031	-0.111441	0.0273531	-0.136031	-0.0503745	0.0320249	-0.0814256	-0.0429992	-0.0659104
Ureteric stroma +:Wnt2	NA	0	0	0.207672	0	0	0	0	0	0	0	0.00570516	0	0	0.00757994	0	0.00490709	0	0.0458279	0	0	0.00947406	0	0.00752752	0.0913574	0	0	0	0	0	0	0	0	0	0	0	0	0	0	0	0	0	0	0	0	0	0	0	0
Ureteric stroma +:Meg3	NA	2.30147	2.48797	3.0199	2.4196	1.73082	3.27289	3.42067	2.23731	1.8058	1.93313	2.21984	1.02957	1.35679	2.34459	1.61776	1.89761	1.28248	2.19086	0.320332	1.30939	0.301787	2.48936	1.2509	2.46437	0.425616	-0.134851	-0.174223	-0.259274	-0.16578	0.00552006	-0.169109	-0.300803	-0.308839	-0.133018	-0.26884	-0.193018	-0.145563	-0.335965	-0.079537	-0.335965	-0.088994	-0.0835933	-0.335965	-0.212776	-0.290551	-0.201515	-0.318234	-0.320566
Ureteric stroma +:Col6a1	NA	1.55076	1.7619	1.28616	1.94454	0.517713	2.10311	1.95366	0.117348	0.22442	0.205358	0.163143	0.432916	0.430796	0.124212	0.384247	0.239789	0.508526	0.304482	0.583052	0.32615	0.495468	0.369004	0.488016	0.581923	0.66385	-0.00713491	0.00707889	-0.0178911	-0.029122	-0.029122	-0.029122	-0.000273937	-0.029122	-0.029122	-0.029122	-0.00528957	-0.029122	-0.029122	-0.029122	0.0259924	-0.029122	-0.029122	-0.029122	-0.015412	-0.00450705	-0.0217341	-0.029122	-0.0116054
Ureteric stroma +:Agtr2	NA	-0.0106706	-0.0106706	0.172547	0.0318073	-0.0106706	-0.0106706	-0.0106706	0.251745	0.291012	0.33104	0.260981	0.218096	0.163943	0.281283	0.212882	0.324836	0.243889	0.359998	0.324104	0.201128	0.388765	0.408116	0.259961	0.479245	0.513317	-0.0106706	-0.00319311	-0.0106706	-0.0106706	0.00572441	-0.0106706	0.0168762	0.025273	0.0145552	0.0490378	-0.0106706	-0.0106706	-0.0106706	-0.0106706	-0.0106706	-0.0106706	-0.0106706	-0.0106706	0.00253716	-0.00130355	-0.00104736	0.0204428	-0.0106706
Ureteric stroma +:Arap1	NA	0.305611	-0.0839469	0.0880374	0.227751	-0.0839469	0.157169	-0.0839469	0.260199	0.316741	0.327701	0.279446	0.451865	0.405655	0.300024	0.291607	0.298407	0.524687	0.526607	0.427134	0.412001	0.399804	0.406259	0.588636	0.598365	0.436038	0.0126469	-0.0160986	-0.0349814	-0.0839469	-0.0756255	-0.0113419	-0.0839469	0.03746	-0.0839469	-0.0839469	-0.0230301	0.0155019	-0.0318232	-0.0839469	-0.0839469	-0.0839469	-0.01865	-0.0839469	-0.0508592	-0.0594937	-0.0722661	-0.000611637	-0.0584442
Ureteric stroma +:Serping1	NA	0.0936944	0.0106219	0.102923	0.156933	-0.080295	0.104857	0.459382	0.201734	0.271624	0.250503	0.255431	0.879255	0.685727	0.195459	0.602215	0.256098	0.937687	0.496832	0.789305	0.607784	0.883783	0.468919	1.12145	0.596599	0.779186	-0.0640173	-0.0235385	-0.0641884	-0.080295	-0.0698609	-0.080295	-0.0514469	-0.0443514	-0.080295	-0.080295	-0.0394293	-0.080295	-0.0236855	-0.080295	-0.080295	-0.0427579	-0.080295	0.107539	-0.0626702	-0.0542289	-0.0329483	0.0224944	-0.0723089
Ureteric stroma +:Fgf18	NA	0	0	0	0	0	0	0	0.0279281	0.0207378	0.00606077	0.0176167	0.0111431	0.0162328	0.0498009	0	0.00244163	0.00541838	0.0612245	0	0	0	0	0	0.062932	0.00591718	0	0.023653	0	0	0	0.124919	0.0294295	0	0	0	0.0814649	0	0	0	0.0497653	0.0621272	0.0683753	0	0	0.00302156	0.00523085	0	0
Ureteric stroma +:Prrx1	NA	0.391786	0.38918	0.310685	0.502195	0.336123	1.03609	0.528515	0.0432283	0.0256453	0.0201709	0.0661781	0.0320536	-0.00389419	0.0828546	-0.0111624	0.0147755	-0.0111624	0.186838	-0.0111624	-0.0111624	0.00951546	0.052599	0.0299016	0.294674	-0.0111624	-0.0111624	-0.0111624	-0.0111624	-0.0111624	-0.00133485	-0.0111624	-0.0111624	-0.0111624	-0.0111624	0.0901889	-0.0111624	0.039365	0.0257844	-0.0111624	0.0449513	0.0134277	-0.0111624	-0.0111624	0.00783331	-0.0111624	0.00161666	-0.0111624	0.0214177
Ureteric stroma +:Mxra8	NA	0.0558374	0.0933065	0.117711	-0.111067	-0.171437	0.368726	0.36824	0.057013	0.0388653	0.0882608	0.0241651	0.0141476	0.122568	0.060901	0.111258	0.0941532	0.140649	0.0802699	0.0679219	0.124316	0.183044	0.0797664	0.167523	0.273078	0.0274182	-0.0522759	-0.14258	-0.0882027	-0.171437	-0.0612227	-0.171437	-0.0827041	-0.0756147	-0.112088	-0.0312584	-0.124597	0.0827274	-0.0708904	-0.0794126	-0.137699	-0.0826362	-0.102978	-0.171437	-0.0797806	-0.0510795	-0.066883	-0.0353275	0.00954384
Ureteric stroma +:Pcsk5	NA	-0.073474	0.0173896	-0.00494893	0.146966	-0.073474	0.26941	-0.073474	0.139909	0.100236	0.0685907	0.0960653	-0.0119573	-0.0279396	0.119056	-0.0424439	0.0736963	-0.00760168	0.191985	-0.0462042	-0.0413878	-0.0212528	0.1513	0.0214473	0.236672	-0.0507097	0.0639424	-0.0610337	-0.0245842	0.117347	-0.0354348	0.0209729	-0.030702	0.0505559	-0.073474	-0.073474	-0.073474	-0.073474	0.0540325	-0.073474	-0.0237087	-0.00926327	-0.073474	-0.073474	0.0167121	0.00714376	-0.0269456	0.00138822	-0.0121944
Ureteric stroma +:Dlk1	NA	0.710495	0.483177	0.127368	0.287004	0.332746	0.404065	0.678277	1.14691	0.633074	0.869886	0.945516	0.19675	0.30775	1.12753	0.326996	0.84164	0.293268	1.04025	0.396876	0.372284	0.469086	1.03196	0.257372	1.12573	0.472392	-0.0232952	0.0542362	-0.0950105	-0.0950105	-0.0177119	-0.0672948	-0.0703712	-0.0826997	-0.00383023	-0.0312975	-0.0348629	-0.0444831	-0.0468232	-0.0950105	-0.0950105	-0.0178364	0.0750237	0.0988693	-0.0620971	-0.0855613	-0.0422155	-0.0950105	-0.0749299
Ureteric stroma +:Matn2	NA	0.399381	0.379445	0.312171	0.381204	0.257537	0.220382	-0.0143201	0.0900591	0.177139	0.155664	0.108946	0.224833	0.399631	0.1481	0.411734	0.163385	0.328939	0.264783	0.444705	0.368272	0.417772	0.188352	0.287174	0.333321	0.369961	-0.0143201	-0.0143201	-0.0143201	-0.0143201	-0.0143201	0.00342353	-0.0143201	0.00464635	-0.0143201	-0.0143201	-0.0143201	-0.0143201	-0.0143201	-0.0143201	-0.0143201	-0.0143201	-0.0143201	-0.0143201	0.0103504	-0.00886663	0.00220863	0.00117397	0.0107317
Ureteric stroma +:Gsn	NA	0.853947	0.821426	-0.124087	0.779119	0.620111	0.637556	1.13199	-0.0234323	0.211016	0.153254	0.0241662	0.531338	0.666104	-0.00968726	0.605574	0.130102	0.578527	0.394766	0.939944	0.628356	0.775426	0.361193	0.457969	0.470245	0.852221	-0.139412	-0.0981327	-0.123256	-0.153709	-0.0926963	-0.181203	-0.117993	-0.100566	-0.1406	-0.19858	-0.08984	-0.143627	0.178587	-0.19858	-0.16061	-0.0276112	-0.130121	-0.19858	-0.174273	-0.116778	-0.140075	-0.106865	-0.0602904
Ureteric stroma +:C1qtnf2	NA	-0.0274243	-0.0274243	0.0818471	0.0150536	-0.0274243	-0.0274243	-0.0274243	0.486232	0.44293	0.48593	0.442197	0.783346	0.702798	0.554117	0.606267	0.456546	0.54424	0.832919	0.43704	0.613497	0.503168	0.686388	0.715083	0.594501	0.540468	-0.0274243	-0.0127893	0.0239064	-0.0274243	0.00450979	-0.0274243	-0.0274243	-0.00596149	0.0193356	-0.0274243	0.0378766	-0.0274243	-0.0274243	-0.0274243	0.0398047	-0.0274243	-0.0274243	-0.0274243	0.0004249	-0.0233925	-0.00638198	-0.0119301	-0.016172
Ureteric stroma +:Pcolce	NA	0.130202	0.676009	0.593207	0.719385	-0.10293	0.567218	0.741984	0.206454	0.399513	0.420927	0.223845	0.469286	0.197454	0.212835	0.24225	0.414986	0.481282	0.380273	0.480968	0.224506	0.618965	0.450602	0.57636	0.448407	0.665501	-0.0132717	-0.0574836	-0.10293	-0.0580583	-0.0229832	-0.0525144	0.008739	-0.045753	-0.0301399	-0.000813452	-0.0562903	-0.10293	-0.0133335	-0.10293	-0.0179567	-0.10293	-0.0527558	-0.10293	-0.0740497	-0.0784552	-0.0707503	-0.0886513	-0.0588632
Ureteric stroma +:Col6a2	NA	1.44902	1.32371	1.21679	1.12125	0.627818	1.18361	1.68641	0.135913	0.216363	0.187479	0.138032	0.31479	0.219955	0.151314	0.221568	0.205783	0.390106	0.323338	0.335338	0.23732	0.299265	0.380123	0.383641	0.465366	0.458308	-0.0226856	0.0118909	0.0085115	-0.0226856	0.0113618	0.0203566	-0.0226856	-0.0105123	-0.0226856	-0.0226856	0.0498073	-0.0226856	-0.0226856	-0.0226856	-0.0226856	-0.0226856	-0.0226856	0.171194	-0.0144153	-0.00345951	-0.0191163	-0.00719151	-0.0226856
Ureteric stroma +:Tmem119	NA	0.256434	0.180484	0.35753	0.322095	0.388433	0.0962043	-0.0393229	0.209496	0.177128	0.216862	0.205831	0.205321	0.126916	0.1855	0.160111	0.188195	0.444479	0.330052	0.262414	0.0684558	0.176167	0.140868	0.354158	0.217076	0.15436	-0.0393229	-0.0169804	-0.0393229	0.0651418	-0.0192195	-0.0393229	-0.0223393	-0.0114698	-0.0393229	-0.0393229	-0.0393229	-0.0393229	-0.0393229	-0.0393229	-0.0393229	-0.0393229	0.0108509	-0.0393229	-0.0338881	-0.0190709	-0.0215038	-0.0393229	-0.0112013
Ureteric stroma +:Adamts2	NA	0.126353	0.159739	-0.00366847	0.0507177	-0.00366847	0.551713	-0.00366847	0.0295057	0.05	0.0312505	0.0358805	0.0455143	0.0542897	0.046233	0.0750053	0.0167859	0.0854423	0.104669	0.00934676	0.0314051	0.0257324	0.0960123	0.0614234	0.131491	0.0212538	-0.00366847	0.00380899	-0.00366847	-0.00366847	-0.00366847	-0.00366847	-0.00366847	-0.00366847	-0.00366847	-0.00366847	-0.00366847	-0.00366847	0.0486908	-0.00366847	-0.00366847	-0.00366847	-0.00366847	-0.00366847	0.0132746	-0.00366847	0.00166433	-0.00366847	-0.00366847
Ureteric stroma +:Ahnak2	NA	0	0	0	0.0489388	0	0	0	0.00170747	0.00225108	0	0.0132037	0	0	0.0155573	0	0.00292835	0	0.0317317	0.0107933	0	0	0.0290107	0	0.0703262	0	0	0	0	0	0	0	0	0	0	0	0	0	0	0	0	0	0	0	0	0	0	0	0
Ureteric stroma +:Lox	NA	0.0925679	0.100407	0.473235	0.139674	0.263269	0.321642	-0.00858785	4.13656e-05	0.040244	0.0326117	0.0439921	0.236918	0.0676133	0.0121582	0.0183386	0.0374601	0.344824	0.163677	0.122191	0.0675369	0.044606	0.152014	0.276754	0.244895	0.0322153	-0.00858785	-0.00858785	0.0078152	-0.00858785	0.00882982	-0.00858785	-0.00858785	-0.00858785	-0.00858785	-0.00858785	-0.00858785	-0.00858785	-0.00858785	-0.00858785	-0.00858785	-0.00858785	-0.00858785	-0.00858785	-0.00858785	0.0110636	-0.0026867	-0.00858785	-0.00858785
Ureteric stroma +:Fmo2	NA	0	0	0	0	0	0	0	0	0.00302519	0	0	0.0246742	0.0419409	0	0.0288314	0.00381961	0.0126335	0.0417689	0	0	0	0	0.0331424	0.0835574	0	0	0	0	0	0	0	0	0.0238889	0	0	0	0	0	0	0	0	0	0	0	0.030828	0	0	0.0438664
Ureteric stroma +:Thbs3	NA	-0.0209278	0.0836838	0.0856298	0.0875651	0.326357	-0.0209278	-0.0209278	0.0224359	0.00992586	0.0423017	0.014164	0.0200427	0.0754034	0.0350937	0.0306556	0.0390826	-0.0103388	0.087027	0.0742614	0.0618629	0.0462971	0.0968509	-0.0111017	0.053146	0.00518744	-0.0209278	-0.00656029	0.0361969	-0.0209278	-0.0209278	-0.00318412	-0.00394418	0.0128458	-0.0209278	-0.0209278	0.166049	0.0793756	-0.0209278	0.165224	-0.0209278	0.0232448	-0.0209278	-0.0209278	-0.00795338	-0.0209278	0.000744111	0.00845375	-0.0209278
Ureteric stroma +:Lamb2	NA	0.115142	0.329944	0.0307798	-0.000332552	-0.0997517	0.0727464	-0.0997517	-0.0282537	-0.021152	0.0260262	-0.0327757	0.139855	0.0891001	-0.0223027	0.108306	-0.0220967	0.151856	0.0299087	0.0530003	0.0693368	0.0667109	0.0106361	0.163735	0.00339767	-0.00307733	-0.0997517	-0.0299281	0.0392032	-0.0997517	-0.0635926	-0.0286841	0.0192676	0.0967935	-0.0997517	-0.0997517	0.0495187	-0.0426235	0.107505	0.0229424	0.0225916	-0.0997517	0.0138012	0.106477	-0.00300262	0.0138724	-0.0441542	0.0121705	0.0211071
Ureteric stroma +:Sfrp4	NA	0	0	0	0	0	0	0	0.0331134	0.00732709	0.023974	0.0082135	0.0119408	0.01683	0.0230008	0.00400944	0.0308607	0.00944779	0.0318085	0	0.0114412	0	0.0827583	0.0108816	0.174691	0	0	0.00951736	0	0	0	0	0	0	0	0	0	0	0	0	0	0	0	0	0	0	0.00430982	0	0
Ureteric stroma +:Shisa9	NA	0	0	0	0	0	0	0	0.00496239	0.00714274	0.00632593	0	0.0206018	0	0.00520918	0	0.00769788	0	0.0438277	0	0	0	0.0160328	0	0.057418	0	0	0	0	0	0	0	0	0	0	0	0	0	0	0	0	0	0	0	0	0.0118276	0.0122814	0.0259633	0
Ureteric stroma +:Ahnak	NA	0.221275	0.32659	0.551577	0.13436	0.268717	0.461665	0.669158	-0.0549796	-0.0289384	0.00691042	-0.0245248	0.125906	0.167595	-0.0262875	0.191272	-0.020681	0.374504	0.113881	0.0528477	0.11865	0.0218323	0.0580473	0.39019	0.111215	-0.000726158	-0.175756	-0.162479	-0.175756	-0.087979	-0.158841	-0.0562197	-0.15646	-0.122215	-0.143238	-0.175756	-0.0925716	-0.110274	-0.175756	-0.0419757	-0.124302	-0.117621	-0.122858	-0.175756	-0.150452	-0.0681175	-0.160964	-0.138562	-0.0917986
Ureteric stroma +:Thbs2	NA	0	0	0.133296	0.112178	0	0	0	0.00656718	0.00225108	0.0292961	0.00530786	0.0701668	0.0118588	0	0.0277044	0.0281467	0.111132	0.069599	0.0215096	0.01511	0.0533588	0.0613729	0.0634328	0.207695	0.0159745	0	0.00951736	0	0	0	0	0	0	0	0	0	0	0	0	0	0	0	0	0.00615531	0	0.00444773	0	0
Ureteric stroma +:Clec3b	NA	0	0	0	0	0	0	0	0	0.00379889	0.00560928	0.00920677	0	0.0181672	0	0	0.00509641	0	0.033303	0	0	0	0	0.0132979	0.0482604	0	0	0	0	0	0	0	0	0	0	0.0326683	0	0.0528528	0	0	0	0	0	0	0	0	0	0	0
Ureteric stroma +:Cdon	NA	-0.0483113	0.0606838	0.0609601	-0.0236915	-0.0483113	-0.0483113	-0.0483113	0.032075	0.0398855	0.0150375	0.0410388	0.0153258	-0.00224478	0.0223795	-0.00679722	0.0252846	-0.0318075	0.091572	-0.0220748	0.0012983	-0.0265273	0.0631472	-0.0224314	0.0856141	-0.0392694	0.038641	-0.014873	0.047128	-0.00344004	0.0520977	-0.0238711	-0.0483113	-0.0119185	0.0365927	0.136973	0.00848234	0.087628	-0.0483113	0.0458164	-0.0103411	0.0743615	0.0160149	0.145569	0.00507205	0.00470089	0.00522884	-0.0295576	-0.0124847
Ureteric stroma +:Serpinb1a	NA	0	0.0908636	0	0.0453793	0	0	0	0.0367733	0.0591488	0.0380325	0.0282807	0.145658	0.154266	0.0306058	0.109615	0.0565603	0.246296	0.116421	0.083536	0.073155	0.0535471	0.0474203	0.237289	0.162266	0.0465601	0	0.0124403	0	0	0	0	0	0	0.0331522	0	0	0	0	0	0	0	0	0	0	0.00364282	0.00623532	0	0.0207312
Ureteric stroma +:Postn	NA	0.318907	0.451545	0.411969	0.59401	0.956159	0.731652	1.0069	0.226889	0.220755	0.165118	0.118705	0.12491	0.284301	0.242158	0.0863156	0.132656	0.0728127	0.471244	0.0959135	0.0718114	0.0963941	0.53162	0.108506	0.691442	0.0859923	-0.0184317	0.0236635	-0.0184317	-0.0184317	-0.00860415	-0.0184317	-0.0184317	-0.0184317	-0.0184317	-0.0184317	0.00652297	-0.0184317	-0.0184317	0.0577727	-0.0184317	-0.0184317	-0.0184317	0.187797	-0.0184317	-0.00797487	0.00587968	-0.0184317	-0.0184317
Ureteric stroma +:Ogn	NA	-0.0184596	-0.0184596	0.073384	0.158031	-0.0184596	-0.0184596	0.521217	0.059405	0.218026	0.273565	0.0788437	0.28747	0.315233	0.148919	0.241602	0.203828	0.550582	0.411685	0.168669	0.0864312	0.105032	0.3372	0.455117	0.509992	0.12875	-0.0184596	0.0256078	-0.0184596	-0.0184596	-0.00879033	0.0266331	-0.0184596	-0.0184596	-0.0184596	0.0142086	0.0411865	-0.0184596	-0.0184596	-0.0184596	-0.0184596	-0.0184596	0.0458665	-0.0184596	-0.0130972	-0.0184596	-0.00469023	0.0172161	0.000126433
Ureteric stroma +:Smoc2	NA	0.0821502	0.05674	0.175652	0.188452	-0.0478716	-0.0478716	0.491805	0.28146	0.242521	0.25854	0.249776	0.0654903	0.0176239	0.325389	0.0503617	0.195252	0.0245452	0.414494	-0.00136603	0.0107105	0.0416428	0.484978	-0.00893814	0.507111	-0.0082988	0.192768	0.0072096	0.0965887	0.0874302	0.00430886	0.0940131	0.175153	0.167164	-0.0230434	0.153356	0.0636408	0.238703	0.212117	0.269111	0.0738971	0.148774	0.0174253	-0.0478716	-0.016331	-0.0478716	-0.0264596	-0.0206206	-0.0478716
Ureteric stroma +:Mfap5	NA	0.682457	0.402966	0.0811107	0.379705	-0.0107329	0.569642	1.31983	0.041762	0.0998506	0.063918	0.0699168	0.209647	0.0237401	0.0854368	0.0345544	0.0494402	0.0837488	0.346187	0.0436465	0.0608701	0.0648022	0.168209	0.22644	0.544409	0.051964	-0.0107329	0.013639	0.00567016	-0.0107329	-0.0107329	-0.0107329	-0.0107329	-0.0107329	-0.0107329	-0.0107329	0.025832	-0.0107329	-0.0107329	-0.0107329	0.0564961	-0.0107329	0.0493088	-0.0107329	-0.00746299	-0.00780481	-0.00128401	-0.0107329	-0.0107329
Vasculature:Mmrn2	NA	-0.0171995	-0.0171995	-0.0171995	0.0426511	-0.0171995	-0.0171995	-0.0171995	0.00435517	0.0240942	0.00705517	0.0148847	0.0214935	-0.0171995	-0.00220311	0.0104342	0.00970123	0.013378	-0.00883619	0.030037	0.00028153	0.076062	-0.00586962	0.0116904	0.00831058	0.0449928	-0.0171995	-0.00482035	-0.0171995	-0.0171995	-0.00114363	-0.0171995	0.0127426	0.0655575	0.011379	-0.0171995	-0.0171995	-0.0171995	0.0295705	-0.0171995	-0.0171995	0.0114638	0.0428422	-0.0171995	0.0181902	0.00731627	0.00124944	0.038926	-0.00414389
Vasculature:Col15a1	NA	0.287591	0.500846	0.484218	0.141733	0	0.293258	0	0.0071135	0.0309003	0.0220067	0.00956004	0.0391841	0	0.0051494	0.0107671	0.00826671	0.0256931	0.0106545	0.0227684	0	0.0200069	0	0.0200024	0.0104062	0	0	0.00962359	0	0	0	0.0404555	0	0	0.0301258	0	0	0	0	0	0	0	0	0	0.0231302	0.00477311	0.010165	0.0154941	0.010605
Vasculature:Ipo11	NA	-0.0661423	-0.00307742	0.00476958	-0.0597473	-0.152737	0.0259723	-0.152737	0.186433	0.241432	0.225787	0.134198	0.293353	0.086305	0.153951	0.126326	0.175242	0.173812	0.221566	0.194615	0.233494	0.107048	0.287247	0.17013	0.252666	0.107633	0.161312	-0.0832785	0.0767644	0.210633	-0.000296565	0.105574	-0.0334902	0.0123272	0.0343938	0.133471	0.0671564	0.0910106	-0.0145155	0.0799909	-0.152737	0.144488	-0.152737	-0.152737	0.0707313	-0.0548748	0.00748543	-0.0338261	0.0207925
Vasculature:Upp1	NA	0	0	0	0	0	0	0	0	0	0.00155447	0	0	0	0	0	0.00540206	0	0	0	0	0	0	0	0	0.00761226	0	0	0.0870605	0	0.0272673	0	0.0294928	0	0.0471131	0	0.0149642	0	0	0	0	0.0286633	0	0	0.00731422	0.0166846	0.00523374	0.0219816	0
Vasculature:Rsad2	NA	0	0	0	0	0	0	0	0	0	0.00311933	0	0	0	0	0.00403585	0.00585646	0.00944779	0.00297549	0	0.00865398	0.0288371	0	0	0	0	0.0467181	0	0	0	0	0	0	0	0	0	0	0	0	0	0	0	0	0	0.00453377	0	0.00344895	0	0
Vasculature:Adgrl4	NA	0	0	0	0	0	0	0	0	0.00466613	0.00300143	0.00209992	0	0	0	0	0	0	0.00348314	0.00738826	0	0.011685	0	0	0	0	0	0	0	0	0	0	0.0169836	0	0.0248282	0	0	0	0	0	0	0	0	0	0	0.0172419	0	0	0.0079861
Vasculature:Tmem255a	NA	0	0	0	0	0	0	0	0	0	0.00112671	0.00820579	0	0	0	0	0.00234893	0	0	0	0	0.011646	0	0	0.0273333	0.00821975	0	0	0	0	0	0	0	0	0	0	0	0	0	0	0	0	0	0	0	0	0.00495774	0	0
Vasculature:Efna1	NA	-0.107854	-0.107854	-0.107854	-0.107854	0.164003	0.049877	-0.107854	-0.103258	-0.0886505	-0.0780092	-0.0858745	-0.0906863	-0.0699573	-0.103449	-0.0647204	-0.0789156	-0.0865228	-0.0779033	-0.099156	-0.0472787	-0.107854	-0.0723182	-0.0953132	-0.0938328	-0.0814499	0.180674	0.0979202	0.0461749	-0.107854	0.0572621	-0.000359037	-0.010528	0.0624109	0.0903294	0.0550021	0.0556085	0.00041371	-0.0551526	-0.107854	0.0826826	0.0606648	0.036071	0.0983741	0.100053	0.16282	0.189053	0.121762	0.2019
Vasculature:Thsd1	NA	0	0	0	0	0	0	0	0	0.00459594	0.00157312	0	0	0	0	0	0.00568634	0	0	0	0	0	0.015101	0	0.0303514	0	0	0	0.0116572	0	0	0	0	0	0	0	0	0	0	0	0	0	0	0	0	0	0	0	0
Vasculature:Adgrf5	NA	-0.00998823	-0.00998823	-0.00998823	0.0324896	-0.00998823	-0.00998823	-0.00998823	0.0656119	0.0651106	0.0609222	0.0326663	0.0614927	0.0774801	0.0373621	0.0638321	0.0682093	0.0147481	0.0439695	0.0270793	0.0385359	0.0498697	0.0529339	0.0232875	0.0447384	0.0156779	0.0367298	0.0620919	0.101037	-0.00998823	0.035966	0.0815285	0.107034	0.0878471	-0.00998823	-0.00998823	-0.00998823	0.025132	-0.00998823	0.0662162	0.084917	0.0579687	-0.00998823	0.19624	0.00374808	-0.00998823	-0.00235042	0.0207266	0.0300579
Vasculature:Robo4	NA	0	0	0	0	0	0	0	0.00363114	0.00259459	0	0	0	0	0	0	0.00394529	0	0	0	0	0	0	0	0	0	0	0	0	0	0	0	0	0	0	0	0	0	0	0	0	0	0	0	0.00555672	0	0.00495774	0	0
Vasculature:Podxl	NA	0	0.172023	0	0	0	0	0	0.00593616	0.0119011	0.0147675	0.0059001	0	0	0.00519711	0	0.00526128	0.0085433	0.00680779	0	0	0	0	0	0	0.0175194	0	0	0	0	0.0116368	0	0	0	0	0	0	0	0.0481874	0	0	0	0	0	0.0103729	0.0131925	0.0169742	0	0
Vasculature:Pcdh17	NA	-0.00735179	-0.00735179	0.087865	-0.00735179	-0.00735179	-0.00735179	-0.00735179	0.0551235	0.00995103	0.0157639	0.0625459	0.00224403	0.00244343	0.0390388	0.00137535	0.0182847	-0.00735179	0.0164722	-0.00735179	0.00277606	0.0181532	-0.00735179	0.00674152	0.00783393	-0.00735179	-0.00735179	0.0176356	-0.00735179	-0.00735179	0.00249783	-0.00735179	0.0225904	0.00340861	0.0251657	-0.00735179	-0.00735179	-0.00735179	-0.00735179	-0.00735179	-0.00735179	-0.00735179	-0.00735179	-0.00735179	0.0252721	0.0465466	0.0162185	0.0841153	-0.00735179
Vasculature:Rgcc	NA	-0.00854514	-0.00854514	-0.00854514	-0.00854514	-0.00854514	-0.00854514	-0.00854514	-0.000487316	0.00393857	0.00790683	0.00264246	-0.00854514	-0.00854514	-0.00290185	0.00757323	0.00414321	0.0313965	0.000230302	0.0299843	0.00743277	0.0173966	-0.00854514	-0.00854514	-0.00854514	0.0217432	0.0374982	0.0103107	0.0156037	-0.00854514	0.0149429	0.0235712	0.021397	0.00937339	-0.00854514	0.0511632	0.0262129	-0.00854514	0.0997452	-0.00854514	-0.00854514	0.048586	-0.00854514	-0.00854514	0.00195221	0.00338675	-0.00440011	0.0403608	-0.000614615
Vasculature:Tnfaip8l1	NA	-0.0307325	0.143225	0.0909763	0.0526195	-0.0307325	-0.0307325	0.508945	0.0232098	0.0143579	0.0187654	0.0284253	0.0280063	0.0204842	0.0106572	0.011902	0.0206192	0.0258602	0.0218594	0.0234179	0.0242474	0.0110624	0.0470048	0.0140169	0.0354178	0.0394597	0.0295871	0.0207266	0.031602	0.0504859	-0.0206782	-0.0307325	-0.000790298	-0.000832989	0.0202649	-0.0307325	0.0961525	0.0263958	0.0318691	-0.0307325	-0.0307325	-0.0307325	0.0221655	0.300938	-0.00487412	0.00991917	0.00207093	-0.0307325	0.0211895
Vasculature:Rasgrp3	NA	0	0	0	0	0	0	0	0.00753219	0.0157209	0.0052635	0.00716937	0	0	0	0.00933086	0.00760268	0	0.00627721	0.0110003	0	0.0110237	0.0157379	0	0	0	0	0	0	0	0.00982755	0	0	0	0.0248282	0	0	0	0	0	0	0	0	0	0	0	0	0	0
Vasculature:Clec14a	NA	-0.00367324	-0.00367324	-0.00367324	-0.00367324	-0.00367324	-0.00367324	-0.00367324	0.0126935	0.0104523	0.0119482	0.00381699	0.0142361	-0.00367324	-0.00140408	-0.00367324	0.00711552	0.0072574	0.0231547	0.00454441	0.00169487	0.00526477	0.0444459	0.00934717	0.0581181	0.015226	-0.00367324	0.00604881	-0.00367324	-0.00367324	-0.00367324	-0.00367324	0.0625195	0.00850009	-0.00367324	-0.00367324	0.0214825	-0.00367324	0.0445141	-0.00367324	-0.00367324	0.0691626	-0.00367324	-0.00367324	-0.00367324	0.0123302	-0.00367324	-0.00367324	-0.00367324
Vasculature:Erg	NA	0	0	0	0	0	0	0	0	0.00163048	0.00391598	0	0	0	0	0	0	0	0	0	0	0.00959764	0.021852	0	0	0.0150949	0	0	0	0	0.0124242	0	0	0	0	0	0	0	0	0	0	0	0	0	0	0	0	0	0
Vasculature:Gm16104	NA	0	0	0	0	0	0	0	0	0.00259459	0.00443312	0.00387778	0	0	0	0	0.0123844	0	0.00244069	0.00842317	0.00517664	0	0	0	0	0	0	0	0.0262919	0	0	0	0	0	0	0	0	0	0	0	0	0	0	0	0.0071994	0	0.00253623	0	0
Vasculature:Ushbp1	NA	0	0	0	0	0	0	0	0	0.00397889	0.000772901	0	0	0	0	0	0	0	0	0	0	0.00959764	0	0	0	0.0114288	0	0	0	0	0	0	0	0	0.0337178	0	0	0	0	0	0	0	0	0	0.00777295	0	0.00393305	0	0.0216472
Vasculature:Bcl6b	NA	0	0	0	0	0	0	0	0.00279809	0.00803622	0.0158558	0.0142097	0.0466447	0.0439862	0	0.0203759	0.020436	0.00956148	0.00481691	0.0438429	0.0198337	0.0729021	0.0106835	0.0122166	0.00851203	0.0959629	0.0402344	0	0	0	0.00982755	0	0	0.0107604	0	0	0.0213304	0	0	0	0	0	0	0	0	0	0.0244099	0	0.0141794
Vasculature:Mfng	NA	0	0	0	0	0	0	0	0	0.00259459	0.00340513	0	0	0	0.00345923	0.00400944	0.00223023	0	0	0	0	0	0	0	0	0	0	0.0148299	0.0242415	0	0.0131095	0	0	0	0.0252351	0	0	0	0	0	0	0	0	0	0.00787094	0	0	0	0.0203352
Vasculature:Flt1	NA	0	0	0	0	0	0	0	0.00317499	0.00310252	0.00818918	0	0	0	0	0	0.00396187	0	0	0.00784486	0	0.0158838	0.0164009	0.0100044	0	0.00889951	0	0	0	0	0	0	0	0	0	0	0	0	0	0	0	0	0	0	0.00866405	0.0277299	0.014898	0	0
Vasculature:Kank3	NA	0.0872897	0.0608874	-0.0481077	-0.0481077	-0.0481077	0.0574811	-0.0481077	-0.010373	-0.0345464	-0.0280333	-0.0111789	0.0312067	-0.0209231	-0.00349438	-0.0104125	-0.0257251	0.0225462	-0.0140173	0.0115058	0.00205602	0.0178734	0.0240731	0.00105482	0.00324484	-0.01171	-0.0118865	-0.0481077	0.150442	-0.0481077	-0.0103212	-0.0236675	0.000554171	0.0312386	-0.0481077	-0.0481077	-0.00226041	0.00902055	-0.0481077	0.04602	0.0175474	0.0542943	0.0020661	0.352001	-0.0373812	0.0553845	-0.0280758	0.0418617	0.0746287
Vasculature:Tcf15	NA	-0.0162729	-0.0162729	-0.0162729	-0.0162729	-0.0162729	-0.0162729	-0.0162729	0.307462	0.30306	0.331208	0.293967	0.179398	0.127928	0.298423	0.173114	0.339025	0.2616	0.205273	0.208807	0.187305	0.222981	0.255767	0.145408	0.256026	0.314069	-0.0162729	-0.0066493	0.0101784	-0.0162729	0.00871417	-0.0162729	-0.0162729	0.00164564	-0.0162729	-0.0162729	-0.00130864	0.0674133	-0.0162729	-0.0162729	-0.0162729	-0.0162729	0.0408217	-0.0162729	0.0238965	-0.0162729	-0.0128239	-0.000778769	-0.0162729
Vasculature:Myct1	NA	0	0	0	0	0	0	0	0.0038629	0.00679235	0.00348645	0.00182874	0	0.017828	0	0.00940485	0.00568939	0	0	0	0	0	0	0	0	0	0	0.0103546	0	0	0	0	0	0	0	0	0	0	0	0	0	0	0	0	0	0	0	0.0223274	0
Vasculature:Sox17	NA	0	0	0	0.0543862	0	0	0	0	0.00697533	0.00605355	0.0016184	0	0	0	0.0118516	0.0046186	0	0.00313741	0.0100187	0	0.012249	0	0.0132979	0	0	0.029488	0.00802111	0	0	0	0	0	0	0	0	0	0	0	0	0	0.0441726	0	0	0	0	0	0	0
Vasculature:Prex2	NA	-0.0212527	0.0609872	-0.0212527	-0.0212527	-0.0212527	-0.0212527	0.4644	0.0295393	0.0207003	0.0120622	0.0236307	0.0161534	0.0831714	0.0120266	0.0830054	0.00339104	0.0247597	0.0333879	0.0499128	0.0919429	0.0592913	0.0233075	0.0797177	0.0146677	0.0222242	-0.0212527	-0.0124896	-0.00514614	-0.0212527	-0.00771966	-0.0038757	-0.0212527	-0.0212527	-0.0212527	-0.0212527	0.0153122	-0.0212527	-0.0212527	-0.0212527	0.0338617	-0.0212527	-0.0212527	-0.0212527	-0.00811726	-0.012769	0.00237884	-0.0212527	-0.0212527
Vasculature:Cd93	NA	0	0	0	0	0	0	0	0	0.0112522	0.00852346	0.00383904	0.00420719	0	0.00518709	0.0216935	0.00284905	0.00608498	0	0.00728164	0	0	0	0	0	0	0	0.0315161	0	0	0	0	0	0	0	0	0	0	0	0	0	0	0	0	0	0	0.0141486	0	0.0102864
Vasculature:Cda	NA	0.118251	-0.011771	-0.011771	-0.011771	-0.011771	-0.011771	-0.011771	0.0135796	0.00962272	0.0265383	-0.00177504	0.040851	-0.011771	-0.00426913	-9.478e-05	0.0211775	-0.00404251	0.0102064	-0.00258767	-0.0046172	0.0286533	-0.011771	0.0214337	-0.011771	-0.000342242	-0.011771	0.0650301	0.00302309	-0.011771	0.0265326	0.0281812	0.0388991	1.98799e-06	-0.011771	-0.011771	0.0627277	-0.011771	-0.011771	-0.011771	-0.011771	-0.011771	0.121014	0.182109	0.0346005	0.04105	0.0128777	0.0225554	0.101892
Vasculature:Flt4	NA	0	0	0	0	0	0	0	0.00436407	0.00350109	0.00289146	0.0057731	0.00509573	0.00736883	0.00231803	0	0.0105457	0.00944779	0.00523005	0.00841759	0	0.0180678	0	0.012541	0.014553	0	0	0	0	0	0	0	0	0	0	0	0	0	0	0	0	0	0	0	0.00827033	0.00444067	0.00580182	0	0.010605
Vasculature:N4bp3	NA	0.0249829	-0.054178	-0.054178	-0.054178	-0.054178	-0.054178	-0.054178	0.0410722	0.0112872	-4.29145e-05	0.00645074	-0.0119674	0.00740376	0.0267512	-0.0259048	0.0129119	-0.019638	-0.00907166	-0.0379099	0.00407172	0.0562025	7.46385e-05	-0.0131509	0.0187896	-0.0159378	-0.0250277	0.0169425	0.174109	-0.054178	0.0371915	0.00940933	0.0697054	0.040521	0.00054955	0.00768507	0.0746403	0.00122451	-0.0157339	0.104325	-0.054178	0.0974921	-0.054178	-0.054178	0.00159572	-0.0070653	0.0564534	0.0151744	-0.0187639
Vasculature:Grrp1	NA	-0.00394028	-0.00394028	-0.00394028	-0.00394028	-0.00394028	-0.00394028	-0.00394028	0.00831497	0.0305921	0.00720967	0.0190035	-0.00394028	-0.00394028	0.0160012	0.00297277	0.0126625	-0.00394028	0.00591159	-0.00394028	-0.00394028	-0.00394028	-0.00394028	-0.00394028	0.0128156	-0.00394028	-0.00394028	0.0216288	0.0238929	-0.00394028	0.0402551	-0.00394028	-0.00394028	-0.00394028	0.0571679	-0.00394028	-0.00394028	-0.00394028	-0.00394028	-0.00394028	-0.00394028	-0.00394028	-0.00394028	-0.00394028	0.00265982	0.00601704	0.000744853	0.00690404	0.00634612
Vasculature:Fam167b	NA	0	0	0	0	0	0	0	0	0	0.00278689	0	0	0.0172731	0.00413313	0	0.00237895	0	0	0	0	0	0	0	0	0	0.0274616	0	0	0	0.00982755	0	0	0.0202259	0.0337178	0	0	0	0	0	0	0	0	0	0.0124315	0	0	0	0
Vasculature:Vamp5	NA	-0.0249315	-0.0249315	-0.0249315	0.0204477	0.322354	-0.0249315	-0.0249315	-0.0218747	0.00895292	-0.00340938	-0.000541613	-0.0249315	0.0356828	-0.0206714	0.0225126	-0.00319128	0.020549	-0.0130364	0.0341918	0.0448423	0.00385474	-0.0119113	0.0202077	-0.0145253	0.0256802	-0.0249315	0.00689762	-0.000782638	-0.0249315	0.0138047	0.0849379	-0.0249315	0.000756415	-0.0249315	-0.0249315	-0.0249315	-0.0249315	-0.0249315	-0.0249315	0.00880696	-0.0249315	-0.0249315	-0.0249315	-0.00892532	-0.0126355	-0.00228817	0.0137414	-0.00477136
Vasculature:Gimap6	NA	-0.0131788	-0.0131788	-0.0131788	-0.0131788	-0.0131788	-0.0131788	-0.0131788	0.0663723	0.139604	0.118999	0.0348147	0.187116	0.355759	0.011873	0.331472	0.166809	0.287037	0.0505121	0.334836	0.31719	0.343804	0.0642432	0.351529	0.0623216	0.384027	0.0162993	9.78252e-05	-0.0131788	-0.0131788	0.00340398	-0.0131788	-0.0131788	-0.0131788	-0.0131788	-0.0131788	0.0375003	-0.0131788	-0.0131788	0.0809489	-0.0131788	-0.0131788	-0.0131788	-0.0131788	-0.0131788	-0.00798926	0.0173549	0.00231537	0.00690184
Vasculature:She	NA	0	0	0	0	0	0	0	0.0124779	0.0147407	0.0110815	0.00842505	0	0	0.00413313	0	0.0167841	0	0.00226087	0	0.00620732	0	0.017341	0.0228414	0.0118082	0.0174225	0	0	0	0	0	0	0	0	0	0	0	0	0	0	0	0	0	0	0	0	0.00495774	0	0
Vasculature:Tmem88	NA	-0.00645531	-0.00645531	-0.00645531	-0.00645531	-0.00645531	-0.00645531	-0.00645531	0.00908522	0.0172198	0.0242216	0.00255515	0.00707009	0.020397	0.00253976	-0.00645531	0.017421	0.0349342	0.0085453	0.0466318	-0.00102067	0.0313767	-0.00645531	0.0175168	0.00706842	0.0311559	0.00982233	0.0313297	-0.00645531	-0.00645531	-0.00645531	-0.00645531	-0.00645531	-0.00645531	-0.00645531	-0.00645531	0.0177074	0.0830116	-0.00645531	-0.00645531	-0.00645531	-0.00645531	-0.00645531	-0.00645531	0.00900755	0.0306431	-0.000925644	-0.00645531	0.0136812
Vasculature:Cldn5	NA	-0.0122039	-0.0122039	-0.0122039	0.0454805	-0.0122039	-0.0122039	-0.0122039	-0.00884629	0.00848546	0.0035042	-0.0101914	0.0163852	-0.0122039	-0.00817328	0.000156553	0.0175915	-0.0122039	-0.00854395	-0.0122039	-0.00560583	-0.0122039	-0.0122039	0.00647778	-0.0122039	-0.00260883	-0.0122039	0.0226063	0.0907267	-0.0122039	0.0955538	0.0282516	0.0153428	0.0624121	-0.0122039	-0.0122039	-0.0122039	0.0406616	-0.0122039	-0.0122039	0.0595047	-0.0122039	-0.0122039	-0.0122039	0.271034	0.099038	0.221774	0.373308	0.193434
Vasculature:Eng	NA	-0.0213613	-0.0213613	0.0173266	0.0995749	-0.0213613	-0.0213613	-0.0213613	-0.00301374	0.0891322	0.105009	0.00463025	0.140175	0.109769	0.015907	0.112129	0.114	0.124086	0.0133305	0.0866869	0.130803	0.244796	0.0397687	0.122599	0.0423823	0.217663	-0.0213613	-0.0138838	-0.0213613	-0.0213613	-0.00125793	-0.0213613	-0.0213613	0.00010149	-0.0213613	-0.0213613	0.0432272	-0.0213613	-0.0213613	-0.0213613	-0.0213613	0.00322881	-0.0213613	-0.0213613	-0.0176866	-0.0213613	-0.0135416	-0.00586716	-0.00010149
Vasculature:Gchfr	NA	-0.0238659	0.105024	0.0949527	0.0305202	0.323419	-0.0238659	-0.0238659	0.0414899	-0.00434339	-0.0099857	0.0442915	0.00952503	0.0213477	0.0478344	-0.0170846	0.00389248	-0.0139612	0.00176773	0.000151047	-0.00953474	0.00310418	-0.00876492	0.0168451	-0.0121978	0.00577719	0.00583111	-0.0105893	-0.0238659	-0.0238659	-0.00642187	0.0137464	-0.0238659	0.0142619	-0.0238659	0.110918	0.00113415	0.0227174	-0.0238659	-0.0238659	-0.0238659	-0.0238659	-0.0238659	-0.0238659	-0.00387221	0.0444963	0.0171149	-0.00880932	0.0235729
Vasculature:Gimap5	NA	0	0	0	0	0	0	0	0	0.00567013	0.00855375	0.00202209	0.0092119	0.0242975	0	0	0	0.011984	0	0	0.00963198	0.0117934	0	0.0125655	0	0	0.0717153	0	0.016403	0	0.00982755	0.0244402	0	0	0	0	0	0	0	0	0	0	0	0	0.0034705	0	0	0	0
Vasculature:Tie1	NA	0	0	0	0	0	0	0	0.00377353	0.00647768	0.00140614	0.00415351	0.0178511	0	0	0.0108733	0	0.00956148	0.00290614	0	0	0	0	0	0	0	0	0.0232609	0	0	0	0	0	0	0	0	0	0	0	0	0	0	0	0	0.00698677	0.0159395	0.0147176	0	0
Vasculature:Aplnr	NA	0	0	0	0	0	0	0	0	0.00680755	0.00284286	0	0	0	0	0	0	0	0	0	0	0.00964375	0.0138401	0	0	0	0	0.011255	0	0	0	0	0	0	0	0	0	0	0	0	0	0	0	0	0	0	0.0142495	0	0
Vasculature:Egfl7	NA	-0.168745	-0.0102546	-0.1823	0.0146433	0.0584275	-0.0107706	-0.288857	0.0310398	0.0885449	0.0701709	0.0739725	0.0108288	0.0022295	-0.026903	0.19128	0.101645	-0.0971455	-0.0555471	-0.0602008	-0.0366735	-0.133829	-0.0442445	-0.0796503	-0.0561311	0.0319365	0.276318	0.126019	0.1184	0.394742	0.187481	0.279964	0.255812	0.171801	0.150912	0.129537	0.207799	0.387707	0.123349	0.103511	0.0130443	0.0417788	0.15344	0.826067	0.138818	0.0589238	0.147257	0.134164	0.0681627
Vasculature:Ecscr	NA	-0.00383299	-0.00383299	-0.00383299	0.0538514	-0.00383299	-0.00383299	-0.00383299	0.02667	0.0430427	0.035334	0.0220844	0.0394109	0.00894846	0.0116775	0.0277765	0.0311919	0.128574	0.000724331	0.00378958	0.00336043	0.0163501	-0.00383299	0.0376678	0.0119857	-0.00383299	-0.00383299	-0.00383299	-0.00383299	-0.00383299	-0.00383299	-0.00383299	-0.00383299	-0.00383299	-0.00383299	-0.00383299	-0.00383299	0.0532952	-0.00383299	-0.00383299	-0.00383299	-0.00383299	-0.00383299	-0.00383299	-0.00383299	0.0162915	0.0140371	-0.00383299	0.0154941
Vasculature:Fabp4	NA	0.0419619	-0.037199	-0.037199	-0.037199	-0.037199	-0.037199	-0.037199	-0.00609003	0.0966486	0.0443517	-0.0238984	0.0807341	0.0668676	-0.0323809	0.0299816	0.0436411	0.087091	-0.0292212	-0.0199729	0.0109544	-0.026502	-0.0316281	0.00737479	-0.0225586	0.027755	0.025309	0.0315578	0.0557527	-0.037199	0.0666138	0.119272	0.072226	-0.0126465	0.00321249	-0.037199	0.00913147	0.0649453	-0.037199	-0.037199	-0.00041547	-0.037199	-0.037199	-0.037199	0.0334988	0.0715307	0.0532259	0.0250383	0.0699223
Vasculature:Arhgef15	NA	0	0	0	0	0	0	0	0.00677842	0.0114631	0.00750194	0	0.00937379	0.0176655	0.00481611	0	0.00732107	0	0	0.00935376	0.00618623	0	0.0148848	0.0112376	0.0115109	0.00904186	0.0219871	0	0	0	0	0	0	0.0585548	0	0	0	0	0	0	0	0	0	0	0.00674223	0.0176722	0	0	0
Vasculature:Esam	NA	0	0	0	0.0587322	0	0	0	0.00656605	0.0134029	0.00772775	0.00232632	0.00818865	0	0.00226916	0.00928172	0.0132805	0.0119019	0.00223062	0	0.00695373	0.00790902	0	0.0221456	0.0158187	0	0	0.0213461	0	0	0.021581	0	0	0	0.0252351	0	0	0	0	0	0	0	0	0	0.00659314	0.0299581	0.00792958	0.0221374	0
Vasculature:Ctla2a	NA	0	0	0	0	0	0	0	0.00319361	0.0278434	0.00278908	0.00171749	0	0.0140554	0	0	0.010078	0.0085433	0	0.0065971	0	0.0116813	0	0	0.0222533	0	0	0	0	0	0	0	0.0198138	0	0	0.0760015	0	0	0	0	0	0	0	0	0.0135829	0.00548628	0.00552967	0	0
Vasculature:Cd34	NA	0.0873969	-0.0137589	-0.0137589	-0.0137589	-0.0137589	0.0918299	-0.0137589	-0.0116289	0.00384035	0.0087051	0.00703485	0.0370556	-0.0137589	0.00352721	0.00523836	0.0132608	0.0276157	0.0314345	0.00217464	0.00658516	0.0431114	0.0260586	0.0333664	0.0157145	0.00979999	-0.0137589	-0.0137589	-0.0137589	-0.0137589	-0.0137589	-0.0137589	0.0161833	-0.0137589	-0.0137589	-0.0137589	-0.0137589	-0.0137589	-0.0137589	-0.0137589	-0.0137589	0.0558241	-0.0137589	-0.0137589	-0.00529504	-0.00855321	-0.00880114	0.00397205	-0.0137589
Vasculature:Rasip1	NA	-0.029004	-0.029004	-0.029004	-0.029004	-0.029004	-0.029004	-0.029004	0.00314896	0.0338366	0.00312195	-0.0110795	-0.029004	0.0217426	-0.00289987	-0.0249682	0.00739146	-0.0108738	0.0422017	0.00376711	-0.0220083	-0.00180776	0.00418599	0.0337863	0.019051	-0.00659408	0.000146235	-0.00502057	-0.00637895	-0.029004	0.0196057	0.0114515	0.0248484	0.0115383	-0.0146557	0.0976528	0.0299623	-0.029004	0.00944003	-0.029004	0.0632364	0.0291304	0.0620233	-0.029004	-0.0250157	0.0157487	0.0223565	-0.0181597	0.0135618
Vasculature:Icam2	NA	0	0	0	0	0	0	0	0	0.0124437	0.0129851	0.0031432	0	0.0138504	0.00426014	0	0.00619205	0.0109743	0	0.00864755	0	0	0	0.00919628	0	0	0	0.0101024	0	0	0.0157619	0	0	0	0	0	0	0.0666195	0.0399357	0	0	0	0	0	0.0132443	0.00877879	0.00613697	0.0146581	0
Vasculature:Plvap	NA	-0.0239263	-0.0239263	-0.0239263	0.000693571	-0.0239263	-0.0239263	-0.0239263	-0.00998229	0.00891437	0.00234724	-0.00814101	-0.016185	-0.0143369	-0.00565377	0.00553955	0.00852753	0.0101119	-0.0151002	0.000498143	-0.0239263	0.0162595	-0.0239263	-0.0239263	-0.0239263	0.0044189	-0.0239263	-0.0149341	0.0391596	0.114893	-0.000382731	0.0197924	-0.0105333	0.00829692	-0.0239263	-0.0239263	-0.0239263	0.0322025	-0.0239263	-0.0239263	0.00981223	0.0402845	-0.0239263	0.182302	-0.0239263	-0.0100314	0.00110927	-0.0239263	0.00341807
Vasculature:Kdr	NA	0	0	0	0	0.271857	0	0	0.00352352	0.00441737	0.00501932	0	0.0119408	0	0.00752721	0.0190502	0	0.00887849	0.00918794	0	0.0126279	0.0216858	0	0	0	0.0304535	0	0.0124003	0	0	0.013533	0	0	0	0	0	0	0	0	0	0	0	0	0	0.00796036	0.0132548	0.0174171	0.0116685	0.0200806
Vasculature:Emcn	NA	-0.0169038	-0.0169038	-0.0169038	-0.0169038	-0.0169038	-0.0169038	-0.0169038	0.226061	0.245005	0.216046	0.220641	0.10604	0.102926	0.219601	0.0752476	0.250238	0.0822222	0.157891	0.114458	0.160665	0.0921608	0.147134	0.15093	0.114503	0.122196	-0.0169038	-0.0169038	0.00943862	-0.0169038	0.013757	-0.0169038	0.0321127	-0.0169038	0.0298561	-0.0169038	-0.0169038	-0.0169038	-0.0169038	-0.0169038	-0.0169038	-0.0169038	-0.0169038	-0.0169038	-0.000657207	-0.0130606	0.00984104	-0.0169038	-0.0169038
Vasculature:Gimap4	NA	0	0	0	0	0	0	0	0.00444872	0.0131969	0.0191774	0.00860283	0.0104027	0	0	0.00814751	0.0139262	0.01043	0	0.0169588	0.00824323	0	0	0.0269467	0	0	0.0251878	0	0	0	0.0149553	0.0388241	0	0	0	0.0699168	0	0	0.0527017	0	0	0	0.0652969	0	0	0	0.0104813	0.023005	0.0068181
Vasculature:Gimap1	NA	0	0	0	0	0	0	0	0	0.00259459	0.00718775	0.0031846	0.00509573	0.0138504	0	0	0.00553454	0	0	0	0	0	0	0	0	0.0113054	0	0	0	0	0	0	0	0	0	0	0	0	0	0	0	0	0	0	0.0154402	0.0573145	0.0114959	0.0150566	0.0269783
Vasculature:Cdh5	NA	0	0	0	0	0	0	0	0.00170747	0.00902704	0.0128738	0.00951867	0	0	0	0	0.0151075	0.0210491	0.0337838	0.00971457	0.00819036	0	0	0	0.102417	0.00973582	0	0	0	0	0.0136605	0	0.0299422	0	0	0	0	0	0	0	0	0	0	0	0.00816037	0.0139646	0.00709563	0	0
Vasculature:Pecam1	NA	0	0	0	0	0	0	0	0.0113288	0.0127798	0.00522483	0.00751392	0	0	0.00440537	0.0113312	0.00270368	0.023898	0.00284365	0	0	0.0128552	0	0.0139494	0.0187931	0	0	0	0.0226251	0	0	0.0407445	0.0529004	0	0	0	0	0.0549531	0	0	0	0	0	0	0.00442037	0.00969438	0.0121456	0	0
[truncated: 178 more columns]
