# Supplementary material for: Progenitor translatome changes coordinated by Tsc1 increase perception of Wnt signals to end nephrogenesis
Source: Nat Commun. 2021 Nov 3;12:6332. doi: 10.1038/s41467-021-26626-9 (PMC8566581; doi:10.1038/s41467-021-26626-9)
Supplement: Supplementary file 11 — Supplementary Data 7. [file 41467_2021_26626_MOESM11_ESM.xlsx]

## Sheet: ReadMe 
The differential expression presented in this table is derived from cellHarmony analysis of Tsc1+/- vs. control at P0 across all cell types.

## Sheet: OrganizedDifferentials-P0
UID	Gene	Cortical Stroma	Early Distal Tubule	Early Proximal Tubule	Immune	Medullary Stroma	Nephron progenitor	Renal Vesicle	Stroma	Ureteric Epithelium	Ureteric stroma	Vasculature
P0_TSC--positive	Lamtor3	0.64484	0.671719	0.559225	0.486936	0.633077	0.622065	0.593605	0.669692	0.508686	0.751473	0.566674
P0_TSC--positive	Rpl29	2.49254	2.28768	2.55668	2.08101	2.43334	2.43334	2.48387	2.51948	2.62682	3.34481	2.3514
P0_TSC--positive	Tmem14c	0.642566	0.744282	0.584612	0.948294	0.644034	0.550818	0.48366	0.727664	0.595214	0.652748	0.686782
P0_TSC--positive	Cox7b	1.15639	0.895663	1.00043	1.13947	0.982847	1.20148	1.08089	1.22002	1.00861	1.71705	1.11812
P0_TSC--positive	Cdk2ap1	0.816115	0.80056	0.533206	0.279222	0.726234	0.785369	0.813032	0.697908	0.798675	0.771268	0.444588
P0_TSC--positive	Evl	0.325325	0.416742	0.290429	0.0833476	0.340875	0.492673	0.4425	0.388688	0.352228	0.664637	0.0908502
P0_TSC--positive	Erdr1	0.491223	0.724443	0.790171	0.197974	0.31112	0.779257	0.810255	0.386421	0.646832	0.13608	0.704994
P0_TSC--positive	Ankrd11	0.487355	0.793075	0.583788	0.0816094	0.53159	0.663176	0.66754	0.53369	0.531256	0.191029	0.523331
P0_TSC--positive	Akt1	0.54124	0.490295	0.31564	0.131311	0.372696	0.427168	0.413755	0.477693	0.245382	0.547281	0.26348
P0_TSC--positive	Il11ra1	0.677646	0.218357	0.211774	0.489196	0.523689	0.379925	0.38561	0.772208	0.133433	0.416404	0.236235
P0_TSC--positive	Ppp1r14b	0.450441	0.711541	0.64269	0.524269	0.580275	0.787878	0.824813	0.600158	0.463506	0.674031	0.760186
P0_TSC--positive	1810022K09Rik	0.307921	0.161414	0.214174	0.117215	0.343004	0.395973	0.284502	0.314898	0.274023	0.858422	0.178572
P0_TSC--positive	Atp5k	0.549957	0.479229	0.433396	0.564001	0.641516	0.468783	0.469515	0.631505	0.404338	0.376458	0.73592
P0_TSC--positive	Vcp	0.345063	0.0341019	0.314644	0.805486	0.207196	0.428221	0.317106	0.467228	0.264007	1.00614	0.452529
P0_TSC--positive	mt-Nd3	0.499835	0.752842	0.787557	1.24724	0.588642	0.576623	0.752348	0.598399	0.710579	0.466869	0.622836
P0_TSC--positive	Rps27rt	0.471831	0.448453	0.589793	0.382049	0.533455	0.55034	0.679039	0.484967	0.552446	0.532065	0.653104
P0_TSC--positive	Basp1	0.644473	0.300123	0.175669	0.471114	0.987233	0.362411	0.434772	0.570544	0.192616	1.19752	0.262155
P0_TSC--positive	Usmg5	0.496148	0.691943	0.563339	0.55379	0.574431	0.530579	0.346795	0.584663	0.248645	0.0404885	0.527416
P0_TSC--positive	H1fx	0.840685	0.756724	0.503286	0.374074	0.436715	0.403178	0.631807	0.621051	0.588608	0.593493	0.814948
P0_TSC--positive	2010107E04Rik	0.569599	0.568531	0.497146	0.619055	0.437456	0.554329	0.461878	0.637238	0.507174	0.127205	0.636657
P0_TSC--positive	Srp9	0.339542	0.458592	0.547411	0.867593	0.51063	0.406553	0.525761	0.339966	0.254536	0.765497	0.39282
P0_TSC--positive	Rbm3	0.780714	0.880815	0.563266	1.12081	0.579082	0.687291	0.545122	0.854785	0.698868	1.27277	0.920228
P0_TSC--positive	1110065P20Rik	0.18321	0.151031	0.262087	0.178326	0.362838	0.295662	0.160076	0.318239	0.159002	1.01084	0.172309
P0_TSC--positive	Tmem165	0.396836	0.454198	0.193696	0.393017	0.332124	0.173582	0.288893	0.405446	0.0785415	1.28773	-0.292613
P0_TSC--positive	Romo1	0.362547	0.505798	0.41924	0.588409	0.416124	0.532414	0.564256	0.544636	0.46141	-0.123445	0.220445
P0_TSC--positive	Sec61g	0.338015	0.306739	0.178088	0.323106	0.217312	0.278919	0.273492	0.344457	0.291572	0.10552	0.557809
P0_TSC--positive	Bola2	0.282505	0.268069	0.298543	0.859645	0.158021	0.259271	0.191511	0.300417	0.199455	0.570559	0.449488
P0_TSC--positive	Lrrc59	0.293798	0.383954	0.117436	0.299334	0.371843	0.316576	0.160656	0.384902	0.235962	0.0418069	0.404237
P0_TSC--positive	Ndufa11	0.359223	0.222669	0.29145	0.243463	0.361055	0.488447	0.3358	0.480418	0.152366	0.399746	0.561226
P0_TSC--positive	Ppp2ca	0.331029	0.249232	0.237297	-0.174978	0.252942	0.351325	0.426708	0.283321	0.317513	0.665324	-0.0912788
P0_TSC--positive	Tmem167	0.372026	0.271451	0.216726	0.59965	0.340053	0.230527	0.123703	0.422378	0.218846	1.07583	0.390015
P0_TSC--positive	Atp5g3	0.267861	0.245951	0.409342	1.09573	0.408633	0.306818	0.257268	0.341411	0.336024	0.315432	0.319028
P0_TSC--positive	Abhd17a	0.283383	0.389505	0.241885	1.17402	0.449221	0.400422	0.266498	0.405378	0.338321	0.632642	0.177399
P0_TSC--positive	Rps12-ps3	0.221464	0.11644	0.101845	0.701031	0.264171	0.179538	0.212862	0.105847	0.266839	0.636368	0.273469
P0_TSC--positive	Zfp207	0.15359	-0.156627	-0.000840667	0.836571	0.236907	0.104884	0.175981	0.281988	0.25291	0.704962	0.490421
P0_TSC--positive	Ddx5	0.245874	0.394935	0.26322	-0.103256	0.0946452	0.234316	0.167991	0.340192	-0.000492233	0.916249	0.546196
P0_TSC--positive	Cirbp	0.301107	0.381608	0.276304	0.440222	0.318896	0.332696	0.390254	0.369741	0.282453	0.510916	0.511387
P0_TSC--positive	1110008F13Rik	0.186287	0.270403	0.0702427	-0.0722622	0.189892	0.319303	0.311409	0.346051	0.189108	0.935091	0.0709221
P0_TSC--positive	Eny2	0.201764	0.0923413	0.06398	0.741884	0.145785	0.2286	0.113171	0.347724	0.0430008	-0.0242378	0.469001
P0_TSC--negative	Gm5900	-0.592716	-0.442764	-0.377736	-0.923666	-0.708836	-0.565649	-0.474273	-0.590335	-0.527791	-0.492276	-0.412132
P0_TSC--negative	Pfkl	-0.350442	-0.152947	-0.320455	-0.610108	-0.307819	-0.326775	-0.336809	-0.150978	-0.434702	-0.274006	-0.33083
P0_TSC--negative	Gm8797	-0.421829	-0.211261	-0.294067	-1.12829	-0.509055	-0.4139	-0.565533	-0.620169	-0.485078	-0.534259	-0.766087
Ureteric stroma +_P0_TSC__co-2-Query--positive	Manf	0.0460038	0.261113	0.334813	0.474448	0.0646483	0.306587	0.252324	0.146906	-0.0253774	0.409888	-0.180081
Ureteric stroma +_P0_TSC__co-2-Query--positive	Ciapin1	0.207461	0.130836	0.03017	0.0857403	0.171069	0.202228	0.140028	0.156277	0.21612	0.417964	-0.0197363
Ureteric stroma +_P0_TSC__co-2-Query--positive	Klk8	-0.115889	-0.126194	0.0021461	0.118612	-0.168954	0.176402	0.0740066	-0.208277	-0.040689	0.431625	0.0589854
Ureteric stroma +_P0_TSC__co-2-Query--positive	Inafm1	0.141811	0.184644	0.108222	-0.0377053	0.136774	0.193197	0.216102	0.15596	0.244675	0.406378	0.0230627
Ureteric stroma +_P0_TSC__co-2-Query--positive	Slc35b1	0.279141	0.100496	0.180588	0.0354072	0.0462283	0.207149	0.16526	0.163215	0.0693108	0.519917	0.0278382
Ureteric stroma +_P0_TSC__co-2-Query--positive	Sec13	0.293537	-0.0863953	0.129833	0.484759	0.0327934	0.286904	0.0186929	0.404583	0.157922	0.817877	0.254849
Ureteric stroma +_P0_TSC__co-2-Query--positive	Homer3	0.180608	0.264888	-0.0704144	0.152574	0.0294835	0.191368	0.0922378	0.128977	0.0704236	0.458919	-0.00552177
Ureteric stroma +_P0_TSC__co-2-Query--positive	Dynlrb1	0.104486	0.140997	0.22791	-0.172882	0.172588	0.20958	0.0372097	0.135932	0.0775685	0.402428	0.126408
Ureteric stroma +_P0_TSC__co-2-Query--positive	Ssu72	0.174977	-0.0405349	0.11516	-0.894807	0.198235	0.209049	0.119792	0.221553	0.0355287	0.420156	-0.0471747
Ureteric stroma +_P0_TSC__co-2-Query--positive	Sdhaf1	0.0428232	0.159088	0.0768013	-0.148144	0.0796243	0.201912	0.205293	0.078415	0.102269	0.511221	-0.163454
Ureteric stroma +_P0_TSC__co-2-Query--positive	Reep3	0.153941	-0.0926829	0.0285215	-0.111931	0.0749486	0.132007	0.0299263	0.137961	0.127412	0.520367	-0.148304
Ureteric stroma +_P0_TSC__co-2-Query--positive	Commd2	0.0780488	0.0828265	0.219064	0.180691	0.126706	0.125251	0.142197	0.0997062	0.0198538	0.493819	0.0873685
Ureteric stroma +_P0_TSC__co-2-Query--positive	Cdk9	0.213423	0.25078	0.0980707	0.218742	0.0403269	0.209171	0.144264	0.229582	-0.0533237	0.369722	0.303041
Ureteric stroma +_P0_TSC__co-2-Query--positive	Yipf5	0.0885048	0.111352	0.186761	-0.261551	0.13351	0.112492	0.0827065	0.17122	0.0746061	0.588863	-0.0281672
Ureteric stroma +_P0_TSC__co-2-Query--positive	Nt5m	0.112414	0.0666246	0.103404	-0.199197	0.162548	0.0858078	0.0378634	0.0763273	-0.00776271	0.537466	0.403044
Ureteric stroma +_P0_TSC__co-2-Query--positive	Nap1l4	0.15737	0.0780799	0.0876354	0.408978	0.118496	0.127371	0.0583581	0.136281	0.116087	0.479947	0.296658
Ureteric stroma +_P0_TSC__co-2-Query--positive	Ptpn1	0.0881951	0.164882	0.0481073	0.612921	0.173699	0.124083	0.11115	0.0661501	0.0390038	0.619814	0.0417683
Ureteric stroma +_P0_TSC__co-2-Query--positive	Mapre1	0.207164	0.132902	-0.0997547	-0.171277	0.0357065	0.169199	-0.0177677	0.258227	0.171296	0.606905	0.293712
Ureteric stroma +_P0_TSC__co-2-Query--positive	Oser1	-0.0547555	0.239527	-0.0368666	0.0263366	0.063894	0.14372	0.135912	0.116131	-0.0759325	0.476838	0.32101
Ureteric stroma +_P0_TSC__co-2-Query--positive	Pacsin2	0.0806822	0.153507	0.152006	0.0853031	0.10855	0.0989771	0.0265459	0.13637	-0.0135545	0.539199	0.157417
Ureteric stroma +_P0_TSC__co-2-Query--negative	Eif4a2	-0.424464	-0.411141	-0.0632775	-0.0839616	-0.471583	-0.517072	-0.456511	-0.471904	-0.337159	-0.498763	-0.235365
Ureteric stroma +_P0_TSC__co-2-Query--negative	Dcps	-0.0466847	-0.0718942	-0.0379239	-0.0253912	0.0779994	-0.130167	-0.08858	-0.0933937	0.02878	-0.469125	0.0201149
Ureteric stroma +_P0_TSC__co-2-Query--negative	Cd59a	-0.133338	0.189185	0.151962	-0.0297789	-0.191921	-0.0935991	0.0775573	-0.203822	0.13882	-0.519278	0.266866
Ureteric stroma +_P0_TSC__co-2-Query--negative	2021-09-06	-0.0702771	-0.0300029	-0.0599711	-0.0180879	-0.0124383	-0.15844	-0.0467567	-0.106695	-0.0351048	-0.601841	0.00948341
Ureteric stroma +_P0_TSC__co-2-Query--negative	Uqcc3	-0.113224	0.0777367	0.0811726	-0.0777669	0.0519927	-0.125447	0.0155973	0.0163578	-0.156364	-0.620293	-0.268436
Medullary Stroma_P0_TSC__co-1-Query--positive	Rpl38	0.488303	0.480978	0.573725	0.800465	0.405186	0.5199	0.615037	0.50966	0.555077	0.461647	0.596542
Medullary Stroma_P0_TSC__co-1-Query--positive	Rpl26	0.431379	0.650242	0.562359	0.711714	0.393319	0.526411	0.625865	0.484599	0.635703	0.554801	0.841655
Medullary Stroma_P0_TSC__co-1-Query--positive	Rpl39	0.46058	0.488236	0.432513	1.08684	0.529058	0.403826	0.481634	0.452475	0.601699	0.693245	0.705992
Medullary Stroma_P0_TSC__co-1-Query--positive	Atp5l	0.306761	0.252417	0.282179	0.352033	0.345811	0.385542	0.276442	0.211752	0.236391	0.307792	0.338672
Medullary Stroma_P0_TSC__co-1-Query--positive	Gnai2	0.639031	0.235404	0.115916	0.234512	0.61297	0.343331	0.32237	0.511502	0.155071	0.446172	0.0138908
Medullary Stroma_P0_TSC__co-1-Query--positive	Tmem160	0.38583	0.437579	0.193877	0.721899	0.430091	0.294816	0.184072	0.474489	0.165973	0.513995	0.029248
Medullary Stroma_P0_TSC__co-1-Query--positive	Tpm3	0.494735	0.146566	0.261155	0.95956	0.398693	0.405495	0.123365	0.577242	0.223664	0.82057	0.519418
Medullary Stroma_P0_TSC__co-1-Query--positive	Sin3b	0.47796	0.383775	0.195306	0.324227	0.418122	0.27505	0.0945142	0.298413	0.258674	0.276149	0.147325
Medullary Stroma_P0_TSC__co-1-Query--positive	Cebpb	0.332887	0.162213	0.259867	1.1964	0.462316	0.0711295	0.134496	0.286844	0.744887	0.585169	0.260577
Medullary Stroma_P0_TSC__co-1-Query--positive	S100g	0.349233	-0.349581	0.484093	0.620318	0.423846	0.320786	0.317414	0.487278	0.439766	0.447311	0.554676
Medullary Stroma_P0_TSC__co-1-Query--positive	Nnat	0.191972	0.205233	-0.107807	-0.117716	0.321888	0.118262	0.0421442	0.0664271	-0.776721	0.297759	0.0263832
Medullary Stroma_P0_TSC__co-1-Query--positive	H2-D1	0.233468	0.0753581	0.120582	0.255767	0.217486	0.0752293	0.0568025	0.183248	0.229103	0.527936	0.500006
Medullary Stroma_P0_TSC__co-1-Query--positive	Ube2d3	0.302972	0.209259	0.140536	0.532448	0.22585	0.212001	0.149593	0.375517	0.184276	0.495093	-0.517068
Medullary Stroma_P0_TSC__co-1-Query--positive	Degs1	0.233517	-0.0604809	0.128309	0.105043	0.328941	0.0582004	0.0581617	0.131695	0.0587796	0.278922	-0.254777
Medullary Stroma_P0_TSC__co-1-Query--positive	Bok	0.229295	0.299711	-0.0751479	0	0.599723	0.17417	0.120413	0.101013	0.119385	0.706769	-0.0257206
Medullary Stroma_P0_TSC__co-1-Query--positive	Clmp	0.207281	-0.0480375	-0.027338	-0.165828	0.459832	0.0642541	0.041747	0.075549	-0.0112829	0.72387	-0.0142221
Medullary Stroma_P0_TSC__co-1-Query--positive	Twf1	0.170452	0.0582998	0.131118	-0.352827	0.150169	0.0552699	0.00312754	0.120925	0.0341215	0.586225	0.0458302
Medullary Stroma_P0_TSC__co-1-Query--positive	Tagln2	0.436321	0.00365524	0.0739001	0.81196	0.59091	0.00879447	0.0178294	0.402751	0.0929632	1.68238	-0.293508
Medullary Stroma_P0_TSC__co-1-Query--positive	Arpc5	0.31454	0.0725382	0.0294896	0.564165	0.3103	0.0918521	0.0838905	0.390388	0.0302454	0.370993	0.410868
Medullary Stroma_P0_TSC__co-1-Query--positive	Hnrnph1	0.167034	-0.0205864	0.121331	0.485232	0.321813	0.191056	0.143617	0.20116	0.242347	0.563167	0.386377
Medullary Stroma_P0_TSC__co-1-Query--positive	Eif2s2	0.316531	0.0712635	-0.095925	0.598294	0.147421	0.211345	0.170634	0.279886	0.115664	0.657893	-0.00119272
Medullary Stroma_P0_TSC__co-1-Query--positive	Pth1r	0.167899	0.0288313	0.333311	0.0232462	0.280938	-0.0578764	-0.0553171	0.120828	-0.00016987	0.766798	-0.00382789
Medullary Stroma_P0_TSC__co-1-Query--positive	Bzw1	0.34774	-0.0175023	0.0318238	-0.367008	0.230684	0.220656	0.185165	0.324803	0.137893	0.417473	0.243755
Medullary Stroma_P0_TSC__co-1-Query--positive	Deaf1	0.219512	0.0776818	0.154674	0.0826348	0.216131	0.158741	0.088775	0.0908549	0.104637	0.482844	-0.227063
Medullary Stroma_P0_TSC__co-1-Query--positive	Cotl1	0.28746	0.0579053	0.457952	0.740724	0.422097	0.27684	0.151256	0.239794	0.152221	0.987848	0.193142
Medullary Stroma_P0_TSC__co-1-Query--positive	Ing1	0.192641	0.238372	0.123871	0.325692	0.261577	0.154037	0.108869	0.160657	0.102983	0.78717	0.0309752
Medullary Stroma_P0_TSC__co-1-Query--positive	Rap1b	0.30087	-0.0343202	-0.00856951	-0.00332702	0.294521	0.138479	0.217763	0.224817	0.0711399	1.01289	-0.0218194
Medullary Stroma_P0_TSC__co-1-Query--positive	Actr3	0.250397	-0.0165533	0.0929472	-0.091277	0.404128	0.12972	0.0550695	0.220542	0.0628921	0.461346	0.281502
Medullary Stroma_P0_TSC__co-1-Query--positive	Gfer	0.211131	-0.0401243	0.0276092	0.176272	0.167985	0.230447	0.20383	0.13035	-0.0349758	0.658094	0.334954
Medullary Stroma_P0_TSC__co-1-Query--positive	Ccm2	0.264132	0.144052	0.118019	-0.0696524	0.259967	0.166091	0.166251	0.213206	0.169896	0.682461	0.186646
Medullary Stroma_P0_TSC__co-1-Query--positive	Kras	0.179121	0.256566	0.0383652	-0.114241	0.176799	0.185438	0.0350122	0.183807	0.0612049	0.610094	0.0982721
Medullary Stroma_P0_TSC__co-1-Query--positive	Lasp1	0.180068	0.103411	0.0509548	-0.0559237	0.29072	0.0339807	0.0303857	0.298094	0.0863075	0.621028	0.250031
Medullary Stroma_P0_TSC__co-1-Query--positive	Angptl4	0.211381	-0.0196437	0.0533635	0.0170303	0.396616	-0.00650042	0.0313178	0.0835848	-0.00927036	0.238804	0.0262998
Medullary Stroma_P0_TSC__co-1-Query--positive	Ly6e	0.261456	-0.454997	0.153598	0.370514	0.197492	-0.102909	-0.134953	0.238696	0.011287	0.626108	0.693239
Medullary Stroma_P0_TSC__co-1-Query--positive	Ube2l6	0.244869	-0.0196341	-0.0303773	-0.322838	0.156937	0.0182246	0.0268262	0.222334	0.0285381	0.808803	-0.0884065
Medullary Stroma_P0_TSC__co-1-Query--positive	Vasp	0.448589	-0.0824389	0.064055	-0.0651117	0.291578	0.146098	0.000371186	0.415988	0.180527	0.712905	-0.360066
Medullary Stroma_P0_TSC__co-1-Query--positive	Tomm5	0.163425	0.0768626	0.0771558	0.376328	0.150588	0.158233	0.20464	0.22907	0.192075	0.737311	-0.0274715
Medullary Stroma_P0_TSC__co-1-Query--positive	Krcc1	0.247083	0.162664	0.091773	0.389675	0.180165	0.195837	0.0998289	0.13254	-0.0355643	0.731535	0.114751
Medullary Stroma_P0_TSC__co-1-Query--positive	Mgat2	0.0764521	0.0803	0.116697	0.115655	0.181249	0.0509856	0.016124	0.00760175	0.0465402	0.694803	0.0877789
Medullary Stroma_P0_TSC__co-1-Query--positive	Ldb2	0.274598	0.00240927	0.0283299	-0.103054	0.582929	0.0166273	0.00970569	0.0018393	0.0319454	0.894099	0.454426
Medullary Stroma_P0_TSC__co-1-Query--positive	Cnn2	0.621333	-0.0631585	-0.0144799	0.0583312	0.461098	0.237287	0.159589	0.440078	-0.0112366	0.956471	0.302422
Medullary Stroma_P0_TSC__co-1-Query--positive	Gnai3	0.135851	0.0464799	0.117864	0.205788	0.130581	0.0948228	0.103999	0.211684	0.0725248	0.720834	0.16481
Medullary Stroma_P0_TSC__co-1-Query--positive	Snhg6	0.109609	0.215082	0.256211	0.0922938	0.195208	0.203133	0.204631	0.328962	0.318504	0.66862	0.185627
Medullary Stroma_P0_TSC__co-1-Query--positive	Pafah1b2	0.148363	-0.0652249	-0.0224274	-0.00171156	0.187056	0.0810243	0.138232	0.134704	0.0558339	0.599366	-0.0414456
Medullary Stroma_P0_TSC__co-1-Query--positive	Cdc42	0.206873	-0.0202557	-0.0525135	-0.0898675	0.174457	0.178878	0.030143	0.250085	-0.0741497	0.718806	-0.0913879
Medullary Stroma_P0_TSC__co-1-Query--positive	Pbx3	0.12268	0.197167	-0.0264156	-0.0183334	0.179768	0.0277331	0.0810369	0.164435	-0.00210202	0.697442	-0.0963384
Medullary Stroma_P0_TSC__co-1-Query--positive	Ssr3	0.249683	0.250915	0.145344	-0.239165	0.351448	0.0809529	0.180603	0.0667306	-0.00381355	0.377072	0.183938
Medullary Stroma_P0_TSC__co-1-Query--positive	Morf4l1	0.249582	0.147974	0.0139241	0.222726	0.196135	0.235177	0.0958094	0.260705	-0.0583681	1.15974	0.160734
Medullary Stroma_P0_TSC__co-1-Query--positive	Rap1a	0.239873	0.184338	0.000378102	-0.454237	0.10226	0.17731	0.0943787	0.288559	-0.0787538	0.887745	0.194405
Medullary Stroma_P0_TSC__co-1-Query--positive	Yy1	0.178327	-0.00778765	-0.00286376	-0.0431395	0.18357	0.0933821	0.100012	0.135324	0.0955885	0.677714	0.00547663
Medullary Stroma_P0_TSC__co-1-Query--positive	Dcun1d5	0.172852	0.0102434	-0.0825508	-0.147811	0.318102	0.191062	0.0523747	0.272649	0.0116907	0.624333	-0.0131619
Medullary Stroma_P0_TSC__co-1-Query--positive	Klhl5	0.135513	-0.00851439	0.0367796	0.0298655	0.234012	0.0262432	0.128874	0.0179409	0.00791388	0.749281	-0.0946801
Medullary Stroma_P0_TSC__co-1-Query--positive	Morf4l2	0.211523	-0.0264395	0.101808	-0.148073	0.233434	0.0489418	-0.0596535	0.26927	-0.0414243	0.613767	-0.0910043
Medullary Stroma_P0_TSC__co-1-Query--positive	Glrx5	0.236628	0.174017	0.0308664	-0.201801	0.210287	0.121058	0.0670656	0.241311	-0.00696364	0.545243	0.0613382
Medullary Stroma_P0_TSC__co-1-Query--positive	Aida	0.163586	0.167023	0.0630981	0.470958	0.148913	-0.0114391	0.0422817	0.0715099	0.141622	0.731133	0.260063
Medullary Stroma_P0_TSC__co-1-Query--positive	Pja1	0.194465	-0.121571	-0.0053014	0.109314	0.257725	0.0123067	0.0154076	0.071694	-0.0282487	0.966016	-0.348796
Medullary Stroma_P0_TSC__co-1-Query--positive	R3hdm4	0.190375	-0.0691854	0.0432312	-0.0999887	0.201463	0.113812	0.0776508	0.130552	0.0533399	0.569947	-0.0298004
Medullary Stroma_P0_TSC__co-1-Query--positive	Akr1a1	0.160168	0.221427	0.0530408	-0.295123	0.116023	0.109772	0.0448135	0.193792	-0.05524	0.719712	0.14019
Medullary Stroma_P0_TSC__co-1-Query--positive	Denr	0.237347	-0.058437	0.00290952	0.0296319	0.263844	0.200893	0.188614	0.180457	0.0490513	0.373502	0.155656
Medullary Stroma_P0_TSC__co-1-Query--negative	Hbb-bs	-2.01261	-2.13928	-1.83558	-1.16655	-1.86499	-1.8474	-1.96309	-2.1582	-1.95772	-2.00299	-2.0273
Medullary Stroma_P0_TSC__co-1-Query--negative	Hba-a1	-1.47775	-1.80369	-1.42978	-1.15249	-1.56332	-1.50141	-1.47462	-1.64856	-1.53378	-1.54241	-1.72935
Medullary Stroma_P0_TSC__co-1-Query--negative	Hbb-bt	-0.546931	-0.806295	-0.575361	-0.483688	-0.583102	-0.563769	-0.695352	-0.623861	-0.679165	-0.790786	-0.741625
Medullary Stroma_P0_TSC__co-1-Query--negative	Rps5	-0.289696	-0.269651	-0.21331	0.142733	-0.305751	-0.26491	-0.147945	-0.364627	-0.102917	-0.285311	-0.0755907
Medullary Stroma_P0_TSC__co-1-Query--negative	Golt1b	-0.396879	-0.348017	-0.325408	-0.517884	-0.30614	-0.185237	-0.283572	-0.114739	-0.297284	-0.137077	-0.219169
Medullary Stroma_P0_TSC__co-1-Query--negative	mt-Atp6	-0.249442	-0.0512543	-0.0787417	-0.254179	-0.227411	-0.254288	-0.135271	-0.283354	-0.0949731	-0.530114	-0.13795
Medullary Stroma_P0_TSC__co-1-Query--negative	Srrm2	-0.398641	-0.301163	-0.383872	0.137119	-0.341423	-0.313627	-0.387519	-0.289635	-0.188023	-0.320265	-0.568704
Medullary Stroma_P0_TSC__co-1-Query--negative	Rps9	-0.389631	-0.309836	-0.305192	0.05325	-0.362162	-0.383733	-0.263593	-0.408566	-0.216078	-0.243745	-0.239951
Medullary Stroma_P0_TSC__co-1-Query--negative	Rpl18a	-0.349914	-0.134113	-0.139828	-0.041416	-0.434436	-0.234854	-0.121694	-0.345044	-0.0986498	-0.339653	-0.200061
Medullary Stroma_P0_TSC__co-1-Query--negative	Serpinh1	-0.584456	-0.190925	-0.200684	-0.475297	-0.612455	-0.314399	-0.389279	-0.582896	-0.376667	-0.834131	-0.527456
Medullary Stroma_P0_TSC__co-1-Query--negative	Eef1g	-0.456841	-0.595354	-0.657051	0.511953	-0.546892	-0.37974	-0.412847	-0.428064	-0.402399	-0.795135	-0.198668
Medullary Stroma_P0_TSC__co-1-Query--negative	Gm10709	-0.803654	-0.801204	-0.894648	-0.756344	-0.854393	-0.852522	-0.725225	-0.887421	-0.7698	-0.752442	-0.582689
Medullary Stroma_P0_TSC__co-1-Query--negative	Tnnt1	-0.30726	-0.037816	0.00166548	0	-0.430444	-0.0377403	-0.0329989	-0.492899	-0.0733228	-0.752721	-0.0185947
Medullary Stroma_P0_TSC__co-1-Query--negative	Scd2	-0.254924	0.0944525	-0.373562	0.173449	-0.240114	-0.0379166	-0.0155388	-0.0152355	0.104094	-0.533191	-0.19712
Medullary Stroma_P0_TSC__co-1-Query--negative	Hexa	-0.144365	0.0774154	-0.043995	-1.02244	-0.216612	-0.14918	-0.0606942	-0.148404	-0.140819	-0.728658	-0.0978479
Medullary Stroma_P0_TSC__co-1-Query--negative	Ssbp2	-0.154502	-0.00852251	0.00991879	-0.107559	-0.183514	-0.155141	-0.105177	-0.127997	-0.135852	-0.778349	0.0571484
Medullary Stroma_P0_TSC__co-1-Query--negative	Bnip3	-0.155535	-0.10439	0.0385907	0.0863791	-0.0912431	-0.143434	-0.0857878	-0.239155	-0.229136	-0.717803	-0.0140856
Medullary Stroma_P0_TSC__co-1-Query--negative	Cd83	-0.224604	0.0246324	-0.0392297	-0.32168	-0.319072	0.0088113	0.0135617	-0.228616	0.0450608	-0.350605	-0.0800195
Medullary Stroma_P0_TSC__co-1-Query--negative	Atxn7l3b	-0.230121	0.187047	-0.0680187	0.337049	-0.109281	0.114729	0.0669342	0.0496953	0.0451564	-0.555197	-0.107516
Cortical Stroma_P0_TSC--positive	Mtch1	0.410539	0.30429	0.192709	-0.0651106	0.79808	0.495335	0.426883	0.622949	0.322786	0.262095	-0.0470964
Cortical Stroma_P0_TSC--positive	Ifi204	0.268822	0	0.0172457	0.0410205	0.206956	0.0488963	0.0162668	0.118286	0	0	0.0130026
Cortical Stroma_P0_TSC--positive	Srsf2	0.561442	0.376856	0.0767027	0.553059	0.626437	0.703401	0.497958	0.815335	0.562568	1.37054	0.598195
Cortical Stroma_P0_TSC--positive	Ndufa2	0.292084	0.0599845	0.224986	0.570561	0.384737	0.342447	0.326778	0.457293	0.181004	1.06268	0.393983
Cortical Stroma_P0_TSC--positive	Snrpf	0.458959	0.283784	0.119901	0.583356	0.249002	0.412617	0.1772	0.520849	0.335633	0.696993	0.803508
Cortical Stroma_P0_TSC--positive	Alyref	0.374002	0.0686079	0.103477	0.393855	0.2088	0.285282	0.186015	0.359288	0.10856	0.575393	0.708631
Cortical Stroma_P0_TSC--positive	Tomm40	0.282714	0.061727	0.0261091	0.361121	0.103985	0.252044	0.149943	0.335452	0.171858	0.434685	0.264506
Cortical Stroma_P0_TSC--positive	Uqcc2	0.316196	0.123171	0.211856	0.565787	0.351555	0.209729	0.296231	0.41364	0.313021	0.731996	0.375002
Cortical Stroma_P0_TSC--positive	Mgst1	0.56018	-0.0432126	0.0900912	-0.317092	0.413249	-0.0319198	-0.33032	0.388979	-0.1065	-0.987292	0.253378
Cortical Stroma_P0_TSC--positive	Myl9	1.04427	0.0336404	0.0125299	0.526467	0.708132	0.352134	0.247578	0.770403	0.0732347	0.935316	0.246258
Cortical Stroma_P0_TSC--positive	Etfb	0.335895	0.165074	0.334417	0.676531	0.240445	0.131537	0.17584	0.27211	-0.00655623	0.584839	0.207168
Cortical Stroma_P0_TSC--positive	Snrpb2	0.29948	-0.0560577	0.0560659	0.588596	0.437094	0.260447	0.353301	0.373638	0.122305	0.256975	0.307779
Cortical Stroma_P0_TSC--positive	F2r	0.34564	0.0259879	-0.0746786	0	0.136635	-0.0203393	-0.0403616	0.0482147	-0.00676342	0.771194	-0.17495
Cortical Stroma_P0_TSC--positive	Timp2	0.456279	0.0718386	-0.074129	-0.555582	0.255735	0.181002	0.17615	0.291831	0.148079	1.10081	0.0599431
Cortical Stroma_P0_TSC--positive	Srm	0.340571	0.23308	-0.0714701	0.216806	0.009218	0.27868	0.252529	0.358248	0.187604	0.122662	0.273168
Cortical Stroma_P0_TSC--positive	Pcolce	0.287573	-0.000303018	0.0250805	0.0405277	0.533386	0.013641	-0.019632	0.217368	-0.012313	0.433151	0.0400244
Cortical Stroma_P0_TSC--positive	G0s2	0.307503	0.0147241	0.00567439	-0.0312087	0.447703	-0.00445236	-0.0455739	0.0430904	-0.0537582	-0.0319736	0.0254263
Cortical Stroma_P0_TSC--positive	Fstl1	0.329194	-0.148052	-0.071269	0.0995209	0.151849	-0.0670544	0.02704	0.0620774	-0.195036	0.466415	-0.172302
Cortical Stroma_P0_TSC--positive	Arpc2	0.306994	0.00280233	-0.07615	-0.235983	0.270658	0.145065	-0.0433555	0.270683	0.0238494	-0.174843	-0.131351
Cortical Stroma_P0_TSC--positive	Slirp	0.29701	0.183217	0.193289	0.141835	0.242188	0.220503	0.262033	0.180973	0.132144	0.33959	0.0573879
Cortical Stroma_P0_TSC--positive	Ndufs5	0.31363	0.182647	0.0605936	-0.140381	0.244281	0.212604	0.108592	0.300114	-0.0161038	-0.400956	-0.163213
Cortical Stroma_P0_TSC--positive	Hmgb1	0.46535	0.0503658	-0.231839	-0.168977	0.471956	0.313004	-0.0842217	0.647351	0.041894	0.682234	0.462895
Cortical Stroma_P0_TSC--positive	Uqcrc1	0.273221	0.0956077	0.144203	0.489591	0.240947	0.131678	-0.0234513	0.182555	0.0292105	0.0501605	0.279854
Cortical Stroma_P0_TSC--positive	Tubb4b	0.471924	-0.165354	-0.00183189	-0.28035	0.234619	0.14418	-0.15194	0.286895	-0.0126703	0.772972	-0.00865001
Cortical Stroma_P0_TSC--positive	Tmsb4x	0.408215	0.563824	-0.403859	-0.0214012	0.447663	0.121175	0.0244102	0.186712	0.0182075	0.513563	-0.648376
Cortical Stroma_P0_TSC--positive	Cdh11	0.290735	-0.0237703	-0.0293629	0	0.430264	0.0434207	0.104017	0.127996	0.0277042	0.373051	0.0827285
Cortical Stroma_P0_TSC--positive	Bgn	0.433829	-0.0117067	-0.000821757	0.451705	0.576306	0.0243113	0.066569	0.223169	0.031338	1.17346	0.489498
Cortical Stroma_P0_TSC--positive	Tsc22d1	0.397189	0.226777	-0.0883161	-0.508196	0.0895454	0.40001	0.20962	0.422178	0.108247	0.341194	-0.902796
Cortical Stroma_P0_TSC--positive	Fibp	0.303119	0.144261	0.167319	-0.79088	0.0166666	0.173003	0.156097	0.311235	0.0817467	0.327294	0.155945
Cortical Stroma_P0_TSC--positive	Lgals1	0.327948	-0.0562002	-0.242204	8.71865e-05	0.324169	-0.0327185	-0.049315	0.0721729	-0.10765	0.235481	0.27641
Cortical Stroma_P0_TSC--positive	Calm2	0.265166	-0.00232393	-0.0576328	-0.185902	0.185915	0.138033	-0.160296	0.215043	0.0232355	0.286693	0.0832887
Cortical Stroma_P0_TSC--positive	Emp1	0.287932	0.0266069	0.0683906	0.0417617	0.154738	0.113511	0.0770565	0.135901	0.0456682	0.992259	0.108659
Cortical Stroma_P0_TSC--positive	Akirin2	0.341601	0.206054	0.11733	-0.160665	0.24664	0.225552	0.122235	0.231712	0.276953	0.255854	0.0229187
Cortical Stroma_P0_TSC--positive	Snai2	0.331443	-0.00794277	0.0260847	0.251666	0.262066	-0.0596334	-0.0442739	0.0870926	-0.0345245	0.397504	0.258634
Cortical Stroma_P0_TSC--positive	Calm1	0.324073	-0.106417	-0.115146	-0.0854808	0.417187	0.173626	-0.116309	0.509464	0.043478	1.36663	-0.253721
Cortical Stroma_P0_TSC--positive	Nars	0.315105	0.0587641	0.182586	-0.296408	0.102189	0.195745	0.141069	0.208049	0.168467	0.082875	0.432882
Cortical Stroma_P0_TSC--positive	Akr1b3	0.351307	-0.163028	-0.102241	0.400909	0.179808	-0.0196066	-0.0271466	0.312771	0.108674	0.120012	0.202431
Cortical Stroma_P0_TSC--positive	Tuba1c	0.33943	-0.169614	0.192177	-0.420965	0.0480795	0.0182334	0.00260655	0.164089	0.137925	0.283779	0.38564
Cortical Stroma_P0_TSC--positive	Tgfb1i1	0	0	0	0	0	0	0	0	0	0	0
Cortical Stroma_P0_TSC--positive	Itm2b	0.335114	0.504402	0.422922	-0.383892	0.190558	0.304888	0.359976	0.311536	0.0566518	0.102874	-0.380571
Cortical Stroma_P0_TSC--positive	Gpx1	0.329803	-0.24857	0.165031	0.361638	0.362788	0.0143684	-0.0552872	0.327073	0.0673468	-0.293084	0.40644
Cortical Stroma_P0_TSC--positive	Hnrnpu	0.289358	0.0936109	-0.0891385	0.741554	0.0706373	0.0925857	-0.05438	0.183527	0.134096	0.0828983	0.398362
Cortical Stroma_P0_TSC--positive	Acta2	0.356435	0.0426477	-0.0423442	0.463466	0.0192446	0.0869619	0.0927532	0.372794	0.031908	0.716368	-0.0729922
Cortical Stroma_P0_TSC--negative	Rpl15	-0.394502	-0.230891	-0.289413	-0.48357	-0.384824	-0.380865	-0.301378	-0.308358	-0.235754	-0.265033	-0.314494
Cortical Stroma_P0_TSC--negative	Gm13305	-0.462379	-0.139697	-0.133982	-0.200958	-0.568016	-0.289352	-0.170509	-0.662091	-0.188751	-0.354327	-0.571083
Cortical Stroma_P0_TSC--negative	Rps7	-0.300547	-0.112196	-0.157373	0.114892	-0.244795	-0.232233	-0.160336	-0.322927	-0.119363	-0.0339293	-0.209029
Cortical Stroma_P0_TSC--negative	Rpl7	-0.270587	-0.111693	-0.265892	-0.212256	-0.221775	-0.0914446	-0.134162	-0.273935	-0.152757	-0.0922525	-0.143198
Cortical Stroma_P0_TSC--negative	Oxct1	-0.456038	-0.284121	-0.192544	-0.322599	-0.418719	-0.220724	-0.280751	-0.301478	-0.136485	-0.0130797	-0.0756984
Cortical Stroma_P0_TSC--negative	Rpl4	-0.285603	-0.195594	-0.198544	0.42068	-0.277519	-0.18205	-0.170978	-0.247746	-0.121201	-0.096513	0.0614338
Cortical Stroma_P0_TSC--negative	H1f0	-0.865214	-0.10216	-0.451803	-1.87836	-0.640288	-0.734986	-0.341088	-0.580784	-0.609758	-0.0699913	-0.66706
Cortical Stroma_P0_TSC--negative	Ecm1	-0.61069	-0.0888455	-0.0480279	0.126714	-0.686758	-0.042914	-0.0650966	-0.559086	-0.0849877	-0.652079	-0.228215
Cortical Stroma_P0_TSC--negative	Gm10260	-0.805345	-0.603154	-0.694898	-0.432861	-0.828572	-0.713955	-0.728637	-0.701263	-0.587714	-0.0625402	-0.696971
Cortical Stroma_P0_TSC--negative	Hist1h1c	-0.313146	-0.0568504	-0.122935	-0.249859	-0.132337	-0.286236	-0.128117	-0.177458	-0.160589	-0.262225	-0.118244
Cortical Stroma_P0_TSC--negative	Rpl7a	-0.266681	-0.322021	-0.396862	0.686695	-0.330784	-0.291576	-0.31085	-0.297593	-0.185443	-0.103164	-0.157429
Cortical Stroma_P0_TSC--negative	Eef2	-0.397422	-0.327312	-0.229949	0.0785347	-0.291249	-0.315758	-0.208887	-0.230001	-0.181532	0.220739	-0.0390968
Cortical Stroma_P0_TSC--negative	Hist1h4i	-0.329618	-0.232751	-0.191653	-0.128555	-0.0867278	-0.253492	-0.254329	-0.0454548	-0.278047	0	-0.132827
Cortical Stroma_P0_TSC--negative	Stmn1	-0.469352	-0.132072	-0.567461	-0.805737	-0.402884	-0.393327	-0.567912	-0.107561	-0.551139	-0.317882	0.201375
Cortical Stroma_P0_TSC--negative	Hist1h2bc	-0.429679	0.0505944	-0.0843459	-0.310645	-0.19613	-0.322863	-0.253176	-0.230386	-0.402736	-0.171491	-0.100088
Cortical Stroma_P0_TSC--negative	6330403K07Rik	-0.352942	0.0516908	0.0134066	-0.247204	-0.247003	0.0246805	-0.00727382	-0.276734	-0.0730376	-1.02944	0.0605934
Cortical Stroma_P0_TSC--negative	Sepw1	-0.271667	-0.175534	-0.186795	-0.255644	-0.104834	-0.259119	-0.176986	-0.292269	-0.289477	-0.250591	0.246016
Cortical Stroma_P0_TSC--negative	Wtap	-0.29528	-0.0717751	-0.299069	0.188792	-0.349144	-0.133979	-0.194516	-0.231923	-0.234492	-0.0846318	-0.351352
Cortical Stroma_P0_TSC--negative	Csrp2	-0.267418	0.100792	-0.127937	-0.299158	-0.127615	-0.105524	-0.163212	0.0299771	-0.255504	0.0855831	0.255353
Early Distal Tubule_P0_TSC--positive	Cacna1a	0.225728	0.446376	0.376138	-0.0835212	0.108743	0.246748	0.231548	0.154393	0.326811	0.056201	0.0319259
Early Distal Tubule_P0_TSC--positive	Ndufb4	0.370485	0.387831	0.403504	0.124138	0.119651	0.295621	0.176109	0.276283	0.00550946	0.784917	0.427378
Early Distal Tubule_P0_TSC--positive	Snhg9	0.137294	0.301048	0.186344	0.140747	0.151193	0.176685	0.219002	0.205356	0.200586	0.0296439	-0.0893216
Early Distal Tubule_P0_TSC--positive	Ly6a	0.024739	0.777833	1.12783	0.0893673	0.0402685	-0.170134	-0.0284715	0.0782836	0.025139	0	0.512201
Early Distal Tubule_P0_TSC--positive	Gm5914	0.171032	0.408054	0.234988	-0.204311	0.174833	0.314847	0.252064	0.137938	0.323248	0.145224	0.144537
Early Distal Tubule_P0_TSC--positive	Gm26917	0.248254	0.476596	0.433765	0.248335	0.213277	0.214756	0.207752	0.250624	0.362524	-0.114069	0.204528
Early Distal Tubule_P0_TSC--positive	Cox17	0.140133	0.294368	0.386655	0.462651	0.251465	0.230084	0.113163	0.158985	0.262666	-0.106311	0.620132
Early Distal Tubule_P0_TSC--positive	Pink1	0.119314	0.404128	0.31733	0.010788	0.194253	0.0331827	0.202149	0.0473454	0.121905	0.332144	0.298961
Early Distal Tubule_P0_TSC--positive	B930036N10Rik	0.0173515	0.297983	0.0130101	0.461709	0.00938688	0.0176679	0.0906006	0.0711167	0.0307903	0	0.0130035
Early Distal Tubule_P0_TSC--positive	Scg5	0.0248145	0.376547	0.199717	0.0445489	0.0187853	0.0668318	0.148475	0.0288876	0.303544	0.056201	0.00748778
Early Distal Tubule_P0_TSC--positive	Ybx3	0.159609	0.342478	-0.0550487	0.121351	0.165551	0.264065	0.309865	0.230912	0.176026	0.0667122	0.246184
Early Distal Tubule_P0_TSC--positive	Sppl3	0.196473	0.296304	0.262652	0.184082	0.113189	0.177986	0.0888799	0.133799	0.177026	0.417611	0.301462
Early Distal Tubule_P0_TSC--positive	5031425E22Rik	-0.0129205	0.305031	0.192677	0.0527106	0.0937528	0.114667	0.108809	0.0379019	0.157892	0.374739	0.195839
Early Distal Tubule_P0_TSC--positive	Gpc3	0.523116	0.457504	0.216776	-0.167171	0.310168	0.212779	0.318566	0.506536	0.0687782	0.362501	0.0361867
Early Distal Tubule_P0_TSC--positive	E2f1	-0.00780421	0.343246	0.0562051	0.263619	0.0124508	0.0405038	-0.00133915	0.0593845	0.0288714	-0.063726	0.120025
Early Distal Tubule_P0_TSC--positive	Abracl	0.275605	0.316141	0.192324	0.225137	0.0437344	0.0884421	0.0431261	0.145945	0.18998	0.16201	0.597812
Early Distal Tubule_P0_TSC--positive	Ifitm3	0.310128	0.279866	0.00709632	-0.166685	0.200262	0.0255256	0.174255	0.211972	0.26905	0.517218	-0.333168
Early Distal Tubule_P0_TSC--positive	mt-Nd2	0.00770259	0.335873	0.229559	0.214759	0.186921	0.0579354	0.202491	0.0132262	0.277241	0.127739	0.746539
Early Distal Tubule_P0_TSC--positive	Hspa5	0.0441481	0.282378	0.129443	0.518187	-0.0760751	0.284467	0.137264	0.365859	0.0151528	-0.526711	0.0495186
Early Distal Tubule_P0_TSC--positive	2610524H06Rik	0.03676	0.312588	-0.00708437	0.217267	0.150762	0.0405111	0.00961029	0.0457699	-0.039463	0.273216	0.0637565
Early Distal Tubule_P0_TSC--positive	Grn	0.0425998	0.344375	0.0212231	0.116155	0.172182	0.0456813	0.120737	0.0094831	0.119018	-0.0832387	-0.0762512
Early Distal Tubule_P0_TSC--positive	Ppp2r3a	0.0281327	0.266103	0.113393	0.0424408	0.0339504	0.0229724	0.00964877	0.0157191	0.110259	0.0066216	-0.096009
Early Distal Tubule_P0_TSC--positive	Fubp1	-0.0090434	0.395852	-0.0560681	0.419576	-0.0994015	0.176269	0.0780018	0.255593	-0.0155816	0.079959	0.0820073
Early Distal Tubule_P0_TSC--positive	Epha4	0.00939621	0.407508	0.0706058	0.0405277	-0.0361612	0.0957533	0.130858	0.00385975	0.0101097	0	-0.126168
Early Distal Tubule_P0_TSC--positive	Plgrkt	0.201956	0.319843	0.217602	0.154541	0.132842	0.0960762	0.137031	0.140526	0.12468	-0.10885	0.221364
Early Distal Tubule_P0_TSC--positive	Gm17750	0.00309458	0.284591	0.224282	0	-0.0161408	0.00536237	0.0124007	-0.00477573	0.0874756	0	0
Early Distal Tubule_P0_TSC--positive	Tax1bp3	0.0850149	0.370192	-0.0736572	-0.0691783	0.191389	0.0768652	-0.00379537	-0.0407056	0.0871084	-0.158472	0.192292
Early Distal Tubule_P0_TSC--positive	Cdc34	0.160686	0.317752	0.149485	0.223934	0.0837369	0.209267	0.159155	0.0551871	0.157849	0.356314	0.109402
Early Distal Tubule_P0_TSC--positive	Mat2a	0.126405	0.376773	-0.0497546	0.462206	0.11328	0.0861542	0.191797	0.18131	-0.0293037	0.191389	-0.0165378
Early Distal Tubule_P0_TSC--positive	Rbbp6	-0.117251	0.465631	0.127277	0.0872402	0.099041	0.086035	0.186593	-0.110518	-0.0763164	0.125199	-0.208048
Early Distal Tubule_P0_TSC--positive	Lamc2	-0.00392702	0.336028	0.0501154	-0.0402932	0	0.0185505	-0.00923436	0.00535874	0.12877	0	0
Early Distal Tubule_P0_TSC--positive	Actr1b	0.124463	0.263739	0.177594	-0.0784588	0.100876	0.16918	0.0777588	0.217719	0.138746	0.588924	0.0153529
Early Distal Tubule_P0_TSC--positive	Slc39a7	0.0752759	0.314504	0.0897722	-0.346389	-0.0162259	0.0976539	0.0113467	0.155477	0.103584	-0.437482	-0.0587561
Early Distal Tubule_P0_TSC--positive	Kcmf1	0.143933	0.36924	0.258967	0.0882291	0.0906256	0.12145	0.0866373	0.181544	0.140257	0.125761	0.117232
Early Distal Tubule_P0_TSC--positive	Psme4	0.0489623	0.274826	0.0936412	-0.301846	0.029896	0.0723383	0.113795	0.149473	0.0738446	0.000328377	0.20477
Early Distal Tubule_P0_TSC--positive	Rnf149	0.0601304	0.3206	0.213408	-0.253504	0.109353	0.084475	0.182471	0.0875863	0.0839395	0.355414	0.0976637
Early Distal Tubule_P0_TSC--positive	Slco3a1	0.0878388	0.314434	-0.103758	0.0358473	0.0614927	0.0585135	0.0401652	0.157547	0.0162942	0.056201	0.254754
Early Distal Tubule_P0_TSC--positive	2021-09-15	0.0935043	0.394482	0.214517	-0.455716	0.2201	0.252226	0.071933	0.0567474	0.087228	0.495272	0.392079
Early Distal Tubule_P0_TSC--positive	Igf2bp3	0.0727149	0.39584	-0.00928393	0.0084533	0.102509	-0.0403604	-0.0396036	0.0582833	-0.0642308	0.312882	0.430743
Early Distal Tubule_P0_TSC--positive	Atox1	0.197496	0.320909	0.322117	0.0151409	0.0756264	0.256482	0.133036	0.239501	0.321809	-0.366483	0.170646
Early Distal Tubule_P0_TSC--positive	Tomm7	0.191854	0.347283	0.166829	-0.197788	0.13243	0.197201	0.174216	0.246457	0.197728	0.26715	0.179454
Early Distal Tubule_P0_TSC--positive	Psma7	0.0609682	0.287788	-0.248535	-0.205104	-0.0504528	0.140173	-0.107355	0.280436	0.0152071	0.496903	0.151103
Early Distal Tubule_P0_TSC--positive	Dcaf8	0.051353	0.267699	0.209906	-0.120775	0.0414006	0.080524	0.0934853	0.067669	-0.0298515	-0.319906	-0.416248
Early Distal Tubule_P0_TSC--positive	Ppp1cb	0.0589437	0.344868	0.0597527	-0.29069	0.0795656	0.0162685	-0.0488969	0.0794777	0.000525264	-0.0973948	0.0751034
Early Distal Tubule_P0_TSC--positive	Actr10	0.0293917	0.293917	0.0214202	-0.100255	-0.0675088	0.0102167	0.00912678	0.0431723	0.00315204	-0.25131	-0.123035
Early Distal Tubule_P0_TSC--positive	Suclg1	0.136701	0.371092	0.210908	-0.409337	-0.00093879	0.0986573	0.123954	0.261472	0.0710455	0.20976	0.140128
Early Distal Tubule_P0_TSC--positive	Hddc2	0.0956438	0.298421	0.0059955	-0.149793	0.0744064	0.111241	0.0691152	0.160546	-0.138339	-0.268512	-0.0645999
Early Distal Tubule_P0_TSC--positive	Gm9843	0.0477238	0.467564	0.137089	0.2894	0.032538	0.14213	0.0804912	0.194421	0.153062	0.0105196	0.0397082
Early Distal Tubule_P0_TSC--positive	Hoxb7	0.0252764	0.49381	-0.0742087	-0.103054	-0.0255016	0.10454	0.0742471	0.0179207	0.169916	-0.0378975	0.12812
Early Distal Tubule_P0_TSC--positive	Gtf3a	0.0972895	0.384063	0.198309	-0.0712961	0.121602	0.147809	0.109318	0.179639	0.243227	0.239345	0.119285
Early Distal Tubule_P0_TSC--positive	Cldnd1	0.0819858	0.321351	0.0280559	-0.271644	0.138608	0.053937	0.107291	0.0162624	0.0026042	0.300283	0.00724391
Early Distal Tubule_P0_TSC--positive	App	0.09949	0.335995	0.0409993	-0.648286	0.176103	0.0565284	0.209304	0.146368	0.232331	-0.287841	0.126443
Early Distal Tubule_P0_TSC--positive	Rtf1	0.119302	0.344181	0.132202	0.514718	0.154752	0.131696	0.229949	0.127559	0.0666272	-0.521872	0.0556126
Early Distal Tubule_P0_TSC--positive	Churc1	0.119271	0.428356	0.195639	0.360456	0.106174	-0.0383376	0.0444878	0.0237112	0.0150412	-0.559714	0.236056
Early Distal Tubule_P0_TSC--positive	Tdg	0.133494	0.29964	0.024138	-0.224263	0.0620107	0.162042	0.187399	0.194394	0.0406589	0	0.112824
Early Distal Tubule_P0_TSC--positive	Mcm3	-0.0381243	0.345138	-0.153357	0.19333	-0.00233308	0.0414833	-0.0973169	0.0361461	0.0244228	0.30782	0.0437772
Early Distal Tubule_P0_TSC--positive	Tox3	0.0035697	0.269278	0.0465885	-0.135821	0.0171693	0.131191	0.127926	0.0207103	0.226956	0	-0.00450641
Early Distal Tubule_P0_TSC--positive	Tmem59	0.170741	0.316088	0.117485	-0.406157	0.0877213	-0.0768323	0.130052	0.0982688	0.0112761	-0.221865	-0.125094
Early Distal Tubule_P0_TSC--positive	4833439L19Rik	0.108579	0.323553	0.212707	-0.0853436	0.237545	0.0927189	0.0964886	0.156572	0.0905027	0.143048	0.170666
Early Distal Tubule_P0_TSC--positive	Atp2a2	0.0290851	0.283488	0.245207	-0.00591285	0.0574719	0.143306	0.0897819	0.217755	0.0839437	-0.00990796	-0.0446654
Early Distal Tubule_P0_TSC--positive	Atg4d	0.0311347	0.26998	0.118406	0.0989367	-0.00537131	0.0176649	0.0424892	0.0140645	0.0119791	0.0692082	-0.0451817
Early Distal Tubule_P0_TSC--positive	Ndufs4	0.0864668	0.298438	0.0571387	-0.399129	0.166852	-0.00655174	0.00801036	0.0389457	0.0538468	-0.905709	0.08955
Early Distal Tubule_P0_TSC--positive	Smim7	0.205334	0.336114	0.160138	-0.0260363	0.199395	0.0174195	0.186691	0.0789039	-0.0881916	-0.0679862	-0.0477632
Early Distal Tubule_P0_TSC--positive	Gabarap	-0.0102618	0.336731	0.171599	-0.655595	0.0104172	-0.0677853	0.096811	-0.117307	-0.00535888	0.321668	0.085225
Early Distal Tubule_P0_TSC--positive	Timm9	0.0554215	0.30557	0.1819	-0.0734369	0.0821646	0.0214846	0.107861	0.117716	0.0372056	-0.0932272	-0.0519495
Early Distal Tubule_P0_TSC--positive	Pcna	-0.0150763	0.292669	-0.0387378	0.289932	0.00307668	0.12676	0.0379632	0.0905076	0.183738	-0.00290011	0.0991281
Early Distal Tubule_P0_TSC--positive	Lamc1	0.0570902	0.294169	0.132647	0.066121	0.161953	0.0778668	0.0291861	0.113687	0.0382095	-0.513931	0.0335133
Early Distal Tubule_P0_TSC--positive	Abcd3	0.0917273	0.302641	0.112765	0.000264132	-0.0150215	0.0621167	0.005519	0.105566	0.0088083	0.0494563	-0.0804117
Early Distal Tubule_P0_TSC--positive	Fam96a	-0.00269979	0.353139	0.198315	-0.579596	0.127054	0.0233621	-0.0735363	0.200995	-0.0877768	0.402095	0.128746
Early Distal Tubule_P0_TSC--positive	Mthfd2l	0.0609899	0.348057	0.0686201	-0.4513	-0.0482439	0.0311593	0.166805	0.102103	0.172579	-0.0754201	-0.00224292
Early Distal Tubule_P0_TSC--positive	Rhno1	0.106574	0.294968	0.0155047	0.0180365	0.0636026	0.112158	0.0208732	0.118889	0.103432	-0.381237	0.241607
Early Distal Tubule_P0_TSC--positive	Fam92a	0.0444249	0.340018	-0.111264	-0.208315	0.0350402	0.101203	0.111968	0.104011	-0.0154795	0.032058	0.296181
Early Distal Tubule_P0_TSC--positive	Rmst	0.00225905	0.402681	0.0336867	0	0.0118926	0.228565	0.0910428	0.00251532	0.151918	0.0671597	0
Early Distal Tubule_P0_TSC--positive	Grsf1	0.037619	0.271603	0.122856	-0.196081	0.0526407	0.0913551	0.0675269	0.0532854	-0.0295726	0.364298	0.277826
Early Distal Tubule_P0_TSC--positive	Mxi1	-0.0284566	0.269319	0.0419172	0.177039	-0.051656	-0.0230606	0.0401614	-0.0402691	0.0027127	-0.202839	0.0502303
Early Distal Tubule_P0_TSC--positive	Sdf4	0.047539	0.341115	0.14858	0.658262	-0.00314301	0.12342	-0.0208942	0.199637	0.0392492	-0.183648	-0.0203777
Early Distal Tubule_P0_TSC--positive	Btg1	-0.111182	0.294497	-0.243357	0.272866	-0.0558274	-0.251689	-0.220959	0.0939823	-0.00333274	-0.129183	-0.274408
Early Distal Tubule_P0_TSC--negative	Eif1	-0.267209	-0.326544	-0.310984	-0.0740702	-0.177979	-0.156688	-0.271144	-0.239657	-0.237672	-0.498759	-0.152229
Early Distal Tubule_P0_TSC--negative	Cenpa	0.167584	-0.680462	-0.0513175	-1.42479	0.00954181	-0.132951	-0.26865	0.0974592	-0.0048496	0.192087	0.709096
Early Distal Tubule_P0_TSC--negative	Cbx3	-0.0837735	-0.363308	-0.136862	0.028354	-0.0508808	-0.00559516	-0.00465919	-0.0793413	-0.185699	0.642957	-0.160957
Early Distal Tubule_P0_TSC--negative	Etl4	0.169638	-0.266446	-0.0788712	0.0302249	0.168489	0.0734782	0.0758847	0.0940328	0.0859633	0.117187	-0.178311
Early Distal Tubule_P0_TSC--negative	Ethe1	-0.0764292	-0.394183	-0.214488	-0.635547	-0.0252551	-0.0973611	-0.0238501	0.00737672	-0.253499	-0.033222	-0.304742
Early Distal Tubule_P0_TSC--negative	Nde1	-0.0106852	-0.284205	-0.0975626	-0.139581	0.0182112	0.030275	-0.0930265	-0.00782509	-0.0681817	0.323472	0.103887
Early Distal Tubule_P0_TSC--negative	Gstp1	-0.0945183	-0.386903	-0.192449	-0.171555	-0.142858	-0.0722543	-0.0548592	-0.0518873	-0.343673	-0.379093	0.0990703
Early Distal Tubule_P0_TSC--negative	Tpx2	0.100208	-0.392696	-0.0482471	0.025215	0.00236626	-0.0530908	-0.0995703	-0.005146	-0.154648	0	0.265082
Early Distal Tubule_P0_TSC--negative	Cmtm8	-0.00800422	-0.352595	-0.158125	0.0288794	-0.018775	-0.0305298	-0.0297957	-0.00699267	-0.141018	0	0.0337876
Early Distal Tubule_P0_TSC--negative	Rala	-0.0723723	-0.263714	-0.0765411	-0.714123	0.0568359	0.0580634	-0.1216	0.0727554	-0.216867	0.388363	-0.339316
Early Distal Tubule_P0_TSC--negative	Cdc20	0.212254	-0.327892	-0.149203	-0.0929302	0.00836708	0.00877577	-0.240576	0.0150865	-0.0899417	-0.0896454	0.459055
Early Distal Tubule_P0_TSC--negative	Rpa3	-0.0802786	-0.329682	0.0378139	0.0794671	-0.0623121	-0.0364856	-0.043491	0.0534793	-0.0916941	-0.110801	-0.0690972
Early Distal Tubule_P0_TSC--negative	Ncam1	-0.0310055	-0.289756	-0.189361	0.251666	0.227093	-0.218853	-0.243404	0.00626021	-0.0166681	-0.202727	-0.0309703
Early Distal Tubule_P0_TSC--negative	Sugt1	-0.00176384	-0.280024	-0.229949	-0.149735	-0.240762	-0.295396	-0.341815	-0.149904	-0.167135	-0.234922	0.375128
Early Distal Tubule_P0_TSC--negative	Nap1l1	-0.0852063	-0.370338	-0.320147	0.139527	-0.0182592	-0.198157	-0.284006	-0.0258258	-0.098715	-0.0257367	0.473451
Early Distal Tubule_P0_TSC--negative	Ube2n	0.139374	-0.264692	0.0672171	1.07592	0.213705	0.165858	-0.0679729	0.259704	-0.0859683	0.00137108	-0.10985
Early Distal Tubule_P0_TSC--negative	Rpl10-ps3	-0.183662	-0.281235	-0.201202	0.0653657	-0.248675	-0.216556	-0.139728	-0.207081	-0.17781	-0.180562	-0.0223239
Early Distal Tubule_P0_TSC--negative	Mthfd2	0.0375534	-0.335053	-0.113739	0.211821	-0.0404175	0.0134303	0.0157272	0.105753	-0.0215956	0.361018	-0.0602036
Early Distal Tubule_P0_TSC--negative	Rnf26	-0.00979787	-0.268641	-0.0385271	-0.0702972	0.0813328	-0.0135273	-0.162791	-0.0475113	-0.0508655	0.430452	0.0914704
Early Distal Tubule_P0_TSC--negative	Park7	0.0488009	-0.276469	-0.00394765	-0.0673058	-0.0692036	0.0134023	-0.0771042	0.0334416	-0.237148	-0.786471	-0.154076
Early Distal Tubule_P0_TSC--negative	Pea15a	0.0355095	-0.284298	0.0690677	-0.390456	0.000942129	-0.0713825	-0.0488631	0.0888607	-0.0385303	0.512687	-0.626252
Early Distal Tubule_P0_TSC--negative	Rps26-ps1	-0.282174	-0.415585	-0.205911	0.263671	-0.178768	-0.401872	-0.252946	-0.223854	-0.288116	-0.289808	-0.153549
Early Distal Tubule_P0_TSC--negative	Pkd2	-0.1932	-0.298287	0.0517846	-0.243926	-0.135837	-0.118752	-0.0790178	-0.157215	-0.0887952	-0.31742	-0.380458
Early Distal Tubule_P0_TSC--negative	Btc	0.00421478	-0.272451	-0.0144582	0	0	-0.00177056	0.0066905	-0.00792975	-0.0871613	0	0
Early Distal Tubule_P0_TSC--negative	Cenpf	0.088865	-0.554111	-0.185227	-0.146864	0.0505364	-0.133499	-0.212116	0.0309112	-0.122501	0.0942076	0.332395
Early Distal Tubule_P0_TSC--negative	Mrps14	-0.0987167	-0.397976	-0.201219	-0.158225	-0.228446	-0.0371681	-0.109177	-0.0345706	-0.207913	0.227241	-0.0412064
Early Distal Tubule_P0_TSC--negative	Gng12	-0.020876	-0.328374	0.0644504	-0.0265861	-0.0788988	-0.0620274	-0.0255395	-0.127767	-0.138711	-0.443467	-0.151841
Early Distal Tubule_P0_TSC--negative	Racgap1	0.0804139	-0.284714	-0.101177	0.0285393	0.0255028	-0.0344035	-0.123748	0.0645239	0.0238276	0.142587	0.17238
Early Distal Tubule_P0_TSC--negative	B9d1	-0.0744768	-0.354911	-0.172823	0.0606629	-0.0896694	-0.114913	-0.0176937	-0.148434	-0.196261	-0.192881	-0.0856948
Early Distal Tubule_P0_TSC--negative	Nudt21	-0.0915009	-0.34514	-0.262725	0.0493459	-0.0275784	-0.114546	-0.22019	-0.047409	-0.157381	-0.237137	0.289087
Early Distal Tubule_P0_TSC--negative	Knstrn	-0.0871882	-0.371812	-0.0703765	-0.408931	0.0235502	-0.0970268	-0.184219	0.00509331	-0.00604559	0.0942076	0.0175318
Early Distal Tubule_P0_TSC--negative	Cdca8	0.159229	-0.344633	-0.182976	-0.260457	-0.0146098	-0.0595205	-0.156459	0.0603699	-0.000986585	0.0942076	0.612205
Early Distal Tubule_P0_TSC--negative	Ccdc124	0.0867654	-0.281464	-0.190755	-0.543644	-0.00712763	0.126042	-0.125613	0.251683	-0.13812	-0.315901	-0.0751044
Early Distal Tubule_P0_TSC--negative	Birc5	-0.00836756	-0.637418	-0.266956	-0.610843	-0.0397412	-0.178582	-0.289068	0.0200911	-0.283215	-0.104406	0.430057
Early Distal Tubule_P0_TSC--negative	Psma2	0.13027	-0.314541	-0.168059	-0.415604	0.0549139	0.129699	-0.106425	0.274292	-0.0394885	-0.423239	-0.0962509
Early Distal Tubule_P0_TSC--negative	Ccna2	-0.0362466	-0.449913	-0.0176622	-0.00603941	0.0373263	-0.0670755	-0.180542	0.0270075	-0.0669517	0	0.28376
Early Distal Tubule_P0_TSC--negative	Naa10	0.0188577	-0.281995	-0.120393	0.460515	-0.0325347	0.0613492	-0.037921	0.0532556	0.03121	0.346322	0.096557
Early Distal Tubule_P0_TSC--negative	Bcl2l12	-0.103621	-0.317409	-0.208008	-0.30675	-0.0850317	-0.0839161	-0.187757	-0.107399	-0.168519	0.227366	-0.136679
Early Distal Tubule_P0_TSC--negative	Gm11808	-0.13055	-0.320475	-0.0165994	0.0200364	-0.294156	-0.122405	-0.0828496	-0.0773096	-0.127786	0.430554	0.0112021
Early Distal Tubule_P0_TSC--negative	Ccnb2	0.0132359	-0.404736	0.000206689	-0.55742	-0.0942764	-0.0930249	-0.1897	0.0154141	-0.151089	0	0.0106579
Early Distal Tubule_P0_TSC--negative	Abt1	-0.00297869	-0.264006	-0.0257287	0.0745026	-0.0340046	-0.0101277	0.0651267	0.00645443	-0.0866783	-0.00373132	-0.131601
Early Distal Tubule_P0_TSC--negative	Fam149a	0.055262	-0.305318	-0.0312844	0.0783882	0.151605	0.00845414	-0.019692	0.0707338	0.0957795	-0.0939779	0.193311
Early Distal Tubule_P0_TSC--negative	Cdk1	0.0464972	-0.331092	-0.187718	-0.172437	0.138162	-0.113285	-0.183522	0.0823634	-0.119269	-0.384478	0.378665
Early Distal Tubule_P0_TSC--negative	0610011F06Rik	-0.0118274	-0.330842	0.128901	-0.401652	-0.0421416	0.00196865	0.0202906	-0.00402826	-0.140563	-0.277256	-0.0400519
Early Proximal Tubule_P0_TSC--positive	Rps21	0.358387	0.349935	0.451617	0.495055	0.419375	0.395717	0.450881	0.471459	0.464012	-0.0893032	0.177343
Early Proximal Tubule_P0_TSC--positive	Grina	-0.0748576	-0.0559508	0.290866	0.17733	-0.0521465	-0.0381517	0.150057	-0.121126	-0.0131361	0.146475	-0.0680019
Early Proximal Tubule_P0_TSC--positive	RP23-306P12.2	0	0	0.265934	0	0.00547129	0	-0.008404	0.0150141	0.00341778	0	0
Early Proximal Tubule_P0_TSC--positive	Ncor1	0.190295	0.0972008	0.285637	0.0532442	0.178969	0.239342	0.262558	0.175073	0.162062	0.672515	-0.144207
Early Proximal Tubule_P0_TSC--positive	mt-Nd4	0.0390133	0.313863	0.287871	0.501182	0.10124	0.0526322	0.227918	-0.0774804	0.288852	0.358057	0.271787
Early Proximal Tubule_P0_TSC--positive	Selenbp1	0.107839	0.0716532	0.294071	-0.00440327	0.109665	0.0318744	-0.0287521	0.0341139	0.0356414	0.387056	-0.0610495
Early Proximal Tubule_P0_TSC--positive	Idh1	0.0241906	0.267944	0.488429	0.455868	-0.0757698	0.112429	0.0538124	0.151995	0.0994432	-0.788486	0.0515432
Early Proximal Tubule_P0_TSC--positive	Gcnt1	0.000437683	0.00903518	0.360215	0.125097	0.0191543	0.0121809	0.00833739	0.0186688	0.00337894	0	0.0382387
Early Proximal Tubule_P0_TSC--positive	Hint2	0.192605	0.181682	0.500321	0.266013	0.113675	0.277941	0.159394	0.367863	0.221547	-0.524413	0.330291
Early Proximal Tubule_P0_TSC--positive	Dera	0.410281	0.240631	0.288654	0.562972	0.195466	0.241099	0.18359	0.373551	0.178227	0.00660043	0.0861939
Early Proximal Tubule_P0_TSC--positive	Mpc2	-0.109285	-0.013049	0.559566	-0.0231639	-0.384059	0.0591223	0.211839	-0.0963484	0.109269	-1.23621	0.277631
Early Proximal Tubule_P0_TSC--positive	Fbxo22	0.03293	0.143377	0.268693	-0.00179403	0.0177685	0.134863	0.0566759	0.050492	0.0343458	-0.0509425	-0.145304
Early Proximal Tubule_P0_TSC--positive	Hnf4a	0.00349893	0.00923857	0.326038	0	0.0120337	0.00594857	0.00809295	0.0045754	0.00159168	0	0.00270571
Early Proximal Tubule_P0_TSC--positive	Bdh2	0.015325	-0.00905256	0.33245	-0.0552908	0.000102682	-0.0209701	-0.0183881	0.0477508	0.0181659	-0.45776	0
Early Proximal Tubule_P0_TSC--positive	Smagp	0.0117247	-0.0303561	0.435632	-0.781865	0.0308446	0.013732	-0.010508	0.0915339	0.0229127	0.0688256	-0.18702
Early Proximal Tubule_P0_TSC--positive	Cyba	0.208855	0.319868	0.533369	-0.329445	0.314085	0.0796622	0.0855932	0.445789	0.121586	0.820537	-0.333936
Early Proximal Tubule_P0_TSC--positive	Bloc1s2	-0.00886774	0.0697747	0.303831	0.0559731	0.124541	0.0451705	0.108582	0.11859	-0.0265318	0.366658	-0.0653548
Early Proximal Tubule_P0_TSC--positive	Cyp4a10	0	0	0.309772	0	0	0.000989609	0	0.00444501	-0.00037291	0	0
Early Proximal Tubule_P0_TSC--positive	mt-Co1	-0.206649	0.201359	0.317437	-0.161934	-0.145418	-0.121762	0.12038	-0.289506	0.0629624	-0.783093	-0.0920602
Early Proximal Tubule_P0_TSC--positive	Tmem176a	0.236679	0.0454891	0.426244	0.129887	0.246391	0.0682856	0.083171	0.162617	0.182315	0.387842	0.292902
Early Proximal Tubule_P0_TSC--positive	Smim24	-0.0253433	0.0109685	0.362932	-0.0289259	-0.00555308	-0.0154856	-0.00809963	-0.0379825	0.00395722	0.0460622	0.109003
Early Proximal Tubule_P0_TSC--positive	Acadm	0.0989827	-0.0408524	0.294818	-0.0579681	0.129745	0.0443093	-0.0178465	0.0980877	0.033628	0.574699	-0.23891
Early Proximal Tubule_P0_TSC--positive	Tprkb	0.0454818	-0.0634186	0.275034	4.0332e-06	0.119749	0.00722882	0.133893	0.0627302	-0.0435282	-0.149317	-0.164233
Early Proximal Tubule_P0_TSC--positive	Cnot6l	0.0470254	0.169608	0.275943	0.0754743	0.0349023	0.0796189	0.0702839	0.095229	0.125862	0.485377	0.182867
Early Proximal Tubule_P0_TSC--positive	Arrdc4	0.0699762	0.167563	0.266486	-0.0234664	0.0113891	-0.0314706	0.00988968	0.00897294	0.0678927	-0.000933852	-0.165103
Early Proximal Tubule_P0_TSC--positive	Acot1	-0.223562	0.136644	0.333846	0.249492	-0.0735427	0.0589331	0.00936068	-0.159712	0.228343	0.17315	-0.0034862
Early Proximal Tubule_P0_TSC--positive	Ascc1	0.00384172	0.0828937	0.26671	-0.304679	-0.00399576	0.0581681	0.0706554	-0.0071342	-0.019102	-0.000256709	0.047321
Early Proximal Tubule_P0_TSC--positive	Atp1b1	0.0477158	0.316222	0.737806	0.193027	0.0527789	0.101731	0.0939359	0.0291165	0.290971	0.0122579	0.0131088
Early Proximal Tubule_P0_TSC--positive	Ndfip2	0.13515	0.179802	0.298245	-0.0830327	0.116778	0.0851629	0.0532874	0.147496	0.0519732	0.509464	0.33552
Early Proximal Tubule_P0_TSC--positive	Lrp2	0.0150602	0.0373273	0.317356	0.0637647	0.0258692	0.0112049	0.00445337	0.00416904	-0.0159191	0	0
Early Proximal Tubule_P0_TSC--positive	Sult1d1	0.00491029	-0.0028409	0.390399	0	0.00640405	0.0127357	0.0277128	0.00129507	0.0168016	0	0.0136721
Early Proximal Tubule_P0_TSC--positive	Sat1	0.295245	0.114567	0.640532	-0.534779	0.596856	0.0521753	0.152496	0.255475	0.115224	0.7742	-0.660651
Early Proximal Tubule_P0_TSC--positive	2300009A05Rik	0.0087965	0.237409	0.33066	-0.225152	0.0466317	0.0570766	0.119615	0.146189	0.139004	0.0851128	0.070228
Early Proximal Tubule_P0_TSC--positive	Pcbd1	-0.0157245	0.0832137	0.391386	0	-0.0218189	0.0718997	0.0728101	0.00607049	-0.192801	0.355091	0.056938
Early Proximal Tubule_P0_TSC--positive	Paqr5	0.00860652	0.162551	0.311476	0	0.00308406	0.00722169	0.0217787	0.00408982	-0.00373422	0	0.00513007
Early Proximal Tubule_P0_TSC--positive	Calml4	0.10022	0.0343329	0.77455	-0.175016	0.085238	0.030023	0.02486	-0.031285	0.112167	-0.197099	0.248164
Early Proximal Tubule_P0_TSC--positive	Polr2a	0.0472941	0.0245934	0.268458	-0.399464	0.08485	0.0731502	0.0628711	0.0653317	-0.0525788	0.57543	0.256087
Early Proximal Tubule_P0_TSC--positive	Slc34a1	0.0228353	0.0100062	0.366201	0	0.0341474	0.0106972	0.0182317	0.015439	0.0202377	0	0.0214347
Early Proximal Tubule_P0_TSC--positive	Hdc	0.00380642	0.0598462	0.476932	0	0.010559	0.0181134	0.0049339	0.0287225	0.0154147	0	0.0103752
Early Proximal Tubule_P0_TSC--positive	Steap2	-0.0185846	-0.0101136	0.291742	0	-0.0206066	0.00126649	0.00502072	0.00920027	0.0198653	0	0.00524812
Early Proximal Tubule_P0_TSC--positive	Aldob	0.0509513	0.0255461	0.684275	0	0.0462467	0.0377008	0.0478857	0.0493596	0.0109046	0	0.00515689
Early Proximal Tubule_P0_TSC--positive	Hrsp12	-0.0503543	-0.0904906	0.585769	-0.0221626	-0.0504928	0.0243616	0.00334346	-0.0408843	0.0725029	-0.342645	0.146224
Early Proximal Tubule_P0_TSC--positive	Plac8	0.501164	0.0376137	0.32229	-0.473868	0.654901	0.00454663	0.0173999	0.343355	0.210588	1.11549	0.238324
Early Proximal Tubule_P0_TSC--positive	Krt8	0.0249518	-0.000735997	0.326086	0	0.0141469	0.011679	0.039117	0.00190491	0.157593	0	0.00289392
Early Proximal Tubule_P0_TSC--positive	Abhd14b	-0.00373225	-0.0084014	0.298364	0	0.0427794	0.0751822	0.0147837	0.0164821	0.0564047	0.174448	0.0725401
Early Proximal Tubule_P0_TSC--positive	Cdkn1a	0.01001	0.207557	0.276381	0.502346	-0.00824732	0.37774	0.191252	0.0170445	0.0615201	0.0688256	0.0437342
Early Proximal Tubule_P0_TSC--positive	Pdzk1	0.00485595	-0.00244797	0.483253	0.0566012	0.00325855	0.0127172	0.0148719	0.00916372	0.0119891	0	0.00270571
Early Proximal Tubule_P0_TSC--positive	Abhd17c	0.183349	0.216247	0.411194	-0.0411057	0.177238	0.191279	0.214529	0.154346	0.260544	-0.0610595	0.0556334
Early Proximal Tubule_P0_TSC--positive	Tmem27	-0.00808168	0.0162259	0.286839	0	0.0161373	0.00153302	0.0105177	0.00365156	0.0138802	0	0
Early Proximal Tubule_P0_TSC--positive	Ostc	0.12394	-0.0308121	0.293259	-0.273298	0.0854521	0.17831	0.183662	0.219803	-0.0687976	-0.463262	-0.516701
Early Proximal Tubule_P0_TSC--positive	Atp6ap2	-0.0227177	0.238428	0.297109	-0.689366	0.0324744	0.0346921	0.0183401	0.0546536	0.0271915	-0.37028	0.414741
Early Proximal Tubule_P0_TSC--positive	Tmem174	0.00661148	0	0.384822	0	0.016399	0.00609317	0.0026267	0	0	0	0
Early Proximal Tubule_P0_TSC--positive	Glud1	-0.0229431	-0.202526	0.37922	0.549306	0.0677182	-0.0517909	-0.132435	-0.0728323	-0.00806492	0.0340479	0.0101068
Early Proximal Tubule_P0_TSC--positive	Fxyd2	0.121577	0.0152946	0.936904	-0.0891468	0.110155	0.113522	0.0986949	0.137747	0.0918777	0.258701	0.258753
Early Proximal Tubule_P0_TSC--positive	Arhgap24	-0.0223242	0.0413539	0.314234	0.0742909	0.0468985	0.00195126	0.0515572	-0.0184618	0.0250336	0.174436	0
Early Proximal Tubule_P0_TSC--positive	Hmgcs1	-0.096009	0.0150857	0.281761	0.00868464	-0.0481895	0.0835317	0.0825703	0.00785046	0.064712	-0.197045	-0.076387
Early Proximal Tubule_P0_TSC--positive	Smim8	0.0248475	0.155151	0.310714	-0.321455	0.0165711	0.051617	0.0228053	0.0518759	0.0489911	0.304959	0.212085
Early Proximal Tubule_P0_TSC--positive	Ttc14	-0.0555384	0.188896	0.280249	0.254424	0.205379	0.12579	0.230051	0.00225491	0.124676	0.166493	0.314109
Early Proximal Tubule_P0_TSC--positive	Rabac1	0.121533	0.259404	0.331359	-0.0473924	0.172393	0.0237031	0.100532	0.261182	0.195026	-0.0738997	-0.271921
Early Proximal Tubule_P0_TSC--positive	Thnsl2	0.0345386	0.0109552	0.266593	0	0.0339203	0.043705	0.0110754	0.0393433	0.0186083	0.108266	0.006455
Early Proximal Tubule_P0_TSC--positive	Ttc36	0.0222078	0.167047	0.569786	0	0.035289	0.0298466	0.0399649	0.0401555	-0.0184457	0	0.00672188
Early Proximal Tubule_P0_TSC--positive	Hnrnpul2	0.112117	0.126271	0.267327	0.207197	0.0652689	0.0916535	0.000717799	0.0295734	-0.0237417	0.231707	-0.262838
Early Proximal Tubule_P0_TSC--positive	Fut9	0.00276493	0.0204819	0.339165	0.0302249	0.01296	0.00403761	0.0121911	0.00522436	0.010319	0	0
Early Proximal Tubule_P0_TSC--positive	Sepp1	-0.148351	0.00630149	0.277736	-0.0392514	-0.0386929	-0.246878	0.0760009	-0.310342	-0.0639	0.261447	-0.308218
Early Proximal Tubule_P0_TSC--positive	Ppm1a	0.166466	0.148401	0.283079	0.0986486	0.124974	0.159838	0.0908097	0.0984648	0.227891	0.480647	0.260762
Early Proximal Tubule_P0_TSC--positive	Dnajc21	0.145702	0.0584956	0.28172	-0.086666	0.162709	0.147871	0.174687	0.0758362	0.121776	0.270884	0.173154
Early Proximal Tubule_P0_TSC--positive	Sostdc1	0.0184185	0.0993707	0.571133	0	0.0246534	0.0109467	0.000510904	0.0131275	0.0278885	0	0.0143596
Early Proximal Tubule_P0_TSC--positive	Plpp2	-0.0138962	0.140652	0.281194	0.192281	0.0520578	0.00688381	-0.0302735	0.0706983	0.0373323	0	0.299466
Early Proximal Tubule_P0_TSC--positive	Cldn10	-0.00605913	-0.00434518	0.326817	0	0.0114024	0.00788711	0.00654475	0.00879692	-0.0176797	-0.315373	0
Early Proximal Tubule_P0_TSC--positive	Hao2	0.00308826	0.0344891	0.330954	0	-0.00275146	0.00529121	0	0.0161779	0.0176829	0	0
Early Proximal Tubule_P0_TSC--positive	Sema3c	0.0124546	-0.056297	0.432842	0	0.0100893	0.10831	0.132223	0.0141728	0.0661402	0.287983	0
Early Proximal Tubule_P0_TSC--positive	Rbm47	0.00163183	0.0492911	0.280972	0.0194684	-0.00415137	0.0302739	0.03449	-0.00564944	-0.0192965	0	0
Early Proximal Tubule_P0_TSC--positive	Susd3	0	0	0.285583	0.363199	-0.0108429	-0.00204178	-0.00280541	0.00634315	-0.012803	0	0
Early Proximal Tubule_P0_TSC--positive	Keg1	0.00728596	0.00447249	0.361688	0	0.00305287	0.00423979	0.0142153	0.0161574	0.00688715	0	0
Early Proximal Tubule_P0_TSC--positive	Mien1	-0.0195634	-0.12738	0.271868	-0.392307	-0.0199366	0.034625	-0.0244216	0.0221467	-0.0596405	0.00712145	0.118877
Early Proximal Tubule_P0_TSC--positive	Atp1a1	-0.116517	0.202519	0.274007	0.370893	-0.0551418	0.0536309	0.0444247	-0.0799525	0.196854	0.0240854	-0.04225
Early Proximal Tubule_P0_TSC--positive	Spink1	0.0115782	0.143839	0.400179	0	0.0144578	0.00508277	0.0242645	0.00406021	0.0032222	0	0.0095715
Early Proximal Tubule_P0_TSC--positive	Gclm	0.110784	-0.00111006	0.294847	0.0190312	0.161346	0.0884378	0.0508286	0.10607	0.0959641	0.183977	-0.00680463
Early Proximal Tubule_P0_TSC--positive	Tns1	0.142964	0.194174	0.283839	0	0.0144381	0.00298235	0.0655547	0.137105	0.0816331	0.268352	-0.0694762
Early Proximal Tubule_P0_TSC--positive	Acaa1b	0.0435576	0.139352	0.323476	0.083898	0.0450676	0.0269251	-0.0168491	0.0503336	0.0859782	0.196953	0.0503979
Early Proximal Tubule_P0_TSC--positive	Hoxb5os	0.0462027	-0.0946298	0.273291	0.245874	0.0130859	-0.0115969	-0.00189227	0.0165774	-0.0418492	0.0905597	0.0190124
Early Proximal Tubule_P0_TSC--positive	Cbr1	0.0774169	0.0679352	0.297015	-0.0666917	0.0957638	0.0587506	0.0519505	0.101015	-0.0578938	0.176759	-0.0885589
Early Proximal Tubule_P0_TSC--positive	Galnt11	-0.0577114	0.0355041	0.273702	0	0.0455167	0.0547637	0.0762762	0.0286918	0.0411491	-0.33643	0.0177322
Early Proximal Tubule_P0_TSC--positive	Rnaset2b	0.118116	0.13273	0.360103	0.0984141	0.24219	0.17526	0.149353	0.207683	0.200354	0.350707	-0.431001
Early Proximal Tubule_P0_TSC--positive	Dab2	-0.087013	0.0204873	0.30342	-0.274844	-0.116872	-0.0537042	-0.00422008	-0.106294	0.0275536	-0.252446	0.0704764
Early Proximal Tubule_P0_TSC--positive	Pdzk1ip1	0.0179135	-0.134866	0.351639	0	0.0274081	0.00859209	0.0408806	0.0405421	0.251243	0.193379	0.0218621
Early Proximal Tubule_P0_TSC--positive	Rab11a	0.15013	0.0298916	0.269468	0.0471139	0.0823554	0.0204966	0.0894414	0.112858	0.0645876	-0.351955	0.329226
Early Proximal Tubule_P0_TSC--positive	Vdac1	0.0706356	-0.178407	0.273382	0.0166674	0.195328	0.0377772	-0.0972288	0.251356	0.0797699	0.301582	0.0374982
Early Proximal Tubule_P0_TSC--negative	Ybx1	-0.170085	-0.29148	-0.647202	0.164538	-0.224631	-0.0555106	-0.326532	-0.0376007	-0.383224	0.340051	0.114401
Early Proximal Tubule_P0_TSC--negative	Cct4	0.0628073	-0.106785	-0.296083	0.0299183	-0.0551657	-0.130931	-0.43745	-0.0179818	-0.0620146	0.188987	0.262606
Early Proximal Tubule_P0_TSC--negative	Rcl1	0.027852	0.0561822	-0.346086	0.0176591	0.00211802	0.0670878	-0.180847	0.0791432	0.0560823	0.0285779	-0.0664501
Early Proximal Tubule_P0_TSC--negative	Ran	0.0129931	-0.346377	-0.635364	0.469448	0.0454731	0.0321255	-0.326973	0.317198	-0.326145	0.969973	0.351139
Early Proximal Tubule_P0_TSC--negative	Snrpd3	-0.0396519	-0.169393	-0.45353	0.646245	-0.084799	0.0152679	-0.161979	-0.0401028	-0.147069	-0.0895873	-0.0691642
Early Proximal Tubule_P0_TSC--negative	Mif	-0.45492	-0.390731	-0.723147	-0.358934	-0.788008	-0.486712	-0.623568	-0.468561	-0.683525	-0.889469	-0.0808971
Early Proximal Tubule_P0_TSC--negative	Npm1	-0.329078	-0.316509	-0.626802	0.681137	-0.275284	-0.520602	-0.512522	-0.232829	-0.411748	-0.635264	0.484777
Early Proximal Tubule_P0_TSC--negative	Fdps	-0.21758	-0.349182	-0.443744	0.140008	-0.319701	-0.0162585	-0.200343	-0.0645876	-0.170723	0.00912625	-0.30847
Early Proximal Tubule_P0_TSC--negative	Pebp1	-0.127103	-0.228582	-0.349264	-0.0379901	-0.313179	-0.163992	-0.270012	-0.245459	-0.44172	0.362946	0.122829
Early Proximal Tubule_P0_TSC--negative	Pabpc1	-0.368756	-0.619636	-0.607254	0.208952	-0.299887	-0.638885	-0.54881	-0.190783	-0.418061	0.62386	-0.408401
Early Proximal Tubule_P0_TSC--negative	Prmt1	0.108304	-0.0483868	-0.461221	0.0391459	-0.152341	0.0112186	-0.378824	0.0752062	-0.184342	0.159515	0.262197
Early Proximal Tubule_P0_TSC--negative	Polr1c	-0.276352	-0.64697	-0.358082	0.0395749	0.0265815	-0.176652	-0.240811	-0.0133669	-0.214663	-0.649339	-0.0734282
Early Proximal Tubule_P0_TSC--negative	Gapdh	-0.497574	-0.297822	-0.441179	-0.49288	-0.515896	-0.443769	-0.43856	-0.396766	-0.385779	-0.723707	0.188683
Early Proximal Tubule_P0_TSC--negative	Rrp36	-0.0929984	-0.248598	-0.269727	-0.19223	-0.0360017	-0.155395	-0.158172	0.0203606	-0.219523	-0.0632499	-0.180196
Early Proximal Tubule_P0_TSC--negative	Psip1	-0.289424	-0.0892894	-0.441683	-0.0982261	-0.0992316	-0.171324	-0.260638	-0.0802326	-0.0476093	0.72415	0.404128
Early Proximal Tubule_P0_TSC--negative	Fbl	-0.0866045	-0.0647981	-0.456145	0.613187	0.0722239	-0.115612	-0.191387	0.133834	-0.102851	-0.20855	0.202132
Early Proximal Tubule_P0_TSC--negative	Eif4a1	0.109241	-0.106606	-0.440862	1.21456	-0.206869	0.0237379	-0.171112	0.186843	-0.156077	0.211297	-0.0272688
Early Proximal Tubule_P0_TSC--negative	Erh	0.0672325	-0.109004	-0.443961	0.533605	-0.0151948	0.146456	-0.105767	0.286223	-0.148174	0.552229	0.220616
Early Proximal Tubule_P0_TSC--negative	Bmyc	-0.030169	-0.0171242	-0.336044	0.0762433	0.0746651	0.0133651	-0.16706	-0.00926742	-0.0592731	0.676176	-0.168838
Early Proximal Tubule_P0_TSC--negative	Fscn1	0.0114821	-0.186392	-0.474	-0.714616	0.312547	-0.0213382	-0.205527	0.0246988	-0.302966	0.989682	-0.534103
Early Proximal Tubule_P0_TSC--negative	Tubb5	-0.514978	-0.805726	-1.03706	0.0502193	-0.115329	-0.577296	-0.756888	-0.182382	-0.433012	0.549149	0.237181
Early Proximal Tubule_P0_TSC--negative	Glrx3	-0.230066	-0.278724	-0.474926	-0.458867	-0.27162	-0.239806	-0.327266	-0.115559	-0.210794	-0.292414	-0.0721825
Early Proximal Tubule_P0_TSC--negative	Siva1	-0.111804	-0.0238433	-0.438191	-0.00772433	0.144732	0.0622303	-0.0689605	0.120775	-0.113875	-0.827925	0.357958
Early Proximal Tubule_P0_TSC--negative	Hsp90aa1	0.00235908	-0.0582847	-0.515967	-0.0487187	-0.0639162	-0.0460964	-0.331308	0.222134	-0.168606	-0.904007	0.000996073
Early Proximal Tubule_P0_TSC--negative	Efnb1	-0.0258672	-0.265762	-0.281446	-0.0998145	0.0276429	-0.0339257	-0.110855	-0.0869844	-0.0637782	-0.057463	-0.160247
Early Proximal Tubule_P0_TSC--negative	Haus1	-0.0987004	-0.0521292	-0.285737	-0.221692	-0.0266988	-0.0847547	-0.245962	-0.110203	-0.136734	0.119084	0.0427786
Early Proximal Tubule_P0_TSC--negative	Prdx2	-0.0658399	0.0100562	-0.407571	-0.31653	-0.373331	-0.0611314	-0.301959	-0.0185498	-0.205885	-0.738505	-0.151295
Early Proximal Tubule_P0_TSC--negative	Impdh2	-0.266245	-0.320429	-0.546365	0.0787331	-0.193471	-0.563829	-0.476238	-0.207445	-0.437113	-0.521929	0.109102
Early Proximal Tubule_P0_TSC--negative	Crabp1	-0.00308163	-0.0283003	-0.270088	0	-0.00875214	-0.0103259	-0.0681423	0.0132594	-0.00861238	0	0
Early Proximal Tubule_P0_TSC--negative	Cbx5	-0.0229092	0.0417905	-0.300305	0.44875	0.0574646	-0.0292119	0.0177034	0.122354	-0.0840595	-0.221408	0.0517737
Early Proximal Tubule_P0_TSC--negative	Ranbp1	0.0759181	-0.21681	-0.379763	0.952753	0.301266	0.237101	-0.1267	0.369855	-0.114596	1.3261	0.311533
Early Proximal Tubule_P0_TSC--negative	Lsm7	0.0563491	-0.0263097	-0.306819	0.0412612	0.0285908	0.062203	-0.112655	0.0421905	-0.0582973	0.0170876	0.251737
Early Proximal Tubule_P0_TSC--negative	Tma7	-0.23335	-0.139153	-0.267912	-0.199	-0.207618	-0.0302796	-0.192205	0.0784455	-0.184219	-0.110773	-0.191689
Early Proximal Tubule_P0_TSC--negative	Ptma	-0.206988	-0.213243	-0.421538	0.0774463	-0.398457	-0.121917	-0.260882	-0.0890052	-0.269082	-0.475507	-0.334665
Early Proximal Tubule_P0_TSC--negative	Nudc	-0.0361849	-0.394843	-0.467302	0.0238364	-0.235352	0.0301229	-0.133316	0.0898477	-0.0688438	-0.746791	0.169136
Early Proximal Tubule_P0_TSC--negative	Wfdc2	0.0128866	-0.221215	-0.638571	-0.0864996	-0.0523661	-0.0166577	-0.256175	-0.0395356	-0.0939044	0.056201	0.0231224
Early Proximal Tubule_P0_TSC--negative	2810417H13Rik	-0.309677	-0.399208	-0.528529	-0.544727	-0.115066	-0.283456	-0.490908	0.0211549	-0.229084	0.225115	0.595307
Early Proximal Tubule_P0_TSC--negative	Hoxb4	0.0289399	-0.0261665	-0.334785	0.0738907	-0.0673169	-0.0483251	0.0483688	0.0838092	-0.0751929	0.00113671	-0.180616
Early Proximal Tubule_P0_TSC--negative	Clu	-0.0133766	0.167078	-0.423622	0	0.00399741	-0.0302174	0.00805819	0.00832645	0.0482009	-0.093002	-0.0274994
Early Proximal Tubule_P0_TSC--negative	Bex1	-0.0868924	-0.464054	-0.447451	-0.180147	-0.0177744	-0.180401	-0.143348	-0.0696082	-0.250546	-0.0443389	-0.0317025
Early Proximal Tubule_P0_TSC--negative	Dctpp1	-0.0238929	-0.208828	-0.514728	0.675361	0.00789483	-0.000895593	-0.116373	0.189419	-0.0392042	-0.323887	0.427273
Early Proximal Tubule_P0_TSC--negative	Mdk	0.0670549	0.125893	-0.636969	-0.742019	-0.250135	0.179276	-0.0773732	-0.0998365	-0.323787	-0.761886	0.0806479
Early Proximal Tubule_P0_TSC--negative	Eif5a	-0.00228367	-0.0599102	-0.337984	0.334241	-0.124338	0.101117	-0.10057	0.19384	-0.180414	0.788052	0.368617
Early Proximal Tubule_P0_TSC--negative	Fkbp4	-0.155576	-0.276115	-0.448272	0.238088	-0.1719	0.0535159	-0.202566	0.0568083	-0.293869	0.656697	-0.57747
Early Proximal Tubule_P0_TSC--negative	Eif3d	-0.0156635	-0.242417	-0.276063	0.0409955	-0.200257	-0.0786332	-0.200613	0.0535534	-0.0875945	0.134239	-0.041794
Early Proximal Tubule_P0_TSC--negative	Anp32b	-0.0978672	-0.0924769	-0.593766	0.304199	-0.151077	-0.0371512	-0.362785	0.186613	-0.236501	0.117357	0.518173
Early Proximal Tubule_P0_TSC--negative	Lyar	0.0640905	-0.335607	-0.44888	-0.0764194	0.0731047	-0.0224585	-0.173774	0.189154	-0.191878	-0.0937264	0.269113
Early Proximal Tubule_P0_TSC--negative	Kdm2b	-0.0250727	0.362387	-0.360638	-0.100916	-0.0118328	0.122699	0.0441743	0.0939075	-0.0371293	0.518728	-0.0163568
Early Proximal Tubule_P0_TSC--negative	Apex1	-0.0671682	-0.177085	-0.55545	0.249323	-0.218527	-0.0635749	-0.0530745	0.0367817	-0.170641	-0.297197	-0.0270659
Early Proximal Tubule_P0_TSC--negative	Sf3b2	-0.192208	-0.319707	-0.332104	0.0867854	-0.184154	-0.155194	-0.254074	0.0414859	-0.180741	0.234407	0.0983251
Early Proximal Tubule_P0_TSC--negative	Serf2	-0.39208	-0.444372	-0.389776	-0.265053	-0.461422	-0.266233	-0.402674	-0.424373	-0.432304	0.0867586	-0.188902
Early Proximal Tubule_P0_TSC--negative	Prdx6	0.0548262	-0.0907698	-0.273199	-0.190262	-0.0756269	0.0604893	0.0153904	0.237747	0.0885562	-0.583792	-0.0998487
Early Proximal Tubule_P0_TSC--negative	Plk4	-0.0898372	-0.0644528	-0.286392	-0.021966	0.0361066	0.0168775	-0.0563192	0.0286353	0.0604649	0.0976107	0.140659
Early Proximal Tubule_P0_TSC--negative	Emg1	-0.148497	0.0716023	-0.427122	-0.0746638	-0.109269	-0.0412499	-0.0938663	-0.00130306	-0.0233105	0.385278	-0.0874624
Early Proximal Tubule_P0_TSC--negative	Marcksl1	0.207378	0.0295516	-0.430067	-0.353031	-0.0239124	0.0930662	-0.0865478	0.179362	-0.165583	0.710525	-0.105709
Early Proximal Tubule_P0_TSC--negative	Fabp5	-0.097106	0.270021	-0.46208	0.533729	-0.0267192	0.251502	-0.145583	0.118844	-0.126884	0.416926	-0.275721
Early Proximal Tubule_P0_TSC--negative	C1qbp	-0.117424	-0.0561044	-0.352166	0.328315	-0.114163	-0.0533378	-0.174878	0.0630741	-0.230181	-0.543579	-0.199179
Early Proximal Tubule_P0_TSC--negative	Top2a	-0.144084	-0.467634	-0.292166	0.45744	0.00477454	-0.149116	-0.177445	0.059736	-0.125906	-0.158424	0.454981
Early Proximal Tubule_P0_TSC--negative	Fgfr1	0.0579122	-0.158622	-0.326748	-0.172754	-0.124777	-0.0425248	-0.140644	0.105301	-0.0438793	0.0543399	-0.277331
Early Proximal Tubule_P0_TSC--negative	Gar1	-0.000734255	-0.105884	-0.281575	-0.163279	0.0415938	0.00405829	0.00604204	0.196485	-0.0148445	0.488273	0.184594
Early Proximal Tubule_P0_TSC--negative	Nop10	-0.185437	-0.259697	-0.355022	-0.0866824	0.0582372	0.0487157	-0.229241	-0.0503567	-0.255556	0.0137203	0.114944
Early Proximal Tubule_P0_TSC--negative	Mcm7	-0.137737	-0.136168	-0.292083	0.446416	0.019686	-0.0153188	-0.115512	0.0535274	-0.0522489	-0.0795604	0.333811
Early Proximal Tubule_P0_TSC--negative	Ctxn1	-0.169368	-0.275293	-0.565812	-0.133404	-0.145408	-0.300734	-0.283992	-0.00802456	-0.218797	0.342654	-0.230305
Early Proximal Tubule_P0_TSC--negative	Tead2	0	0	0	0	0	0	0	0	0	0	0
Early Proximal Tubule_P0_TSC--negative	Banf1	0.0112178	-0.114589	-0.276711	0.119158	0.202124	0.104782	-0.12423	0.271988	-0.0428905	0.250708	0.0730498
Early Proximal Tubule_P0_TSC--negative	Cct8	-0.0479606	-0.164566	-0.304056	0.328188	-0.175416	-0.123471	-0.126112	0.162451	-0.264425	0.236616	0.0523057
Early Proximal Tubule_P0_TSC--negative	Asf1a	0.0211705	-0.0881269	-0.284718	-0.401914	0.0616325	0.0180067	0.046022	0.00712436	0.0283791	0.317828	-0.318084
Early Proximal Tubule_P0_TSC--negative	Prkra	0.0172777	0.074503	-0.274778	-0.420837	0.0858015	0.0422902	-0.0572984	-0.137878	0.00985363	-0.261008	-0.236204
Early Proximal Tubule_P0_TSC--negative	Fam162a	-0.256955	-0.341612	-0.351518	-0.0546461	-0.288928	-0.0979577	-0.00501509	0.025141	-0.0020856	0.264604	-0.298143
Early Proximal Tubule_P0_TSC--negative	Cthrc1	0.00807486	-0.124206	-0.32267	0	0.00268035	0.0098791	-0.0745064	-0.00202638	-0.0406387	-0.224322	-0.0870259
Early Proximal Tubule_P0_TSC--negative	Ppdpf	-0.0851011	-0.123432	-0.34297	-0.00612617	-0.311422	0.0318931	-0.11804	-0.208461	-0.0735302	-0.480287	-0.246466
Early Proximal Tubule_P0_TSC--negative	Tmem108	-0.00766728	-0.161097	-0.297146	0	0.0199771	0.0145714	-0.0106522	-0.0157666	-0.00847044	0	0.10516
Early Proximal Tubule_P0_TSC--negative	Hist1h1b	-0.259107	-0.214719	-0.277102	0.0939886	-0.0103436	-0.0963502	-0.0923089	0.00741827	-0.138026	0	0.216378
Early Proximal Tubule_P0_TSC--negative	Hsp90ab1	-0.182601	-0.21905	-0.332585	-0.501004	-0.146407	-0.0791356	-0.154474	-0.04578	-0.183778	-0.223296	0.295048
Early Proximal Tubule_P0_TSC--negative	Lhx1	0.000349881	0.115497	-0.495745	0	0.00281695	0.00316199	-0.0345021	0.0116198	0.0251977	0	0.0105667
Early Proximal Tubule_P0_TSC--negative	Sub1	-0.0315791	-0.0200851	-0.28037	-0.999955	-0.147353	0.0457109	-0.108088	0.032155	-0.182943	-0.758388	-0.0944813
Early Proximal Tubule_P0_TSC--negative	G3bp1	0.0979704	0.0590149	-0.333805	0.182382	0.068249	0.127845	-0.0218892	0.23084	0.0358638	0.034592	0.224427
Early Proximal Tubule_P0_TSC--negative	Eif3m	-0.135454	-0.124918	-0.272652	-0.597926	-0.293913	-0.186961	-0.227064	-0.175306	-0.220345	-0.221792	-0.31368
Early Proximal Tubule_P0_TSC--negative	Tyms	-0.214117	-0.276745	-0.344357	0.0176874	-0.1172	-0.107932	-0.205084	-0.065619	-0.114374	-0.556372	0.0862157
Early Proximal Tubule_P0_TSC--negative	Pfn1	0.0875111	-0.0493002	-0.301773	0.307524	0.119571	0.155941	-0.0763818	0.274257	-0.169183	0.647395	-0.129377
Early Proximal Tubule_P0_TSC--negative	Emx2	0.0225172	0.0856102	-0.280744	0.0305916	0.0391423	0.0136006	0.0423288	0.0202063	0.0702473	0	0.100037
Early Proximal Tubule_P0_TSC--negative	Hspd1	-0.132089	0.0210173	-0.305409	-0.977816	-0.165842	-0.112168	-0.214647	0.0203091	-0.253189	0.474248	0.322609
Early Proximal Tubule_P0_TSC--negative	Cdkn1c	0.1298	-0.199209	-0.401739	-0.0415088	0.303168	-0.250009	-0.158549	-0.0100992	-0.130747	-1.03576	0.0997911
Early Proximal Tubule_P0_TSC--negative	Cbx1	-0.0559515	-0.0294154	-0.26486	-0.485258	-0.00183391	-0.0180355	0.0660374	0.117803	-0.2243	-0.57868	0.0945954
Early Proximal Tubule_P0_TSC--negative	Sox11	-0.0456107	0.220443	-0.465464	-0.0080307	-0.0191197	-0.0936231	-0.127975	-0.00833177	-0.247134	0.0688256	-0.203742
Early Proximal Tubule_P0_TSC--negative	Srsf7	0.0385749	-0.17433	-0.340321	0.200501	-0.0275826	0.0916159	-0.0626243	0.253132	-0.0782935	0.580615	0.277622
Early Proximal Tubule_P0_TSC--negative	Ipo5	-0.167111	-0.253278	-0.311373	-0.0417419	0.000296873	-0.105992	0.0324353	0.0119726	-0.0876242	-0.293334	0.210822
Early Proximal Tubule_P0_TSC--negative	4930523C07Rik	-0.16249	-0.300642	-0.331783	-0.0462335	-0.0438058	-0.00843114	-0.0802463	-0.135825	-0.191196	-0.664302	-0.0790157
Early Proximal Tubule_P0_TSC--negative	Ssrp1	-0.132459	0.10288	-0.325674	0.247377	-0.0639558	-0.0708006	-0.154504	0.0781201	-0.0375398	-0.383967	-0.169702
Early Proximal Tubule_P0_TSC--negative	Ddx39	0.12984	0.0266839	-0.265497	-0.104922	0.0118627	0.0657933	-0.128677	0.0952557	-0.177397	0.0961026	0.147686
Early Proximal Tubule_P0_TSC--negative	Gmnn	-0.0678039	-0.0177083	-0.338032	-0.0493782	-0.0283106	-0.0443116	-0.184966	0.0556204	0.0555833	0.160593	-0.0175173
Early Proximal Tubule_P0_TSC--negative	Mrps15	0.0201988	-0.222842	-0.275916	-0.883437	0.044784	-0.124202	-0.261071	0.0630066	-0.177215	-0.154592	0.000852941
Early Proximal Tubule_P0_TSC--negative	Pdia6	-0.148773	0.00397576	-0.287926	-0.214657	-0.26163	0.0315574	0.0691059	-0.0445609	-0.19478	-0.0879933	0.210001
Early Proximal Tubule_P0_TSC--negative	Rnaseh2c	-0.306521	-0.294283	-0.324686	0.266813	-0.107365	-0.0961162	-0.129102	-0.0198575	-0.0543398	-0.740412	0.135779
Early Proximal Tubule_P0_TSC--negative	Lhx1os	0.0173192	0.284286	-0.463396	0.0927435	0.0038375	0.00316735	-0.0570648	-0.0134306	-0.0945071	0	0.0388385
Early Proximal Tubule_P0_TSC--negative	BC049730	-0.0238235	-0.333853	-0.264646	-0.0478918	-0.0221624	-0.0856651	-0.119261	-0.0113874	-0.204887	0	-0.066472
Early Proximal Tubule_P0_TSC--negative	Snrpd1	-0.0450193	0.05882	-0.43739	0.552097	0.048413	0.158385	-0.042608	0.21354	-0.132045	0.045423	-0.166572
Early Proximal Tubule_P0_TSC--negative	Ppp1cc	0.0105523	-0.246311	-0.263206	0.384757	0.111426	-0.0385111	-0.156921	0.042995	-0.0442673	0.107204	0.0363834
Early Proximal Tubule_P0_TSC--negative	H2afx	-0.230009	-0.49203	-0.360091	0.0955674	-0.237944	-0.14872	-0.233251	-0.00981423	-0.287721	0.0958701	0.0466406
Early Proximal Tubule_P0_TSC--negative	Odc1	-0.0692261	-0.316107	-0.353803	-0.11323	-0.17965	-0.0428072	-0.174752	0.0522295	-0.0297253	-0.0353987	0.463117
Early Proximal Tubule_P0_TSC--negative	Hmga1	-0.0325702	-0.108645	-0.3717	0.048058	0.048224	-0.0557319	-0.0300579	0.0434561	-0.0277052	-0.0602007	0.10314
Early Proximal Tubule_P0_TSC--negative	Swi5	0.00790542	-0.0708709	-0.278814	-0.312133	-0.183345	0.115773	-0.064591	0.0812114	-0.156839	0.197959	-0.452765
Early Proximal Tubule_P0_TSC--negative	Psma3	0.0915181	-0.132355	-0.285842	0.182646	-0.0395916	0.0972599	-0.0800425	0.148092	-0.0354415	0.169141	-0.442954
Early Proximal Tubule_P0_TSC--negative	Nrarp	-0.001795	-0.107686	-0.394871	0	-0.00276281	0.00911768	-0.00131482	0.0669787	-0.0156204	0	-0.164392
Early Proximal Tubule_P0_TSC--negative	Smc3	-0.105053	0.0276694	-0.352493	-0.343861	-0.0968566	-0.114821	-0.0826335	-0.149187	-0.132535	0.03768	-0.193585
Early Proximal Tubule_P0_TSC--negative	Isyna1	-0.0653129	-0.212112	-0.325885	0.202318	-0.135982	0.09469	-0.0523007	-0.0143923	-0.125821	-0.148881	-0.130589
Early Proximal Tubule_P0_TSC--negative	Slc38a1	-0.0186285	0.161061	-0.266616	-0.259146	-0.0266166	-0.0279153	-0.0328758	0.0271347	-0.0363421	0	-0.0684346
Early Proximal Tubule_P0_TSC--negative	Actb	0.105581	-0.399504	-0.360545	1.00405	-0.0923985	0.198772	-0.159745	0.0597021	-0.233665	0.0723876	-0.161624
Early Proximal Tubule_P0_TSC--negative	Cks1b	-0.0219823	-0.349835	-0.384175	0.0290058	0.120624	0.064099	-0.0986526	0.198684	-0.0400167	0.0935605	0.29421
Early Proximal Tubule_P0_TSC--negative	Luc7l3	-0.0582711	0.0492855	-0.263488	0.23854	-0.117554	-0.076885	-0.0134114	-0.0487539	0.027139	0.436037	0.0343771
Early Proximal Tubule_P0_TSC--negative	Ccnd1	0.0291039	-0.299893	-0.626415	0.845763	-0.0546465	0.0632892	-0.110296	0.228951	-0.0394283	-0.721415	0.313205
Early Proximal Tubule_P0_TSC--negative	Lfng	0.00102515	0.0852722	-0.292134	0.0289167	0.0217207	0.0176787	-0.0053722	0.0325405	0.00194269	0	0.261137
Early Proximal Tubule_P0_TSC--negative	Exosc3	0.00166664	-0.0992431	-0.299783	0.304096	-0.0428273	-0.0761877	0.00569413	-0.0346315	-0.0593958	-0.28481	-0.0783323
Early Proximal Tubule_P0_TSC--negative	Eif3i	-0.0544631	-0.206756	-0.341675	-0.215434	-0.0575453	-0.129383	-0.251401	-0.186283	-0.143763	-0.192847	-0.186149
Immune_P0_TSC--positive	Exosc8	0.0191277	0.116911	-0.113887	0.697186	0.0534685	0.0152378	-0.0375113	0.131664	0.0212132	-0.0637832	-0.078399
Immune_P0_TSC--positive	Fn1	0.102019	0.0131652	0.0951667	1.10423	0.181721	-0.0108049	0.053849	0.0403739	-0.0630452	0.266873	0.122759
Immune_P0_TSC--positive	Rps12	0.166682	0.137027	0.187296	0.675367	0.259726	0.126862	0.265618	0.207916	0.285268	0.865229	0.40633
Immune_P0_TSC--positive	Lat2	0.00397118	0	0.00482092	0.654673	0	-0.000636238	-0.0028324	0	0.00365751	0	-0.0223002
Immune_P0_TSC--positive	Coq5	-0.0407464	0.236533	0.13908	0.56695	0.0516498	0.0367156	0.0177653	-0.0154278	0.0335964	0.231373	0.134802
Immune_P0_TSC--positive	Aprt	0.0270071	-0.120708	0.0485276	0.574257	-0.0943335	0.155737	-0.0121899	0.141744	-0.0285722	-1.06715	-0.0305996
Immune_P0_TSC--positive	Fam120a	0.0206703	0.162365	0.132242	0.647968	0.139932	0.117513	0.153397	0.0680151	0.0934588	0.289255	-0.0123812
Immune_P0_TSC--positive	Rpl14	-0.260291	-0.199521	-0.244497	0.695592	-0.154057	-0.213703	-0.186103	-0.211208	-0.140006	-0.152769	0.174912
Immune_P0_TSC--positive	1500011K16Rik	0.0354832	0.200709	0.106997	0.612623	0.0276045	0.126008	0.07729	0.13532	0.00594118	-0.0804777	-0.141587
Immune_P0_TSC--positive	Mafb	0.0612596	0.0417396	-0.0339199	1.06333	0.0525219	-0.027673	0.0353632	0.0824686	0.0154456	-0.0631485	0.0348414
Immune_P0_TSC--positive	Apbb1ip	0.0314318	0	-0.00121443	0.528592	0.00615221	0.000304133	0.00359095	0.0420784	-0.0110869	-0.0939779	0.010727
Immune_P0_TSC--positive	Rps25	-0.000277541	0.0967847	0.0265123	0.547865	0.005071	0.0384786	0.0648599	0.0514055	0.118925	0.0122923	0.370269
Immune_P0_TSC--positive	Mrto4	0.10662	0.107463	-0.0559065	0.498705	0.00616719	0.190721	0.105517	0.203577	-0.0216904	-0.00107824	0.121571
Immune_P0_TSC--positive	B4galnt1	0.0128715	0.0211618	-0.0869521	0.780222	-0.00501306	-0.00434855	-0.035924	-0.0132125	-0.0276338	0	0
Immune_P0_TSC--positive	Slc29a3	-0.025985	-0.0271011	0.0467123	0.746615	0.0211326	0.0124254	0.0134189	0.00149912	-0.00355029	-0.0182088	-0.0306903
Immune_P0_TSC--positive	Timm10b	0.0262469	0.160222	0.0938704	0.957238	0.162416	0.13102	-0.0125073	0.132631	0.0248137	-0.201693	-0.300852
Immune_P0_TSC--positive	Ckb	0.00835648	0.0148492	-0.0206674	0.762361	0.0844211	-0.0216499	-0.0345344	0.189404	-0.0201263	-0.0266009	0.306922
Immune_P0_TSC--positive	Rps8	0.0221992	0.015794	-0.0284424	0.499208	0.0379841	0.0261791	0.0740533	0.0165973	0.125694	0.152577	0.318796
Immune_P0_TSC--positive	Sec61a1	0.104085	0.15469	0.100783	0.667609	0.0869352	0.0851697	0.108932	0.144632	0.129222	-0.792559	0.228885
Immune_P0_TSC--positive	Trf	0.00302397	0.0134451	0.00596377	0.673486	-0.0084723	0.0015764	0.00323739	-0.00263251	0.0235476	0	-0.0200587
Immune_P0_TSC--positive	Metap2	0.202148	0.138546	-0.181761	0.449858	0.13553	0.124749	0.134622	0.254812	-0.0976576	-0.347738	0.307193
Immune_P0_TSC--positive	Lrp1	0.110166	0.105173	-0.0112315	0.912941	0.0356371	0.0428699	0.0234125	0.122673	0.0160141	0.411427	-0.0138836
Immune_P0_TSC--positive	Csf2ra	-0.0606776	-0.0611341	0.0383566	0.66455	-0.0837979	-0.0753139	-0.0477619	-0.0529546	-0.00298224	-0.301309	0.0168243
Immune_P0_TSC--positive	Dus1l	0.0418931	0.164251	0.00900571	0.497742	0.0543571	0.0205814	-0.0436458	0.0993992	-0.00895145	0.102483	-0.0220974
Immune_P0_TSC--positive	Pid1	0.0752024	-0.075922	-0.00119609	1.27454	-0.0482471	0.0137506	0.0320744	-0.123646	0.0306755	0.325161	-0.0985486
Immune_P0_TSC--positive	Rfc1	-0.11007	-0.0897848	-0.0492887	0.492799	0.0616175	-0.0834732	0.0205342	-0.0930063	-0.138217	-0.232943	0.772188
Immune_P0_TSC--positive	Polr1d	0.166634	0.166926	0.00952134	0.678745	-0.0783352	0.00380123	0.0289249	0.0932589	0.0506207	0.189124	0.116762
Immune_P0_TSC--positive	Mrpl36	0.124969	-0.0825181	0.128096	0.763918	0.0915788	0.0531285	0.05089	0.0350836	-0.0885767	0.148363	-0.0351004
Immune_P0_TSC--positive	Cd53	-0.00311029	0	0	0.421179	0.00279917	0	0.00101667	0.00273514	-0.00352518	0	0
Immune_P0_TSC--positive	Cmtm3	0.126374	-0.0183174	-0.129883	0.456992	0.0740181	0.0950958	0.0568006	0.0300346	-0.0510371	0.671438	0.211947
Immune_P0_TSC--positive	Arl6ip5	0.0912957	0.0211768	0.0462581	0.60971	0.0527271	0.0174499	0.0198177	0.0561481	-0.0663043	0.456343	0.0344967
Immune_P0_TSC--positive	Smim10l1	0.178214	0.092222	0.257018	0.440361	0.00816648	0.0480712	0.168213	0.0571334	0.0898075	0.19346	-0.29945
Immune_P0_TSC--positive	Mapk14	0.0320006	-0.0177434	0.0151621	0.511388	-0.0107891	0.0078734	0.00303951	0.080725	0.0508978	0.242563	-0.182367
Immune_P0_TSC--positive	Alkbh1	0.102376	0.200919	-0.0624502	0.522357	0.120556	0.0867224	0.110066	0.0866503	-0.0536252	0.184695	-0.108256
Immune_P0_TSC--positive	Ppa1	0.0554211	-0.176631	-0.187645	0.501505	-0.118357	0.130333	-0.107047	0.209089	-0.0303637	0.202092	0.255996
Immune_P0_TSC--positive	Rps20	-0.00673329	0.0605083	0.0441532	0.471628	0.048256	-0.037102	0.0527225	-0.0394167	0.105385	0.104112	0.201273
Immune_P0_TSC--positive	Prcp	0.0311192	0.247744	0.164265	0.581285	0.025453	0.0595762	0.0547123	0.0918628	0.161982	0.082987	0.0359124
Immune_P0_TSC--positive	Tnfrsf13b	0	-0.000936166	0	0.895188	0	-0.000654089	-0.00740456	0	-0.00647669	0	-0.0816502
Immune_P0_TSC--positive	Rchy1	0.0668734	0.0662243	0.221031	0.44754	-0.0760598	0.0136418	-0.0492792	0.0870307	0.087714	0.241802	-0.122058
Immune_P0_TSC--positive	Pdcd10	0.147558	0.064268	0.186238	0.329949	0.120741	0.168949	0.0397034	0.110794	0.1225	0.164221	0.274389
Immune_P0_TSC--positive	Mcm4	0.0237348	0.14636	-0.0437349	0.685749	-0.0311826	0.0121306	-0.00408726	0.0939334	0.0736068	0.115633	0.0877502
Immune_P0_TSC--positive	Hnrnpr	0.0586325	0.117968	-0.109372	0.364789	-0.0356212	-0.0402918	-0.0505359	-0.00518302	0.00992879	0.463853	0.141559
Immune_P0_TSC--positive	Ppp1r9b	0.0747499	0.0393712	0.0451571	0.47803	-0.0383838	0.0385618	0.0583127	0.0438538	0.066041	0.209747	0.0537679
Immune_P0_TSC--positive	Ccdc88a	-0.0519589	-0.0136761	-0.105378	0.504792	0.0925144	0.024312	-0.0125413	-0.0837903	0.0017832	-0.0621981	0.241986
Immune_P0_TSC--positive	Eif4a3	0.145811	0.173332	-0.239501	0.55397	0.191747	0.203053	0.0190558	0.0659911	0.158361	0.248425	0.163255
Immune_P0_TSC--positive	Timm44	-0.0707794	0.200873	0.0286535	0.507454	-0.149198	-0.030856	0.0495499	0.0138931	0.0254851	-0.205304	-0.0237138
Immune_P0_TSC--positive	Rpl12	0.121469	0.160752	0.134476	0.612706	0.010082	0.0517939	0.127302	0.207794	0.149491	-0.110389	0.269809
Immune_P0_TSC--positive	Rpl8	-0.0349461	-0.0811762	-0.133133	0.5145	-0.0891723	0.0336016	0.00742321	-0.0414104	-0.0374862	0.203515	0.17438
Immune_P0_TSC--positive	Cggbp1	0.133788	-0.0210433	0.105565	0.674185	-0.0295977	0.112631	0.0666797	0.055753	0.0711554	0.416244	0.15366
Immune_P0_TSC--positive	Skap2	0.0566291	0.0424945	0.0822432	0.808284	0.119266	0.0593237	0.0952952	0.044438	-0.0290388	-0.220065	0.16129
Immune_P0_TSC--positive	Vkorc1l1	0.135783	-0.0167447	0.0088768	0.451496	0.0417189	0.0149734	0.0932816	0.064336	0.0479479	0.15919	-0.0294231
Immune_P0_TSC--positive	Rpsa	-0.0217717	-0.123482	-0.087775	0.882013	0.013918	0.0158633	0.0529038	0.0802559	0.0476234	0.0958292	0.314409
Immune_P0_TSC--positive	Vma21	0.0637498	0.130853	0.0557203	0.751122	-0.00617453	0.0695263	0.0147098	-0.0293861	0.09208	-0.122941	0.162806
Immune_P0_TSC--positive	Lcp1	0.00742204	-0.00782952	0	0.794632	-0.00195584	0	0.0145142	-0.0198035	0.00803132	0	-0.0376129
Immune_P0_TSC--positive	Scamp2	0.0192182	0.0202951	0.11722	0.648107	0.0501236	0.0437776	-0.0199727	0.0834498	0.0146917	-0.309861	-0.386137
Immune_P0_TSC--positive	B4galt6	-0.0259844	-0.172495	0.0048043	0.459952	0.0684603	0.0146079	0.0390982	0.0385352	-0.0145446	0.056201	-0.100259
Immune_P0_TSC--positive	Uba1	0.0042658	-0.0775899	-0.0649593	0.499011	-0.0934327	0.0159196	-0.151983	0.14738	0.0627285	0.0565372	-0.0817235
Immune_P0_TSC--positive	Tmem189	0.122645	0.0284405	0.0229797	0.490826	0.118205	0.0963997	0.0244867	0.113767	-0.0560974	0.493813	0.0623458
Immune_P0_TSC--positive	Yme1l1	-0.028361	0.00214193	0.00262155	0.480008	-0.0324572	-0.00187821	0.0176095	0.0464839	0.0637014	-0.497404	0.214852
Immune_P0_TSC--positive	Hmbs	-0.0239361	0.0270566	-0.0581367	0.288591	0.0594151	0.0618183	-0.0196455	0.0388553	-0.164653	0.161	-0.119764
Immune_P0_TSC--positive	Morc3	-0.0374147	0.0344773	0.0416526	0.415257	-0.0217659	0.0395322	0.0258388	0.00365273	0.0586639	0.255506	0.0594536
Immune_P0_TSC--positive	Akap13	-0.0551231	0.0551337	0.159406	0.597225	0.00886865	-0.0319804	-0.0204675	-0.00624311	0.0198628	-0.0328852	-0.205877
Immune_P0_TSC--positive	2310015A10Rik	0.0672514	0.0630912	0.0539307	0.459463	0.137434	0.0445372	0.0305678	0.0586531	0.112211	0.135255	0.0839498
Immune_P0_TSC--positive	Ptrh2	-0.0154774	-0.0164777	-0.0404582	0.674111	-0.0455543	-0.0521578	-0.0768021	0.0144339	0.0478276	0.0566625	-0.128952
Immune_P0_TSC--positive	Lsm4	-0.0125236	-0.230151	-0.0961513	0.730303	-0.128497	0.0418709	-0.108135	0.127326	-0.205078	0.0812005	0.269297
Immune_P0_TSC--positive	Tet3	0.0269384	0.122839	0.0444215	0.458715	0.0361735	0.0360816	0.0480299	0.00573995	0.0334832	-0.0184086	0.141732
Immune_P0_TSC--positive	Ccl12	0.0069248	0	0.00159104	1.26692	0.00257052	-0.00171336	0.00461964	0.00467778	0.0127673	0	0
Immune_P0_TSC--positive	Cfp	-0.00751776	-0.0622721	0.0258024	1.21126	-0.0148762	0.0018359	-0.00129097	-0.00912104	-0.00105556	0	-0.0774542
Immune_P0_TSC--positive	Ctbp1	0.131659	0.0238533	-0.079964	0.734149	0.228282	0.113449	0.0801547	0.205872	0.0671389	0.407691	-0.0117551
Immune_P0_TSC--positive	Alad	0.0305124	0.0753832	-0.0648036	0.46841	0.0092321	0.0220697	-0.104424	0.167055	-0.0164247	0.249229	-0.00797928
Immune_P0_TSC--positive	Celf1	0.011036	-0.138658	0.0887072	0.499559	0.00560963	0.0285907	0.10453	0.135704	0.0120641	0.224299	-0.349608
Immune_P0_TSC--positive	Sdf2l1	-0.00404071	-0.11467	0.00531628	0.650321	0.0544692	0.0882905	0.0626276	-0.0227174	-0.106442	-0.220438	-0.128926
Immune_P0_TSC--positive	Snrnp25	-0.0311079	-0.0218134	0.0394419	0.474321	0.077571	0.0379703	-0.155515	0.0689455	-0.0804968	-0.0292351	0.16527
Immune_P0_TSC--positive	Wash1	0.0191493	0.148939	-0.0421474	0.453411	-0.128876	-0.0241955	-0.0531161	0.0126499	-0.00294121	0.262556	-0.07004
Immune_P0_TSC--positive	BC037034	0.0081688	-0.00900309	-0.0531048	0.444059	0.00688381	0.0312304	0.00260525	0.00927639	0.0261553	0.0913844	0.070594
Immune_P0_TSC--positive	Sumo2	0.118181	-0.10752	-0.145573	0.34825	0.221937	0.111783	-0.0280532	0.148755	0.0540379	0.522916	0.0388642
Immune_P0_TSC--positive	Snrnp70	0.0184872	-0.00227797	-0.143906	0.689298	0.0642379	0.144405	-0.158116	0.125576	-0.00542156	0.378463	0.197867
Immune_P0_TSC--positive	Fam63a	0.101759	0.0279869	0.0925097	0.434639	-0.0600462	0.012524	-0.040533	-0.0191231	0.10779	0.485	0.201104
Immune_P0_TSC--positive	Nop16	-0.0225183	0.103374	-0.178437	0.471351	-0.0270584	-0.00770931	-0.0362681	0.0341888	-0.0342229	-0.190344	0.016486
Immune_P0_TSC--positive	Tial1	-0.0446952	0.00774169	-0.00105509	0.85426	-0.0177364	0.0268365	-0.0475391	0.159709	-0.0394356	-0.0546011	-0.118986
Immune_P0_TSC--positive	Terf1	0.0414187	0.0293568	-0.0693104	0.439354	0.0155824	-0.0144697	0.00331479	-0.0113832	-0.0710252	0.160652	0.0774418
Immune_P0_TSC--positive	Ap1g1	0.0378417	-0.0842779	0.0213256	0.453791	0.0302928	0.0145735	0.0223241	0.0533859	0.0286822	0.300277	0.0396531
Immune_P0_TSC--positive	Rapgef6	-0.0217661	0.0593154	0.105534	0.398804	0.0237249	-0.012911	0.00579721	-0.0292829	-0.00729266	0.0585736	-0.0377621
Immune_P0_TSC--positive	Rps10	0.0200032	0.0574744	0.16085	0.394832	0.121899	0.0705372	0.142522	0.0499607	0.164335	0.00150393	0.224071
Immune_P0_TSC--positive	Lpcat1	0.0223973	-0.0161517	0.0606875	0.448647	-0.0222528	0.0191198	-0.00122161	0.0522775	0.0264047	0.0851128	-0.148071
Immune_P0_TSC--positive	D5Ertd579e	0.0102513	0.042111	0.0962624	0.430005	0.0541901	0.0353914	0.0153467	0.0018017	-0.052202	-0.339352	0.0346915
Immune_P0_TSC--positive	Rbm27	-0.0269118	0.211131	0.0575641	0.332372	0.0589684	0.133584	0.067377	0.0550388	0.0167208	-0.0983474	-0.293519
Immune_P0_TSC--positive	Dpysl2	0.0153562	0.0344899	-0.0899881	0.834025	0.0245898	-0.0526472	-0.0443137	0.0521831	0.0125706	0.0616974	-0.187554
Immune_P0_TSC--positive	Tram1	-0.0613632	0.0642002	0.0637724	0.588468	-0.0790792	-0.0265214	-0.0920938	-0.0564138	-0.0601715	0.0961656	0.272945
Immune_P0_TSC--positive	Ndufa9	0.0201634	0.0784124	0.0531768	0.482092	0.0302154	0.00445625	-0.0487747	0.188382	-0.00955862	0.259554	0.122073
Immune_P0_TSC--positive	Fau	0.0299228	0.187357	0.148714	0.304373	0.00649603	0.114452	0.183565	0.00745607	0.185778	0.0135575	0.250512
Immune_P0_TSC--positive	Rtn4	0.0916957	0.160884	0.0948369	0.601851	0.224813	0.0896403	-0.0164938	0.220533	0.0502835	0.112191	-0.036211
Immune_P0_TSC--positive	Fen1	0.101466	0.0198404	0.00536535	0.416949	0.0266772	0.0299597	0.0227874	0.0482607	0.118506	0	0.203959
Immune_P0_TSC--positive	Cd84	0	0	0	0.266952	0	0	0	0	0	0	0
Immune_P0_TSC--positive	N6amt1	0.0598318	0.173865	0.141458	0.412425	-0.00720605	0.0520709	0.0158928	0.0079606	-0.0110326	-0.0484389	0.188983
Immune_P0_TSC--positive	Naa40	-0.0435407	0.159324	0.0256315	0.432454	-0.00158633	0.0703219	0.0219802	0.0251088	0.0560912	0.0942076	0.0996026
Immune_P0_TSC--positive	Dohh	-0.0423316	-0.0163812	-0.0587564	0.300967	0.0206313	0.0390632	0.0327021	0.116353	-0.0197472	-0.293199	0.313201
Immune_P0_TSC--positive	Lima1	0.0858887	0.0877857	0.0166403	0.414814	0.152536	-0.0360412	0.0325311	-0.0879336	-0.0359536	-0.0953761	-0.0614282
Immune_P0_TSC--positive	Rpl36al	0.0723612	-0.124659	-0.170987	0.472008	-0.0524346	-0.00423339	-0.0112653	-0.034312	-0.100794	0.856766	-0.209524
Immune_P0_TSC--positive	Casp8ap2	-0.0303523	-0.0489242	-0.0429712	0.418016	-0.0213511	0.0530853	0.0248357	0.0115076	0.0746453	0.319103	0.0853228
Immune_P0_TSC--positive	Kti12	0.0782227	0.255191	0.0452394	0.601942	-0.0362904	0.0102498	0.0678571	0.0313542	-0.015249	0.12834	-0.240346
Immune_P0_TSC--positive	Cr1l	-0.0881177	-0.154056	-0.0524217	0.384606	0.042342	-0.0228611	-0.098081	-0.0621674	0.0189458	0.168212	-0.203626
Immune_P0_TSC--positive	Usp50	0.16166	0.158769	0.0277113	0.447669	0.0786925	0.163419	0.0798498	0.164681	0.173093	0.201062	0.204144
Immune_P0_TSC--positive	Rps6kb2	0.0213455	-0.022524	0.0281659	0.423071	0.0119039	0.040756	0.02681	0.131154	0.0332481	-0.290734	0.127805
Immune_P0_TSC--positive	Hadh	-0.0682548	0.0397844	0.101228	0.412934	-0.18875	0.0321167	-0.102735	-0.070303	0.0156001	0.247068	0.274518
Immune_P0_TSC--positive	Zdhhc6	-0.00955293	0.0407853	0.194572	0.410286	0.00796597	0.0285436	0.114284	0.106405	-0.0805772	0.0913844	-0.0260284
Immune_P0_TSC--positive	Fuca2	0.0241371	-0.0518582	0.0748718	0.448531	-0.0213624	0.0070068	0.0285541	0.0444785	-0.00367045	-0.15672	0.134352
Immune_P0_TSC--positive	Eif1a	-0.0346045	0.176597	0.158426	0.54335	0.0867311	0.124889	0.0638091	0.100259	0.0506239	0.509241	0.222019
Immune_P0_TSC--positive	Nxt1	0.0357062	0.00310469	-0.0641195	0.661726	0.101941	0.179175	0.0767101	0.0626916	0.048892	-0.467384	-0.0936875
Immune_P0_TSC--positive	Guk1	0.0696726	0.0477392	-0.0906587	0.506415	-0.0108112	0.00861878	-0.116848	0.0211982	-0.107566	-0.545684	0.0731846
Immune_P0_TSC--positive	Ttc9c	-0.00870882	0.0570515	0.0716703	0.422858	-0.0360132	-0.0263911	0.0432035	0.0824237	0.172867	-0.365136	0.104704
Immune_P0_TSC--positive	Psmb10	0.107316	0.0718709	0.0438543	0.704929	0.0760233	0.067139	0.0451907	0.0755002	0.0773719	0.316851	0.279513
Immune_P0_TSC--positive	Diaph1	-0.0456806	0.0460592	0.0226893	0.409232	0.0013586	0.034222	-0.0161321	-0.00616186	-0.0198424	-0.221067	-0.167623
Immune_P0_TSC--positive	Surf4	0.150782	0.0462871	0.171174	0.735638	0.249413	0.109289	0.168443	0.0902833	0.0726467	0.351136	-0.140626
Immune_P0_TSC--positive	Rce1	-0.0208014	0.0299791	0.12076	0.418764	0.0838164	0.0590388	0.0714484	0.0803531	-0.0638726	-0.0606815	-0.10543
Immune_P0_TSC--positive	Usp12	0.0393718	0.0551339	-0.0106756	0.412265	-0.00815108	0.00376515	0.02885	-0.0166709	-0.0587185	0	-0.201833
Immune_P0_TSC--positive	Mplkip	-0.106966	0.227198	0.0844441	0.361142	-0.0555027	0.0677094	0.0514118	0.111193	0.0526621	-0.0523492	0.0404427
Immune_P0_TSC--positive	Snrpc	0.0424685	0.00165269	-0.138935	0.876171	-0.048021	0.0634321	-0.0629891	0.0658625	-0.0565595	-0.342506	0.496108
Immune_P0_TSC--positive	Tsen34	-0.0985845	-0.0919308	-0.156111	0.475844	-0.00458452	-0.0918863	-0.18661	-0.0779968	-0.18181	0.0198228	-0.014728
Immune_P0_TSC--positive	Tmem126b	0.0639309	0.0112525	0.0227076	0.401068	0.120209	0.0136589	-0.0224925	0.0126018	0.0634197	0.252037	0.133158
Immune_P0_TSC--positive	Glrx2	-0.0144813	-0.0369316	0.043009	1.00929	-0.0585712	0.0631709	0.0289722	0.0516152	0.0139267	0.21223	0.0871414
Immune_P0_TSC--positive	Rpain	-0.0250431	-0.0260712	-0.0244989	0.382354	0.0471338	0.0437854	0.0576031	-0.00426781	0.0265691	0.162315	-0.00157137
Immune_P0_TSC--positive	Mknk2	0.100472	0.0462652	0.150656	0.351808	0.0849034	0.10703	0.0778826	0.057479	0.00809459	-0.0140948	0.2084
Immune_P0_TSC--positive	Fam50a	0.0582673	-0.11764	-0.0727738	0.362788	-0.00488777	0.0765461	0.0904681	0.110803	-0.014854	0.00871571	-0.0962392
Immune_P0_TSC--positive	F630028O10Rik	0.00400958	0	0	0.470355	0.00282161	0.00210994	0	0	0	0	0
Immune_P0_TSC--positive	Mrpl22	0.0436569	0.11851	-0.0561236	0.450048	0.129103	0.0666878	0.0509543	0.0556865	-0.106202	0.344387	0.083639
Immune_P0_TSC--positive	Pigt	0.172228	0.260728	0.158216	0.366132	0.222982	0.123341	0.135634	0.221928	0.085849	0.0335769	-0.23817
Immune_P0_TSC--positive	Zfr	-0.0306995	0.0707192	0.138739	0.378836	0.0317396	0.000505908	0.0127748	-0.0804335	-0.158342	-0.376349	0.0650838
Immune_P0_TSC--positive	Mrps16	0.0989014	-0.140021	0.0933532	0.7305	0.00655282	0.0852223	0.0841193	0.0384755	-0.0681381	0.1267	-0.238077
Immune_P0_TSC--positive	Sumf1	0.0948383	0.0444217	-0.0249059	0.402764	0.18327	0.0255237	-0.0261948	0.0619612	0.0146218	0.210577	-0.0675243
Immune_P0_TSC--positive	Dnmt1	0.0458757	0.00141915	-0.070382	0.392648	0.0723794	0.0174296	0.0464228	0.0687927	0.112939	-0.0896918	0.19434
Immune_P0_TSC--positive	Gm14698	0.0457289	0.0579147	0.179311	0.384917	0.0124354	0.0047522	0.0739295	-0.0184098	0.104858	0.26184	-0.0983616
Immune_P0_TSC--positive	Ntan1	-0.0423969	0.223552	-0.0504564	0.459851	-0.079372	-0.0618128	-0.0741549	0.0378906	0.00137437	0.200495	0.0718687
Immune_P0_TSC--positive	Xpo1	0.0562659	0.0710523	0.00563372	0.440819	0.119742	0.0285965	0.0687283	0.0424577	0.026478	0.148563	0.104838
Immune_P0_TSC--positive	Dnajb14	0.0618404	0.109387	0.085386	0.29391	0.158005	0.134297	0.0724888	0.107671	0.0870647	-0.129693	-0.163151
Immune_P0_TSC--positive	Tfg	-0.000941969	-0.115608	-0.000625259	0.355936	-0.0222329	0.130639	0.0058174	-0.0429529	0.0887744	0.201362	-0.0544931
Immune_P0_TSC--positive	Gm2000	0.0426971	0.0471355	0.0649687	0.76519	-0.0286078	0.01858	0.0082167	-0.0396494	0.206216	0.296312	0.0138742
Immune_P0_TSC--positive	Mapk1	0.0657259	0.0366346	0.0285949	0.447634	0.127595	0.123946	0.0703227	0.19494	-0.0408437	-0.323248	0.147956
Immune_P0_TSC--positive	Safb	0.0328918	0.0229136	0.047494	0.43692	0.0274448	0.0361476	0.05524	0.0939537	-0.0548826	0.325053	0.137213
Immune_P0_TSC--positive	Rpl30	0.0682095	0.166627	0.104865	0.353409	0.0948404	0.120709	0.129792	0.108946	0.258314	0.299506	0.0960788
Immune_P0_TSC--positive	Ssbp3	0.0693323	-0.0300381	-0.0849924	0.465304	0.105121	0.128952	0.06569	0.178103	0.0586496	0.0610084	0.0924171
Immune_P0_TSC--positive	Pdxdc1	0.0831332	0.0784593	0.104889	0.426807	0.0494207	0.0424252	0.0852328	0.0878724	0.0316492	-0.0940632	0.102721
Immune_P0_TSC--positive	Pole4	0.120432	0.158839	0.0205054	0.722195	0.128155	0.188989	0.0397037	0.0814704	-0.0937354	0.267416	0.206289
Immune_P0_TSC--positive	Med1	-0.0745674	-0.0303862	-0.0536266	0.399544	-0.0844146	-0.0190665	-0.0453461	-0.0556888	-0.148799	-0.0997012	-0.0675774
Immune_P0_TSC--positive	Mrps25	-0.0859481	-0.0854699	0.0606762	0.487188	0.0950824	0.0283078	-0.0726816	0.126865	0.0255079	-0.0212846	-0.0804103
Immune_P0_TSC--positive	Il10ra	0	0	0	0.394868	0	0	0	0	0	0	0
Immune_P0_TSC--positive	Hebp1	0.0952203	-0.148779	0.211439	0.865071	0.0868504	0.0329327	-0.0880601	-0.00427955	-0.234167	0.210518	-0.166917
Immune_P0_TSC--positive	Rnpep	0.0835723	-0.0359224	0.00876485	0.778804	0.014708	-0.0122044	0.0432471	0.0917743	0.0506065	-0.0107349	0.105028
Immune_P0_TSC--positive	Ung	-0.0143235	0.207076	-0.00481903	0.390761	0.0445274	0.0999364	0.112718	0.102572	0.112109	-0.0862567	0.217923
Immune_P0_TSC--positive	Dnajc5	0.0595444	-0.0877405	0.100312	0.403427	0.206662	0.0164588	0.0828315	0.169458	-0.020944	0.264037	0.160489
Immune_P0_TSC--positive	Metrnl	0.00128679	0.0560764	-0.0339009	0.457973	0.0101023	-0.00252276	0.0131175	0.0633768	0.0609957	0	0.255603
Immune_P0_TSC--positive	Vbp1	0.177022	0.0716963	0.0521148	0.365464	0.0565635	0.207295	0.058805	0.231239	0.100762	0.405198	0.146964
Immune_P0_TSC--positive	Polr2d	0.073844	-0.138119	-0.0775371	0.343304	0.0656647	0.0633611	0.00747927	0.0797601	-0.0726267	-0.0723825	-0.0865419
Immune_P0_TSC--positive	2410022M11Rik	-0.00994759	-0.0206925	0.108718	0.449803	-0.0475712	0.033653	0.030019	-0.0102417	0.0267012	0.0175212	0.0651616
Immune_P0_TSC--positive	Prex1	-0.000587877	0.024574	-0.0113332	0.348081	-0.000585514	-0.00761611	0.0226725	0.00254036	-0.0486302	0	-0.158866
Immune_P0_TSC--positive	Hgsnat	0.0636983	0.102275	-0.041906	0.459775	0.0199409	0.0352463	0.023367	0.0905669	-0.0298572	0.0925211	0.134366
Immune_P0_TSC--positive	Ppil1	-0.00812883	-0.144357	-0.163189	0.398659	0.0817744	0.0407789	-0.0749455	0.201879	-0.0518703	0.329507	0.397959
Immune_P0_TSC--positive	Hnrnpa1	0.0611423	-0.0301149	-0.243023	0.604267	-0.135895	0.183337	0.110183	0.14271	0.121536	-0.239729	0.443565
Immune_P0_TSC--positive	Usp14	0.0142631	-0.0894954	0.0298961	0.492348	0.00835177	0.0119809	0.0752724	0.0709171	-0.117549	0.271299	0.248491
Immune_P0_TSC--positive	Pygb	0.0205097	0.0279314	-0.0371735	0.383057	0.0889739	-0.0217689	-0.0128047	0.00536894	0.124038	0.110963	-0.126702
Immune_P0_TSC--positive	1700003F12Rik	0	0.0117047	-0.0229787	0.403257	0.00291367	-0.00112946	-0.00247935	0.00273514	-0.000367437	0	0
Immune_P0_TSC--positive	Dnajc11	0.0655486	0.0463412	0.00285127	0.381612	0.0649623	0.109359	0.0248605	0.0803873	0.0957354	-0.242841	-0.103754
Immune_P0_TSC--negative	Cbr2	-0.0175414	0	0.00152027	-0.704279	0	-0.0230865	0.0038764	-0.0033086	0.00929249	0	0.0200666
Immune_P0_TSC--negative	Camk1	-0.0161476	-0.0642555	-0.0189054	-1.11075	-0.249283	-0.00180872	-0.147078	-0.0468206	-0.0975859	0.0298258	-0.248776
Immune_P0_TSC--negative	Pla2g16	0.00228749	0.0280989	0.166437	-0.608343	0.00652148	0.0263245	0.00863321	-0.00759969	-0.0319489	0	-0.159229
Immune_P0_TSC--negative	Mtss1	0.0300064	-0.0661346	0.016954	-0.572146	-0.000692597	-0.0622018	0.010053	-0.0136892	-0.0724462	-0.175035	0.203577
Immune_P0_TSC--negative	Crybb1	-0.0035761	0.0357878	-0.00814601	-0.566933	-0.00554443	0.0119843	0.00165919	-0.00126076	0.117581	0	0
Immune_P0_TSC--negative	Vwa5a	-0.014213	0.0355227	0.0713225	-0.662647	-0.044411	-0.0182465	0.00374035	-0.0297377	0.00281499	0.0628805	-0.00307942
Immune_P0_TSC--negative	Pdlim4	0.10986	0.0821942	-0.185057	-1.15895	0.00316094	-0.0475395	-0.0933308	0.0461065	-0.0523917	-0.433249	-0.00604676
Immune_P0_TSC--negative	Pmpcb	-0.164133	-0.163007	-0.208861	-0.529694	-0.185965	-0.207114	-0.0806044	0.0417703	-0.0968996	-0.151246	0.32048
Immune_P0_TSC--negative	Hacd2	-0.0985676	0.0527436	0.0665839	-0.621523	-0.0300132	0.0483872	-0.0157637	-0.0697535	-0.0826039	-0.215007	-0.132315
Immune_P0_TSC--negative	Mfsd11	-0.0148899	0.00564218	0.0295148	-0.497505	0.0419288	-0.00233997	0.0417529	0.00662856	0.0108373	0.171227	0.0954102
Immune_P0_TSC--negative	Sord	-0.041543	-0.0394625	0.0743116	-0.709681	0.0312855	-0.0592902	-0.0857533	-0.0334386	-0.0293065	0.0851128	-0.0534739
Immune_P0_TSC--negative	Nol7	-0.107546	-0.0745696	0.0313682	-0.454581	-0.279002	0.0653925	-0.00883661	0.085371	-0.0418938	-0.532531	0.0611289
Immune_P0_TSC--negative	Nme2	0.0790999	0.0640459	-0.0682133	-0.506408	0.177779	0.070407	-0.180853	0.240412	0.0694774	0.783111	0.114184
Immune_P0_TSC--negative	Il10rb	0.0162708	0.0180612	0.0155755	-0.950599	0.130867	-0.0190464	0.000438474	0.0490311	0.032706	0.0478671	-0.32002
Immune_P0_TSC--negative	Mgst3	-0.00513296	0.0430306	0.238031	-0.461679	0.0966495	0.064611	-0.0029914	0.0252174	-0.000379751	0.192761	-0.143725
Immune_P0_TSC--negative	Hspa9	0.115607	0.0805307	-0.149437	-0.695428	-0.0140715	0.089722	0.0311181	0.22999	-0.116819	0.0261412	0.0280523
Immune_P0_TSC--negative	Slc37a2	-0.0037217	0	0	-0.423529	0.00256492	0.00381284	0.000875054	0.00321704	0	0	0
Immune_P0_TSC--negative	Ccdc28a	-0.0115363	0.0502437	0.015652	-0.407682	-0.0296562	-0.0205502	0.0319593	-0.0664147	-0.0528472	0.177474	0.0143607
Immune_P0_TSC--negative	Ece2	-0.0293443	0.0614266	-0.114153	-0.379741	0.0403382	-0.00606668	0.0345906	-0.0173242	0.00239084	0.356924	-0.0101617
Immune_P0_TSC--negative	Adh5	-0.0407028	0.170546	-0.0955472	-0.560857	-0.0215178	-0.126742	-0.211931	0.0166941	-0.157749	-0.719586	-0.109214
Immune_P0_TSC--negative	Adipor2	-0.0761931	0.0227412	-4.26308e-05	-0.581118	0.0224685	0.018172	0.0057468	-0.0448525	0.0342341	-0.116956	-0.133192
Immune_P0_TSC--negative	Ube2j2	0.00577707	0.0400357	-0.157317	-0.866916	0.0228665	-0.0277279	0.0124107	-0.00255642	-0.0297094	0.244054	-0.643293
Immune_P0_TSC--negative	Rad21	0.0163452	-0.17231	0.115717	-0.710409	0.0191011	-0.00498774	-0.0233303	0.0190724	0.00774506	0.240198	0.257436
Immune_P0_TSC--negative	Esd	-0.120935	-0.246992	-0.168574	-0.955865	-0.268939	-0.16578	-0.201585	-0.165818	-0.132885	-0.371514	0.104525
Immune_P0_TSC--negative	Copb1	0.0695826	0.107855	0.043767	-0.512382	0.00482603	0.0420072	-0.06342	-0.0231432	-0.104675	0.201563	0.216355
Immune_P0_TSC--negative	Alkbh6	-0.0878645	-0.0161767	-0.0139026	-0.419939	-0.0681285	-0.0280132	-0.0673769	-0.10617	-0.185278	0.346401	-0.0695991
Immune_P0_TSC--negative	Plin3	0.0262811	0.0192252	0.0361072	-0.748882	0.0809455	-0.0513484	-0.0606336	-0.0190369	0.0655259	0.296362	-0.205637
Immune_P0_TSC--negative	Nfkbib	-0.0158585	-0.0632891	0.00019358	-0.554629	-0.0397186	-0.0117243	-0.0126512	0.0225629	-0.0869819	0.125409	0.105461
Immune_P0_TSC--negative	Prpf18	-0.0295947	0.0527997	0.0733228	-0.373256	6.70534e-05	0.033732	0.0544758	0.055501	0.0638393	0.000229677	0.108613
Immune_P0_TSC--negative	Sppl2a	-0.0430241	-0.0103045	0.0237526	-0.559602	0.00936398	0.0040922	0.0217646	0.00358393	0.0833317	-0.0795604	0.0493859
Immune_P0_TSC--negative	Tcf12	0.0535112	0.11465	0.0188268	-0.499199	0.104328	0.084068	0.0976335	-0.0299619	0.152542	-0.28682	0.233295
Immune_P0_TSC--negative	Stard3nl	0.117347	-0.0605098	0.148326	-0.680786	0.0465713	0.00616123	0.0458504	0.03112	0.0280439	0.0588056	-0.0479679
Immune_P0_TSC--negative	Pira2	0	0	0	-0.486623	0	0	0	0	0	0	0
Immune_P0_TSC--negative	Fxr1	-0.0254964	-0.139544	0.123972	-0.391874	-0.129052	0.0101762	-0.0685723	-0.049906	0.0142804	-0.433634	0.199103
Immune_P0_TSC--negative	Adipor1	-0.119202	0.0690141	-0.221283	-0.805085	-0.115056	-0.00429051	-0.00481614	-0.0784036	-0.0963787	0.235647	-0.50531
Immune_P0_TSC--negative	Oaz1	-0.123141	-0.204193	-0.152433	-0.479067	-0.0438866	0.000708005	-0.0949049	-0.136998	-0.143895	-0.249356	-0.0839264
Immune_P0_TSC--negative	Etaa1	-0.0487208	0.146924	-0.0487932	-0.376262	-0.0420885	-0.0233469	-0.054593	0.00577226	0.0752122	-0.2416	-0.0331421
Immune_P0_TSC--negative	Emd	-0.0468686	0.0451257	-0.210575	-1.0915	0.0904809	0.0247602	-0.0150899	-0.0281018	-0.00828289	-0.467124	0.0643049
Immune_P0_TSC--negative	Hp1bp3	0.119566	-0.146005	-0.0359567	-0.846529	0.18271	0.0112129	0.150798	0.0933274	0.0596268	-0.13967	-0.0508554
Immune_P0_TSC--negative	Rab20	0.0221011	-0.215474	0.11616	-0.609909	-0.0414076	-0.000879165	-0.0045004	0.0165636	-0.0641912	0.0882488	0.00146587
Immune_P0_TSC--negative	Golgb1	-0.0825185	0.234909	0.0300835	-0.371208	-0.0375648	-0.0253938	0.196705	-0.0450964	0.110598	0.270442	-0.00747257
Immune_P0_TSC--negative	Bzw2	-0.0484441	-0.0542146	-0.236891	-0.520449	-0.00864815	-0.0944103	-0.196375	0.0166978	-0.113036	-0.0326049	0.11069
Immune_P0_TSC--negative	Lman2l	-0.0962296	-0.063903	-0.027213	-0.370299	-0.206435	-0.0854151	-0.117617	-0.0790315	-0.202707	-0.0988477	-0.144574
Immune_P0_TSC--negative	Phf21a	-0.0388651	-0.00818418	0.132893	-0.372628	-0.0979647	0.00198358	0.0731065	-0.0744997	0.0399823	0.181492	-0.0608754
Immune_P0_TSC--negative	Pts	0.0655698	-0.0792283	0.0389682	-0.606134	-0.00551086	0.0782938	-0.00131731	0.0158978	-0.180829	-0.261215	-0.135913
Immune_P0_TSC--negative	Mrpl21	0.0324486	-0.136551	-0.143847	-0.895467	0.121569	-0.00258589	-0.0141357	0.148134	-0.210826	0.567322	-0.0551323
Immune_P0_TSC--negative	Glipr1	0	-0.0106963	0	-0.426175	0.0131651	-0.000531479	0	-0.00444695	0	0	0
Immune_P0_TSC--negative	Ninj1	-0.000493722	0.115687	0.0279443	-0.678364	0.0247712	0.097863	0.0584415	0.0927001	0.0242353	-0.201594	-0.431531
Immune_P0_TSC--negative	Bri3	-0.18527	-0.0210088	-0.10688	-1.44707	-0.0741471	-0.0354556	0.00720582	0.0887491	-0.18466	0.0977953	-0.255996
Immune_P0_TSC--negative	Atp1b3	0.0527095	0.0264476	0.0104427	-0.447654	0.196723	0.102711	0.12692	0.0813955	0.0117074	-0.307373	0.195571
Immune_P0_TSC--negative	Sec14l1	0.0648989	-0.023466	0.0286263	-0.812042	0.100564	0.0217684	0.0121574	0.0511659	-0.0194095	0.146699	-0.0561812
Immune_P0_TSC--negative	Sirt3	-0.0132767	0.0290283	0.00109281	-0.551623	0.0225987	-0.0350646	-0.0240352	0.00165793	0.040366	0.151632	-0.178318
Immune_P0_TSC--negative	Vps41	0.0401936	0.150063	-0.0188395	-0.703075	0.0464992	-0.0469058	-0.00789413	-0.0151917	0.00493467	0.0664449	-0.0606666
Immune_P0_TSC--negative	Ppp3r1	-0.0608429	0.00598342	0.00149564	-0.556776	-0.10277	-0.0489626	0.0167405	-0.0136313	-0.0488735	0.169585	0.0489835
Immune_P0_TSC--negative	Psen1	-0.0085289	0.0771862	0.0568242	-0.403978	0.0306765	0.00942353	-0.00893688	-0.00069993	-0.0180373	0.0466121	0.0678368
Immune_P0_TSC--negative	Eif1b	-0.00553194	-0.00947896	-0.0169648	-0.504339	0.188575	0.161537	0.0628755	0.151455	0.141849	0.744742	0.206034
Immune_P0_TSC--negative	Tspan3	0.0549624	-0.0766887	-0.000424566	-0.825637	0.0213415	0.089901	0.0863532	0.205838	-0.0882688	-0.891118	-0.214672
Immune_P0_TSC--negative	Ccl24	0	-0.00805613	-0.00630664	-1.56935	0	0	0.00519478	0	0	0	0
Immune_P0_TSC--negative	Mdh1	0.0253797	0.0067415	0.0714313	-0.934797	-0.112204	0.0966532	-0.152233	0.0174106	0.0478884	-0.788543	-0.035732
Immune_P0_TSC--negative	Ebi3	0	-0.0152943	0.0355023	-0.725178	0.00609035	0.00583111	0.00226483	0.00468071	0.00984315	0	0
Immune_P0_TSC--negative	Cryba4	0	-0.0301742	0	-0.527565	0	-0.00080329	-0.00232912	0	0.00987672	0	0
Immune_P0_TSC--negative	Cd300a	0.00267298	0.0134852	0.00502585	-0.784363	0.00932215	-0.00141504	0.0116283	0.00647177	0	0	0.00439503
Immune_P0_TSC--negative	Fam53b	0.0303508	0.134521	0.0357497	-0.429941	-0.00212108	0.0966453	0.0790591	0.078989	0.0179444	0.233972	0.212584
Immune_P0_TSC--negative	Tlr7	0	0	0	-0.375782	-0.0052032	0	0	0	0	0	0
Immune_P0_TSC--negative	Smg1	-0.0317604	0.0428496	0.0350273	-0.393788	0.0664648	0.0249033	0.0197274	0.0351285	0.0365923	0.054964	0.0363166
Immune_P0_TSC--negative	Cd33	0	0	0	-0.483779	0	0	-0.00255168	0	0	0	0
Immune_P0_TSC--negative	Commd1	0.0135822	0.0563102	-0.0836072	-0.996215	0.0372586	-0.0478918	-0.0798974	0.0185179	-0.204876	-0.165799	-0.0769637
Immune_P0_TSC--negative	Atp6v1g1	-0.159109	-0.0950034	0.0724629	-0.554938	-0.198147	-0.109109	-0.156444	-0.114598	-0.236849	-0.692937	-0.36509
Immune_P0_TSC--negative	Gimap6	-0.0595798	-0.0267191	0.00842336	-0.42112	-0.159474	0.000858969	0.0142107	-0.0933317	-0.00875159	0.108266	-0.395422
Immune_P0_TSC--negative	Ubxn1	0.00164608	0.00417552	-0.082452	-0.581189	0.0249574	0.0459324	-0.0434328	0.177303	-0.0434648	0.127545	0.134153
Immune_P0_TSC--negative	Srd5a3	0.072384	0.0724572	0.0324845	-0.430536	0.0755043	0.0420556	0.00403293	0.0483843	0.0236234	-0.327327	0.173484
Immune_P0_TSC--negative	Phf11b	0	0	0	-0.483388	0	0	0	0	0	0	0
Immune_P0_TSC--negative	Cnpy3	0.0703511	-0.18446	-0.127923	-0.601711	0.0219864	0.0255119	-0.0613915	0.0401565	-0.154891	-0.197204	-0.400995
Immune_P0_TSC--negative	Jup	0.00664907	-0.0326639	0.0532878	-0.405837	0.123088	-0.00825255	0.0521945	0.143089	0.0667666	-0.459703	0.358597
Immune_P0_TSC--negative	Wbp2	-0.0790262	-0.0694005	-0.0144741	-0.568457	-0.0781563	-0.0692154	-0.0733813	-0.019197	-0.129473	-0.351881	-0.171502
Immune_P0_TSC--negative	Sirt2	-0.0272773	-0.0622621	0.0863505	-0.684556	0.00204063	-0.1337	-0.0279893	-0.00642643	0.103607	-0.108137	0.0891852
Immune_P0_TSC--negative	Ccnb1	0.263562	-0.261035	-0.117642	-0.667284	0.0400833	-0.00888283	-0.176445	0.0519335	-0.0508891	0.0942076	0.187982
Immune_P0_TSC--negative	BC017643	0.00580782	0.0730222	0.00536904	-0.32535	0.0418533	0.0676009	0.046854	0.0417299	0.1029	0.234247	-0.0553117
Immune_P0_TSC--negative	Asph	-0.0571494	-0.152664	0.087105	-0.385324	-0.0857642	0.0523789	-0.0280848	-0.0909691	-0.0388612	-0.0421452	-0.368822
Immune_P0_TSC--negative	Dlgap4	0.114389	0.160897	-0.0304572	-0.473546	0.102045	0.127661	0.108381	0.0811432	0.100774	0.330101	-0.318051
Immune_P0_TSC--negative	Cyfip1	-0.0125337	0.0107877	0.0512459	-0.795966	0.0989571	-0.00745638	-0.010667	0.11865	0.0380347	-0.253549	0.0784448
Immune_P0_TSC--negative	Ftl1	0.0914847	0.0908145	0.0864941	-0.628317	0.117293	0.0574386	0.0318234	0.0687148	-0.0752552	-0.030165	-0.262995
Immune_P0_TSC--negative	Eif5	-0.0394155	0.0898652	0.0661669	-0.914148	0.0360565	0.0034778	-0.0792904	0.0295828	-0.253281	0.162054	-0.280914
Immune_P0_TSC--negative	Uap1l1	0.0659087	0.00771445	0.0684038	-0.522857	0.0309742	0.0118044	0.00476831	0.125148	0.0375372	0.262923	0.0405617
Immune_P0_TSC--negative	Pum1	0.0984605	-0.017215	0.0257359	-0.373285	0.179094	0.189421	0.129036	0.12975	0.00657205	0.244852	0.0723021
Immune_P0_TSC--negative	Strn4	-0.0644082	0.110797	0.0508597	-0.403144	0.1845	0.0520725	-0.0217826	0.0414442	0.0888234	-0.0932628	-0.154654
Immune_P0_TSC--negative	Ppm1b	-0.0171568	-0.0728017	0.0217987	-0.529377	-0.0125403	0.117897	0.0144702	0.120107	0.0668578	-0.220435	0.0131752
Immune_P0_TSC--negative	Prdx3	0.0144512	0.0169257	-0.00599142	-0.690752	0.0232183	-0.0243349	0.0460263	0.080052	-0.0530573	0.0360109	0.00444824
Immune_P0_TSC--negative	Ccs	0.0627248	-0.0440715	0.196573	-0.534222	-0.0939495	0.151391	0.129926	0.046081	0.126118	-0.16779	0.3415
Immune_P0_TSC--negative	Ap3d1	-0.00350585	0.0852073	-0.000450966	-0.372634	0.102726	0.0433245	0.0466819	0.0468397	-0.0477176	0.159093	0.123392
Immune_P0_TSC--negative	Emp3	0.196535	-0.092359	-0.0174707	-0.877448	0.215406	-0.0640342	-0.0248719	0.237567	-0.0595016	0.103422	0.0269768
Immune_P0_TSC--negative	Hacd4	-0.003419	-0.0837019	0.0969216	-0.353822	0.0635926	0.00445332	0.0074996	0.0228952	-0.0121965	0	0.0402564
Immune_P0_TSC--negative	Capn2	0.0183878	-0.0463791	0.0464959	-0.367378	0.0210874	0.0365062	-0.0361031	0.0913461	-0.0534165	0.430342	-0.471486
Immune_P0_TSC--negative	Utp14a	0.039969	-0.0449601	-0.0543988	-0.464862	-0.0184907	-0.0769398	-0.061045	0.00746469	-0.0246453	0.150803	-0.0290139
Immune_P0_TSC--negative	Fcgr1	0	0	0	-0.549971	-0.00986828	0.0035506	-0.00203105	-0.00841557	0.0105603	0	0
Immune_P0_TSC--negative	Krt10	0.0983676	0.0947607	0.106088	-0.521844	0.0907576	-0.0833057	-0.00553271	-0.0593602	-0.0112387	-0.0909199	0.118253
Immune_P0_TSC--negative	Abcb8	0.000195628	-0.0659052	0.0035436	-0.323365	0.0150996	0.0116381	0.035056	0.0347884	-0.0544827	0.0620085	-0.164133
Immune_P0_TSC--negative	Glyr1	0.0734607	-0.0605447	0.0106752	-0.760355	0.221229	-0.0124149	0.0496776	0.0517141	0.112883	0.118965	-0.0471388
Immune_P0_TSC--negative	Siglece	0	0.0252823	-0.00714294	-0.445081	0	0.00361758	0.00220107	0	0.00401225	0	0
Immune_P0_TSC--negative	Ms4a6b	0.00454023	0	0	-0.543352	0	0.000365654	0	-0.00262531	0.00706755	0	0
Immune_P0_TSC--negative	Ccdc58	0.0314205	-0.0257524	-0.0953562	-0.430402	-0.0197285	-0.0697746	-0.0210995	-0.0179589	-0.185111	-0.221074	-0.0959224
Immune_P0_TSC--negative	Mettl5	0.0529551	-0.00380603	-0.0619822	-0.372676	-0.0154619	-0.0290744	-0.00990216	0.00411504	0.015324	-0.0284668	-0.221028
Immune_P0_TSC--negative	Mdfic	-0.0350348	-0.00304939	-0.00517413	-0.348832	-0.0193505	-0.00404329	0.0179002	-0.00041039	0.01752	-0.468362	0.0213526
Immune_P0_TSC--negative	Cdc5l	-0.0805801	-0.156446	-0.0962248	-0.645815	-0.0185864	-0.033831	-0.0504305	-0.0321043	-0.115613	0.117393	-0.160652
Immune_P0_TSC--negative	Osbpl8	-0.00357169	0.0603265	0.059354	-0.519296	-0.00242648	-0.00665796	0.0122336	0.0134535	-0.0206109	0.0664449	0.16761
Immune_P0_TSC--negative	H2-T22	-0.0440934	0.0113326	-0.010814	-0.398516	-0.0209087	-0.0415948	-0.000146614	-0.040937	-0.00975879	0.213498	-0.134078
Immune_P0_TSC--negative	Copg2	0.012459	-0.0206815	-0.0364396	-0.32155	-0.0359698	-0.0556229	0.00975503	-0.0579873	0.0310658	0.0979848	-0.123851
Immune_P0_TSC--negative	Usp16	0.0352925	0.164004	0.0476116	-0.503636	0.0691905	0.0355075	0.047563	0.0864362	-0.0157804	0.0630477	0.141448
Immune_P0_TSC--negative	Ngfrap1	-0.109549	-0.0521288	-0.246615	-0.625231	-0.159256	-0.150858	-0.0587826	0.0690079	-0.147552	-0.258859	-0.388812
Immune_P0_TSC--negative	Clcn4	0.0770488	-0.0456915	0.03572	-0.36803	0.000755067	0.0153934	-0.00383596	0.0235818	0.0834061	0.0676135	-0.152657
Immune_P0_TSC--negative	Ociad1	0.0551677	0.146023	0.0395255	-0.354706	0.040413	-0.0577957	-0.118026	0.214504	-0.0803951	-0.203274	-0.153948
Immune_P0_TSC--negative	Anapc13	0.0874412	0.160418	0.106454	-1.06461	-0.0415563	0.146723	0.221298	0.143742	0.176265	0.0418894	-0.195393
Immune_P0_TSC--negative	Slc16a3	-0.0861114	-0.1001	-0.0571991	-0.435022	-0.125807	-0.0904985	-0.102588	-0.0597967	-0.0568278	0	-0.198903
Immune_P0_TSC--negative	Nfe2l2	0.0466235	0.246597	0.176023	-0.568315	0.0330844	0.0435088	0.0100499	-0.00832715	0.175703	-0.180631	0.00758604
Immune_P0_TSC--negative	Dtx3	-0.03049	-0.0835647	-0.108774	-0.3982	-0.126769	-0.110289	-0.0525148	-0.153581	-0.0853616	-0.827408	-0.0264823
Immune_P0_TSC--negative	Sh3kbp1	0.0468013	0.0221011	-0.0131964	-0.377155	0.043426	-0.0541438	0.0348372	0.013476	-0.0414008	-0.146714	0.0874669
Immune_P0_TSC--negative	F13a1	0	0	-0.0042635	-1.29799	0.00279917	-0.000289483	-0.00121353	0	0	0	0
Immune_P0_TSC--negative	Pxk	-0.0347565	0.00483615	0.0113811	-0.375761	0.0359411	0.0187413	0.0219186	-0.0178812	0.0279274	-0.00834625	-0.0656752
Immune_P0_TSC--negative	Elf2	-0.0846435	-0.0489977	-0.0970654	-0.672814	0.152558	-0.0329728	0.00514117	0.0795832	0.0102716	0.152656	-0.0657673
Immune_P0_TSC--negative	Gid4	-0.110673	-0.158009	-0.176095	-0.464691	-0.0908046	-0.0861737	-0.0943835	-0.034975	-0.122348	0	-0.0890227
Immune_P0_TSC--negative	Cela1	0.012379	-0.241696	0.165316	-0.4104	0.0145207	0.00902793	0.0125649	0.00118406	-0.250099	0	-0.0248949
Immune_P0_TSC--negative	Tril	0.0145585	-0.0590002	-0.0254574	-0.468204	-0.105884	0.192296	0.143229	-0.145488	-0.0444171	-0.139422	-0.154504
Immune_P0_TSC--negative	Syf2	-0.0635818	0.158444	0.107028	-0.746703	0.0707669	0.0169839	0.107146	0.0909504	0.0570211	-0.379809	0.0744498
Immune_P0_TSC--negative	Card19	0.0166372	0.0647255	0.153331	-0.649422	0.107704	0.0104172	0.0477647	0.0290932	-0.041195	0.135198	-0.289209
Immune_P0_TSC--negative	Wbp5	-0.112321	-0.0794274	-0.103626	-1.00997	-0.148268	-0.091266	-0.0772461	-0.100228	-0.176397	0.399884	-0.551664
Immune_P0_TSC--negative	Mff	-0.00278912	-0.222463	0.188908	-0.987875	-0.0288567	0.155275	0.229389	0.0601894	0.135386	0.401421	-0.105887
Immune_P0_TSC--negative	Rnf13	-0.000848868	0.036144	-0.0582356	-0.931737	-0.136495	-0.00351156	0.00712236	0.00721022	0.0273016	-0.023098	-0.00542595
Immune_P0_TSC--negative	Slc40a1	-0.145977	-0.0786576	0.0600857	-1.18217	0.173511	-0.0125782	0.00928169	-0.260915	0.0932846	-0.105171	0.0218942
Immune_P0_TSC--negative	Wwp1	-0.154111	0.161163	0.118642	-0.669255	-0.154101	0.0485505	-0.018437	-0.0894189	-0.00100412	-0.537075	-0.156298
Immune_P0_TSC--negative	Cmklr1	-0.00567598	0	-0.008479	-0.802597	0	0	0.00417358	0	0.00299267	0	0.0448457
Immune_P0_TSC--negative	Hmbox1	-0.00619929	-0.0717164	0.0745482	-0.416473	0.0624237	-0.0133248	0.0934494	-0.00923401	0.0194928	-0.0128373	-0.0165945
Immune_P0_TSC--negative	Cul3	0.047964	0.158279	0.119103	-0.418377	0.0301233	-0.0194087	0.0506936	0.00722378	0.107131	0.271094	0.207466
Immune_P0_TSC--negative	Gabpb1	0.0394528	-0.122212	-0.0474195	-0.288628	0.01826	-0.0280838	-0.00803994	0.0185765	-0.0380713	0.131325	0.190378
Immune_P0_TSC--negative	Elf1	-0.0101557	0.01959	0.0957989	-0.339387	0.0625872	0.0141666	0.023551	-0.000797465	0.0155811	0.428914	-0.361235
Immune_P0_TSC--negative	Stoml2	0.00619435	-0.109018	-0.206519	-0.600092	-0.0908433	0.00779784	-0.186636	0.0452187	-0.134036	0.560422	0.182093
Immune_P0_TSC--negative	Eea1	-0.0827276	-0.109944	0.043151	-0.432641	0.0507336	0.0592887	0.0281806	0.163422	-0.00995688	0.246402	0.168447
Immune_P0_TSC--negative	Tomm34	0.0786184	0.103824	-0.0336238	-0.57451	0.0581661	0.0534669	0.0651059	0.02212	0.0921858	-0.0852	-0.180589
Immune_P0_TSC--negative	Golga2	0.0457304	-0.0762259	0.0618594	-0.386033	0.0209964	-0.0162829	0.0189612	-0.0136836	0.0464677	0.163033	0.00550967
Immune_P0_TSC--negative	Mpc1	0.21619	0.0239434	0.0553278	-0.808993	-0.013035	0.0668271	0.0836208	0.148202	-0.108396	-0.0547759	-0.148082
Immune_P0_TSC--negative	Rbms2	-0.0277193	-0.0686088	-0.109642	-0.469658	-0.0797501	-0.0142725	-0.0997886	-0.0427941	-0.0864307	0.0754666	0.0159565
Immune_P0_TSC--negative	Cgrrf1	-0.0256399	0.0606048	0.0316944	-0.319005	0.0666612	0.0488002	-0.000603422	0.0366529	0.0296164	-0.253502	-0.158061
Immune_P0_TSC--negative	Tceal8	0.0854279	0.221488	0.0365422	-0.480777	0.202888	0.0198175	-0.0303259	0.121027	-0.0683742	0.162276	0.443805
Immune_P0_TSC--negative	Pafah1b3	-0.108547	-0.153356	0.0729036	-0.540759	-0.129421	-0.167962	-0.0132838	-0.203361	-0.157758	-0.157527	-0.156813
Immune_P0_TSC--negative	Swap70	-0.0380128	0.038577	0.0593555	-0.350794	-0.0372475	-0.00402601	-0.0456455	-0.00217441	0.00607845	-0.0434912	-0.438868
Immune_P0_TSC--negative	Nek7	-0.02291	0.100851	0.0640935	-0.604667	0.115651	0.0210694	-0.00756157	-0.0132165	-0.0266617	-0.141111	0.131666
Immune_P0_TSC--negative	Timm17a	-0.14181	-0.130925	-0.0162535	-0.546354	-0.00157949	-0.0462609	0.073492	0.0573205	-0.134405	0.556298	0.0806599
Immune_P0_TSC--negative	Med6	0.0230408	0.0278711	-0.028816	-0.338793	0.00101489	-0.0446672	-0.0294317	-0.0272785	0.0695079	-0.205118	-0.100169
Immune_P0_TSC--negative	Fdx1	-0.110923	0.0966747	0.00627955	-0.335591	0.00338535	0.0507211	0.0687389	0.00208494	0.0664406	-0.181005	0.0141741
Immune_P0_TSC--negative	Smarcc2	0.0393165	0.0275519	0.0920249	-0.35118	0.061776	0.0367339	0.0509751	0.098892	-0.0336943	-0.161588	-0.180228
Immune_P0_TSC--negative	Ndufs6	0.089905	-0.00909279	0.0911796	-0.430851	0.0880132	0.0370984	-0.0400849	0.00447069	-0.0927478	0.0167384	-0.398342
Immune_P0_TSC--negative	Oraov1	0.00618557	0.0281351	0.00578892	-0.380698	0.0173533	-0.00230496	0.0200361	0.0216301	0.0437983	0.25544	0.106443
Immune_P0_TSC--negative	Snx21	-0.0986595	0.084298	0.0711345	-0.28551	0.0372049	-0.0792164	-0.0699183	-0.0467498	0.0266922	0.00387373	-0.201835
Immune_P0_TSC--negative	Arfgap1	-0.00609185	-0.0115084	0.0668822	-0.322912	0.162654	0.0759493	0.0609989	0.0261259	0.0974461	-0.0835173	-0.00845374
Immune_P0_TSC--negative	Clec4n	-0.0023846	0	-0.00657372	-0.626887	0.00430026	-0.00200042	0	0	0	0	0.0196381
Immune_P0_TSC--negative	Tdrkh	0.00535221	-0.0182949	0.00131209	-0.431381	0.00285478	-0.00142878	-0.0188722	0.000589919	-0.000549234	0	0
Immune_P0_TSC--negative	Sfr1	0.186178	-0.0101259	-0.0783814	-0.501202	-0.0480338	0.0465849	0.00790159	0.137617	-0.0150582	0.521902	-0.0522624
Immune_P0_TSC--negative	Ms4a7	0	0	0	-1.38197	0.00430026	0.00151716	-0.00037602	0	0.00352239	0	0
Immune_P0_TSC--negative	Mepce	-0.0174356	-0.0249421	0.0103062	-0.297084	-0.0057365	-0.0241942	0.025048	0.000312632	0.0124572	0.101301	-0.0151369
Immune_P0_TSC--negative	Nab2	0.0331485	-0.029407	-0.0203756	-0.349009	0.0228104	0.103732	0.0773316	-0.0107674	-0.0131851	-0.229005	0.123494
Immune_P0_TSC--negative	Pdgfa	0.00487307	-0.00826758	-0.0436	-0.348379	0.0123457	0.090053	-0.0130692	0.0463207	-0.0942475	0.139044	-0.000663541
Immune_P0_TSC--negative	Snx11	0.0178391	0.16269	-0.00246938	-0.300209	0.0700429	0.0362838	-0.0107814	0.0385886	0.0678304	0.0877137	-0.0408032
Immune_P0_TSC--negative	Gde1	-0.00420943	-0.0760112	0.105974	-0.672076	-0.106483	0.0931654	0.0372057	0.0736274	0.0276361	0.089675	-0.0684273
Immune_P0_TSC--negative	Fbxo11	0.0545212	0.107144	0.164855	-0.312343	0.0296925	0.107451	0.0984843	-0.0400736	0.0288202	0.222772	-0.0432212
Immune_P0_TSC--negative	Nfyb	0.0454849	0.033333	0.0418576	-0.347546	0.0535974	0.0723237	0.0474909	0.0584319	-0.0131703	0.0219115	0.111239
Immune_P0_TSC--negative	Mzt1	-0.0473232	-0.0372911	-0.142552	-0.401799	0.00896648	-0.0115665	-0.0904777	0.00880222	-0.0512607	0.00236511	-0.153946
Immune_P0_TSC--negative	Dnajc24	0.0134682	0.247593	0.0416539	-0.291353	0.0827751	0.0299162	-0.000258747	-0.00945965	0.0490578	-0.0369093	0.158704
Immune_P0_TSC--negative	Cpne3	-0.130912	-0.0836867	-0.082326	-0.590736	0.00961119	-0.0120668	-0.0160482	-0.135383	-0.0630017	-0.0559254	-0.0728295
Immune_P0_TSC--negative	Wac	0.0278233	-0.00297311	-0.00238495	-0.595508	0.00384497	0.0712548	0.0183394	0.0348451	0.0306039	0.3391	0.105313
Immune_P0_TSC--negative	Pik3ca	0.0309767	-0.0370945	-0.0589911	-0.348586	0.019587	-0.015508	-0.0133574	-0.0888379	0.0413574	-0.0847844	-0.0440291
Immune_P0_TSC--negative	AF251705	0	0	-0.00947867	-0.766819	0	0	-0.00174897	0	0	0	0
Immune_P0_TSC--negative	Arfrp1	0.0463084	0.0142422	0.024785	-0.315517	0.0971054	-0.0132412	0.0174442	0.0127545	-0.143032	0.165122	0.237477
Immune_P0_TSC--negative	Fam193a	-0.00459743	0.0280927	0.0145263	-0.446437	-0.00263669	-0.0140747	0.0671952	0.0397785	0.0110948	0.0147734	-0.0471128
Immune_P0_TSC--negative	Dock7	0.0095521	0.188472	0.00810807	-0.348529	0.00331123	0.0568705	0.0928985	0.138473	0.139128	-0.0766342	0.0179481
Immune_P0_TSC--negative	Prkar1a	-0.0963788	-0.053946	-0.0179821	-0.909358	-0.00729617	0.0163011	0.0637152	0.0382848	0.0537468	0.290975	0.232034
Immune_P0_TSC--negative	Pgrmc2	0.0871222	-0.0308366	-0.0307249	-0.507154	0.102469	0.0405411	0.117722	0.0388103	0.0706061	0.0973465	0.025559
Immune_P0_TSC--negative	Sh3gl1	0.0642921	0.0244715	-0.0901808	-0.424522	-0.0235003	0.0161876	0.0400698	0.0833669	-0.0264763	0.291713	0.0425519
Immune_P0_TSC--negative	Ttc32	0.030563	0.153641	0.182184	-0.307348	0.0416555	0.0404192	0.0825701	-0.00927998	0.0418228	0.000106579	-0.0421072
Immune_P0_TSC--negative	Fam178a	0.0698544	-0.0565069	-0.0465565	-0.328292	-0.0194673	0.0734609	-0.00938482	0.10673	-0.0331886	-0.168983	0.0228013
Immune_P0_TSC--negative	Itgav	0.0325636	0.106373	0.207065	-0.293734	0.0129872	0.033454	0.0822672	0.048212	0.0727193	0.11402	-0.0127191
Immune_P0_TSC--negative	Nfat5	-0.0276089	-0.0180922	0.0823298	-0.40977	0.0792756	-0.0116522	0.100409	0.0114404	0.0088552	0.26926	0.225157
Immune_P0_TSC--negative	Csf1r	-0.00236371	0.015408	0.00282788	-0.348753	0.000867368	-0.0023293	0.0064373	0.00341143	0.00706755	0	0
Immune_P0_TSC--negative	Ensa	-0.008471	-0.0411594	0.0530551	-0.625231	-0.0507066	0.00638599	0.0110975	-0.000798187	-0.111425	-0.339472	0.0551897
Immune_P0_TSC--negative	Txndc15	0.0451846	0.0209411	0.109518	-0.298007	0.130775	0.0355402	0.0784079	0.0560839	0.162742	0.0324385	0.049264
Immune_P0_TSC--negative	Smim20	0.000660513	0.0080805	-0.00536044	0	0.00284291	0.00374657	0.00160707	0.00476285	0.000115381	0	0
Immune_P0_TSC--negative	Cmtm7	-0.0201214	0.164768	-0.190466	-0.291968	-0.0295529	0.00269725	-0.0789403	-0.0596291	-0.066969	-0.248769	-0.124759
Immune_P0_TSC--negative	Bora	-0.00413882	-0.112073	-0.0285169	-0.355872	-0.000549377	0.0106177	-0.00128316	0.0105392	0.0370693	0	-0.121438
Immune_P0_TSC--negative	Sys1	-0.0466006	-0.247231	0.0780866	-0.405824	0.0780197	0.0213037	-0.0129274	-0.049897	-0.086514	-0.482792	-0.0023265
Immune_P0_TSC--negative	Cib1	0.0862052	0.186089	0.00841825	-0.574171	0.0584361	0.0866038	-0.0262734	0.122126	0.0406452	0.0556693	-0.0769167
Immune_P0_TSC--negative	Ninl	-0.0219023	-0.000263682	-0.0569286	-0.33875	-0.005641	0.0434762	0.0119016	0.0369722	0.0146301	0.344999	-0.00248527
Immune_P0_TSC--negative	Zeb1	-0.0734391	-0.0199504	0.00655719	-0.362178	-0.0740033	-0.102457	-0.0124792	-0.064439	-0.00946421	0.301159	-0.0944455
Immune_P0_TSC--negative	5730455P16Rik	0.0366763	0.0187746	-0.00365931	-0.315436	0.0225826	0.00726055	0.0287536	-0.0100019	0.027171	0.227753	0.00963571
Immune_P0_TSC--negative	Colec12	-0.0225071	-0.0374944	0.0105269	-0.749033	-0.0294883	-0.0260942	0.0115435	-0.125402	0.000675281	-0.322395	-0.0332147
Medullary Stroma_P0_TSC--positive	Slco1a4	0.479002	0	0	0	0.533357	0.00706973	0.0116719	0.460581	0.00608867	0.0886867	0
Medullary Stroma_P0_TSC--positive	Sct	0.0824947	-0.172218	-0.113668	0	0.307964	0.00353631	0.00355707	0.00504534	-0.0587613	0.158857	0.0181284
Medullary Stroma_P0_TSC--positive	Gpx3	0.184491	0.137337	0.429415	0.131625	0.449313	0.0586931	0.176448	0.0562442	0.0987323	0.281312	0.0751727
Medullary Stroma_P0_TSC--positive	Rrbp1	0.139064	0.088223	0.0445745	0.584166	0.350791	0.247154	0.271944	0.156749	-0.0703762	0.926483	-0.0681141
Medullary Stroma_P0_TSC--positive	Igfbp4	0.346142	0.328925	0.559913	-0.450118	0.469962	0.281813	0.149636	0.438063	-0.116126	0.421692	0.444867
Medullary Stroma_P0_TSC--positive	Tmsb10	0.292858	0.0535555	-0.43089	0.959252	0.456854	0.212893	0.0271453	0.311598	-0.0914486	0.693029	0.00410103
Medullary Stroma_P0_TSC--positive	Ppp1r14a	0.217255	-0.00472747	-0.00500344	0.324707	0.618102	-0.0557946	-0.0156078	0.179693	-0.00198692	0.93214	0.000608137
Medullary Stroma_P0_TSC--positive	Snapc5	0.143872	0.235196	0.173034	0.109658	0.311181	0.173727	0.121326	0.293376	0.261711	0.142902	0.117531
Medullary Stroma_P0_TSC--positive	Rsrp1	0.0854815	0.461026	0.436336	0.165306	0.361873	0.108062	0.291672	0.128427	0.157099	0.739709	-0.19882
Medullary Stroma_P0_TSC--positive	Mfge8	0.164179	0.252883	-0.00544025	0.477273	0.575614	0.0478234	0.0837267	0.506162	0.00446708	1.44916	0.285842
Medullary Stroma_P0_TSC--positive	Marcks	0.454973	0.0288319	0.131125	-0.137693	0.629657	0.119165	0.185987	0.311321	0.162116	1.52693	0.630445
Medullary Stroma_P0_TSC--positive	Fam174a	-0.0181106	0.188037	0.125551	0.243899	0.316914	0.187559	0.0978281	0.169329	0.0556302	-0.402061	0.0313147
Medullary Stroma_P0_TSC--positive	Nucks1	0.447892	0.0434273	0.00874314	-0.141023	0.489793	0.281187	0.0984459	0.49946	0.205248	1.14274	0.520523
Medullary Stroma_P0_TSC--positive	Uqcrb	0.419547	0.305337	0.265423	0.354254	0.448907	0.330466	0.239953	0.46444	0.337351	-0.251649	0.27973
Medullary Stroma_P0_TSC--positive	Col14a1	0.198897	0	0.00723812	0.0997875	0.552195	0.00109237	-0.00570238	0.0456328	-0.0661523	1.16408	0.0375597
Medullary Stroma_P0_TSC--positive	Mrpl20	0.338128	0.0241398	-0.0388434	0.284278	0.3652	0.198171	0.151416	0.149924	0.0438226	1.10144	0.213888
Medullary Stroma_P0_TSC--positive	Fth1	0.123601	0.144285	0.335603	-0.533016	0.272758	0.271913	0.229311	0.134926	-0.0641734	0.280248	0.48983
Medullary Stroma_P0_TSC--positive	Myeov2	0.253261	0.396933	0.21735	0.170434	0.273942	0.244423	0.216078	0.204234	0.174346	0.319407	0.152956
Medullary Stroma_P0_TSC--positive	Spry1	0.161674	0.228026	0.0726468	0	0.310384	0.115297	0.235689	0.112273	0.113977	0.0309056	0.0428137
Medullary Stroma_P0_TSC--positive	Celf2	0.0540924	0.0276621	-0.046572	-0.12514	0.326349	0.166241	0.0389433	0.170706	-0.00176327	0.416366	0.0238629
Medullary Stroma_P0_TSC--positive	Ap3s1	0.321504	0.0863509	0.0592702	-0.761257	0.462571	0.111062	0.121228	0.248472	-0.116115	0.549672	-0.20812
Medullary Stroma_P0_TSC--positive	Hoxd11	0.0199687	-0.0235243	-0.0675459	-0.103054	0.27552	0.0464393	0.141408	-0.013873	-0.0528178	0.681699	0.0446284
Medullary Stroma_P0_TSC--positive	Sh3bgrl3	0.290017	-0.0119207	0.0465138	-0.102997	0.329119	0.145857	0.105018	0.308283	0.0887889	1.10919	-0.0408636
Medullary Stroma_P0_TSC--positive	Fbn1	0.112566	0.0213693	-0.022513	-0.103054	0.405092	0.00977848	0.0750622	0.0854081	-0.0157169	1.02477	0.0530604
Medullary Stroma_P0_TSC--positive	Zeb2	0.294473	0.0460874	0.0438273	0.999081	0.577504	-0.000746838	0.0233035	0.106124	-0.00279974	1.55703	0.0517115
Medullary Stroma_P0_TSC--positive	Ecscr	0.0551892	-0.0190427	-0.00180676	0	0.360355	0.0107969	0.0116979	0.0640457	0.00568222	0.773445	-0.462057
Medullary Stroma_P0_TSC--positive	Vstm4	0.140746	0	-0.0126936	0.0302249	0.478176	-0.0200841	-0.005647	0.0492689	-0.00939785	0.952323	0.0055216
Medullary Stroma_P0_TSC--positive	Tmem119	0.216159	0	0.000657538	0.00919306	0.481391	-0.00184425	0.0148591	0.132892	0.00618461	1.27823	0.146087
Medullary Stroma_P0_TSC--positive	Tns3	0.144313	-0.0177952	0.0513398	-0.0283064	0.304725	0.0278176	0.115661	-0.0116679	0.168897	-0.138446	-0.140608
Medullary Stroma_P0_TSC--positive	Dynll2	0.231725	0.156019	0.174244	0.0692685	0.388915	0.194323	0.196633	0.416003	0.343545	0.288885	0.087063
Medullary Stroma_P0_TSC--positive	Csrp1	0.497571	0.0395732	0.0805044	-0.288583	0.610285	0.0760011	0.130391	0.437752	-0.0333412	0.369464	-0.0112554
Medullary Stroma_P0_TSC--positive	2021-09-11	0.112649	0.0400444	-0.111595	0.0244243	0.377859	0.080305	0.04972	0.0422123	-0.0230511	1.1187	-0.0201977
Medullary Stroma_P0_TSC--positive	Raly	0.00387718	0.0686145	-0.0855441	0.314153	0.573801	0.246026	0.0546536	0.334138	0.0289518	0.500539	-0.278062
Medullary Stroma_P0_TSC--positive	Polr2e	0.317444	0.0279779	0.0933646	0.577128	0.379029	0.124648	0.148362	0.197565	0.0178198	0.782614	-0.0436366
Medullary Stroma_P0_TSC--positive	Rsrc2	0.0680812	0.146351	0.115809	0.0130643	0.298683	-0.0522943	0.0661429	0.0758218	0.0656756	-0.300029	0.330569
Medullary Stroma_P0_TSC--positive	Tmed2	0.213307	0.125646	0.0579094	-0.149928	0.427477	0.189337	0.0674139	0.331879	-0.0617573	1.0622	0.0765708
Medullary Stroma_P0_TSC--positive	Aes	0.0978798	0.214096	0.143961	-0.0288625	0.330247	0.216941	0.292927	0.191851	0.00374289	-0.102079	0.0927277
Medullary Stroma_P0_TSC--positive	Ccdc12	0.0414801	0.13937	-0.0224187	-0.660871	0.281706	-0.0350438	-0.00609036	0.113937	-0.0298594	0.270111	-0.279144
Medullary Stroma_P0_TSC--positive	Ace2	0.237659	0.00976413	0.115852	0	0.560667	0.0047237	0.00726209	0.0552198	0.00544408	1.56819	0.0225331
Medullary Stroma_P0_TSC--positive	Clca3a1	0.100623	0	0	0	0.272271	0.00156098	-0.00278345	0.056471	0.0203364	0.19598	0.0414519
Medullary Stroma_P0_TSC--positive	Nisch	0.110942	0.0979249	0.13602	-0.319687	0.350072	0.21765	0.236912	0.112931	0.0423743	0.28228	0.0236589
Medullary Stroma_P0_TSC--positive	Cdc42ep2	0.0646898	0.0564143	0.0128075	-0.251479	0.266595	0.021784	0.00702351	0.0527678	0.0137082	0.932124	-0.0338452
Medullary Stroma_P0_TSC--positive	Gstm1	0.124742	0.00408064	0.0991933	-0.153945	0.265446	-0.056163	-0.0427231	0.0268384	0.0715976	-0.863402	0.112584
Medullary Stroma_P0_TSC--positive	Rasl11b	0.120143	-0.0148753	0.035829	0	0.292742	0.00455846	0.0417079	0.0784234	0.00872193	0.373091	-0.0104837
Medullary Stroma_P0_TSC--positive	Tpst1	0.104169	0.0698457	-0.0885459	-0.194285	0.31182	0.080829	0.0590129	0.163105	0.0657036	0.53864	-0.195743
Medullary Stroma_P0_TSC--positive	Col6a2	0.136565	0.000582126	-0.018908	0	0.294703	-0.00242316	0.0129276	-0.0357257	-0.0158091	-0.280646	0.0263779
Medullary Stroma_P0_TSC--positive	Tgfb1	0.107906	0.01185	-0.000259272	0.129247	0.269464	0.0157387	-0.00548277	0.142493	0.0330759	0.672204	0.110541
Medullary Stroma_P0_TSC--positive	Limd2	0.0481167	0.18446	-0.0859476	-0.808297	0.420075	0.239189	0.0721475	-0.0173105	-0.0722765	0.476484	0.269063
Medullary Stroma_P0_TSC--positive	0610012G03Rik	0.00553374	-0.0724805	0.153155	-0.588231	0.267597	0.0736227	0.0625348	0.0779593	0.0629061	-0.344858	0.55835
Medullary Stroma_P0_TSC--positive	Bcl7b	0.0945697	0.106507	0.0951635	-0.54504	0.299056	0.0952179	0.0550275	0.0773176	0.0626967	0.362951	0.318918
Medullary Stroma_P0_TSC--positive	Vdac3	0.182768	0.135439	-0.0448522	-0.0729054	0.280839	0.151102	0.0828727	0.11474	0.0248511	0.0738256	0.086394
Medullary Stroma_P0_TSC--positive	Tulp4	0.150152	0.253192	0.153892	-0.139781	0.328347	0.168428	0.204228	0.0938283	0.125983	-0.224421	0.202735
Medullary Stroma_P0_TSC--positive	Emc10	0.0804733	0.0681083	0.201913	0.296834	0.365593	0.0803249	0.055895	0.156597	-0.0258783	-0.176098	-0.0318003
Medullary Stroma_P0_TSC--positive	Ap2s1	0.182309	0.0921377	0.113155	0.0759618	0.348342	0.221321	0.193687	0.159816	0.0655618	0.392597	0.0592252
Medullary Stroma_P0_TSC--positive	Glipr2	0.286746	-0.0249981	-0.0176807	-0.267524	0.47773	0.0194254	0.0626424	0.109391	0.00251502	0.833934	0.166962
Medullary Stroma_P0_TSC--positive	Krtcap2	-0.0332943	-0.100727	0.162564	0.12488	0.267316	0.0349931	0.000209523	0.206467	-0.0929861	0.593757	0.120335
Medullary Stroma_P0_TSC--positive	Arap1	0.151975	-0.0451296	-0.011172	-0.206372	0.272361	0.00731795	0.0279656	0.0685375	0.0651436	0.364218	-0.000696044
Medullary Stroma_P0_TSC--positive	Col4a2	0.23868	0.243929	0.126417	0	0.504031	0.0639539	0.0440757	0.224241	0.0563411	1.19343	-0.295815
Medullary Stroma_P0_TSC--positive	Igfbp7	0.189161	0.254228	0.253478	0.542903	0.611474	0.0437218	0.107895	0.0333257	-0.189911	0.777025	-0.248713
Medullary Stroma_P0_TSC--positive	Mrpl51	0.280814	0.107628	0.139456	0.133216	0.284803	0.0772668	0.0926525	0.24889	0.104538	0.0366656	0.514321
Medullary Stroma_P0_TSC--positive	Rnase4	0.189735	-0.0401761	-0.0385121	-0.642829	0.304587	0.0274008	-0.0224411	0.197114	-0.0416124	0.142719	-0.0356935
Medullary Stroma_P0_TSC--positive	Bloc1s1	0.248381	0.10178	0.203587	0.478027	0.334999	0.16215	0.12184	0.167078	0.122151	-0.785767	0.169519
Medullary Stroma_P0_TSC--positive	Prdx5	0.155969	-0.00941721	0.229658	-0.37344	0.321909	0.0756456	0.104605	0.182273	-0.0423114	0.262888	-0.10965
Medullary Stroma_P0_TSC--positive	Phlda3	0.126858	0.0182158	0.00720207	-0.0297158	0.280754	0.326444	0.260615	0.158122	-0.0249846	0.485525	0.130193
Medullary Stroma_P0_TSC--positive	Map1lc3a	0.13142	0.279381	0.165554	-1.07807	0.346186	0.195534	0.303864	0.151372	0.357982	0.282879	0.076259
Medullary Stroma_P0_TSC--positive	Srpx2	0.0472663	0.0174672	0.00611992	0	0.27448	0.00164866	0	0.00188848	0	0.157512	0
Medullary Stroma_P0_TSC--positive	Lgals9	0.205582	0.00546768	0.0195338	-0.0577293	0.356752	0.00179712	0.0261228	0.0671348	0.0307389	0.451826	-0.0819965
Medullary Stroma_P0_TSC--positive	Tmco1	0.0587501	0.234583	0.106601	-0.0980105	0.299915	0.0995566	0.115161	0.130868	0.0886906	0.317488	-0.0719026
Medullary Stroma_P0_TSC--positive	Col4a1	0.145719	0.0896268	-0.189836	0.451705	0.362812	-0.0273658	-0.0484845	0.165631	-0.0682728	0.290187	-0.61667
Medullary Stroma_P0_TSC--positive	Thra	0.199762	-0.0746858	-0.0195162	-0.0435776	0.265079	0.082524	0.0379858	0.171438	0.065827	0.347832	0.0357987
Medullary Stroma_P0_TSC--positive	Sumo1	0.138584	0.0273286	-0.0855079	0.2744	0.316891	0.234726	0.194784	0.168552	0.0656955	-0.11868	-0.188904
Medullary Stroma_P0_TSC--positive	Ahnak	0.137694	0.00744141	0.0759911	-0.106194	0.283319	0.0202627	0.0493854	0.189733	0.142658	0.147731	0.153685
Medullary Stroma_P0_TSC--positive	Arl6ip4	0.104708	-0.0589688	0.0694818	0.0382452	0.272087	0.0602454	0.211172	0.21852	-0.082746	0.231905	0.387105
Medullary Stroma_P0_TSC--positive	Chmp5	0.116773	0.143533	0.0895812	-0.629991	0.311036	0.146925	0.0401644	0.16781	-0.000630181	-0.172421	0.441495
Medullary Stroma_P0_TSC--positive	Rab34	0.225429	0.211154	0.14325	-0.0365632	0.309123	0.128104	0.142811	0.065562	0.127177	0.677612	-0.206158
Medullary Stroma_P0_TSC--positive	Pin4	0.157022	0.283791	0.121513	0.398982	0.35596	0.255511	0.170718	0.19515	0.191557	0.225061	-0.0172772
Medullary Stroma_P0_TSC--positive	Ech1	0.192491	0.0614612	0.217303	-0.764675	0.334426	-0.0165448	0.00751466	0.0787342	0.162993	0.236596	-0.108667
Medullary Stroma_P0_TSC--positive	Creb3l1	0.133091	0.145986	0.0578261	-0.0358306	0.30375	0.00998369	-0.000780977	0.0804466	0.0689959	0.208022	0.130661
Medullary Stroma_P0_TSC--positive	Acyp2	0.11741	-0.0043029	0.102065	0.0654668	0.370753	0.0270213	0.0160205	0.168852	0.0232512	0.119413	-0.138855
Medullary Stroma_P0_TSC--positive	Col6a1	0.0960884	0.0068419	-0.00632754	0	0.300494	0.00528368	0.0160127	-0.108275	-0.0363039	0.468089	0.0310123
Medullary Stroma_P0_TSC--positive	Dcn	0.253236	0.0160549	0.00536628	0	0.622417	-0.0222592	-0.00644555	0.081194	0.00284249	0.745514	0.0456604
Medullary Stroma_P0_TSC--positive	2310022B05Rik	0.0693191	-0.00492351	-0.0424596	-0.180147	0.343306	-0.0192088	0.0330861	0.0699755	-0.0652608	0.302476	0.10657
Medullary Stroma_P0_TSC--positive	Med21	0.0350968	0.0471859	0.184799	0.0968412	0.28212	0.147404	0.134348	0.113206	0.0178177	0.0137942	0.252513
Medullary Stroma_P0_TSC--positive	Nkain4	0.0987916	0.00970147	0.0353283	0	0.303856	0.0145086	-0.00948718	0.0939397	-0.000780534	0.318853	0.0225331
Medullary Stroma_P0_TSC--negative	Tcf21	-0.759309	-0.0242179	-0.0147676	0	-0.986695	-0.143922	-0.0814399	-0.731116	-0.0577699	-0.244084	0.0261913
Medullary Stroma_P0_TSC--negative	Pgam1	-0.204918	-0.0582694	-0.395065	-0.186109	-0.719769	-0.277963	-0.395809	-0.138358	-0.344246	0.0794778	0.380297
Medullary Stroma_P0_TSC--negative	Acaa1a	-0.269157	-0.230304	-0.0118244	-0.0658768	-0.295241	-0.20299	-0.208959	-0.225409	-0.262739	-0.35535	-0.306338
Medullary Stroma_P0_TSC--negative	Rpl13a	-0.319773	-0.235396	-0.265451	0.11558	-0.307971	-0.273443	-0.168993	-0.294699	-0.190932	0.155032	-0.0903141
Medullary Stroma_P0_TSC--negative	Timmdc1	-0.173996	-0.369253	-0.279014	-0.169549	-0.263036	-0.256937	-0.25415	-0.0902117	-0.333156	-0.296085	-0.082464
Medullary Stroma_P0_TSC--negative	Ttc3	-0.122838	-0.017756	-0.116534	-0.346952	-0.402848	0.028104	0.000771893	-0.0552523	-0.148203	0.305572	0.162266
Medullary Stroma_P0_TSC--negative	Rps18-ps3	-0.354423	-0.344746	-0.444857	-0.443763	-0.506683	-0.442048	-0.321699	-0.430978	-0.365401	-0.529461	-0.0166621
Medullary Stroma_P0_TSC--negative	Hnrnpdl	-0.335605	-0.713182	-0.536654	0.270125	-0.376338	-0.208638	-0.329454	-0.121394	-0.457103	-0.287319	-0.524575
Medullary Stroma_P0_TSC--negative	Shisa3	-0.0540198	-0.0145987	-0.0512167	-0.170746	-0.440801	-0.0949543	-0.028438	0.119906	-0.0411083	0.213973	-0.0452719
Medullary Stroma_P0_TSC--negative	Mfap2	-0.173806	-0.0266705	-0.191068	-0.346173	-0.264462	0.127332	-0.0534847	-0.320011	-0.201136	-0.864213	-0.151212
Medullary Stroma_P0_TSC--negative	Mfap4	-0.214066	-0.115661	-0.054815	-0.17319	-0.597435	-0.240712	-0.0839626	-0.325909	-0.0267208	-0.537563	-0.106244
Medullary Stroma_P0_TSC--negative	Aldh1a2	0.11334	0.0294808	-0.233045	-0.103054	-0.327731	0.308976	0.0649959	0.237871	0.0357391	0.0336604	0.000727226
Medullary Stroma_P0_TSC--negative	Cnpy2	-0.0494848	-0.041722	-0.150827	0.0976007	-0.357308	0.0816965	-0.00501375	0.0321143	-0.237583	-0.459567	0.0685657
Medullary Stroma_P0_TSC--negative	Ndufb5	-0.0762871	-0.259675	-0.0842443	-0.976196	-0.323381	-0.0261401	-0.108972	0.0775518	-0.0962392	-0.408316	0.0205488
Medullary Stroma_P0_TSC--negative	Ebf1	-0.238117	-0.0274371	-0.0278917	0.0863942	-0.319787	0.00101793	0.00886863	0.0762379	-0.0283585	0.313095	-0.289596
Medullary Stroma_P0_TSC--negative	Fibin	-0.307437	0	0.0655152	0	-0.548454	-0.008228	-0.0145028	-0.307302	-0.0106969	-1.33051	0.0157366
Medullary Stroma_P0_TSC--negative	Dhrs3	-0.209898	-0.0309042	0.00203853	0.162764	-0.28763	0.0450081	0.0585208	-0.219755	-0.0327137	-0.671819	0.318829
Medullary Stroma_P0_TSC--negative	Nsmce1	-0.0696599	-0.28383	-0.144183	0.227447	-0.32393	-0.0308927	-0.169792	-0.0846532	-0.158763	0.225393	0.0238732
Medullary Stroma_P0_TSC--negative	Gsta4	0.0185588	-7.30204e-05	0.0991482	-0.120518	-0.465542	0.200038	0.0267701	-0.1226	0.0100671	-0.825281	-0.224577
Medullary Stroma_P0_TSC--negative	Meis1	-0.0486229	0.0230917	-0.0157117	-0.165271	-0.348383	-0.0273666	-0.00242921	-0.00904526	0.0207544	-0.702081	0.00485653
Medullary Stroma_P0_TSC--negative	Pbx1	-0.249368	-0.100416	0.095224	-0.496015	-0.328012	-0.00198536	0.0634976	-0.187337	-0.161931	-0.556817	0.110647
Medullary Stroma_P0_TSC--negative	Ctgf	-0.0470935	-0.0390708	-0.0216371	0	-0.324685	0.0081829	0.00500891	-0.201987	-0.0392926	0.275979	0.00980456
Medullary Stroma_P0_TSC--negative	Cope	0.0353507	0.0489996	0.00420934	-0.26332	-0.303838	0.094919	-0.0769669	-0.0299591	0.0981373	0.430907	-0.088325
Medullary Stroma_P0_TSC--negative	Snrpa	0.101461	-0.0973823	-0.211407	0.460012	-0.289861	-0.0430155	-0.0367577	0.0797647	-0.126563	0.165502	0.135638
Medullary Stroma_P0_TSC--negative	Hsd17b10	-0.192014	-0.0606978	-0.0847763	0.222518	-0.299505	0.0179122	-0.0816286	-0.165527	-0.175944	-0.221834	0.00413585
Medullary Stroma_P0_TSC--negative	Dkk1	-0.0297212	0.017397	-0.180611	0.0445489	-0.379122	0.0118231	0.0189091	0.0693975	-0.0160524	0.0664449	-0.0788363
Medullary Stroma_P0_TSC--negative	Ptn	0.165552	-0.0823681	-0.142118	0.0341746	-0.449633	-0.0304693	0.0181413	-0.0832141	-0.227457	0.220848	-0.134801
Medullary Stroma_P0_TSC--negative	Mrps18a	-0.0045171	0.00285394	-0.245846	-0.88615	-0.311695	0.0575524	-0.196279	-0.0846134	-0.0884002	-0.40224	-0.0829184
Nephron progenitor_P0_TSC--positive	Rps29	0.35363	0.420001	0.415203	0.715052	0.411452	0.372959	0.443304	0.376439	0.482903	0.752628	0.668665
Nephron progenitor_P0_TSC--positive	Wnt4	0.0207107	0.124093	0.218176	0.000543884	0.0150271	0.916215	1.38927	0.0217112	0.113289	0.056201	-0.0233159
Nephron progenitor_P0_TSC--positive	Arpp19	0.279181	0.389986	0.392104	-0.200355	0.12101	0.370858	0.227868	0.41365	0.438294	-0.327245	0.23684
Nephron progenitor_P0_TSC--positive	Tpt1	0.22301	0.424213	0.265475	0.393066	0.300449	0.286021	0.325588	0.26205	0.308185	0.68946	0.100706
Nephron progenitor_P0_TSC--positive	Ndufa3	0.442099	0.412016	0.256474	0.472952	0.417525	0.468774	0.52358	0.447877	0.28349	0.038165	-0.108535
Nephron progenitor_P0_TSC--positive	Rpl21	0.277036	0.393977	0.312947	0.58715	0.273681	0.355884	0.391391	0.336702	0.462901	0.701584	0.648609
Nephron progenitor_P0_TSC--positive	Sfpq	0.232799	0.118066	0.0773387	0.562475	0.117212	0.373471	0.167183	0.312951	0.128928	0.236899	0.289387
Nephron progenitor_P0_TSC--positive	Sox4	0.443466	0.0743294	0.0924195	-0.37209	0.120731	0.602512	0.359381	0.302907	0.144976	0.0694222	-0.422576
Nephron progenitor_P0_TSC--positive	Cdv3	0.117279	0.112573	0.14659	-0.244439	0.134195	0.270846	0.1607	0.167472	0.115663	0.316559	-0.09225
Nephron progenitor_P0_TSC--positive	Gkap1	0.149009	0.244066	0.316035	-0.0297158	0.193958	0.301155	0.299522	0.119676	0.211573	0.232761	-0.161147
Nephron progenitor_P0_TSC--positive	Fam19a5	0.0200161	-0.0456407	0.0263477	-0.0297789	0.0187348	0.292667	0.307489	-0.00444686	0.018096	-0.304132	0
Nephron progenitor_P0_TSC--positive	Cox6c	0.286311	0.0842693	0.106374	0.584476	0.248131	0.339194	0.181747	0.324115	0.0661203	0.296974	0.28845
Nephron progenitor_P0_TSC--positive	Atp5e	0.158362	0.133928	0.154605	0.277644	0.168829	0.371647	0.288694	0.258689	0.0965151	0.684276	0.482528
Nephron progenitor_P0_TSC--positive	1600014C10Rik	0.00479469	0.0102869	0.248146	0.861813	0.042944	0.33491	0.117996	0.0244329	0.0445484	0.0671597	-0.0494088
Nephron progenitor_P0_TSC--positive	Col26a1	0.181507	0.0524139	-0.0891673	-0.0818851	0.104383	0.313708	0.16105	0.143809	0.144562	-0.201481	-0.00643865
Nephron progenitor_P0_TSC--positive	Ndufa5	0.359597	0.215728	0.404048	-0.109121	0.315035	0.329268	0.23972	0.391979	0.181513	0.414626	0.761117
Nephron progenitor_P0_TSC--positive	Pdap1	0.0635038	0.104182	-0.118488	0.373792	0.0521589	0.27192	0.0630475	0.301827	-0.0759778	0.327648	0.232443
Nephron progenitor_P0_TSC--positive	Pkdcc	0.292564	0.150529	0.21915	0.171658	0.46549	0.503123	0.385394	0.255403	0.221116	0.555865	0.0329164
Nephron progenitor_P0_TSC--positive	Snrpd2	0.232558	0.293219	0.124935	0.60963	0.190297	0.313588	0.186967	0.423326	0.0871861	-0.0682623	0.359667
Nephron progenitor_P0_TSC--positive	Zfp503	0.162205	0.179164	-0.00351902	-0.266227	0.420792	0.293981	0.313021	0.0688947	-0.0336378	-0.078886	0.346598
Nephron progenitor_P0_TSC--positive	Uqcr11	0.280089	0.280211	0.41976	0.383643	0.345774	0.333238	0.248917	0.31715	0.151952	0.678556	0.246326
Nephron progenitor_P0_TSC--positive	Smim4	0.183584	0.512657	0.289368	0.123777	0.202064	0.316145	0.445517	0.191229	0.149802	-0.135218	0.356729
Nephron progenitor_P0_TSC--positive	Rcsd1	0.0360398	0.0161537	-0.0350273	0.268903	0.205289	0.273869	0.0925849	-0.0417405	0.00500894	0.335304	-0.139798
Nephron progenitor_P0_TSC--positive	Dynll1	0.613824	0.0339172	0.322537	0.528216	0.691432	0.595741	0.321547	0.87586	0.14142	1.05796	0.0894039
Nephron progenitor_P0_TSC--positive	Nt5dc2	0.196867	0.0993889	-0.195691	0.726579	0.242101	0.43367	0.175737	0.20084	0.0250819	0.224091	0.259007
Nephron progenitor_P0_TSC--positive	Senp6	0.0721695	0.00372545	0.0651522	0.294055	0.122943	0.294193	0.218606	0.256703	0.00751063	0.162616	0.384277
Nephron progenitor_P0_TSC--positive	Rbp1	0.261415	0.138897	-0.434681	-0.293185	0.159715	0.343926	0.194469	-0.010222	0.420815	-1.17912	0.447977
Nephron progenitor_P0_TSC--positive	Minos1	0.188045	0.030808	0.112475	-0.197964	0.281125	0.290935	0.190513	0.299882	0.134085	0.366407	0.671218
Nephron progenitor_P0_TSC--positive	H2afz	0.29015	-0.074641	-0.308205	-0.515069	0.388883	0.367712	0.0722422	0.581414	-0.0173023	0.353564	0.283661
Nephron progenitor_P0_TSC--positive	Cycs	0.341923	-0.291271	-0.18511	0.0873626	0.225298	0.405947	0.0251782	0.494043	-0.044075	1.16968	0.214422
Nephron progenitor_P0_TSC--positive	Stra13	0.136312	0.0128747	0.208629	0.343129	0.0760325	0.308013	0.213842	0.0847603	0.126566	0.598473	0.146252
Nephron progenitor_P0_TSC--positive	Mbd3	0.392281	0.291694	0.0468777	0.40508	0.30173	0.377791	0.257817	0.500421	0.279485	0.496673	0.476363
Nephron progenitor_P0_TSC--positive	Nr2f6	0.130459	0.272408	0.194649	-0.154074	0.0162877	0.409342	0.104089	0.132028	0.102887	0.430091	0.0629122
Nephron progenitor_P0_TSC--positive	Hes1	0.120198	0.297463	0.157831	-0.32031	0.026752	0.523397	0.086041	0.17866	0.473288	0.418987	-0.569688
Nephron progenitor_P0_TSC--positive	Ppp1r2	0.105726	0.371156	0.0154805	-0.0760043	0.24775	0.263371	0.126466	-0.0528761	0.156529	0.392845	0.421958
Nephron progenitor_P0_TSC--positive	Ptms	0.258801	0.206183	0.409221	-0.0252677	0.0329386	0.30022	0.192087	0.219264	-0.0346835	0.601673	0.380739
Nephron progenitor_P0_TSC--positive	Calr	0.0344075	0.0821431	0.210239	-0.344682	-0.214696	0.284041	0.120118	0.228328	-0.174109	-0.48705	-0.00612725
Nephron progenitor_P0_TSC--positive	Hdgf	0.292836	0.161106	-0.0234991	-0.403712	0.183426	0.417783	0.148598	0.38134	0.187669	0.588919	-0.115862
Nephron progenitor_P0_TSC--positive	Scp2	0.163087	0.384138	0.571592	-0.431426	0.197605	0.27376	0.0835708	0.181977	0.128617	0.489254	0.327002
Nephron progenitor_P0_TSC--positive	Uqcrq	0.219196	-0.136633	-0.167661	0.172963	0.333391	0.322772	0.121293	0.325348	-0.00471382	-0.0320507	0.337756
Nephron progenitor_P0_TSC--positive	Hnrnpab	0.161223	-0.0989972	-0.157912	0.308872	0.193213	0.364251	0.195374	0.396528	0.0888696	0.53784	0.697267
Nephron progenitor_P0_TSC--positive	Set	0.302182	-0.0369046	-0.275566	0.873232	0.276208	0.38267	0.158806	0.464232	0.057313	0.547623	0.262444
Nephron progenitor_P0_TSC--positive	Polr2l	0.0950081	0.275455	0.150681	-0.300109	0.119781	0.358813	0.28462	0.292137	0.0917935	0.288377	0.227364
Nephron progenitor_P0_TSC--positive	Uncx	-0.00736438	0.389334	-0.415001	0	-0.0334306	0.434413	0.171973	-0.0115801	0.0351613	-0.0657218	-0.0861962
Nephron progenitor_P0_TSC--positive	Slc12a2	0.00616162	-0.0292593	0.0421187	-0.112875	0.0219693	0.263991	0.111095	0.0731954	-0.00814379	0.178773	-0.106072
Nephron progenitor_P0_TSC--positive	Drap1	0.225412	0.123155	0.072855	0.309692	0.291796	0.28194	0.226659	0.218674	-0.0364205	0.0285865	0.365849
Nephron progenitor_P0_TSC--positive	BC023719	0.246678	0.190339	0.198224	-0.0790663	0.227112	0.312423	0.151839	0.13975	0.207742	0.0942076	0.321335
Nephron progenitor_P0_TSC--positive	Ndufc1	0.219763	0.21823	0.121133	-0.0207646	0.0868688	0.329645	0.190753	0.322994	0.0850529	0.0293964	0.112109
Nephron progenitor_P0_TSC--positive	Ier3ip1	0.151948	0.0788555	0.0870558	0.0459619	0.255033	0.267082	0.162468	0.277501	0.0555486	0.516331	0.27785
Nephron progenitor_P0_TSC--positive	H2afy	0.308825	0.00210515	-0.344373	0.562424	0.242648	0.27501	-0.0570508	0.43384	0.0108848	1.10251	6.68047e-05
Nephron progenitor_P0_TSC--positive	Dstn	0.071929	0.267531	0.169348	-0.071198	0.208555	0.3091	0.262968	0.130453	0.0490177	-0.0139647	0.151627
Nephron progenitor_P0_TSC--positive	Lhfp	-0.000730134	0.055074	-0.0933762	0	-0.260477	0.477208	0.425168	0.0193394	-0.0477717	-0.162665	0.214407
Nephron progenitor_P0_TSC--positive	Dut	0.0237409	-0.125022	-0.176345	0.229772	-0.0824717	0.325896	0.152034	0.254052	-0.0382442	-0.0191318	0.867466
Nephron progenitor_P0_TSC--positive	Pitpna	0.111148	0.161493	0.0205377	0.0667275	0.234663	0.278026	0.15444	0.264104	0.189707	0.279032	0.162207
Nephron progenitor_P0_TSC--positive	Rps27l	0.167207	0.13753	-0.00179801	-0.0349025	0.257372	0.281354	0.148294	0.318244	-0.0495229	1.11443	0.0379448
Nephron progenitor_P0_TSC--positive	Atp5g1	0.223334	0.0541688	0.197051	-0.0890635	0.154274	0.320464	0.178228	0.341754	0.2044	0.803157	0.423326
Nephron progenitor_P0_TSC--positive	Tex261	0.190292	0.237494	0.197079	0.166785	0.169301	0.277352	0.234556	0.221834	0.127474	0.184031	0.197883
Nephron progenitor_P0_TSC--positive	Dnaja1	0.227832	0.0932464	0.0194932	-0.0977363	0.0385424	0.338227	0.08864	0.239552	0.209147	-0.191057	0.0598706
Nephron progenitor_P0_TSC--positive	2310039H08Rik	0.132627	0.4103	0.324704	0.331542	0.0114157	0.282341	0.184119	0.169089	0.208428	-0.140535	0.14545
Nephron progenitor_P0_TSC--positive	Cited2	-0.107992	0.119071	0.0987344	0.0931008	0.0231229	0.510132	0.16601	0.0290425	0.0812571	0.705225	0.0267122
Nephron progenitor_P0_TSC--positive	Zfand5	0.199475	0.193619	0.15317	0.473651	-0.0833299	0.263217	0.236107	0.249253	0.0492912	0.322405	-0.048477
Nephron progenitor_P0_TSC--positive	Cyb5r4	0.0396481	0.148468	0.00445508	0.254517	0.0743261	0.283749	0.224203	0.0614192	0.113374	-0.193876	0.223977
Nephron progenitor_P0_TSC--positive	Map1b	-0.00692378	0.0612533	-0.109965	0.0302249	-0.0434804	0.28089	-0.161904	-0.0014612	-0.0240033	-0.0137349	0.0405313
Nephron progenitor_P0_TSC--negative	Aldoa	-0.650027	-0.589529	-0.480423	-1.6148	-0.939625	-1.01238	-0.827184	-0.82522	-1.00249	-1.23739	-0.688511
Nephron progenitor_P0_TSC--negative	Tpi1	-0.582313	-0.284711	-0.314484	-0.754786	-0.688071	-0.63321	-0.525693	-0.43671	-0.639308	-0.76859	-0.077648
Nephron progenitor_P0_TSC--negative	Ldha	-0.878453	-0.834348	-0.684458	0.0400145	-0.799247	-0.802551	-1.21563	-0.471813	-1.20066	0.898876	-0.356553
Nephron progenitor_P0_TSC--negative	Rpl10a	-0.456799	-0.343166	-0.346891	0.363139	-0.411951	-0.472317	-0.358042	-0.401185	-0.313356	-0.0870598	-0.130381
Nephron progenitor_P0_TSC--negative	Eno1	-0.906944	-0.67557	-0.86048	-0.131971	-0.802839	-0.912366	-0.891091	-0.794635	-1.06139	-0.940158	-0.675423
Nephron progenitor_P0_TSC--negative	Rps6	-0.30516	-0.300863	-0.239424	0.134647	-0.297584	-0.273615	-0.224057	-0.333206	-0.135502	-0.132379	-0.191708
Nephron progenitor_P0_TSC--negative	Snhg12	-0.0887855	0.0119465	0.0455183	-0.292892	-0.038892	-0.34297	-0.226895	-0.0841566	-0.143594	-0.502275	-0.210005
Nephron progenitor_P0_TSC--negative	Nxph1	-0.00528548	-0.0303088	-0.0132884	0	-0.00849585	-0.387348	-0.0699626	-0.00917791	-0.00925334	0	0
Nephron progenitor_P0_TSC--negative	Btf3	-0.184952	-0.114166	-0.354892	-0.359767	-0.249194	-0.276393	-0.234416	-0.218061	-0.289345	0.610611	-0.221478
Nephron progenitor_P0_TSC--negative	Naca	-0.298924	-0.309542	-0.286456	0.253675	-0.289227	-0.324617	-0.261968	-0.303575	-0.197365	-0.264636	-0.496043
Nephron progenitor_P0_TSC--negative	Rplp0	-0.275695	-0.221839	-0.230978	0.182371	-0.203714	-0.267757	-0.194626	-0.232672	-0.119762	-0.0472584	0.0935439
Nephron progenitor_P0_TSC--negative	Rps2-ps6	-0.272001	-0.2738	-0.401731	-0.0568213	-0.180602	-0.355575	-0.30603	-0.193587	-0.291857	-0.630945	0.0113964
Nephron progenitor_P0_TSC--negative	Srsf6	-0.103491	-0.283406	-0.31974	0.589342	-0.173228	-0.294218	-0.328377	-0.152425	-0.150573	0.508104	0.0345001
Nephron progenitor_P0_TSC--negative	H19	-0.0307494	-0.147521	-0.291636	0.0512132	0.0259293	-0.325104	-0.199457	-0.149272	0.0863772	-0.454439	0.183052
Nephron progenitor_P0_TSC--negative	Eef1d	-0.147394	-0.111512	-0.320727	-0.489069	-0.0826265	-0.313061	-0.23905	-0.166959	-0.254142	-0.254537	-0.282695
Nephron progenitor_P0_TSC--negative	Gm8730	-0.227748	-0.258483	-0.212808	-0.33236	-0.186912	-0.315718	-0.254558	-0.199695	-0.274141	-0.451157	0.0634912
Nephron progenitor_P0_TSC--negative	Gpi1	-0.417921	-0.278288	-0.0218653	-0.0780995	-0.182427	-0.343454	-0.301162	-0.173494	-0.173357	-0.910729	-0.156722
Nephron progenitor_P0_TSC--negative	Hmcn1	-0.138147	-0.130562	-0.0117063	-0.288068	0.383884	-0.417335	-0.113074	-0.295383	0.0292067	0.562656	0.00889721
Nephron progenitor_P0_TSC--negative	Rpl23a	-0.238188	-0.143382	-0.186045	-0.0794407	-0.17003	-0.270103	-0.225428	-0.23922	-0.139139	0.146587	-0.152109
Nephron progenitor_P0_TSC--negative	2700094K13Rik	-0.436757	-0.674698	-0.620118	-0.887474	-0.249054	-0.360451	-0.596059	-0.0608644	-0.479648	0.307243	-0.351064
Nephron progenitor_P0_TSC--negative	Arid5b	-0.164981	-0.0312293	0.0591301	-0.0780278	-0.32431	-0.287597	-0.0933815	-0.164106	-0.216329	-0.349474	-0.310369
Nephron progenitor_P0_TSC--negative	Luc7l2	-0.163163	-0.125377	-0.108737	0.0954565	-0.118489	-0.280144	-0.0964923	-0.144857	-0.0312338	-0.646493	-0.0900026
Nephron progenitor_P0_TSC--negative	Cited1	-0.0954166	0.0477595	-0.0156798	-0.0851407	-0.0613587	-0.462628	-0.100852	-0.0160654	-0.0848627	0.056201	-0.079355
Nephron progenitor_P0_TSC--negative	Srsf5	-0.158743	-0.201356	-0.158613	0.0316192	-0.219677	-0.285792	-0.238482	-0.210896	-0.24496	0.212323	-0.265696
Nephron progenitor_P0_TSC--negative	Grb10	-0.140058	0.0185081	-0.115623	0.236706	-0.0933653	-0.278277	-0.218749	0.0159305	-0.177833	0.535449	0.415642
Nephron progenitor_P0_TSC--negative	Rpl22l1	-0.207805	-0.245579	-0.258701	-0.372635	-0.201165	-0.43223	-0.326895	-0.155424	-0.300928	0.119014	-0.508073
Nephron progenitor_P0_TSC--negative	Meis2	-0.0715041	-0.0096706	-0.069365	-0.165271	0.038176	-0.297025	-0.0314279	-0.0504312	-0.0304696	-0.289895	-0.0302486
Nephron progenitor_P0_TSC--negative	Paics	-0.17547	-0.168928	-0.125888	0.51366	-0.125382	-0.263638	-0.134765	-0.108074	-0.00494168	0.289759	0.0986702
Renal Vesicle_P0_TSC--positive	Rps27	0.344251	0.467491	0.459279	0.501043	0.407527	0.324273	0.445776	0.260676	0.436904	0.330526	0.285531
Renal Vesicle_P0_TSC--positive	Rpl34	0.049165	0.253492	0.243324	0.605672	0.133601	0.171553	0.334559	0.0493277	0.310334	0.240104	0.216959
Renal Vesicle_P0_TSC--positive	Pax2	-0.00706071	0.314281	0.0142595	-0.387957	0.0136865	0.290046	0.276166	-0.00163146	0.0625512	-0.106485	0.105267
Renal Vesicle_P0_TSC--positive	Tnrc6c	0.21829	-0.0398088	0.163717	0.089367	0.319653	0.146999	0.31673	0.165208	0.165399	0.297561	0.217573
Renal Vesicle_P0_TSC--positive	Lsp1	0.344189	-0.0717678	0.0373783	-0.29601	0.372736	0.578128	0.598027	0.0830795	-0.0658471	0.751316	0.0705622
Renal Vesicle_P0_TSC--positive	Cox7c	0.18552	0.268734	0.342592	0.474555	0.0710389	0.234885	0.270545	0.243601	0.208041	-0.120496	0.390956
Renal Vesicle_P0_TSC--positive	Gm10076	0.332917	0.277317	0.131116	0.641775	0.280876	0.236792	0.384882	0.492396	0.349803	0.170964	0.2514
Renal Vesicle_P0_TSC--positive	Ccnt2	0.105729	-0.0129908	-0.0718978	-0.199292	0.211686	0.101363	0.263958	0.0675921	0.0598794	0.658842	0.111961
Renal Vesicle_P0_TSC--positive	Cyb5a	-0.150365	0.140234	0.542645	-1.15178	0.0127548	0.0085761	0.467876	-0.229598	-0.0595153	1.42106	-0.210128
Renal Vesicle_P0_TSC--positive	Rab11fip2	0.0868422	0.524091	0.161055	-0.0345034	0.172452	0.212973	0.365361	0.0619951	0.0849153	-0.342328	-0.0313223
Renal Vesicle_P0_TSC--positive	Cenpb	0.157583	0.0878355	0.0254047	-0.112753	0.138424	0.241664	0.296688	0.0692658	0.214006	0.220894	0.233289
Renal Vesicle_P0_TSC--positive	Eid1	0.218367	0.196488	0.167233	0.317026	0.328543	0.200562	0.33512	0.115782	0.224986	0.476066	0.326464
Renal Vesicle_P0_TSC--positive	Zfp91	0.133663	0.050186	-0.0464766	0.0101662	0.0416808	0.136551	0.305345	0.0762016	-0.00316905	-0.145017	0.197303
Renal Vesicle_P0_TSC--positive	Dpm3	0.156709	0.282795	0.373396	0.065676	0.189054	0.226688	0.31301	0.200164	0.131676	0.260885	-0.110662
Renal Vesicle_P0_TSC--positive	Zbtb22	0.134414	0.244363	0.0199807	0.0313434	0.0988013	0.0857736	0.27561	0.0778519	0.110525	0.288837	0.121334
Renal Vesicle_P0_TSC--positive	B230219D22Rik	0.0751403	0.301038	0.0732794	0.429508	0.0684563	0.14149	0.316949	0.296161	-0.00259321	0.682025	0.0989032
Renal Vesicle_P0_TSC--positive	Rab26os	0.039331	0.218428	0.233542	0.340957	0.0984578	0.189943	0.275344	0.107425	0.223943	0.324626	0.235119
Renal Vesicle_P0_TSC--positive	Rcc2	0.128791	0.291505	0.121444	0.128375	0.145774	0.190621	0.3428	0.156611	0.161647	0.188429	0.549127
Renal Vesicle_P0_TSC--positive	Vimp	0.0418601	0.144462	0.256833	-0.20348	-0.023803	0.208624	0.308563	-0.0506057	0.210015	0.311119	-0.0463376
Renal Vesicle_P0_TSC--positive	Gemin7	0.177944	0.11985	0.132873	-0.247943	0.0765572	0.152032	0.286327	0.202095	0.0597189	0.649567	0.276569
Renal Vesicle_P0_TSC--positive	Auts2	-0.0382813	0.0131952	0.149113	-0.161724	0.0624878	0.195871	0.26522	-0.0898362	-0.0798356	-0.0176827	0.159832
Renal Vesicle_P0_TSC--positive	Ogt	-0.0254378	0.226417	0.101408	0.0799756	0.00832801	-0.036966	0.293438	-0.161046	-0.0150394	-0.41555	0.122367
Renal Vesicle_P0_TSC--negative	Pkm	-0.854892	-0.561962	-0.929257	-0.576867	-1.09135	-0.888084	-0.9796	-0.81521	-0.783204	-1.01685	-0.685493
Renal Vesicle_P0_TSC--negative	Atp5c1	-0.21434	-0.262711	-0.312984	-0.940756	-0.365361	-0.238476	-0.401357	-0.116117	-0.345086	-0.385527	0.0445518
Renal Vesicle_P0_TSC--negative	Rpl3	-0.37849	-0.320773	-0.409872	-0.0213631	-0.371775	-0.392436	-0.310517	-0.320786	-0.268556	-0.437692	-0.310126
Renal Vesicle_P0_TSC--negative	Cdk4	-0.220165	-0.15644	-0.653521	0.0901354	-0.449079	-0.0767224	-0.382008	-0.0748095	-0.356032	0.384705	0.0142061
Renal Vesicle_P0_TSC--negative	H3f3b	-0.209159	-0.256736	-0.271693	-0.783897	-0.364278	-0.343733	-0.380333	-0.284606	-0.323777	-0.559351	-0.366356
Renal Vesicle_P0_TSC--negative	Slc25a4	-0.270624	-0.288076	-0.174345	-0.653668	-0.17122	-0.256835	-0.345937	-0.246365	-0.198002	-0.133776	-0.283906
Renal Vesicle_P0_TSC--negative	Uqcrc2	0.0428629	-0.176794	-0.135754	-0.613336	-0.218671	-0.139176	-0.317572	0.0381366	-0.141821	0.031362	-0.176127
Renal Vesicle_P0_TSC--negative	Bnip3l	-0.126719	-0.243013	-0.341444	-0.165178	-0.146189	-0.130313	-0.292966	-0.269017	-0.323727	-0.543914	-0.132405
Renal Vesicle_P0_TSC--negative	Fkbp3	-0.0535014	-0.256034	-0.505669	-0.331539	-0.0188578	-0.0833496	-0.306762	-0.01569	-0.210379	0.267765	-0.010392
Renal Vesicle_P0_TSC--negative	Eif4b	-0.234036	-0.338887	-0.330302	-0.340872	-0.256846	-0.410125	-0.379985	-0.314678	-0.190756	0.323124	-0.109232
Renal Vesicle_P0_TSC--negative	Rpl23a-ps3	-0.220613	0.141965	-0.145576	-0.219119	-0.0143411	-0.308678	-0.324979	-0.166209	-0.238083	0.624315	-0.277369
Renal Vesicle_P0_TSC--negative	Anp32a	-0.205073	-0.322477	-0.420856	0.229323	-0.0955847	-0.246952	-0.384561	-0.216678	-0.287075	0.133221	-0.106247
Renal Vesicle_P0_TSC--negative	Igf2	-0.0926788	0.0472766	-0.0732342	0.267105	-0.112441	-0.166019	-0.405744	-0.205568	0.044877	-0.695126	-0.32577
Renal Vesicle_P0_TSC--negative	Ppia	-0.0398869	-0.24821	-0.403983	-0.342856	-0.0442894	-0.147258	-0.301559	0.158315	-0.256384	0.251508	0.114538
Renal Vesicle_P0_TSC--negative	Psma5	-0.0688096	-0.268428	-0.20375	-0.407699	-0.231808	-0.261905	-0.334884	-0.235778	0.0204543	-0.504906	0.0430991
Renal Vesicle_P0_TSC--negative	Tpm3-rs7	-0.0328579	-0.305318	-0.294915	0.517381	0.0265274	-0.150204	-0.336683	-0.0318248	-0.236638	0.233944	-0.487074
Renal Vesicle_P0_TSC--negative	Cdc37	-0.0125448	-0.137466	-0.160166	-0.469105	-0.0291517	-0.0732323	-0.280509	0.10496	-0.102772	-0.617027	0.0345486
Renal Vesicle_P0_TSC--negative	Mdh2	-0.07327	0.00876436	-0.240902	-0.132446	-0.100971	-0.00998515	-0.264358	-0.0276217	-0.236688	-0.0186131	-0.248647
Renal Vesicle_P0_TSC--negative	Emid1	0.0698001	-0.0894668	-0.138539	-0.111881	0.0953664	-0.0087169	-0.315814	0.110143	-0.396757	0	-0.219715
Renal Vesicle_P0_TSC--negative	H2afv	-0.257405	-0.150491	-0.429819	-1.12998	-0.108671	-0.256484	-0.427829	-0.197023	-0.22149	-0.278174	0.0642074
Renal Vesicle_P0_TSC--negative	Rnaset2a	-0.22022	0.0136474	-0.333473	-0.593086	-0.150438	-0.258525	-0.27201	0.0377482	-0.325243	-0.0433318	0.053924
Renal Vesicle_P0_TSC--negative	Crym	-0.126114	-0.102189	-0.113678	-0.192242	-0.082927	-0.2478	-0.426619	-0.0866456	-0.0723244	0.0905597	-0.115328
Renal Vesicle_P0_TSC--negative	Pabpc4	-0.134811	-0.262705	-0.297875	-0.0332694	-0.0648105	-0.216992	-0.328097	-0.0613484	-0.242251	0.0996893	0.0471107
Renal Vesicle_P0_TSC--negative	Hmgb2	0.176725	-0.415648	-0.345714	-0.437184	0.0867899	-0.280747	-0.405931	0.0164761	0.134506	0.486973	0.480553
Renal Vesicle_P0_TSC--negative	Ube2c	0.0700369	-0.738806	-0.271341	-0.682959	-0.018685	-0.207616	-0.377742	0.0374226	-0.152179	-0.0332976	0.582594
Stroma_P0_TSC--positive	Mgp	0.929954	0.131554	0.0141924	0.629555	0.290297	0.0557675	0.00568486	1.74403	-0.00863815	0.717807	-0.0331494
Stroma_P0_TSC--positive	Rpl36	0.222804	0.35217	0.319311	0.737703	0.161385	0.280013	0.380144	0.296072	0.331062	0.211707	0.429023
Stroma_P0_TSC--positive	Ube2m	0.255968	0.313769	0.16155	0.220499	0.231647	0.374156	0.278595	0.321836	0.0691861	0.378501	0.350539
Stroma_P0_TSC--positive	Timm13	0.246195	0.00242799	0.119355	-0.181027	0.010615	0.179913	0.0821414	0.366803	0.0773443	0.0771377	-0.123244
Stroma_P0_TSC--positive	Hras	0.296516	0.336796	0.339097	0.372096	0.134817	0.313655	0.236778	0.344235	0.226428	0.425906	0.970467
Stroma_P0_TSC--positive	Atp6v1e1	-0.00961679	0.161093	0.342261	-0.645076	0.0283534	0.170977	0.16232	0.270718	-0.00526326	-0.202618	-0.116562
Stroma_P0_TSC--positive	Prdx1	0.207594	0.160157	0.0166849	-0.610727	-0.0154051	0.203739	-0.00194451	0.297041	0.046818	0.0319359	0.349927
Stroma_P0_TSC--positive	Ube2s	0.279566	-0.0840002	-0.124095	-0.439069	0.256493	0.272253	0.104213	0.521199	0.21671	-0.0138444	0.291331
Stroma_P0_TSC--positive	Vcl	0.174357	0.0907169	0.0226953	-0.274626	0.207576	0.0390404	0.0574005	0.298739	0.0582191	-0.0451365	-0.0854672
Stroma_P0_TSC--positive	Psmb3	0.278421	0.280036	-0.075948	0.179692	0.347773	0.292651	-0.046212	0.538988	0.0554826	1.14293	0.234731
Stroma_P0_TSC--positive	Tipin	0.28941	0.468003	0.115098	0.216598	0.213075	0.366849	0.381991	0.461031	0.377156	0.785454	0.558762
Stroma_P0_TSC--positive	Hmg20b	0.186486	0.234371	0.0682267	0.451162	0.186965	0.255342	0.205296	0.461127	0.166974	0.199381	0.169805
Stroma_P0_TSC--positive	Taf10	0.376092	0.0733251	0.212552	0.561573	0.238574	0.338718	0.206756	0.392067	0.364152	0.299808	-0.019401
Stroma_P0_TSC--positive	Reep5	0.254073	0.338804	0.176242	0.365306	0.224917	0.239266	0.292812	0.46271	0.10324	0.373945	0.402647
Stroma_P0_TSC--positive	Mrpl52	0.435974	0.36625	0.401816	-0.0903244	0.317713	0.427814	0.342594	0.51096	0.492133	0.709151	0.14872
Stroma_P0_TSC--positive	Snrpg	0.317932	0.182907	0.0395673	0.28199	0.218562	0.240077	0.221832	0.366285	0.153454	0.334892	0.581865
Stroma_P0_TSC--positive	Srsf3	0.277353	0.0109951	-0.113116	0.0146163	0.365869	0.19053	0.0267726	0.621565	0.192478	0.455607	0.391777
Stroma_P0_TSC--positive	Pfdn4	0.0751886	0.209558	-0.0214568	0.517163	0.109911	0.13413	0.080026	0.313695	0.0910426	0.167148	0.223329
Stroma_P0_TSC--positive	Pcbp4	-0.00569268	-0.0893584	-0.0414072	0.115432	0.0584662	0.277359	0.0849774	0.288571	-0.0930831	-0.309884	-0.0373051
Stroma_P0_TSC--positive	Arhgdib	0.512995	0.102231	0.0245731	-0.014036	0.414015	0.0359673	-0.0117733	0.646636	0.265696	0.0180331	0.46563
Stroma_P0_TSC--positive	Pfdn2	0.0360127	-0.174095	-0.298121	-0.27229	0.000708702	0.0907493	-0.114871	0.32277	-0.168159	-0.0463354	0.0982695
Stroma_P0_TSC--positive	Ndufb7	0.267607	0.0896787	0.277395	0.160194	0.277884	0.32827	0.310303	0.450782	0.130978	0.0411029	-0.0302525
Stroma_P0_TSC--positive	Rwdd1	0.014748	0.123169	-0.139913	0.180962	0.265625	0.0831064	-0.00908069	0.317104	-0.11322	0.0475794	0.24875
Stroma_P0_TSC--positive	Gpx4	0.314063	0.040444	0.119733	0.118544	0.403675	0.108934	0.100065	0.570143	-0.00439261	0.487997	-0.155103
Stroma_P0_TSC--positive	Ppp4c	0.0759443	-0.148794	-0.0898762	-0.419587	0.341598	0.00514405	-0.0135058	0.405457	0.0992359	-0.308892	-0.200216
Stroma_P0_TSC--positive	Ptp4a3	0.128657	-0.126457	0.00728817	0.415562	0.0739388	0.103462	0.0788565	0.36925	-0.11353	0.0535787	-0.753594
Stroma_P0_TSC--positive	Vamp8	0.156046	0.306851	0.415739	-0.127646	0.317897	0.141434	0.0557897	0.354574	-0.00837145	-0.267525	-0.248047
Stroma_P0_TSC--positive	Rab1a	0.187268	0.0660406	0.255858	0.159442	0.240157	0.187257	0.0934442	0.390494	0.262589	0.520561	0.308864
Stroma_P0_TSC--positive	Ndufa1	0.17966	0.0394579	0.0103586	-0.325108	0.132356	0.247117	0.215969	0.384859	0.106342	-0.0168597	0.000615474
Stroma_P0_TSC--positive	Cox6a1	0.145807	0.00793976	0.0720362	-0.00967551	0.0676045	0.144334	0.0442556	0.325733	0.0381918	0.373178	0.354705
Stroma_P0_TSC--positive	Gnb1	0.191414	0.10296	-0.253732	0.167497	0.147539	0.1808	0.165528	0.298144	-0.110131	-0.0375841	0.31768
Stroma_P0_TSC--positive	Cox5a	0.155272	-0.141877	-0.0567736	-0.0683566	-0.00601988	0.197226	-0.0387859	0.338569	-0.0537134	0.108748	0.141284
Stroma_P0_TSC--positive	Rbm8a	0.0511764	-0.105035	-0.108155	-0.62858	0.0945336	0.0049669	-0.100048	0.346759	-0.0648228	-0.405006	-0.357931
Stroma_P0_TSC--positive	Ncl	0.100117	-0.120295	-0.182368	0.361208	0.0409589	0.0487774	-0.166194	0.294065	0.115551	-0.220408	0.117646
Stroma_P0_TSC--positive	Ywhaz	0.10313	0.250106	0.238441	0.145094	0.0904549	0.0875328	0.099999	0.44493	0.108927	0.429281	0.238136
Stroma_P0_TSC--positive	Arf4	0.30732	0.299952	0.157767	0.441861	0.227037	0.214069	0.127206	0.30225	0.14932	0.175827	-0.178926
Stroma_P0_TSC--positive	Myl12a	0.369721	-0.0973194	-0.0106375	0.180968	0.149307	0.195814	0.161223	0.402354	-0.00901996	0.393797	-0.0773606
Stroma_P0_TSC--positive	Mrpl57	0.250977	0.263904	0.115711	0.22777	0.11476	0.201809	0.168067	0.306474	0.144336	0.135643	0.268318
Stroma_P0_TSC--positive	Nudcd2	0.355253	0.110666	0.0320284	-0.454474	0.193896	0.36429	0.0819112	0.364261	0.116333	0.22586	0.276923
Stroma_P0_TSC--positive	2021-09-07	0.228937	-0.0582605	0.135848	-0.519685	0.328506	0.0576307	0.0226334	0.336113	0.0921927	1.00342	-0.0817607
Stroma_P0_TSC--positive	Nop56	-0.0449565	0.0189363	-0.219107	0.201215	0.0609166	0.133936	0.0643158	0.30148	-0.0297681	0.0877842	0.14414
Stroma_P0_TSC--positive	Pofut2	0.233369	0.249215	0.0802407	-0.0388104	0.227392	0.18171	0.216127	0.367567	0.0925719	0.0679246	0.24959
Stroma_P0_TSC--positive	Tuba1a	0.422565	0.0983024	-0.395415	0.30854	0.280997	0.140784	-0.216751	0.355097	-0.110516	1.18702	0.413629
Stroma_P0_TSC--positive	S100a6	1.11996	0.0804489	0.00296403	0.111862	1.52667	0.0519873	0.106217	1.00674	0.0903608	1.31006	0.784603
Stroma_P0_TSC--positive	Bex2	0.259822	0.0822819	0.0341529	-0.00339569	0.176906	0.243636	0.25817	0.511674	0.0962791	-0.188143	-0.0478253
Stroma_P0_TSC--positive	Smap1	0.292052	0.372895	-0.00256996	-0.434135	0.330408	0.210626	0.251658	0.389358	0.134377	1.15678	0.20696
Stroma_P0_TSC--positive	Shfm1	0.0952694	0.137472	0.0260706	0.12048	0.093856	0.243522	0.13025	0.376551	0.0957853	-0.104908	0.0845353
Stroma_P0_TSC--positive	Psmc5	0.228403	0.0989385	0.0406539	0.526241	0.0299936	0.14883	-0.113747	0.287443	0.0516046	-0.319292	0.365077
Stroma_P0_TSC--positive	Nme1	0.224231	-0.0033721	-0.34852	0.597037	-0.0333397	0.356641	0.0506061	0.480309	-0.0997505	-0.435366	0.298926
Stroma_P0_TSC--positive	Ptp4a2	0.148857	0.24888	0.131166	0.0514322	0.1767	0.119064	0.142253	0.436612	0.0805747	0.393864	0.0222678
Stroma_P0_TSC--positive	Ndufs7	0.0409892	-0.0478493	0.130968	-0.259935	0.123064	0.129747	0.0281261	0.356894	-0.158124	-0.0909898	-0.0219291
Stroma_P0_TSC--positive	Lsm5	0.321586	0.0304664	-0.00615402	0.250486	0.291673	0.235478	0.0835824	0.396632	0.0617346	0.0652661	0.120973
Stroma_P0_TSC--positive	Gxylt2	0.0576893	-0.0765855	-0.151143	0	0.0459338	-0.0967519	-0.359183	0.344099	-0.00587185	0.105075	-0.0176984
Stroma_P0_TSC--positive	Rnf187	0.13151	-0.133764	0.056695	-0.534794	0.0449041	0.244273	0.184214	0.454381	-0.0106073	0.940101	0.373353
Stroma_P0_TSC--positive	Cisd1	0.0723356	0.135732	0.16776	-0.538282	0.071227	0.224771	0.168238	0.27597	0.0654503	0.00663499	0.201381
Stroma_P0_TSC--positive	Dtymk	0.0443212	0.0989191	-0.220044	0.325823	0.126701	0.261387	0.100629	0.345956	-0.0324129	-0.0300393	-0.0989874
Stroma_P0_TSC--positive	Dnaja2	0.157841	0.069215	-0.00796054	-0.565343	0.0844917	0.0965618	0.0462514	0.292339	0.0016244	-0.0681413	0.164526
Stroma_P0_TSC--positive	Cuta	0.160206	-0.100634	-0.0675281	0.383279	-0.0805557	0.182843	0.0626441	0.301445	0.0785075	0.153281	-0.0189821
Stroma_P0_TSC--positive	Tpm4	0.373175	0.0732526	-0.214321	-0.0871409	0.40935	0.14782	0.0613163	0.316357	0.0826711	0.965429	-0.0648443
Stroma_P0_TSC--positive	Ier5	0.259624	-0.0709481	-0.0514921	0.156427	0.252929	0.0809583	0.076752	0.339683	0.034918	0.249903	-0.0747037
Stroma_P0_TSC--positive	Jund	0.239944	0.305035	0.348654	0.648047	-0.135674	0.267317	0.212638	0.45209	0.215702	-0.811024	-0.144011
Stroma_P0_TSC--positive	Cacybp	0.270186	-0.0174781	-0.128858	-0.0424888	0.188895	0.247095	0.0308344	0.481536	0.0335237	0.44931	0.387882
Stroma_P0_TSC--positive	Sparc	0.272657	0.220643	-0.0729508	-0.456187	0.620887	0.0961196	0.0839592	0.403558	0.0380465	1.22527	-0.197839
Stroma_P0_TSC--positive	Scx	0.0930866	-0.18371	-0.0806276	0	0.00626149	0.244761	0.16211	0.340218	0.0343213	0	0.0922624
Stroma_P0_TSC--positive	Snrnp40	0.132585	0.0876756	-0.0519527	0.534455	0.216153	0.127101	-0.0721597	0.308879	-0.0103054	0.248252	0.373669
Stroma_P0_TSC--positive	Chmp4b	0.291904	0.211139	0.371364	0.590241	0.376435	0.286026	0.248359	0.283126	0.282167	0.339845	0.0830994
Stroma_P0_TSC--positive	H2afj	0.0443993	-0.125019	0.063787	-0.266581	0.0374157	0.161527	0.0535471	0.281278	-0.0337328	0.466676	0.0758085
Stroma_P0_TSC--positive	Sec11a	0.15556	0.21092	0.0863308	0.123376	0.11507	-0.00516289	0.0491654	0.356698	-0.0359983	0.422027	0.0891004
Stroma_P0_TSC--positive	Eif3j1	0.224722	0.146444	0.154538	0.260911	0.132598	0.163952	0.206118	0.267714	0.0803688	-0.00541749	0.164944
Stroma_P0_TSC--positive	Arl1	0.188219	0.0184871	0.237583	-0.868017	0.253765	0.17252	0.0935136	0.326157	0.0118505	0.550125	0.153652
Stroma_P0_TSC--positive	Bcl7c	0.244319	0.146878	0.249588	-0.441544	0.222797	0.157087	0.197776	0.292508	0.104845	-0.18645	0.361808
Stroma_P0_TSC--positive	Cd81	0.172464	0.06864	-0.171413	-0.328133	0.149251	0.110825	0.0420781	0.366436	-0.0764243	-0.462914	-0.185246
Stroma_P0_TSC--positive	Ndufb9	0.234861	-0.0755775	0.179406	0.218178	0.25244	0.243869	0.0174869	0.273457	0.102317	-0.236082	0.0119682
Stroma_P0_TSC--positive	Ssb	0.259835	-0.0940677	-0.0722578	0.0262169	0.10953	0.146495	-0.057465	0.307583	0.0716716	-0.335829	0.108461
Stroma_P0_TSC--positive	Tprgl	0.211147	0.253462	0.276778	-0.114248	0.391682	0.202789	0.189107	0.384515	0.209983	0.777079	-0.0399441
Stroma_P0_TSC--positive	Pycr2	0.190396	0.18984	0.0842024	-0.202145	0.0798843	0.148529	0.0545679	0.282844	0.145652	0.208475	0.042916
Stroma_P0_TSC--positive	Ubtf	0.237285	0.046099	0.0893776	-0.13869	0.168804	0.257878	0.181551	0.309747	0.151397	-0.0325015	-0.0224318
Stroma_P0_TSC--positive	Ube2b	-0.0307118	0.0662619	-0.0763398	-0.2675	0.00773291	-0.0113622	0.0748163	0.286848	0.0921665	0.243194	0.269497
Stroma_P0_TSC--positive	Tuba1b	0.127155	-0.432635	-0.726547	0.531814	0.409591	-0.00340873	-0.470306	0.430365	-0.0194059	0.654256	0.845305
Stroma_P0_TSC--positive	Tbcb	0.246754	0.0610054	0.069825	-0.754491	0.0960912	0.273958	0.02488	0.312741	0.126654	-0.0421555	0.256231
Stroma_P0_TSC--positive	Srsf1	0.180581	0.0259751	-0.118701	0.131677	0.181598	0.23157	0.0978268	0.330379	0.160765	0.0506388	0.104934
Stroma_P0_TSC--positive	Nhp2	0.131249	0.0627955	-0.24205	0.982887	0.0159099	0.121168	-0.0265241	0.340456	0.103113	0.521435	0.274873
Stroma_P0_TSC--positive	Polr2i	0.228212	0.0675006	0.00908243	0.0618407	0.280454	0.0977127	0.225869	0.300151	0.0998602	0.0811897	0.209545
Stroma_P0_TSC--positive	Gnb2	0.149471	0.281146	0.0230272	-0.458068	0.0417808	0.196186	0.0189353	0.387108	-0.00949299	0.584388	-0.0176484
Stroma_P0_TSC--positive	Atp5b	0.11952	0.16908	0.0253539	0.328414	-0.108947	-0.00312171	-0.182891	0.394681	0.0383131	0.409183	0.213957
Stroma_P0_TSC--positive	Rfwd2	0.233342	0.286431	0.236512	-0.224178	0.209215	0.247322	0.251753	0.303644	0.247792	0.125993	0.0985228
Stroma_P0_TSC--positive	Foxd1	0.287955	-0.0273911	0.0183077	0	0.225217	0.267453	0.196242	0.29401	0.0100699	0.245772	0.0177439
Stroma_P0_TSC--positive	Serp1	0.199998	0.0656607	0.0768497	0.17553	0.116016	0.186682	0.102397	0.334598	0.211139	0.725403	-0.146837
Stroma_P0_TSC--positive	Llph	0.0672581	0.0891419	-0.0713464	0.422069	0.0252199	0.0819459	-0.0242387	0.290304	-0.127464	0.220879	0.296749
Stroma_P0_TSC--positive	Rhoa	0.121364	0.164287	0.0815522	-0.255466	0.215694	0.0936351	-0.0959513	0.350902	-0.00535428	1.01763	-0.00202738
Stroma_P0_TSC--positive	Ywhab	0.0956242	-0.0578203	-0.0218193	-0.437653	0.142907	0.0817413	0.0578691	0.338173	0.222997	0.801661	0.0108875
Stroma_P0_TSC--positive	1810037I17Rik	0.112435	0.17626	0.122324	-0.0612025	0.39695	0.119107	0.182988	0.378584	0.144464	0.0565012	0.10966
Stroma_P0_TSC--positive	Zrsr2	0.0806226	0.0572034	-0.119028	0.209592	0.111367	0.0193543	0.127882	0.275753	0.0592027	-0.262078	-0.161802
Stroma_P0_TSC--positive	Mrpl12	0.121367	-0.19904	-0.0384898	0.400703	0.0447316	0.150101	0.0353243	0.32642	-0.0856752	0.805138	-0.204679
Stroma_P0_TSC--positive	Tpm2	0.468421	0.0324145	-0.0467168	0.142381	0.365697	-0.203373	-0.119495	0.458746	0.0147427	0.240986	-0.130236
Stroma_P0_TSC--positive	Slc25a5	0.050814	-0.133909	-0.217658	-0.128083	-0.107857	-0.016724	-0.322729	0.472836	-0.288036	-0.191046	-0.0754748
Stroma_P0_TSC--positive	Yaf2	0.197052	-0.132211	0.155659	-0.214831	0.105709	0.168063	0.143237	0.282029	0.0725705	0.265078	0.316252
Stroma_P0_TSC--positive	Psmb5	0.249996	0.188847	-0.295526	-0.181472	0.0381357	0.128741	-0.0274852	0.378906	0.000851527	0.228611	0.156456
Stroma_P0_TSC--positive	St13	-0.060534	-0.193462	-0.0594879	-0.805544	0.120547	-0.0240645	-0.146181	0.270435	-0.223952	-0.169083	0.118788
Stroma_P0_TSC--positive	Ift20	-0.00555631	0.0859651	0.118577	-0.341431	0.0260451	0.173313	0.0942932	0.283726	0.058436	0.0115411	0.234832
Stroma_P0_TSC--positive	Bax	0.15427	-0.0800219	-0.311256	-0.0981506	0.179086	0.209964	-0.0157377	0.400811	-0.112668	0.747176	-0.193195
Stroma_P0_TSC--positive	1110008P14Rik	0.208664	0.115516	0.148626	-0.0159354	0.222656	0.244477	0.135508	0.283321	0.0251176	0.0219098	0.214249
Stroma_P0_TSC--positive	Pdcd5	0.180567	-0.0634391	-0.122987	-0.186027	0.187451	0.166353	-0.00951964	0.271714	0.0847468	0.920001	0.0987273
Stroma_P0_TSC--positive	Mrfap1	0.0574742	-0.189725	-0.0655616	0.0783888	0.0801309	0.0878337	0.104072	0.312957	-0.141903	-0.0490782	-0.0119179
Stroma_P0_TSC--positive	Prpf19	0.0416324	-0.0548742	-0.125645	0.0637794	0.162395	0.0435578	0.00769865	0.27299	-0.021019	-0.604359	0.107781
Stroma_P0_TSC--positive	Arf1	0.120015	0.119098	0.189404	-0.53165	0.260135	0.241062	-0.0454075	0.368808	-0.040327	0.214645	-0.413385
Stroma_P0_TSC--positive	Ube2e1	0.112435	-0.0800051	-0.0988112	-0.231003	0.0519555	0.127758	0.167051	0.330184	0.0826721	0.185348	0.425265
Stroma_P0_TSC--positive	Cpsf6	0.0335349	-0.0270674	0.0693421	-0.0676405	0.0186434	0.183786	0.0829726	0.282132	0.0482686	0.351617	0.329826
Stroma_P0_TSC--positive	Hmgb3	0.174626	-0.0133022	-0.198958	-0.186272	0.0518014	0.212269	-0.0359451	0.295303	-0.0437793	-0.149804	0.0563505
Stroma_P0_TSC--positive	Ctnnb1	0.126565	0.294396	0.248592	-0.0199389	0.167095	0.133667	0.14041	0.313791	0.221177	-0.100258	-0.169402
Stroma_P0_TSC--positive	Ogn	0.216634	-0.00485115	-0.020594	0.0305916	0.414778	0.0111126	0.0200436	0.44904	0.0138979	-0.576348	-0.0159519
Stroma_P0_TSC--positive	Skp1a	0.095836	0.173289	-0.0511542	-0.0630472	0.0290566	0.117567	0.0707564	0.317845	-0.033992	0.441373	0.340057
Stroma_P0_TSC--positive	Ubl5	0.193845	0.0739328	0.0765555	0.222867	0.125509	0.18904	0.230401	0.273537	0.0214219	0.198892	0.104282
Stroma_P0_TSC--positive	Psmd3	0.0244505	0.0948291	0.244915	0.2007	0.0989357	0.128978	0.0382154	0.274723	0.0718072	0.433242	0.170429
Stroma_P0_TSC--positive	Arglu1	0.181535	-0.0566633	0.0801019	0.468917	0.13344	0.195639	0.211087	0.288281	0.104276	0.665774	-0.0941994
Stroma_P0_TSC--positive	Psma4	0.151809	0.231504	0.275094	0.0147914	0.218455	0.277903	0.11162	0.444165	0.161445	-0.211582	-0.0127498
Stroma_P0_TSC--positive	Tmem147	0.197794	0.213785	0.0751373	0.0152614	0.0613639	0.288567	0.326512	0.43851	0.0223022	-0.523768	0.327797
Stroma_P0_TSC--positive	Dad1	0.226559	0.19163	0.129913	0.190235	0.152289	0.248652	0.123381	0.358259	-0.0337369	0.117507	-0.121077
Stroma_P0_TSC--positive	Hnrnpa2b1	0.182703	0.0106024	-0.0954419	-0.0239002	0.164682	0.149085	0.0934817	0.360751	-0.048935	-0.157364	0.109078
Stroma_P0_TSC--positive	Rab11b	0.221815	0.128433	0.106893	0.644536	0.335148	0.0610384	-0.0462626	0.270341	-0.0391928	-0.428627	-0.057693
Stroma_P0_TSC--positive	Bccip	0.0775661	-0.227649	-0.232312	0.220263	-0.0299441	0.00170506	0.044778	0.264726	-0.12991	0.410384	-0.193083
Stroma_P0_TSC--positive	Srsf9	0.145819	-0.156727	0.115073	0.223835	-0.0195994	0.178312	0.0409799	0.342017	0.0048551	-0.136551	0.21642
Stroma_P0_TSC--positive	Kdelr2	-0.0187051	-0.0610057	-0.0396889	0.016495	0.0236644	0.121267	0.117336	0.284911	0.00341038	0.405675	0.0332174
Stroma_P0_TSC--positive	Psmb6	0.153985	0.035602	0.0226809	-0.448435	-0.0133122	0.105586	-0.0627419	0.309352	0.0631567	0.261594	0.562797
Stroma_P0_TSC--positive	Sf3b6	0.120755	0.141374	-0.126249	-0.481958	0.149332	0.199282	0.0156805	0.26803	0.197332	0.196611	0.0247824
Stroma_P0_TSC--positive	Ssna1	0.00163163	0.0123201	-0.0637729	-0.501037	0.175173	0.0881758	0.0118942	0.282179	-0.122715	0.0604726	0.404917
Stroma_P0_TSC--positive	Spcs1	0.113341	-0.0426185	0.0359056	-0.286848	0.0211628	0.0427208	-0.0457698	0.336881	0.020141	0.0973456	-0.145318
Stroma_P0_TSC--positive	Camk2n1	-0.0476075	0.00834859	0.13355	0.125292	0.26656	-0.128464	-0.0873829	0.370797	-0.0783188	0.653149	-0.168008
Stroma_P0_TSC--positive	Ptges3	0.0513135	-0.122618	-0.258916	0.209887	0.0339899	0.12077	-0.0386997	0.291861	-0.0361789	0.161281	0.187611
Stroma_P0_TSC--positive	Nfic	0.0340144	0.0816195	0.0773178	0.0700916	0.240219	0.0978958	0.0318721	0.267863	0.107603	0.423439	0.149454
Stroma_P0_TSC--positive	Polr2k	0.120034	0.0209597	0.179534	-0.186487	0.147173	0.201294	0.115583	0.270257	-0.0541635	-0.61246	0.00764231
Stroma_P0_TSC--positive	Cox8a	0.119809	0.0425242	0.182275	0.322235	0.129932	0.0897418	0.123974	0.308543	0.0678952	-0.497192	0.168892
Stroma_P0_TSC--positive	Ndufb8	0.155859	-0.120397	0.136198	-0.080994	0.0987409	0.167867	-0.0150614	0.305484	-0.0486174	0.282586	0.0137028
Stroma_P0_TSC--positive	Hn1	0.185654	-0.167112	-0.237379	-0.236697	0.085965	0.117126	-0.157712	0.366653	-0.117406	0.707447	0.365347
Stroma_P0_TSC--positive	Sar1a	0.226377	0.0882968	0.0803754	0.225552	0.12275	0.203078	0.191023	0.286077	0.0619904	0.323627	0.0097763
Stroma_P0_TSC--positive	Bag1	0.153414	0.199421	0.089863	0.141852	0.152283	0.171201	0.0529541	0.286226	-0.0841917	0.0513643	0.130122
Stroma_P0_TSC--positive	Ahsa1	0.0161476	-0.12729	0.0830131	-0.289388	0.0294093	0.0272789	-0.00106476	0.280397	0.0294803	-0.041522	0.0424394
Stroma_P0_TSC--positive	Arpc5l	-0.00597767	0.176006	-0.102272	-0.213205	0.147894	0.15837	-0.0072591	0.280458	-0.0278861	0.663149	-0.203713
Stroma_P0_TSC--positive	Magoh	0.17398	-0.0091475	-0.0753607	-0.102693	0.19822	0.122662	-0.0182227	0.346546	0.0744964	0.466616	-0.248647
Stroma_P0_TSC--positive	Tm2d1	0.0215823	-0.0601814	0.178585	-0.214133	0.0233303	0.100736	0.155256	0.288287	-0.0174062	0.362958	-0.251131
Stroma_P0_TSC--positive	Ube2a	0.105862	0.0807368	0.221385	-0.12149	0.165812	0.211479	0.221076	0.283761	0.221251	0.108294	-0.0628088
Stroma_P0_TSC--positive	Actn4	0.200417	-0.00673217	0.166018	-0.112897	0.265895	0.0434594	0.051233	0.295574	0.0328994	0.238309	-0.125225
Stroma_P0_TSC--positive	Tmbim6	0.260899	0.0432151	0.249366	0.0654243	0.241982	0.127003	0.0153534	0.311883	0.130868	0.156102	0.117916
Stroma_P0_TSC--positive	Tomm20	-0.0523526	-0.0862393	-0.0733746	0.523988	-0.174981	-0.00345375	0.0401326	0.283664	-0.257586	0.336726	0.32743
Stroma_P0_TSC--positive	Psmd8	0.191891	-0.118464	0.0484011	-0.352528	0.178517	0.124048	0.0539961	0.31338	0.123544	0.342484	0.0291421
Stroma_P0_TSC--negative	Ghr	-0.332431	0.000211756	0.273359	-0.0818851	-0.0220484	-0.075041	-0.00300109	-0.320955	-0.00630811	0.631861	-0.0594239
Stroma_P0_TSC--negative	Lbh	-0.173043	-0.0763037	-0.0526778	0.206685	-0.10356	-0.0299261	-0.0322829	-0.275939	-0.0736233	0.718999	0.000542614
Stroma_P0_TSC--negative	Npc2	-0.197461	0.257469	0.0602111	-0.16206	-0.193619	-0.169216	-0.0490064	-0.317373	-0.131235	-0.402329	0.00391847
Stroma_P0_TSC--negative	Malat1	-0.378316	-0.187541	0.174392	0.0591137	-0.263035	-0.182093	-0.151976	-0.547748	-0.136955	-0.839118	-0.831785
Stroma_P0_TSC--negative	Oxa1l	-0.24862	-0.0782786	-0.142657	-0.191497	-0.253008	-0.31112	-0.192171	-0.372198	-0.175745	0.093927	-0.0914884
Stroma_P0_TSC--negative	Rps14	-0.238411	-0.0387469	-0.0772737	-0.271196	-0.2069	-0.160588	-0.058418	-0.280743	-0.0617233	-0.108588	-0.157071
Stroma_P0_TSC--negative	Olfml3	-0.115511	-0.00304841	-0.0113144	-0.252321	0.332376	-0.0226254	-0.0297449	-0.453575	0.012912	-0.37719	0.0355378
Stroma_P0_TSC--negative	Rpl6l	-0.250027	-0.28727	-0.287153	0.110851	-0.22683	-0.268936	-0.301433	-0.328536	-0.165767	-0.219743	-0.496318
Stroma_P0_TSC--negative	Sfrp1	-0.286273	0.030216	0.0144161	-0.204371	-0.135392	-0.012525	-0.0428074	-0.739531	-0.184958	-1.43738	0.0186801
Stroma_P0_TSC--negative	Islr	-0.178695	-0.00777891	0.00352766	0.0362389	-0.180789	0.00582057	-0.0440851	-0.4088	-0.0119801	-0.435465	0.00524812
Stroma_P0_TSC--negative	Snhg18	-0.159339	0.124484	0.162996	-0.143509	-0.0279514	-0.121031	-0.0676921	-0.299557	0.0649866	0.296709	0.0453574
Stroma_P0_TSC--negative	Cct5	-0.248726	-0.30243	-0.381021	0.228216	-0.369076	-0.237335	-0.327481	-0.369629	-0.216258	-0.337154	-0.139259
Stroma_P0_TSC--negative	Ypel3	-0.253917	0.0307322	-0.0143868	-1.21956	0.0159016	-0.425644	-0.242855	-0.351961	-0.0836447	-0.724335	-0.684758
Stroma_P0_TSC--negative	Eif3l	-0.201982	-0.152629	-0.232658	-1.68005e-05	-0.150458	-0.239871	-0.212407	-0.292372	-0.271359	-0.517245	0.160095
Stroma_P0_TSC--negative	Ifitm1	-0.252644	0.0413738	-0.0508459	-0.0666833	-0.0108438	-0.098791	0.00824539	-0.64584	-0.0456188	0.53994	-0.0283794
Stroma_P0_TSC--negative	Id2	-0.418944	0.143829	0.250767	-0.181094	-0.420409	-0.1679	-0.208212	-0.684617	-0.110382	1.0835	-0.0749451
Stroma_P0_TSC--negative	Rarres2	-0.108643	-0.00210658	-0.00682848	-0.103054	0.053983	0.0503808	0.0499856	-0.328662	0.000799832	0.048409	0.0293968
Stroma_P0_TSC--negative	Id3	-0.322205	0.0256231	-0.311715	-0.15223	-0.219108	-0.170531	-0.0408352	-0.621539	-0.240232	0.387403	-0.292499
Stroma_P0_TSC--negative	Adamts5	-0.163179	-0.0135986	0.00975737	0	-0.339882	9.34818e-05	0.0109041	-0.32981	-0.0152731	-0.761363	-0.0730915
Stroma_P0_TSC--negative	Mpst	-0.240088	-0.117119	-0.13561	-0.208521	-0.214252	-0.228072	-0.226724	-0.312271	-0.27585	-0.514416	0.0263534
Stroma_P0_TSC--negative	Gltscr2	-0.197253	-0.0555508	-0.183597	-0.383425	-0.199173	-0.157501	-0.0995743	-0.272735	-0.0511634	-0.163684	0.114987
Stroma_P0_TSC--negative	Meg3	-0.240329	-0.096972	-0.0533658	0.148612	0.166743	-0.09614	0.0460033	-0.545828	-0.0173812	0.0241573	0.107403
Stroma_P0_TSC--negative	Echs1	0.0435929	-0.214317	-0.0476016	-0.3139	-0.254134	-0.158081	-0.184743	-0.322375	-0.169438	-0.921179	-0.172599
Stroma_P0_TSC--negative	Peak1	-0.11982	0.0017449	-0.0149579	0.307921	0.0860334	-0.0457488	0.00382202	-0.284402	-0.0240725	0.429874	-0.0334188
Stroma_P0_TSC--negative	Rpl9-ps6	-0.0795431	-0.0104741	-0.196954	-0.515227	-0.0871546	-0.195326	-0.0603395	-0.329383	-0.186334	0.431428	-0.461956
Stroma_P0_TSC--negative	Cfh	0.122929	-0.0343948	0.00782862	0.403972	0.136973	-0.00172089	0.017535	-0.332945	-0.000567225	0.31562	-0.00764452
Stroma_P0_TSC--negative	Use1	-0.224385	-0.031307	0.111654	-0.570865	-0.0385658	-0.0968563	0.0141969	-0.310237	0.0365501	-0.19947	-0.122513
Stroma_P0_TSC--negative	Ifitm2	-0.222813	0.0673353	-0.10691	0.0821354	-0.161342	-0.0193625	0.0108553	-0.26498	-0.139928	-0.382773	-0.189433
Stroma_P0_TSC--negative	Serpine2	-0.17747	0.0965672	-0.0161963	-0.0512935	-0.44011	0.00322428	-0.0260152	-0.273802	-0.216855	-0.554052	0.431707
Stroma_P0_TSC--negative	Rasl11a	-0.150719	-0.0519118	-0.0303822	0	-0.205306	0.0551613	0.052413	-0.282384	0.0757893	-0.39097	-0.0197817
Stroma_P0_TSC--negative	Pnrc1	-0.170324	0.0812274	-0.0803839	-0.0975588	-4.88374e-05	-0.248458	-0.242671	-0.291961	-0.0456366	-0.529318	0.192573
Ureteric Epithelium_P0_TSC--positive	Rps28	0.380307	0.522818	0.551771	0.331038	0.404482	0.360761	0.444633	0.402305	0.470587	0.605576	0.378276
Ureteric Epithelium_P0_TSC--positive	Uqcr10	0.342881	0.487778	0.380476	0.557011	0.493326	0.468692	0.361037	0.517663	0.42013	-0.322125	0.4204
Ureteric Epithelium_P0_TSC--positive	Wdr89	0.380672	0.329459	0.481774	0.0274774	0.374463	0.39615	0.403264	0.404786	0.42922	0.746273	0.373329
Ureteric Epithelium_P0_TSC--positive	1110004F10Rik	0.197693	0.285011	0.0968975	-0.56439	0.243913	0.271933	0.238106	0.37869	0.382565	-0.25863	-0.0328256
Ureteric Epithelium_P0_TSC--positive	Taf1d	-6.23504e-05	-0.0920136	0.177387	0.514781	0.276745	0.125636	0.038245	0.219184	0.326718	0.0937525	-0.023424
Ureteric Epithelium_P0_TSC--positive	Rgn	-0.0022569	0.0317122	0.0152908	0	0.00302548	0.00638027	0	-0.00262531	0.28324	0	0
Ureteric Epithelium_P0_TSC--positive	Ppic	0.0968767	0.322455	0.0920168	-0.127054	0.187702	0.0485532	0.110188	0.0803047	0.309505	1.04566	0.127638
Ureteric Epithelium_P0_TSC--positive	Rps26	0.151969	0.228586	0.221826	0.58641	0.1377	0.117078	0.187242	0.0717823	0.279094	0.210937	0.18465
Ureteric Epithelium_P0_TSC--positive	Hmgcs2	0.0139043	0.0178329	0.0331712	-0.0490546	0.0463888	0.017997	0.0258277	0.0754661	0.423043	-0.00628107	0
Ureteric Epithelium_P0_TSC--positive	Rpl5	0.0325056	0.181685	0.0965104	0.993754	0.02814	0.179575	0.111892	0.11585	0.284471	0.0136148	0.315966
Ureteric Epithelium_P0_TSC--positive	Tspan8	0.00545191	0.118921	0.0873736	0.073322	0.00318673	-0.000308322	0.00449442	0.00333622	0.344251	0	0.0171139
Ureteric Epithelium_P0_TSC--positive	Ckap4	0.193467	0.119466	-0.0423913	-0.161116	0.339467	0.0778329	0.0670491	0.221908	0.294054	0.694027	-0.233412
Ureteric Epithelium_P0_TSC--positive	Mrpl23	0.102818	0.114001	0.235513	0.44295	0.283407	0.0900533	0.0687731	0.101674	0.274446	0.194175	0.186154
Ureteric Epithelium_P0_TSC--positive	mt-Nd1	0.148885	0.271535	0.227995	0.195853	0.00634611	0.072134	0.163496	0.0309499	0.349422	-0.479043	0.446175
Ureteric Epithelium_P0_TSC--positive	Chchd10	0.0461646	0.137147	0.5413	0.273925	0.0406334	0.156178	0.191776	0.178964	0.283202	-0.032669	-0.333422
Ureteric Epithelium_P0_TSC--positive	Sdcbp	0.0295284	0.0866063	0.231105	0.520117	0.0964194	-0.034149	0.0289435	0.0463046	0.286185	-0.0465467	0.149975
Ureteric Epithelium_P0_TSC--positive	Pten	0.15907	0.134686	0.0925844	0.130587	0.0749493	0.125522	0.134211	0.261157	0.27627	0.423998	0.442394
Ureteric Epithelium_P0_TSC--positive	Spsb4	-0.000673972	0.143146	0.206993	0.0617212	0.0113048	0.0324205	-0.0279333	0.0152591	0.348293	0	0.0285916
Ureteric Epithelium_P0_TSC--positive	Ctsd	0.136521	0.304633	0.200932	0.355905	-0.0111646	0.0318922	0.190569	0.0767229	0.336372	-0.344695	0.32486
Ureteric Epithelium_P0_TSC--positive	Polr2j	0.111283	0.268762	0.0824655	-0.401601	0.180142	0.207111	0.190522	0.297275	0.364211	0.432791	0.484302
Ureteric Epithelium_P0_TSC--positive	Mrpl42	0.137584	-0.104304	0.164828	0.614709	0.11152	0.20796	0.116252	0.187749	0.295852	-0.0500202	0.0036582
Ureteric Epithelium_P0_TSC--positive	Hoxb8	0.0294398	0.501575	0.049847	0	-0.0199206	0.00390868	0.00286764	0.0337615	0.271697	-0.0988477	0.187196
Ureteric Epithelium_P0_TSC--positive	Setd8	0.199803	0.26691	0.114623	-0.126141	0.117046	0.21358	0.200269	0.143321	0.308275	0.365297	0.190243
Ureteric Epithelium_P0_TSC--positive	Eci2	0.0915912	0.141454	0.161613	-0.479061	-0.0282943	0.0701171	-0.0341188	0.128023	0.282135	-0.228828	-0.168187
Ureteric Epithelium_P0_TSC--positive	Lmo4	0.0460332	0.0703169	0.0106905	0.0165317	0.152599	0.0789878	0.112466	-0.0272671	0.279242	-0.30058	-0.129589
Ureteric Epithelium_P0_TSC--positive	Hoxb6	0.012037	-0.0499968	0.0462188	0.0617212	0.0222632	-0.0172263	0.0474487	0.0520721	0.317179	-0.093002	-0.0201061
Ureteric Epithelium_P0_TSC--positive	Aco2	0.11706	0.197862	0.183462	-0.0760218	-0.0889826	0.170818	0.238971	0.141215	0.294802	0.288565	-0.0332048
Ureteric Epithelium_P0_TSC--positive	1700011H14Rik	0.00548614	-0.116828	0.190183	0	0.0124157	0.0118672	0.0377799	0.000525776	0.304516	0	0
Ureteric Epithelium_P0_TSC--positive	Hoxd8	0.0248582	0.231528	0.216654	0	0.0163072	0.0524089	0.0668058	0.055685	0.271234	0.00900738	0.180106
Ureteric Epithelium_P0_TSC--positive	2021-03-02	0.0160119	0.0999022	0.110844	-0.398024	0.0760279	0.146677	0.140739	0.16044	0.277037	-0.237715	0.0600265
Ureteric Epithelium_P0_TSC--positive	Plscr2	0.053054	0.0992746	0.292086	0	0.136665	0.0192729	0.0562138	0.0594264	0.408999	-0.312112	-0.0626078
Ureteric Epithelium_P0_TSC--negative	Hist3h2ba	-0.403986	-0.600036	-0.543323	-0.0818851	-0.19209	-0.909476	-0.809151	-0.302599	-0.526523	-0.093002	-0.208748
Ureteric Epithelium_P0_TSC--negative	Gnas	-0.118684	-0.0881366	-0.414195	-0.708774	-0.218294	-0.145775	-0.350906	-0.25842	-0.349659	-0.480551	-0.325991
Ureteric Epithelium_P0_TSC--negative	Hspe1	-0.193988	-0.21661	-0.488154	0.237267	-0.190308	-0.184349	-0.198272	0.00556063	-0.323445	0.381249	0.0103892
Ureteric Epithelium_P0_TSC--negative	Apoa1bp	-0.185546	-0.356273	-0.0826877	-0.440374	-0.380582	-0.216485	-0.298522	-0.268837	-0.326071	-0.348051	-0.0942161
Ureteric Epithelium_P0_TSC--negative	Hnrnpc	-0.307917	-0.47548	-0.427987	-0.274354	-0.405771	-0.408219	-0.402321	-0.325199	-0.568169	0.188968	-0.317452
Ureteric Epithelium_P0_TSC--negative	Prelid1	-0.16978	-0.360191	-0.336552	0.0860818	-0.113974	-0.247444	-0.209608	0.0685929	-0.323064	0.604444	0.167946
Ureteric Epithelium_P0_TSC--negative	Tpd52l1	-0.0814971	-0.0268664	-0.0583011	-0.103054	-0.0265535	-0.0201752	-0.0613822	-0.207054	-0.306739	-0.356287	0.0092897
Ureteric Epithelium_P0_TSC--negative	Apoe	0.0615001	0.0427835	0.384077	-1.20806	0.222502	-0.0612705	-0.0394529	0.127656	-0.447442	-0.494026	-0.212871
Ureteric Epithelium_P0_TSC--negative	Bsg	-0.279752	-0.273159	-0.119982	-0.477234	-0.360017	-0.173584	-0.252511	-0.308166	-0.364861	-0.973495	-0.169595
Ureteric Epithelium_P0_TSC--negative	Actg1	0.0210956	-0.476638	-0.252225	-0.616262	-0.0913524	-0.0692436	-0.242551	-0.0395534	-0.324552	-0.874896	-0.378001
Ureteric Epithelium_P0_TSC--negative	Pdia3	-0.187051	0.0422114	-0.238166	-0.0246302	-0.226613	-0.00944914	-0.1561	-0.113195	-0.368804	0.166707	-0.246775
Ureteric Epithelium_P0_TSC--negative	Aldh1a3	0.0260088	-0.2274	-0.0022353	0	0.05222	0.0751121	0.0579919	0.0157622	-0.387822	-0.0371439	0.00270571
Ureteric Epithelium_P0_TSC--negative	Cfdp1	-0.114142	0.0899738	-0.193646	-0.290603	-0.106761	-0.0373212	-0.0621358	-0.159603	-0.350419	0.318235	-0.0527007
Ureteric Epithelium_P0_TSC--negative	Rcn1	-0.0185131	0.0378794	-0.303705	0.0756325	-0.182823	0.0229816	0.0450563	-0.144897	-0.290573	0.149086	0.436255
Ureteric Epithelium_P0_TSC--negative	Prkrir	0.111993	0.0105157	0.108673	0.291571	0.251353	0.132508	0.0816138	0.199662	-0.280996	-0.152045	0.00896363
Ureteric Epithelium_P0_TSC--negative	Bckdhb	-0.139787	-0.228088	-0.14423	-0.00589694	-0.133451	-0.120895	-0.174829	-0.167407	-0.2731	-0.121708	-0.0547926
Ureteric Epithelium_P0_TSC--negative	Mpped2	-0.0723784	-0.0508047	0.0333274	0	-0.0142182	0.0792836	0.0728789	-0.0625408	-0.284781	-0.0988477	-0.156753
Ureteric Epithelium_P0_TSC--negative	Bex4	-0.0720148	-0.510142	-0.391006	-0.105383	-0.0130726	-0.212671	-0.256568	0.0753133	-0.423617	-0.0377769	-0.246823
Ureteric Epithelium_P0_TSC--negative	Taldo1	-0.0201746	-0.294975	0.0636004	-0.346671	-0.149922	0.0620751	-0.0813416	0.0446668	-0.297151	-0.107957	0.213333
Ureteric Epithelium_P0_TSC--negative	Hnrnpf	-0.0911777	-0.119007	-0.345288	-0.194769	-0.103824	-0.00451907	-0.263731	0.0399367	-0.297435	0.240867	-0.272281
Ureteric Epithelium_P0_TSC--negative	Pcnp	0.00203556	0.104962	-0.0800361	-0.315951	0.0646727	0.0337036	0.00691116	-0.0336437	-0.269939	-0.283477	0.374963
Ureteric Epithelium_P0_TSC--negative	Aurkaip1	-0.0727838	-0.292866	-0.0923312	-0.188468	-0.195516	-0.146319	-0.18559	-0.107931	-0.298887	-0.557103	-0.264056
Ureteric Epithelium_P0_TSC--negative	Ercc1	0.139814	0.0738731	0.0736542	0.101403	0.0449674	0.106178	0.0736834	0.0873784	-0.365127	0.446836	0.0354831
Ureteric Epithelium_P0_TSC--negative	Ubxn4	0.105907	-0.0665671	-0.0337005	-0.598306	-0.103532	0.0574432	0.0361902	0.0957419	-0.285197	0.13044	-0.115838
Ureteric Epithelium_P0_TSC--negative	Cldn6	-0.00584041	0.0519748	0.0868049	0	0.0057392	-0.000125195	-0.0156105	0.0140555	-0.27882	0	0
Ureteric Epithelium_P0_TSC--negative	l7Rn6	0	0	0	0	0	0	0	0	0	0	0
Ureteric Epithelium_P0_TSC--negative	Sdc4	-0.0729744	-0.233919	0.0941052	-0.0843086	0.0111641	-0.0821121	-0.234468	-0.0223096	-0.295877	-0.281273	-0.0434421
Ureteric Epithelium_P0_TSC--negative	Med28	-0.168601	-0.135682	-0.0764766	-0.970156	-0.150057	-0.102533	-0.0112111	-0.124886	-0.2648	-0.49285	-0.630606
Ureteric Epithelium_P0_TSC--negative	Gfra1	-0.0792477	-0.252864	-0.0766611	-0.184939	-0.0213173	-0.150949	-0.01289	-0.0697867	-0.348806	0	-0.0721844
Ureteric stroma +_P0_TSC--positive	Crip1	0.282468	0.190226	0.105809	0.220672	0.42648	0.150534	0.0992669	0.341754	-0.127172	2.59245	0.0730992
Ureteric stroma +_P0_TSC--positive	Rasgrp2	0.315282	0.0937497	-0.0753032	-0.344427	1.06067	0.0309979	-0.0468547	0.31923	0.00384125	2.74584	-0.115487
Ureteric stroma +_P0_TSC--positive	Ywhah	0.12761	-0.097437	0.0744442	-0.712745	0.0769677	-0.0677193	-0.0758152	0.195529	0.0859231	1.5352	0.491262
Ureteric stroma +_P0_TSC--positive	Igfbp3	0.157598	0.0179125	0.00366968	-0.0297789	0.731647	-0.0104771	-0.00662339	0.0579599	-0.00967747	3.19736	-1.06208
Ureteric stroma +_P0_TSC--positive	Golga7	0.165691	0.446058	0.12221	-0.52586	0.204431	0.0459104	0.0168842	0.169141	-0.0152134	1.42552	-0.144117
Ureteric stroma +_P0_TSC--positive	Snx3	-0.123764	-0.179224	0.0484503	-0.592518	-0.0309935	0.0996005	0.137751	0.23214	-0.0298856	1.25787	-0.478352
Ureteric stroma +_P0_TSC--positive	Lox	0.235002	0.00546768	0.00655049	0.251666	0.572181	0.00772182	0.0313364	0.216373	0.0174565	1.6637	0.00175038
Ureteric stroma +_P0_TSC--positive	Fbln5	0.397261	-0.0214149	0.00963037	0	0.549736	0.0171914	0.0132881	0.283304	0.0107139	1.39301	-0.226183
Ureteric stroma +_P0_TSC--positive	Cyp20a1	0.0831525	0.0270096	-0.0532843	0.30828	0.106271	0.00811037	-0.0192608	0.0658351	0.0198217	1.1327	-0.155723
Ureteric stroma +_P0_TSC--positive	Mrpl18	-0.0978283	0.199203	-0.0498772	0.369939	-0.235128	0.0883796	-0.0474471	0.0596522	-0.0635431	1.13678	0.244559
Ureteric stroma +_P0_TSC--positive	Crip2	0.243673	0.0644398	-0.126601	0.0998541	0.538461	0.259753	0.136418	0.313941	-0.126516	1.87264	-0.270547
Ureteric stroma +_P0_TSC--positive	Foxc2	0.0137649	-0.0429419	-0.0537225	0.219232	0.159649	-0.105098	-0.126435	0.0906885	-0.0130154	1.04796	0.0521391
Ureteric stroma +_P0_TSC--positive	Higd1a	-0.0885207	0.0396145	-0.0556606	-0.194862	0.0449518	0.151966	0.168074	-0.0115772	-0.251243	1.12463	-0.171558
Ureteric stroma +_P0_TSC--positive	Cxcl12	0.152661	-0.00673625	0.111538	0	0.321267	0.121736	0.0348583	0.141566	-0.102634	1.28877	0.264821
Ureteric stroma +_P0_TSC--positive	S100a13	0.131426	0.0690513	0.145919	0.294497	0.370687	0.0734528	0.165556	0.0667293	0.0617283	1.0862	0.654602
Ureteric stroma +_P0_TSC--positive	Tpm1	0.694032	-0.243217	-0.00554633	-0.165069	0.574397	0.225211	-0.0421388	0.718594	0.035526	1.30196	0.284629
Ureteric stroma +_P0_TSC--positive	Cygb	0.366933	0.00145123	0.0161995	0.0637739	0.550377	0.0102507	0.0180605	0.332822	-0.0238563	2.0485	0.0407926
Ureteric stroma +_P0_TSC--positive	Slc9a3r2	0.140328	-0.127653	0.0297717	-0.0690305	0.300268	0.0040142	0.0701023	0.212867	0.112683	1.1456	-0.327371
Ureteric stroma +_P0_TSC--positive	Col3a1	0.261641	0.0537429	-0.0035307	-0.169719	0.6375	-0.00964617	0.0141987	-0.0980926	-0.0116766	1.18212	0.118596
Ureteric stroma +_P0_TSC--positive	Rab2a	0.0659975	0.257911	0.165517	-0.226952	0.0930677	0.127831	-0.0472115	0.215129	0.0517377	1.45461	0.207832
Ureteric stroma +_P0_TSC--positive	Oaf	0.259821	0.0124212	0.0193124	0.00699902	0.507974	0.137328	0.123404	0.262159	-0.00350848	1.83052	-0.196427
Ureteric stroma +_P0_TSC--positive	Ppp1ca	0.24205	-0.134565	-0.0375988	0.033724	0.114572	0.0784398	-0.0343514	0.35687	-0.0946557	0.960607	0.315399
Ureteric stroma +_P0_TSC--positive	Rap2a	0.0401972	0.0941664	-0.015875	0.0634628	0.270568	0.052322	0.0479408	0.122731	-0.0317917	0.90219	-0.216051
Ureteric stroma +_P0_TSC--positive	Il6st	0.00991567	0.0352709	0.0983696	-0.189743	0.16092	-0.0110286	0.0304383	0.0444458	-0.00479603	1.18215	0.41073
Ureteric stroma +_P0_TSC--positive	Kcnk2	0.00904755	0.0120454	0.00728547	0	0.168528	-0.0261228	-0.0178971	0.00493285	-0.0402698	1.1643	0.00886104
Ureteric stroma +_P0_TSC--positive	Snrpb	0.152635	0.160314	-0.057885	0.389609	0.163109	0.295	0.0736777	0.364735	0.0589276	1.32262	0.244532
Ureteric stroma +_P0_TSC--positive	Hic1	0.270186	0.0311586	-0.0222673	-0.165271	0.0874114	0.0130316	-0.00779266	0.320169	-0.0231893	0.901337	-0.137348
Ureteric stroma +_P0_TSC--positive	Peg3	0.30514	0.122354	0.0946474	-0.108719	0.401483	-0.179742	0.0741478	0.267578	0.0929716	1.77411	0.0718011
Ureteric stroma +_P0_TSC--positive	Cfl1	0.252966	-0.0519253	-0.265795	0.60613	0.0997088	0.0962105	0.0223708	0.399816	-0.167912	0.859859	-0.0965545
Ureteric stroma +_P0_TSC--positive	Tspan4	0.237636	0.16113	-0.0249956	0.413968	0.345873	-0.0215031	0.0570674	0.216053	0.0621221	0.979567	-0.0840551
Ureteric stroma +_P0_TSC--positive	Pdzd2	-0.114057	0.00633996	-0.0254358	-0.0703915	0.196332	-0.018371	-0.0469384	-0.0609284	0.000797485	0.912127	0.355729
Ureteric stroma +_P0_TSC--positive	Hnrnpd	0.129375	0.0133992	0.0096694	-0.104449	0.0900332	0.111412	0.100914	0.224273	0.170155	0.984209	0.213763
Ureteric stroma +_P0_TSC--positive	Ramp2	0.384693	0.281841	0.0319961	0.0905105	0.266932	0.236503	0.084357	0.16269	-0.251639	1.2701	-0.214939
Ureteric stroma +_P0_TSC--positive	S100a11	0.338065	0.158613	0.108129	0.294924	0.251064	0.36017	0.416648	0.145358	-0.00182908	1.03386	0.586628
Ureteric stroma +_P0_TSC--positive	Ywhaq	0.22747	0.0461205	-0.258534	-0.37346	0.13846	0.230066	0.0922782	0.323549	0.0729528	0.970064	0.334104
Ureteric stroma +_P0_TSC--positive	Gm13889	0.107199	0.0240734	0.0120365	0.0367624	0.102007	0.00863603	0.0282902	0.175986	0.00553985	0.901216	0.446183
Ureteric stroma +_P0_TSC--positive	Mtdh	0.0304406	-0.0439031	0.150067	0.0779612	0.0568428	0.0712261	0.0382002	0.0641844	-0.0972272	1.00278	-0.108256
Ureteric stroma +_P0_TSC--positive	Myl12b	0.206991	-0.0559249	0.318515	0.113604	0.088944	0.0705144	0.0143053	0.0638	0.0285172	0.81219	-0.344628
Ureteric stroma +_P0_TSC--positive	Twist2	0.124193	0	0.00988397	0.033355	0.151184	-0.000561154	0.0015294	0.0670854	0	1.18041	0
Ureteric stroma +_P0_TSC--positive	Igfbp2	0.0215383	0.24906	-0.134703	0	0.27696	-0.150957	-0.460143	0.0852531	-0.311608	0.849521	0.228414
Ureteric stroma +_P0_TSC--positive	Sh3bgrl	0.260408	0.246731	0.0598064	-0.129149	0.186082	0.0142798	0.00393478	0.24145	0.042545	1.09327	-0.240003
Ureteric stroma +_P0_TSC--positive	Trappc1	-0.0431863	0.0222017	-0.0698933	-0.454107	0.091115	0.0183677	0.00448886	0.0578667	-0.0859712	0.940956	0.0786704
Ureteric stroma +_P0_TSC--positive	Fhl1	0.0733044	-0.188554	0.0593737	0.0358473	0.0649806	-0.0143307	0.0175531	0.0914117	-0.027493	0.930447	0.00042615
Ureteric stroma +_P0_TSC--positive	Zdhhc16	0.0211763	-0.041734	-0.112325	0.058237	0.0551296	0.0306493	-0.00997858	0.0482803	0.0143203	0.776979	0.0215712
Ureteric stroma +_P0_TSC--positive	Nrp1	-0.085989	0.138423	0.0627136	0.195743	-0.0996853	-0.205723	0.0325301	0.213725	0.00837221	0.892537	-0.740815
Ureteric stroma +_P0_TSC--positive	Brk1	0.153681	0.115309	0.155045	0.0651548	0.0536716	0.0376637	0.00670605	0.225628	0.0222379	0.834496	0.227347
Ureteric stroma +_P0_TSC--positive	Wdr26	-0.0224438	0.0635358	0.0215855	-0.116888	0.0673973	0.0329699	0.186027	0.101064	0.00238828	0.813459	-0.0120854
Ureteric stroma +_P0_TSC--positive	Tshz2	0.103357	-0.00110842	-0.112418	-0.327695	0.419047	-0.0482675	0.0872673	-0.0279357	-0.0321065	1.14344	0.0148942
Ureteric stroma +_P0_TSC--positive	Vat1	-1.70982e-05	-0.0255699	0.0502588	-0.16866	0.039963	0.0513803	-0.00115694	0.0649308	0.0964347	0.837341	0.129733
Ureteric stroma +_P0_TSC--positive	Pik3r1	0.0643394	0.138764	0.086916	0.202477	0.220632	0.0671615	0.157509	0.0502949	0.054658	0.891934	0.0137141
Ureteric stroma +_P0_TSC--positive	Rab5c	0.103769	0.21544	0.0929619	-0.0272467	0.152814	0.0870257	0.028208	0.183001	-0.086347	1.07031	0.0791775
Ureteric stroma +_P0_TSC--positive	Fyn	0.0150765	0.0412667	0.0124712	0.00658597	-0.0102821	0.0308848	0.0729915	0.0635901	-0.0313395	0.714978	-0.184193
Ureteric stroma +_P0_TSC--positive	Ostf1	0.0495002	-0.0809978	0.143118	-0.596738	0.0225805	0.0451687	0.0627365	0.128425	-0.175939	0.755724	0.129911
Ureteric stroma +_P0_TSC--positive	Bet1l	0.0532794	-0.0425484	0.0980015	-0.468507	0.019591	0.0635224	0.0498278	0.0260069	0.0440162	0.8563	-0.0445316
Ureteric stroma +_P0_TSC--positive	Snx18	0.0454452	-0.00468323	-0.026452	-0.189247	0.264191	0.0414889	-0.0585735	-0.00582414	-0.0100483	0.676242	0.051141
Ureteric stroma +_P0_TSC--positive	Trappc6b	-0.0287798	0.208364	0.0479881	-0.346417	0.164359	-0.0141999	0.0740744	0.0346724	-0.0959395	0.753019	-0.064078
Ureteric stroma +_P0_TSC--positive	Armc1	0.0928458	0.0118078	-0.022444	0.778756	0.0982549	0.0966577	0.0172246	0.148891	0.0432249	0.762253	0.539268
Ureteric stroma +_P0_TSC--positive	Kcns3	0.0270029	-0.0386647	0.016464	0	0.0347531	0.00214007	-0.0234758	0.0259527	0.00591341	0.717586	0
Ureteric stroma +_P0_TSC--positive	Clns1a	0.163736	0.112542	-0.0927544	0.071221	-0.0492713	0.138035	0.10436	0.131792	-0.078613	0.67098	0.267851
Ureteric stroma +_P0_TSC--positive	Nid1	0.115152	0.0180552	-0.00215991	0	0.252006	0.0071599	-0.00456862	0.0889105	-0.00909369	1.02554	-0.356463
Ureteric stroma +_P0_TSC--positive	Pttg1ip	0.0490318	0.128986	0.116754	-0.349924	0.127406	0.0254668	0.0322883	-0.0188691	-0.0406194	0.708345	0.0954202
Ureteric stroma +_P0_TSC--positive	P4hb	-0.0144831	0.146142	0.180706	0.129658	0.156341	0.14695	0.184702	0.125967	0.0670417	0.679774	0.11124
Ureteric stroma +_P0_TSC--positive	Tspan9	0.187679	0.0175167	0.00764763	0.251666	0.066533	-0.024023	0.0243392	0.0519521	0.0172344	0.847103	0.164905
Ureteric stroma +_P0_TSC--positive	Ndufab1	0.0211998	-0.110821	0.0590475	0.139081	0.035805	0.100108	-0.0069237	0.253809	0.0552331	0.713828	0.0565632
Ureteric stroma +_P0_TSC--positive	2810428I15Rik	0.206456	0.138514	0.0711854	-0.678521	0.124011	0.0827159	0.0606204	0.238103	0.139301	0.785652	0.322442
Ureteric stroma +_P0_TSC--positive	Cct3	0.126407	-0.122388	-0.188152	0.308921	-0.0880381	0.116267	-0.0851552	0.298396	0.0850404	0.765468	0.344304
Ureteric stroma +_P0_TSC--positive	Cd248	0.0155157	0	-0.00173149	0	0.101362	0.0119198	0.0137649	0.0265127	-0.0232155	0.691876	0.0229524
Ureteric stroma +_P0_TSC--positive	Sptan1	0.055321	0.0966882	0.0619316	0.074032	0.122165	0.0407927	0.0566344	0.0697959	-0.0508144	0.85418	0.0389287
Ureteric stroma +_P0_TSC--positive	Caprin1	-0.0131891	0.0522441	0.0128128	0.098046	0.0242112	0.0797786	-0.0319746	0.0262497	-0.0480591	0.822122	-0.147409
Ureteric stroma +_P0_TSC--positive	B2m	0.204371	0.0458569	0.122652	-0.235064	0.33901	-0.089983	-0.00767671	0.278419	-0.00374168	1.37683	-0.533016
Ureteric stroma +_P0_TSC--positive	Tm4sf1	0.212962	0.0309657	0.0110956	0.274912	0.17407	0.0218759	0.0657603	0.363026	-0.0500262	1.76576	0.091734
Ureteric stroma +_P0_TSC--positive	Mical2	0.0113823	0.0556436	-0.0206911	0	0.0873364	0.00796526	0.0221192	0.0338014	0.01113	0.631348	0.0298649
Ureteric stroma +_P0_TSC--positive	Fmr1	-0.0357142	0.0454047	0.0586763	-0.277875	0.070708	-0.0105372	0.0034455	0.0435755	-0.00850782	0.683972	0.114832
Ureteric stroma +_P0_TSC--positive	Cald1	0.277324	0.0911013	0.00622452	0.21908	0.0920306	0.00142353	-0.0714344	0.202769	-0.0166228	1.13509	0.380953
Ureteric stroma +_P0_TSC--positive	Leprot	0.179268	0.00808692	0.0510885	-0.0212919	0.315599	0.0454952	0.0944664	0.188404	0.138182	0.767852	0.0530906
Ureteric stroma +_P0_TSC--positive	Vav2	0.0663443	-0.0395728	0.0183932	-0.0692254	0.0997211	0.0132236	0.0285129	0.0356394	0.0285053	0.645755	0.0207533
Ureteric stroma +_P0_TSC--positive	Gng5	-0.0217655	-0.047797	-0.0601099	-0.617359	-0.0813841	0.0553788	0.0168725	0.0808408	-0.137838	0.977486	-0.2028
Ureteric stroma +_P0_TSC--positive	Mob4	0.0625845	0.109645	0.189053	-0.194014	0.00825104	0.0939631	0.114586	0.0929202	0.0773179	0.660109	0.086177
Ureteric stroma +_P0_TSC--positive	Smim15	0.083804	0.202986	0.0763091	-0.0340624	0.142225	0.0476384	0.00960627	-0.0636429	0.0111464	0.825816	0.214784
Ureteric stroma +_P0_TSC--positive	Ptpn11	0.0315639	0.0828802	0.0652945	0.144278	0.0499992	0.0263354	0.0246292	0.0614971	-0.0187741	0.660133	-0.0304676
Ureteric stroma +_P0_TSC--positive	Ndufa4l2	0.0651897	0	0.0146568	0	-0.0162037	-0.00505266	-0.000406538	0.124184	-0.0156463	0.844352	-0.0021079
Ureteric stroma +_P0_TSC--positive	Gosr2	0.111071	-0.0438931	0.0627048	-0.638818	-0.0758344	0.0150566	-0.0444367	0.101646	0.143654	0.760927	0.0678497
Ureteric stroma +_P0_TSC--positive	Pdgfrb	0.0529555	0.0276565	0.0145932	-0.17042	0.073896	-0.0146315	0.0177458	0.0984748	-0.0269249	0.6391	0.00886104
Ureteric stroma +_P0_TSC--positive	Aspscr1	0.0507233	0.172062	0.0314463	0.0108458	0.12364	0.16125	0.125785	0.0642675	0.128283	0.648522	0.259848
Ureteric stroma +_P0_TSC--positive	Sh2b3	0.0710979	0.0750683	0.054173	0.118992	0.0337295	-0.0183891	0.0394903	0.0624952	0.0961964	0.661852	-0.246125
Ureteric stroma +_P0_TSC--positive	Spsb3	0.0755889	0.228545	0.121084	0.0269622	0.07937	0.107744	0.100906	0.144381	0.101605	0.605762	0.0707892
Ureteric stroma +_P0_TSC--positive	Evi5	0.0877251	0.00304331	0.0862704	-0.384924	0.162997	0.0992146	0.0791261	0.0722662	-0.0186539	0.613274	0.0982517
Ureteric stroma +_P0_TSC--positive	Top1	0.00992402	-0.0399379	-0.162411	0.227725	0.128196	0.11815	0.0319345	0.044861	-0.153336	0.736204	-0.330382
Ureteric stroma +_P0_TSC--positive	Tagln	0.100009	0.0105706	0.00675803	0	0.346229	0.0671754	0.116427	0.258498	0.0139535	1.20001	0.0227567
Ureteric stroma +_P0_TSC--positive	2021-09-04	0.0141449	-0.00251453	0.075394	0.0265942	0.116989	0.00926158	-0.00129109	0.0436954	0.0175412	0.667554	-0.269723
Ureteric stroma +_P0_TSC--positive	Myl6	0.201499	-0.0678909	0.0324809	0.111899	0.0404031	0.189787	0.0440056	0.261049	-0.0609399	0.72551	-0.197522
Ureteric stroma +_P0_TSC--positive	Dpep1	0.0386331	0.0138294	0.00869606	0	0.213682	-0.00110719	0	0.0387141	0.00454534	0.576972	0
Ureteric stroma +_P0_TSC--positive	Tcf7l1	0.042208	-0.0490184	-0.0357996	0	0.0598809	-0.153157	-0.0495973	0.105178	-0.00127124	0.580544	0.287095
Ureteric stroma +_P0_TSC--positive	Ppa2	-0.014367	-0.0447924	0.296792	0.0590435	-0.0288059	-0.0150193	-0.109476	0.0633735	0.0770219	0.562525	0.178378
Ureteric stroma +_P0_TSC--positive	Ccl11	0.0617938	0	0.0101006	0	0.119309	0	0	0.0419077	-0.00580134	0.602604	0
Ureteric stroma +_P0_TSC--positive	Lsm6	-0.00737661	-0.075967	-0.200819	0.879156	0.169293	0.145828	0.0314988	0.141712	-0.0635545	0.682637	0.337581
Ureteric stroma +_P0_TSC--positive	Clic1	-0.132296	-0.13336	0.0165276	-0.0810469	0.0210553	-0.189403	-0.183353	-0.0693503	-0.11522	1.33767	-0.264927
Ureteric stroma +_P0_TSC--positive	Tubb6	0.215521	-0.00769303	-0.0529162	1.2499	0.0612208	-0.0119389	-0.017459	0.0546775	-0.0460199	0.803323	0.626598
Ureteric stroma +_P0_TSC--positive	Pmp22	0.223412	0.00411873	-0.0230241	-0.427303	0.295208	0.00510497	0.0465843	0.110195	-0.0239914	0.939865	0.309637
Ureteric stroma +_P0_TSC--positive	Adam19	0.0940623	0.01433	-0.00158097	0.0359385	0.0198469	0.0401462	-0.00809811	-0.00716477	-0.0220185	0.582918	0.29006
Ureteric stroma +_P0_TSC--positive	Sdc1	0.00740846	-0.0696977	-0.0360025	0	-0.0239589	0.0253987	0.0106886	0.0544963	0.07684	0.865751	-0.00428267
Ureteric stroma +_P0_TSC--positive	Stx2	0.0151958	-0.0761594	-0.0165566	0.0695657	0.0786965	0.00608157	-0.00643102	-0.00218642	0.00444342	0.582928	0.430919
Ureteric stroma +_P0_TSC--positive	Pard6g	0.0137109	0.165277	-0.032798	0.0333267	0.111313	0.0877161	-0.0418686	0.223	-0.0489941	0.628762	0.0730914
Ureteric stroma +_P0_TSC--positive	Myadm	0.029726	0.00182392	0.00365847	0.00676685	0.0392862	-0.00697447	-0.00809809	0.0642761	-0.0139688	0.544761	-0.303489
Ureteric stroma +_P0_TSC--positive	Mmp23	0.0310795	0.00578746	-0.0699961	-0.0324912	0.131468	0.0710614	0.104162	0.130568	0.031802	0.751817	0
Ureteric stroma +_P0_TSC--positive	Man2a1	0.0363661	-0.0123019	-0.0319625	-0.0175695	0.181225	0.0175221	0.0389135	0.0650712	0.163329	0.68505	0.209452
Ureteric stroma +_P0_TSC--positive	Slc25a17	0.0600208	0.118119	0.109383	-0.0787262	0.162215	-0.0464815	-0.10691	0.046073	-0.0109731	0.576889	0.212166
Ureteric stroma +_P0_TSC--positive	Trmt1l	0.0472478	-0.0800533	-0.0105664	0.0847404	0.0637904	0.103742	0.047702	0.033976	0.109623	0.625823	0.0697946
Ureteric stroma +_P0_TSC--positive	Egln2	0.0574632	0.174294	-0.0607228	-0.159397	0.141004	0.112321	-0.0179515	0.216311	0.102137	0.743165	0.147806
Ureteric stroma +_P0_TSC--positive	Serf1	-0.0278823	-0.0149735	-0.198195	-0.51626	-0.0621626	0.108043	0.0282753	0.0248632	-0.128007	0.553177	0.0848591
Ureteric stroma +_P0_TSC--positive	Nrp2	0.0276445	-0.0237528	-0.0264387	-0.0642842	0.0712636	0.0222207	0.0230778	-0.0168727	-0.0102162	0.544304	0.0450673
Ureteric stroma +_P0_TSC--positive	S100a10	0.487823	0.0578178	0.105466	0.0620018	0.483742	0.0638618	0.0571507	0.189456	-0.0456378	0.675687	0.495695
Ureteric stroma +_P0_TSC--positive	Parp2	-0.0331718	-0.0944859	-0.0913738	-0.0637981	-0.0015296	-0.00292134	-0.119689	-0.0247909	-0.0689779	0.731806	0.0313098
Ureteric stroma +_P0_TSC--positive	Atp5a1	0.116494	-0.0162155	0.149625	-0.0756982	0.0529261	0.0723089	-0.0641377	0.1542	0.054775	0.593112	0.196745
Ureteric stroma +_P0_TSC--positive	Serbp1	0.0136462	-0.194801	-0.22356	-0.12217	0.00274839	-0.0743578	-0.137442	0.110942	-0.141662	0.879399	0.307234
Ureteric stroma +_P0_TSC--positive	Sypl	0.0975783	0.0233053	0.0516189	-0.932198	0.12058	-0.01865	-0.0283201	0.0654569	-0.132403	0.525857	0.381625
Ureteric stroma +_P0_TSC--positive	Ifngr2	0.101791	-0.0268311	0.0272862	-0.629355	0.181298	0.00368011	-0.0400286	0.127413	0.0813429	0.887824	-0.389735
Ureteric stroma +_P0_TSC--positive	Fcf1	0.060346	-0.131307	-0.188995	0.264635	-0.015096	-0.0102257	-0.0282709	-0.000922883	0.0407883	0.531178	-0.156936
Ureteric stroma +_P0_TSC--positive	Tor1aip2	0.0200881	0.34012	0.0340027	0.277597	0.0415365	0.0408776	-0.0286121	0.124624	0.0308637	0.639183	0.140128
Ureteric stroma +_P0_TSC--positive	Tmem9b	0.0968444	0.126921	0.244691	0.501853	0.172513	0.0481219	0.00280085	0.0577211	0.115815	0.717729	-0.275463
Ureteric stroma +_P0_TSC--positive	Tceb1	0.17447	0.116617	-0.00547531	0.423062	0.0816667	0.171687	0.11041	0.144619	0.163039	0.855641	-0.225332
Ureteric stroma +_P0_TSC--positive	Scarb2	0.0219499	-0.0203108	-0.0222512	0.223616	-0.00467368	0.00364931	-0.00971132	0.059254	0.0123677	0.552555	-0.183467
Ureteric stroma +_P0_TSC--positive	Pole3	-0.0702463	0.194037	-0.18344	-0.559362	0.0425483	0.0932328	-0.044717	0.147189	-0.0148165	0.619949	0.42238
Ureteric stroma +_P0_TSC--positive	Loxl1	0.165466	0.056005	0.0158998	-0.103054	-0.0458437	0.0380558	0.0645102	0.0876212	0.0195441	1.04212	0.0235641
Ureteric stroma +_P0_TSC--positive	Rbms1	-0.0650437	0.035357	-0.0385119	-0.280456	-0.0690189	-0.0399191	0.121752	-0.00980214	-0.144199	0.520061	-0.419304
Ureteric stroma +_P0_TSC--positive	Itpa	-0.00649801	-0.0882026	-0.0174121	0.391024	0.125486	0.213625	0.00240522	0.131609	0.0303906	0.545692	-0.199263
Ureteric stroma +_P0_TSC--positive	Clic4	0.0748522	0.0537256	-0.00526629	-0.0711053	0.178241	0.0169957	-0.0140931	0.107944	-0.0980269	0.635038	-0.29806
Ureteric stroma +_P0_TSC--positive	Coro1c	0.160053	0.0460269	0.0691144	0.235061	0.13634	0.0461198	0.114944	0.146618	0.022804	0.551535	0.456654
Ureteric stroma +_P0_TSC--positive	Anxa2	0.0681026	0.222544	0.0817658	-0.316801	0.0277068	-0.0134259	0.0552516	0.0934	-0.00571905	0.817672	0.520152
Ureteric stroma +_P0_TSC--positive	Msl2	0.0180169	0.0167782	0.042021	0.214013	0.0535512	-0.0175669	-0.0326978	0.0258825	0.00929371	0.552656	0.19832
Ureteric stroma +_P0_TSC--positive	Pgap2	0.0654225	-0.029516	0.105714	-0.37622	0.0303582	0.0698133	0.069926	0.0429303	0.0284312	0.523988	-0.00603506
Ureteric stroma +_P0_TSC--positive	Epb41l2	0.0273737	-0.113385	0.0208179	-0.165949	0.145804	0.0156973	0.0484007	0.00804216	-0.0299924	0.58695	-0.0601429
Ureteric stroma +_P0_TSC--positive	Prrc2b	-0.00117538	-0.0491871	0.143741	-0.233656	0.126193	0.00437736	0.0390735	-0.031306	-0.0196258	0.544923	-0.160898
Ureteric stroma +_P0_TSC--positive	Etf1	-0.00879115	-0.141286	-0.0589745	0.0861142	0.0735147	0.0856834	0.1203	0.114456	0.0066938	0.639054	-0.0411397
Ureteric stroma +_P0_TSC--positive	Esyt2	0.039074	-0.0506157	0.0116636	-0.0764596	-0.0287993	-0.00672057	0.0217807	0.08318	-0.00701875	0.512168	-0.0489604
Ureteric stroma +_P0_TSC--positive	Lrrc58	-0.0172673	0.105332	0.201012	0.0589424	-0.0186793	0.0441371	-0.0139576	0.0246129	0.0266826	0.620727	-0.226859
Ureteric stroma +_P0_TSC--positive	Tln1	0.134219	-0.0852285	0.181823	-0.393147	0.217368	0.0588933	-0.0144857	0.134454	0.0742385	0.896415	0.218351
Ureteric stroma +_P0_TSC--positive	Wnk1	0.0118525	-0.00407983	0.0191967	0.729934	0.0935354	0.0653038	0.153667	0.0266791	-0.0199792	0.627161	0.00678769
Ureteric stroma +_P0_TSC--positive	Afap1l2	0.0373252	-0.00498808	0.0181457	0	0.167214	-0.00249704	0.0117519	0.0219968	-0.0202615	0.507086	0.0377862
Ureteric stroma +_P0_TSC--positive	Nckap1	-0.00686824	-0.0298717	-0.0801743	0	-0.0270357	0.0133794	-0.013544	-0.0213842	0.0028864	0.752466	0.0562296
Ureteric stroma +_P0_TSC--positive	Smarcd1	0.0805223	0.151508	0.115386	-0.269692	0.109306	0.186488	0.147069	0.129244	0.090761	0.509933	-0.176318
Ureteric stroma +_P0_TSC--positive	Ash1l	-0.106198	0.148645	0.0359169	-0.215583	-0.038921	0.0396479	0.0796819	0.0136384	0.14817	0.664541	-0.0432437
Ureteric stroma +_P0_TSC--positive	Ptrf	0.103423	0.00555497	0.003529	0	0.22551	0.00412472	0.0173901	0.165747	0.00524721	0.869801	-0.127596
Ureteric stroma +_P0_TSC--positive	Kdelr3	0.168239	-0.00944511	-0.0811842	0	0.136464	0.0078613	0.0400412	0.100013	-0.00848299	0.575762	-0.291145
Ureteric stroma +_P0_TSC--positive	Ndrg2	-0.0179971	-0.00914311	-0.012483	-0.212002	0.0362842	-0.104167	-0.0433169	0.0143104	0.00468724	0.759732	0.0314797
Ureteric stroma +_P0_TSC--positive	Acbd6	0.117956	0.0981669	0.0511848	0.830118	-0.00799706	0.0940974	0.0383354	0.125588	0.0431656	0.682619	0.13769
Ureteric stroma +_P0_TSC--positive	Flna	0.206974	0.0275218	-0.0830897	0.51454	0.0490059	0.105476	0.172478	0.188306	0.0832247	0.917566	0.331511
Ureteric stroma +_P0_TSC--positive	Ufm1	0.140684	0.256259	0.103154	-0.1074	0.117711	0.149861	0.196194	0.128772	0.23289	0.56925	0.150675
Ureteric stroma +_P0_TSC--positive	Grb2	0.0846484	-0.00161376	0.0722432	0.210085	0.0606027	0.0597074	0.0834668	0.180971	0.157931	0.534015	0.204775
Ureteric stroma +_P0_TSC--positive	Tnc	0.0474697	0.0116393	0.00805377	0	0.157154	0.00192645	-0.0153432	0.0567314	0.00511502	0.598048	0
Ureteric stroma +_P0_TSC--positive	Mast2	0.0368318	0.0931064	0.0056064	-0.011159	0.0243135	0.0213149	0.0480545	0.0377179	-0.0213239	0.485631	0.00616064
Ureteric stroma +_P0_TSC--positive	Anxa7	0.0489259	0.0160708	0.117855	-0.532475	0.113392	-0.0120256	0.0242485	-0.0513787	0.0395213	0.527717	-0.157576
Ureteric stroma +_P0_TSC--positive	Vegfb	0.0517283	0.0540476	-0.041356	-0.229014	0.0708489	-0.00551136	0.134137	0.0526634	-0.0203926	0.52388	-0.000994507
Ureteric stroma +_P0_TSC--positive	Mum1	-0.0767516	0.00309659	-0.0677848	0.0969066	-0.0140054	0.109098	0.0323605	0.0176494	0.0195015	0.672753	0.179543
Ureteric stroma +_P0_TSC--positive	Ifrd1	0.0382884	0.0929502	0.00798546	-0.170952	0.0649319	0.0629966	0.0681182	0.0635458	0.0547571	0.583855	0.0284379
Ureteric stroma +_P0_TSC--positive	Ubl4a	0.0858678	0.0806174	-0.0243835	-0.793747	0.0598874	0.0227444	-0.0348085	0.0405722	0.0539511	0.775943	-0.0960406
Ureteric stroma +_P0_TSC--positive	2810474O19Rik	-0.087415	0.0822397	0.0891555	-0.522299	-0.0984801	-0.0100138	0.0158324	-0.101022	0.235179	0.523051	-0.0278245
Ureteric stroma +_P0_TSC--positive	Chpf	0.0857004	0.104815	-0.0357426	-0.158345	0.176025	0.0403458	0.0412569	0.011345	0.0154449	0.588827	0.0214565
Ureteric stroma +_P0_TSC--positive	Shisa5	0.114616	0.126365	0.135747	0.442763	0.251142	0.0329745	0.066727	0.0973208	0.0370416	0.900191	-0.129289
Ureteric stroma +_P0_TSC--positive	Zfp644	-0.0217827	0.0740219	0.0557414	0.270326	-0.0661547	0.000716311	0.212912	0.107128	0.0469824	0.721954	0.147391
Ureteric stroma +_P0_TSC--positive	Rab35	0.0114132	0.0512634	0.0368191	-0.0536171	0.0552961	0.0727237	0.0900569	0.0242132	0.080004	0.496979	0.0640372
Ureteric stroma +_P0_TSC--positive	Tm2d3	0.0640602	0.119724	0.0324151	0.261089	-0.00567366	0.0689942	0.000583358	0.0558279	-0.202663	0.506831	0.0287951
Ureteric stroma +_P0_TSC--positive	Slit2	0.0423837	0.0910503	-0.0963414	0	0.0442002	-0.0885346	-0.0198208	0.0309968	0.033891	0.521177	-0.0998667
Ureteric stroma +_P0_TSC--positive	Rab14	0.124192	0.273133	0.0604062	0.398625	-0.0150214	0.0221378	0.0453033	0.0227149	-0.150691	0.589855	0.0603523
Ureteric stroma +_P0_TSC--positive	Psmc3	0.230627	0.31214	-0.0234297	-0.123498	-0.102286	0.134639	0.0265306	0.11326	0.174791	1.018	0.180915
Ureteric stroma +_P0_TSC--positive	Mxra7	0.114271	-0.0288716	-0.050907	-0.273453	0.165302	-0.0266743	0.0152699	0.0875743	-0.0125472	0.498409	0.113344
Ureteric stroma +_P0_TSC--positive	Ets1	0.027162	-0.0358938	-0.0303584	0	-0.0145865	-0.00132685	0.0201928	-0.0266752	0.00108386	0.534219	0.0987681
Ureteric stroma +_P0_TSC--positive	Tmpo	-0.064878	-0.150431	-0.221781	-0.0635967	-0.19847	0.0268326	-0.108802	0.126128	-0.0119289	0.570735	0.0750607
Ureteric stroma +_P0_TSC--positive	Gns	0.0555883	0.0124782	0.012332	-0.0889555	-0.0649054	0.0247706	-0.0453779	0.0292621	-0.0222982	0.538558	0.273388
Ureteric stroma +_P0_TSC--positive	Rock2	0.0633724	0.047678	0.117486	-0.00872995	0.0796982	0.0515712	0.109086	0.0851471	0.0586056	0.509457	0.0628295
Ureteric stroma +_P0_TSC--positive	Stxbp1	0.0881022	0.0260702	0.0170643	0.00335948	0.0875498	0.0152774	0.0243292	0.0278105	0.010928	0.487704	-0.0476215
Ureteric stroma +_P0_TSC--positive	Phb2	0.146132	0.0745662	0.013745	-0.035606	0.0689594	0.167113	0.0119739	0.212459	-0.0855332	1.24511	0.170759
Ureteric stroma +_P0_TSC--positive	Snai1	0.0524974	0.0021584	0.00948871	0	0.114386	0.00480955	0.0313095	-0.0105225	0.0131531	0.526257	0.00538253
Ureteric stroma +_P0_TSC--positive	C1qtnf7	0.0618653	0	0.0187211	0	0.159951	0.0287768	0.00836924	0.0125442	0.001617	0.594826	0.0219887
Ureteric stroma +_P0_TSC--positive	Fam220a	0.0756084	0.245298	-0.0713337	-0.280326	0.0802337	0.0647574	0.0570431	0.0292958	-0.0153751	0.495279	0.104104
Ureteric stroma +_P0_TSC--positive	Smtn	0.00704939	-0.00652727	0.0757597	0	0.0415974	0.028056	-0.00625387	0.059268	0.0463883	0.501526	-0.195046
Ureteric stroma +_P0_TSC--positive	Mospd3	-0.0622624	-0.0769592	-0.020428	-0.0064635	0.0729657	0.0337028	0.138551	-0.00835972	0.0195337	0.721711	-0.111014
Ureteric stroma +_P0_TSC--positive	Adss	0.0612842	0.110774	-0.14735	0.151654	0.0106273	-0.0115716	-0.0147756	0.0274892	-0.0571699	0.506776	-0.102559
Ureteric stroma +_P0_TSC--positive	Hspa8	0.0174694	-0.26951	-0.286809	0.150569	0.0425259	-0.16001	-0.268564	0.139957	-0.112787	0.600539	0.0334686
Ureteric stroma +_P0_TSC--positive	Rnf214	0.0529953	-0.0967841	-0.0844879	0.0635516	-0.00159234	-0.0100933	-0.0686056	-0.000521444	0.0377635	0.632085	-0.0736476
Ureteric stroma +_P0_TSC--positive	Dkk3	0.0329952	-0.0150496	0.00596495	0	0.119516	0.0148191	0.0235026	0.0292841	0.00318403	0.887502	0
Ureteric stroma +_P0_TSC--positive	Olfml1	-0.0269902	0.0274918	0.0375295	0	-0.0611399	-0.0112394	0.0222383	-0.0444002	-0.0119255	0.481772	0.0225331
Ureteric stroma +_P0_TSC--positive	Meaf6	-0.00623495	-0.161466	0.0194587	0.217855	0.0714529	0.0264007	-0.0648138	0.157706	0.0666188	0.507882	0.0107109
Ureteric stroma +_P0_TSC--positive	Impad1	-0.0451325	0.141132	0.110466	0.0790516	0.0828469	0.0693811	0.17114	0.0384328	0.0534803	0.488226	0.221159
Ureteric stroma +_P0_TSC--positive	Mapk8ip3	-0.0784371	0.101647	-0.00263031	0.100817	0.0224007	-0.0247061	-0.0302669	0.0132492	-0.0386235	0.458442	-0.193907
Ureteric stroma +_P0_TSC--positive	Hcfc1r1	-0.0380821	-0.0243849	0.0775676	-0.0906408	-0.0174182	-0.0497156	-0.0178552	0.0334544	0.01243	0.590126	0.0816558
Ureteric stroma +_P0_TSC--positive	Ncbp3	-0.0269852	-0.0019332	-0.00448163	0.1186	0.0533065	0.0766283	0.0218081	0.032076	0.0506282	0.471409	0.173028
Ureteric stroma +_P0_TSC--positive	Zfp771	-0.0207224	-0.0127217	-0.0334159	-0.436124	-0.0977966	-0.0170664	-0.0169855	-0.0321188	-0.210048	0.68975	-0.0295179
Ureteric stroma +_P0_TSC--positive	Ndufb3	-0.0282927	-0.0827762	0.0196292	-0.270617	0.113481	0.0872427	0.0231032	0.0858516	0.08754	0.697935	0.0282309
Ureteric stroma +_P0_TSC--positive	Fam132a	-0.0308274	-0.0111397	-0.0956567	-0.00751784	-0.0979088	0.0606141	-0.0275868	0.103474	-0.113036	0.524992	-0.126119
Ureteric stroma +_P0_TSC--positive	Colec11	0.00495575	0	0.00264351	0	0.0707352	0.000481786	0.00267124	0.0259951	0	0.466795	0.0196381
Ureteric stroma +_P0_TSC--positive	Cdc42bpb	-0.0468142	0.0515092	0.0754688	0.0388185	0.0120494	0.0253611	0.0636557	0.0114497	-0.0172137	0.483014	-0.379289
Ureteric stroma +_P0_TSC--positive	Sec24b	0.0350158	0.0347208	0.0521488	0.118259	-0.0200558	0.0114997	0.0274958	0.00955903	0.00120433	0.496481	0.0954353
Ureteric stroma +_P0_TSC--positive	2310033P09Rik	-0.0148351	-0.043727	-0.0902851	-0.210059	0.00808016	0.0311366	0.0302454	0.0337	-0.0891873	0.476853	0.236967
Ureteric stroma +_P0_TSC--positive	1810013L24Rik	0.0651159	0.099218	0.0627629	-0.201902	0.0642439	0.0224515	0.0749779	0.0267829	0.0204225	0.468032	0.0773496
Ureteric stroma +_P0_TSC--positive	Sptlc2	0.0460788	-0.104105	0.00777046	0.085911	0.0903013	0.0211821	0.0137247	0.0428898	0.0406047	0.451819	0.222892
Ureteric stroma +_P0_TSC--positive	Btbd2	0.0718375	0.0641931	0.0152668	0.370344	0.160117	0.0799856	0.0593055	0.231883	-0.00420906	0.574872	-0.0906682
Ureteric stroma +_P0_TSC--positive	Zfp639	0.0653956	0.135275	0.000400438	-0.148139	0.108341	0.0155095	0.0509014	0.0931305	0.0248086	0.529935	0.182064
Ureteric stroma +_P0_TSC--positive	Manbal	0.0373376	0.246418	0.064465	0.0776607	0.138122	0.0707499	0.163976	0.107838	0.0303228	0.514249	-0.0575471
Ureteric stroma +_P0_TSC--positive	Smad4	-0.0102585	-0.0143851	0.109365	0.0826681	0.0246319	0.0520339	0.0665148	0.0461357	0.0575491	0.63175	-0.00418363
Ureteric stroma +_P0_TSC--positive	Ring1	-0.0753779	-0.0500664	0.0417654	-0.205394	-0.0727879	-0.0203147	-0.0160483	-0.0486973	0.0824785	0.456035	-0.237991
Ureteric stroma +_P0_TSC--positive	Nsfl1c	0.0897693	-0.0813842	-0.0536132	0.0366458	0.0620708	0.0491497	0.0211649	0.0939584	0.121902	0.544302	0.0123796
Ureteric stroma +_P0_TSC--positive	Larp4b	0.0494521	0.148888	0.0539877	-0.0325136	0.0179803	0.0962763	0.0559092	0.0660356	-0.034232	0.468742	-0.242865
Ureteric stroma +_P0_TSC--positive	Msn	0.0168273	0.0304729	0.079994	0.0338071	0.0938085	0.0198836	-0.00209229	0.101661	0.0947691	0.760569	0.0795374
Ureteric stroma +_P0_TSC--positive	Nr2f2	0.0429368	0.187407	0.141181	-0.283274	0.272191	0.201837	0.188905	0.108068	-0.00357089	0.663052	0.483729
Ureteric stroma +_P0_TSC--positive	Vps26b	0.0792973	0.03311	-0.00511548	-0.0286654	-0.024692	0.032018	0.0149949	0.0432701	0.0749935	0.472136	0.00472511
Ureteric stroma +_P0_TSC--positive	Ssbp4	0.0499573	0.0901302	-0.198024	-0.0279478	0.00582521	0.0444761	-0.00540636	0.117597	0.0411628	0.473796	-0.20637
Ureteric stroma +_P0_TSC--positive	Atxn1	0.0012837	0.0862673	0.0222848	-0.163262	-0.0320346	-0.0172445	-0.00404378	0.0274611	-0.0525777	0.599771	-0.0180299
Ureteric stroma +_P0_TSC--positive	Tgm2	-0.0103124	-0.018186	0.0535936	0.238263	0.0695331	-0.00174945	-0.000193853	-0.000212399	0.0158721	0.584649	0.203963
Ureteric stroma +_P0_TSC--positive	Serpinb6b	0.0296452	0	0.00294425	0.030438	0.112848	-0.000293785	0.00470239	-0.0114921	0.00863527	0.497576	0.185712
Ureteric stroma +_P0_TSC--positive	Csgalnact2	0.0366021	0.0574281	0.0427818	0.112097	0.105302	-0.0137956	-0.00301293	0.00726222	0.00917898	0.447735	-0.0857659
Ureteric stroma +_P0_TSC--positive	Ube2g2	0.0921729	0.130472	0.104372	-0.26651	0.0447608	0.0767009	0.125883	0.0303179	-0.0900076	0.484361	0.241612
Ureteric stroma +_P0_TSC--positive	Erbb2ip	0.0731404	0.133509	0.261489	0.393914	-0.021228	0.0442352	0.08071	0.0430747	0.0548218	0.467706	-0.0323178
Ureteric stroma +_P0_TSC--positive	Fchsd2	0.0442971	-0.0275611	-0.111604	-0.112864	0.0574987	0.0382661	0.0532335	-0.064556	-0.0216844	0.461973	-0.00451406
Ureteric stroma +_P0_TSC--positive	Slc43a3	0.0821597	0.0576483	0.0202625	0.135365	0.0482407	-0.0130849	0.00960755	0.0695665	0.0169262	0.440374	0.507008
Ureteric stroma +_P0_TSC--positive	Txndc5	-0.00757231	0.21933	0.0825381	0.270733	0.116599	0.139085	-0.0876248	-0.0654216	0.0167066	0.516298	0.066696
Ureteric stroma +_P0_TSC--positive	Cenpt	0.0613506	0.0134715	0.0150341	-0.0466017	-0.0202922	-0.000474271	-0.033271	-0.0226864	-0.0651777	0.438809	0.0449879
Ureteric stroma +_P0_TSC--positive	Erf	0.058557	0.00704733	0.0238614	-0.0463298	0.0578349	0.00260024	0.0136411	0.059783	0.0390453	0.547333	-0.194553
Ureteric stroma +_P0_TSC--positive	Tssc4	-0.05201	0.119548	-0.0300034	0.0201682	-0.00491741	0.012472	0.0652641	0.0421517	0.110618	0.468157	-0.184541
Ureteric stroma +_P0_TSC--positive	Gtf2ird1	-0.0298843	-0.0305933	-0.0283725	-0.0728973	0.0722576	-0.0233712	-0.0522219	-0.0709629	-0.0556797	0.435559	0.0560427
Ureteric stroma +_P0_TSC--positive	Nudt16l1	-0.0174563	0.00475961	0.153224	0.139291	0.0203588	0.0410438	0.0761155	0.0933263	0.0891681	0.435559	-0.230495
Ureteric stroma +_P0_TSC--positive	Ptger1	0.0386903	-0.0238072	-0.00718716	0	0.0218595	0.00668644	0.00546835	0.0173772	0.140517	0.478276	0
Ureteric stroma +_P0_TSC--positive	Prrc1	0.00749467	0.0701022	-0.0649958	-0.129765	0.00545954	0.0765315	0.0600957	0.132578	0.0192356	0.570388	0.164835
Ureteric stroma +_P0_TSC--positive	Srprb	0.155401	0.0588332	0.00365846	0.338842	0.0422488	0.0722862	0.123167	0.12539	0.0406389	0.620531	0.338475
Ureteric stroma +_P0_TSC--positive	Tcerg1	0.100855	-0.128586	-0.0651046	-0.0223954	0.0276857	0.0146798	-0.0835477	0.0571374	-0.0276819	0.475713	0.193
Ureteric stroma +_P0_TSC--positive	Ube2r2	0.0525145	0.113399	0.103214	-0.241706	0.122105	0.0734478	0.146003	0.121201	-0.0571953	0.574693	0.181596
Ureteric stroma +_P0_TSC--positive	Ctcf	0.147287	0.12362	0.0682947	-0.221283	0.011296	0.150678	0.10487	0.125101	0.168538	0.542417	0.299593
Ureteric stroma +_P0_TSC--positive	Ammecr1l	0.0340155	0.138214	0.138902	-0.0543135	-0.065922	0.0321907	0.0829194	-0.0134568	0.0399894	0.445567	-0.126136
Ureteric stroma +_P0_TSC--positive	Ncor2	0.0588971	0.0283994	0.0758471	0.199489	0.0332434	0.0456679	0.0799692	0.151747	0.0764585	0.455994	0.141981
Ureteric stroma +_P0_TSC--positive	Vps36	0.0709716	-0.0771704	0.088055	0.795109	0.122671	0.0857918	0.0577938	0.194462	-0.152089	0.568846	0.0761875
Ureteric stroma +_P0_TSC--positive	Dnpep	-0.00754547	0.171697	0.152771	0.279844	0.137657	0.0151061	-0.0866706	-0.0476516	0.0457272	0.688891	-0.167104
Ureteric stroma +_P0_TSC--positive	Capza1	0.0730499	0.0838094	0.131579	0.208036	0.216957	0.0725229	0.0617202	0.160866	0.0969999	0.440245	-0.052116
Ureteric stroma +_P0_TSC--positive	Fhl2	-0.136964	-0.0194924	-0.0276473	-0.058505	-0.0896827	-0.0165319	-0.0204326	-0.217624	-0.0103641	0.637112	0.0149384
Ureteric stroma +_P0_TSC--positive	Nufip2	-0.0118073	0.00518975	0.0440473	-0.0624725	0.0438222	0.0466935	0.0351368	-0.0114651	0.0152405	0.457701	-0.157155
Ureteric stroma +_P0_TSC--positive	Spop	-0.0550333	-0.0797404	-0.102326	-0.14961	0.126508	-0.0257479	0.0137578	-0.065147	-0.0303259	0.750629	0.0976567
Ureteric stroma +_P0_TSC--positive	Cacfd1	0.0267507	0.212535	0.00260309	-0.262614	-0.0380031	0.155331	0.174981	0.219862	0.120271	0.49417	0.094006
Ureteric stroma +_P0_TSC--positive	Bicc1	0.00447482	-0.239772	0.0826726	0.030438	0.0814175	0.026544	0.160932	-0.196226	0.208822	0.856269	0.0471133
Ureteric stroma +_P0_TSC--positive	Bod1	0.0934618	0.198158	0.143857	0.108494	0.0960317	0.0852286	0.149007	0.114675	0.0287758	0.437462	0.227931
Ureteric stroma +_P0_TSC--positive	Eya2	0.00188792	0.0135815	0.0174865	0	0.012432	0.0383588	-0.0290607	-0.0383084	-0.0469695	0.442321	0
Ureteric stroma +_P0_TSC--positive	Mpp6	0.141536	0.165706	0.207729	0.129703	0.263372	0.12847	0.0386584	0.0987693	0.0817099	0.488535	0.146647
Ureteric stroma +_P0_TSC--positive	Khdrbs1	0.0275977	-0.0745349	-0.204046	0.217515	0.00147832	-0.00556809	-0.0201624	0.0891333	0.108871	0.807494	0.0151759
Ureteric stroma +_P0_TSC--positive	Yif1a	0.0664253	0.063383	0.130098	-0.147828	0.0892518	0.067708	0.0809861	-0.0211713	0.0942901	0.631026	-0.0497193
Ureteric stroma +_P0_TSC--positive	Trnt1	0.0557794	0.100263	0.0872485	0.191712	-0.039208	0.0449304	0.00581903	0.0574389	0.0328552	0.478969	0.0631259
Ureteric stroma +_P0_TSC--positive	Commd10	0.100168	0.0146394	-0.020882	0.930422	-0.0086525	-0.000767343	-0.0132891	0.0629051	0.0518458	0.428922	0.284598
Ureteric stroma +_P0_TSC--positive	Odf2	-0.0466073	-0.186521	-0.0968601	-0.111162	0.0196597	-0.0200809	-0.00127125	0.0575757	-0.151362	0.46026	0.00485846
Ureteric stroma +_P0_TSC--positive	Eif4ebp1	-0.0550901	0.0624414	0.020866	-0.650118	0.123213	-0.0979633	-0.010597	-0.00652681	-0.0518051	0.9863	0.0392256
Ureteric stroma +_P0_TSC--positive	Arfgap2	-0.0196909	0.0921247	-0.0351264	-0.251187	0.00275866	-0.0239834	-0.0130074	0.038657	-0.0817282	0.432936	-0.00671194
Ureteric stroma +_P0_TSC--positive	Jade1	0.0180384	0.109523	0.0687628	0.17459	0.061512	0.016029	0.0291461	-0.0024775	0.0506626	0.42587	-0.178081
Ureteric stroma +_P0_TSC--positive	Tmed5	0.102865	0.0200395	0.0963404	-0.0353949	0.133286	0.0621033	0.0601531	-0.0082203	0.0134441	0.489975	0.141667
Ureteric stroma +_P0_TSC--positive	Ddx19a	0.0609264	0.0549338	0.0417788	-0.0800733	0.0336279	-0.0115809	0.0792437	0.0866095	0.0816871	0.46268	0.255214
Ureteric stroma +_P0_TSC--positive	Tcf25	-0.0191909	0.169517	0.141892	-0.437247	0.0706383	0.0680445	0.129677	0.174412	0.0552609	0.443934	-0.133653
Ureteric stroma +_P0_TSC--positive	Ccdc126	0.0539807	-0.0326263	-0.0429496	0.0706128	0.0986618	0.00532971	-0.0303356	0.0221708	0.0436044	0.440893	-0.0519932
Ureteric stroma +_P0_TSC--positive	Stx7	0.0990991	0.0215942	0.131002	-0.131615	0.115889	0.105291	0.103182	0.0434316	0.0944844	0.47029	0.144534
Ureteric stroma +_P0_TSC--positive	Btbd9	0.00278537	-0.0244826	-0.00139618	0.12071	0.058653	-0.0272404	0.0196654	0.0244946	0.0242849	0.419089	0.152531
Ureteric stroma +_P0_TSC--positive	Chmp1a	0.133513	0.10366	0.201249	-0.44897	0.0581332	0.0779607	0.0424433	0.145878	0.0365522	0.705011	-0.0755986
Ureteric stroma +_P0_TSC--positive	Rftn1	0.041795	0.0161285	0.00715465	0.17746	-0.0214267	-0.00059179	0.00426297	-0.0238922	0.0258921	0.592339	-0.154446
Ureteric stroma +_P0_TSC--positive	Lamp2	0.0983975	0.108366	0.177932	-0.117807	0.186039	-0.0324794	0.00376972	0.0198915	0.101275	0.798636	-0.0637423
Ureteric stroma +_P0_TSC--positive	Cdc42ep5	0.0454866	0.0933227	0.078922	-0.132833	0.129833	-0.1361	-0.0268436	0.0311989	0.145349	0.583577	-0.245447
Ureteric stroma +_P0_TSC--positive	Eef1a1	-0.0934952	0.0564307	0.134256	0.509294	0.0417852	0.0279447	0.101056	-0.0591499	0.143671	0.434837	0.145783
Ureteric stroma +_P0_TSC--positive	Atat1	-0.0273976	0.0632276	0.0407093	-0.305284	0.095021	-0.0324081	0.00295594	0.0708362	-0.00583143	0.464314	0.108857
Ureteric stroma +_P0_TSC--positive	Bach2	0.0848107	-0.0375059	-0.135675	0.062922	0.127675	0.0935548	0.0563032	0.00834617	-0.018758	0.612683	-0.0505097
Ureteric stroma +_P0_TSC--positive	Pym1	-0.0142664	-0.0985782	-0.0758117	-0.284073	0.070378	-0.0210575	-0.0561457	0.0699802	-0.0602238	0.424815	0.092077
Ureteric stroma +_P0_TSC--positive	Utp3	0.0708033	-0.0905	-0.0185584	0.0489682	-0.0165811	0.00232822	-0.0236091	0.0137613	-0.106055	0.501078	-0.0114986
Ureteric stroma +_P0_TSC--positive	Frem1	0.0331502	0.0215645	0.0274825	0	-0.00447685	-0.00884479	-0.0100041	0.0178736	-0.0331475	0.450422	-0.0112898
Ureteric stroma +_P0_TSC--positive	Ppp2r5d	0.0148862	0.0216908	0.0347589	-0.141377	0.0750543	0.0488872	-0.0135659	0.0581072	0.0250165	0.445751	0.095905
Ureteric stroma +_P0_TSC--positive	Atf5	0.0624926	0.236157	-0.00012702	0.0326624	0.134329	0.128961	0.111467	0.165196	0.0777656	0.534859	0.140613
Ureteric stroma +_P0_TSC--positive	Emp2	0.0368896	-0.0163616	-0.0801281	-0.0818851	0.192168	-0.047672	-0.0230355	-0.00987422	-0.0243007	0.482601	0.00524812
Ureteric stroma +_P0_TSC--positive	Bet1	0.0735655	0.0719838	0.193526	0.384483	0.179381	0.0673399	0.0201701	0.0563537	0.102126	0.449527	0.297341
Ureteric stroma +_P0_TSC--positive	Ythdf2	-0.0305755	-0.114303	-0.091214	0.400371	-0.0269914	-0.0406206	-0.0439874	-0.0212062	0.0626361	0.465892	-0.246152
Ureteric stroma +_P0_TSC--positive	Grpel1	0.168339	0.131806	0.0408119	0.0350652	-0.0423764	0.043081	0.0782409	0.162273	0.0481281	0.640624	-0.0616147
Ureteric stroma +_P0_TSC--positive	Ewsr1	0.0456251	-0.00233257	-0.238633	-0.204928	-0.0910964	0.100282	-0.0660487	-0.0191957	-0.234478	0.469749	0.102684
Ureteric stroma +_P0_TSC--positive	Becn1	0.0965531	0.0785341	-0.0297642	0.0589904	0.0238783	0.06993	0.0127798	0.142131	0.0534644	0.426343	-0.172312
Ureteric stroma +_P0_TSC--positive	Thoc3	0.020909	-0.215677	-0.129032	-0.324439	0.0100514	-0.0359058	-0.131969	0.0410512	-0.0572707	0.488642	-0.278092
Ureteric stroma +_P0_TSC--positive	Gnpda2	0.0730986	0.097666	0.0497067	0.188419	0.115321	0.0130844	0.0666718	0.0286961	0.0433919	0.699002	0.22565
Ureteric stroma +_P0_TSC--positive	0610010K14Rik	-0.0186393	-0.227597	-0.156048	-0.416284	0.188182	-0.0264254	0.0389445	0.119745	0.127842	0.788212	0.200192
Ureteric stroma +_P0_TSC--positive	Ppp1r7	0.14081	0.145392	0.0438869	-0.353822	0.0469419	-0.0170656	0.0310456	0.0822989	0.0101186	0.515046	-0.298302
Ureteric stroma +_P0_TSC--positive	Prkd3	0.0180719	0.0271187	-0.00911071	-0.226501	-0.0128911	0.0152915	0.0828284	0.0624195	0.00603406	0.423949	0.23403
Ureteric stroma +_P0_TSC--positive	Fkbp1a	0.109803	-0.0717519	-0.150054	-0.181302	0.134322	0.0972164	-0.0456683	0.208676	-0.0875316	0.958954	-0.147886
Ureteric stroma +_P0_TSC--positive	Vps4a	0.0270161	0.0778379	0.0587965	-0.0210835	0.00489773	0.0277137	0.0084059	0.0621884	0.00782241	0.429651	-0.170928
Ureteric stroma +_P0_TSC--positive	Klf2	0.0513537	0.038505	0.0463149	-0.159357	0.243079	-0.00314524	0.0108185	-0.0118554	-0.0204376	1.25434	-0.431146
Ureteric stroma +_P0_TSC--positive	Dctn1	0.0353337	-0.0252938	0.070461	0.120743	0.103584	0.0199253	0.0234194	0.0373503	0.0869478	0.412656	0.0269632
Ureteric stroma +_P0_TSC--positive	Gucy1b3	0.0619366	0.0317168	-0.056542	0	-0.190653	0.0013352	0.0193307	0.00929254	-0.00147179	0.412879	0.008357
Ureteric stroma +_P0_TSC--positive	Tmem33	0.0581316	0.107575	0.00118279	-0.188015	0.00452702	0.0562153	0.0385412	0.116888	0.0903662	0.504357	0.13343
Ureteric stroma +_P0_TSC--positive	Jmjd1c	0.0616341	-0.0724272	0.081532	-0.0876343	0.0510641	-0.0122463	-0.00780322	0.0549677	0.0335192	0.461372	0.0642743
Ureteric stroma +_P0_TSC--positive	Rmnd5b	0.0815159	-0.12055	-0.00442647	0.303659	-0.0570383	0.0318533	-0.00982946	-0.00592217	4.75762e-05	0.47099	0.086519
Ureteric stroma +_P0_TSC--positive	Man1a2	0.0557169	-0.210355	0.0391628	-0.375984	0.1495	0.14227	0.23832	-0.0272371	0.0204837	0.698167	-0.102028
Ureteric stroma +_P0_TSC--positive	Snx12	0.00644936	-0.0410515	0.0230144	-0.291799	0.0348005	0.0166398	0.0457802	-0.0507639	-0.00302296	0.456801	0.112494
Ureteric stroma +_P0_TSC--positive	Sike1	-0.00306241	0.103816	0.0794983	0.215317	-0.0341779	0.00195261	0.0241782	0.0600452	0.0190186	0.400609	-0.0568289
Ureteric stroma +_P0_TSC--positive	Mad2l2	0.0335621	0.210832	0.031321	0.162466	0.00401304	0.113419	0.0537357	0.105636	-0.000967103	0.414042	0.294096
Ureteric stroma +_P0_TSC--positive	Mrpl14	-0.126236	0.0870206	-0.122866	0.153707	0.0442474	-0.0483525	-0.0958154	0.110607	-0.0550809	0.78582	0.50262
Ureteric stroma +_P0_TSC--positive	Ppig	0.0550536	0.0122425	0.0358486	-0.451788	0.179721	0.0404526	-0.0998983	0.0507559	0.039824	0.592422	-0.225579
Ureteric stroma +_P0_TSC--positive	Tmem110	0.0503713	0.018303	-0.0562842	-0.173851	-0.0602438	0.0327445	0.0361811	0.00357035	0.092818	0.398063	0.0576468
Ureteric stroma +_P0_TSC--positive	1110038F14Rik	0.00603754	0.125662	0.0776825	-0.161602	0.0555939	-0.000813904	-0.0256588	-0.0525707	0.0904588	0.407275	0.127445
Ureteric stroma +_P0_TSC--positive	Gnb2l1	-0.0585827	0.105488	-0.0921304	-0.0659013	-0.0894767	-0.0122804	-0.00929737	-0.00926937	0.125517	0.406988	0.0198973
Ureteric stroma +_P0_TSC--positive	Aaed1	0.00032452	0.0135522	-0.0710214	-0.0109897	0.000517677	-0.00866352	0.0215347	-0.0420301	0.00930923	0.397947	-0.0428361
Ureteric stroma +_P0_TSC--positive	Cyth3	-0.180233	-0.0413002	0.0793504	-0.376388	0.036679	-0.176295	-0.0363192	-0.156723	0.0159225	0.481187	0.0169052
Ureteric stroma +_P0_TSC--positive	Smim1	0.046783	0.0852381	0.165202	-0.397298	0.158849	0.128353	0.0928709	0.0646452	0.0122197	0.636829	-0.141075
Ureteric stroma +_P0_TSC--positive	Pkd1	-0.0055516	0.0942039	0.0187811	0.251666	0.100272	0.0251688	0.0409306	0.0987131	0.0303846	0.395986	0.180289
Ureteric stroma +_P0_TSC--positive	Stk40	0.0295674	0.0453568	0.153266	-0.330289	-0.112032	0.0558267	-0.013334	0.0393787	0.0795266	0.403082	-0.0227739
Ureteric stroma +_P0_TSC--positive	Hapln3	0.0528844	0.00210975	-0.00242848	0	0.135044	0.00832374	-0.0116564	0.0229938	0.00842015	0.423206	0
Ureteric stroma +_P0_TSC--positive	Zfp68	0.0696329	0.0162541	0.0508038	-0.07351	0.151674	0.0709365	0.0301727	0.0630507	0.0186094	0.401936	0.13858
Ureteric stroma +_P0_TSC--positive	Dnm1l	-0.0294205	0.0500893	0.129575	-0.175259	0.0549117	0.0534263	0.0947676	0.0519938	0.0282455	0.484149	0.0614527
Ureteric stroma +_P0_TSC--positive	Psmd12	0.06783	-0.160005	-0.0960631	-0.257017	0.018341	0.0394319	-0.0695248	0.205296	-0.0244981	0.616324	-0.241483
Ureteric stroma +_P0_TSC--positive	Tmcc1	-0.00919479	0.0205979	0.0664768	0.0607526	0.109267	0.0331864	0.0260607	-0.0580094	-0.0484148	0.394215	-0.0549312
Ureteric stroma +_P0_TSC--positive	Keap1	-0.0190222	-0.0707908	0.103133	0.0833437	0.0566383	0.0782179	0.0574928	0.0643599	0.0561203	0.393501	0.2566
Ureteric stroma +_P0_TSC--positive	Atg9a	0.00628997	0.0224793	0.0165451	-0.216464	0.0739412	-0.0101947	-0.00312326	0.00336674	0.0621266	0.441637	-0.114906
Ureteric stroma +_P0_TSC--positive	Gli1	-0.0158781	0	0.00611992	0	0.0398876	0.00416694	0.00359639	-0.0320784	0.00737138	0.451516	0
Ureteric stroma +_P0_TSC--positive	Sf3b1	-0.0285255	-0.0563222	-0.0648267	0.215109	-0.000324161	0.0566224	0.00493832	0.0400516	-0.118536	0.455253	-0.268113
Ureteric stroma +_P0_TSC--positive	Mrps21	0.0979357	0.064141	0.103517	0.0753667	0.0520266	0.162276	0.135017	0.195361	0.131751	0.789186	0.21683
Ureteric stroma +_P0_TSC--positive	Ptcd2	0.00226144	0.066771	-0.0591054	-0.0794822	-0.00334372	0.00458612	0.0287571	0.05398	-0.0274043	0.388099	0.107924
Ureteric stroma +_P0_TSC--positive	Trp53i11	0.0325643	0.174692	-0.0750913	-0.114376	0.0268797	0.0833842	0.0337283	0.0844657	0.0521821	0.394239	-0.316807
Ureteric stroma +_P0_TSC--positive	Ltbp1	0.00472534	0.0470946	-0.101121	0.251666	0.048205	0.0134418	0.215438	0.0264317	0.00686367	0.393428	0.219823
Ureteric stroma +_P0_TSC--positive	Ino80e	-0.0140788	0.121697	-0.0978215	0.400518	0.107928	0.0968582	0.0447252	0.140024	0.0556102	0.569081	0.260008
Ureteric stroma +_P0_TSC--positive	Fkrp	0.168178	0.0780185	0.21501	-0.130685	0.174958	0.106357	0.13021	0.089385	0.0715428	0.386409	0.0656128
Ureteric stroma +_P0_TSC--positive	Arhgap29	-0.00745548	-0.0676297	-0.0861546	0	0.0534743	-0.000269126	0.012511	0.00192741	0.00358184	0.419422	0.188489
Ureteric stroma +_P0_TSC--positive	Srpr	-0.0309713	0.0273929	-0.0216315	-0.358405	-0.0578628	0.0451588	0.0155682	0.0377952	-0.0352058	0.415167	-0.265577
Ureteric stroma +_P0_TSC--positive	Ndufc2	-0.0932028	-0.0763661	-0.192306	0.0744274	0.0090339	-0.13298	-0.176105	0.048423	-0.00684682	0.687726	0.515911
Ureteric stroma +_P0_TSC--positive	Magt1	0.120942	0.0377268	0.162036	0.10873	0.124945	0.119359	0.0779818	0.0816488	0.10272	0.560762	0.172605
Ureteric stroma +_P0_TSC--positive	Klf13	0.0258552	-0.0140445	-0.0865523	-0.269471	0.117382	0.00142115	0.0823746	0.0587701	0.0641891	0.418755	-0.061605
Ureteric stroma +_P0_TSC--positive	Pex13	-0.0031749	0.0529594	0.153977	-0.186392	-0.120961	-0.02846	-0.0708541	0.00863641	0.0357717	0.419947	-0.040473
Ureteric stroma +_P0_TSC--positive	Rbm7	0.0953773	-0.0931739	0.0422795	0.547625	0.0757226	-0.00448383	0.00396386	0.0643306	-0.00797253	0.515303	-0.138526
Ureteric stroma +_P0_TSC--positive	Dxo	-0.0501567	0.0914541	-0.000465127	0.221771	-0.00942347	0.00786641	-0.0498961	-0.0180304	-0.0752921	0.380116	0.19987
Ureteric stroma +_P0_TSC--positive	Paf1	0.026202	-0.0162924	0.0118829	0.424577	0.0874985	0.0213654	-0.00437669	0.0554583	-0.0259985	0.384194	0.0928492
Ureteric stroma +_P0_TSC--positive	Peli1	-0.0699132	0.0455856	0.0783801	-0.0809935	0.00690597	0.0528496	0.0406673	0.0408459	0.0311044	0.458137	0.0508119
Ureteric stroma +_P0_TSC--positive	Hnrnph3	-0.0343149	-0.147004	-0.156915	-0.325203	-0.015376	-0.0676363	-0.0206577	-0.00797695	-0.0849792	0.379341	-0.128664
Ureteric stroma +_P0_TSC--positive	Eef1b2	-0.169458	-0.0722484	-0.159922	0.0920709	-0.0385817	-0.0948149	-0.0945934	-0.166292	0.0321659	0.4494	0.110057
Ureteric stroma +_P0_TSC--positive	Imp3	-0.00806935	0.130415	-0.0875948	0.692315	0.0981024	-0.0624998	-0.0627559	-0.055639	-0.101204	0.915224	-0.189425
Ureteric stroma +_P0_TSC--positive	Nhs	0.0372684	-0.0573369	0.109847	0.0327943	0.0625844	0.0328881	0.0368708	0.129889	0.106073	0.378851	0.104949
Ureteric stroma +_P0_TSC--positive	Gpr153	-0.033873	0.000398059	-0.0148891	0	0.0396962	-0.0282125	-0.04422	0.012419	-0.0209326	0.485467	0.00524812
Ureteric stroma +_P0_TSC--positive	Letm1	0.114596	0.0744123	0.0196484	-0.000619355	-0.0230707	0.0692282	0.0398263	0.0764868	0.0752226	0.378909	0.0637459
Ureteric stroma +_P0_TSC--positive	Kcnip3	0.0435516	0.0250881	0.0140344	-0.0312087	0.0267807	4.2439e-05	0.0130057	0.0520634	-0.0032356	0.395264	-0.017052
Ureteric stroma +_P0_TSC--positive	Ghitm	0.0348591	0.106818	-0.125904	-0.241109	0.0506707	-0.0110584	0.0347795	0.100648	-0.0748431	0.376103	0.112585
Ureteric stroma +_P0_TSC--positive	Ppp3ca	-0.116338	0.218482	0.00488758	-0.261293	0.189094	0.0165395	0.14116	0.158503	-0.0132797	0.699271	0.0271729
Ureteric stroma +_P0_TSC--positive	Fam195b	0.0299456	0.120237	0.129941	-0.583427	0.169715	0.0561428	0.00229878	0.158273	0.0461164	0.420096	-0.352015
Ureteric stroma +_P0_TSC--positive	Rab1b	0.110839	-0.038076	0.0773779	0.522315	-0.00801223	0.0950733	0.110992	0.0890634	0.0871423	0.371175	-0.136184
Ureteric stroma +_P0_TSC--positive	Pabpn1	-0.0393939	0.18988	-0.0273412	-0.30592	0.0428873	0.154145	0.16752	0.0971415	0.0724871	0.677626	-0.030649
Ureteric stroma +_P0_TSC--positive	Rnf126	0.23774	0.0228669	0.149497	0.220622	0.166695	0.141651	0.240769	0.251251	0.159223	0.42635	0.271352
Ureteric stroma +_P0_TSC--positive	Prrc2a	0.0167843	0.0473418	-0.0343938	-0.428056	0.0171036	0.0476728	0.0329899	0.157063	0.0362584	0.603836	0.294948
Ureteric stroma +_P0_TSC--positive	Borcs6	0.037391	0.0172551	-0.0207141	-0.0556153	0.0100142	0.00847717	0.00680206	-0.0453381	0.0933616	0.520748	0.0210763
Ureteric stroma +_P0_TSC--positive	Bak1	-0.0426634	-0.0730938	-0.022105	0.00623456	0.0196299	0.0393051	-0.0109237	0.117982	0.0907613	0.423263	0.0714481
Ureteric stroma +_P0_TSC--positive	Orc6	-0.0242562	-0.0669958	-0.134883	0.224329	-0.0619153	0.0442336	-0.0162646	-0.0268477	0.0724566	0.46499	0.162576
Ureteric stroma +_P0_TSC--positive	Chpf2	0.0695012	0.0400703	0.0650898	-0.0766879	0.0179055	0.0547562	0.0298594	0.0588979	0.0666523	0.464306	-0.0877872
Ureteric stroma +_P0_TSC--positive	Arl6ip1	0.297908	-0.37609	-0.0253719	-0.188396	0.225127	0.0449316	-0.075005	0.249741	0.0682396	0.707382	-0.528771
Ureteric stroma +_P0_TSC--positive	Bscl2	0.036012	0.0943221	0.0437384	-0.613386	-0.00388145	0.00193604	-0.00774831	-0.0119544	0.102472	0.399968	0.337711
Ureteric stroma +_P0_TSC--positive	Zim1	0.0731362	0	0.00266641	0	0.0875763	-0.00694601	-0.00761359	0.0191775	0.00579845	0.536509	0.00524812
Ureteric stroma +_P0_TSC--positive	Nid2	-0.0234857	0.0603706	0.0469133	-0.20789	0.00823897	0.03317	-0.0311549	0.063952	0.0246448	0.445397	0.219038
Ureteric stroma +_P0_TSC--positive	Lonp1	0.10846	-0.00470252	0.022748	0.235621	-0.00194675	0.0443623	-0.0408019	0.00609001	0.143845	0.437965	-0.0687728
Ureteric stroma +_P0_TSC--positive	Man2a2	-0.000880145	0.042568	-0.00762225	-0.233584	0.0468973	0.0279503	-0.00944738	-0.00366056	-0.02369	0.530516	-0.0492177
Ureteric stroma +_P0_TSC--positive	Ccdc28b	0.101134	0.0622286	0.100624	-0.261624	0.129155	0.051484	0.0237164	0.0843306	0.0308997	0.50192	0.0279535
Ureteric stroma +_P0_TSC--positive	Pvrl2	0.0298225	-0.0448527	0.0677161	-0.0266419	0.109763	0.116641	0.0448729	0.0513156	0.204259	0.410128	0.207644
Ureteric stroma +_P0_TSC--positive	Ppil3	0.0324506	0.25771	0.0575787	0.0787968	0.239738	0.0585605	0.050071	0.0739231	0.0503999	0.391092	0.0186301
Ureteric stroma +_P0_TSC--positive	Rerg	0.0674793	0	0.00866543	0	0.0540937	0.0050868	0.0213711	0.0211568	-0.00239771	0.359519	0.132189
Ureteric stroma +_P0_TSC--positive	Unc5c	0.0800896	-0.00751822	-0.0146792	0	0.116087	0.125173	0.0476726	0.0737496	-0.0464347	0.359519	0.133038
Ureteric stroma +_P0_TSC--positive	Fam204a	0.0439617	0.0712031	0.0115324	-0.196267	-0.0372746	0.0273689	0.0863668	0.00413597	-0.0364153	0.481905	0.116269
Ureteric stroma +_P0_TSC--positive	Gm10320	0.0197084	-0.0958451	-0.206915	0.0215208	-0.110786	0.0907484	-0.00257013	0.21837	-0.104244	0.372713	0.0630525
Ureteric stroma +_P0_TSC--positive	Stard8	0.0547574	0.0423057	0.0725353	-0.719838	0.0135681	0.000941477	0.00487824	0.0311405	-0.0176877	0.381485	-0.0581831
Ureteric stroma +_P0_TSC--positive	Clta	0.00986143	-0.0337848	-0.116987	-0.470496	-0.104753	-0.21931	-0.0843893	0.00152602	-0.0831885	0.703581	-0.667794
Ureteric stroma +_P0_TSC--positive	Cklf	-0.0282377	0.0706981	0.0022445	0.370861	0.103805	0.0266534	0.000341151	0.00764375	-0.0191669	0.356982	-0.00758819
Ureteric stroma +_P0_TSC--positive	Lats1	0.031369	0.0147617	0.0917171	-0.2832	-0.0376087	0.0143204	0.042406	0.0115308	0.013527	0.398866	0.0467643
Ureteric stroma +_P0_TSC--positive	Chd1	-0.0785236	-0.0500817	-0.10047	-0.25326	-0.0376361	0.039997	-0.0108537	0.0675755	-0.0821289	0.45828	0.374979
Ureteric stroma +_P0_TSC--positive	Plekha3	0.0502738	0.143902	0.00511131	0.0313439	0.0690572	0.0674587	0.0813211	-0.00314009	0.0473425	0.416005	0.113827
Ureteric stroma +_P0_TSC--positive	Suds3	0.167367	0.0206737	0.0256131	0.339946	0.0779279	-0.0056416	0.00666045	0.0332716	-0.0110286	0.402253	0.247477
Ureteric stroma +_P0_TSC--positive	Dmwd	0.00260085	0.117103	0.115256	-0.0402932	0.0311716	0.0720386	0.0716979	0.0147265	0.0129596	0.355994	-0.0297651
Ureteric stroma +_P0_TSC--positive	Trip6	0.0383752	-0.130957	-0.088712	-0.191264	0.0488713	-0.0464877	0.00652754	-0.0705795	-0.0456074	0.449153	-0.0976065
Ureteric stroma +_P0_TSC--positive	Rbpms2	-0.00621108	0.0739419	-0.129164	0	-0.0315872	0.0434514	0.0171794	0.21883	0.00387769	0.355917	0.0106083
Ureteric stroma +_P0_TSC--positive	Lmna	0.212309	0.0511773	0.150046	0.041802	0.0543954	0.0986796	0.0873003	0.144919	0.05267	0.501422	-0.0735606
Ureteric stroma +_P0_TSC--positive	Rps19bp1	0.0902291	0.121163	-0.0473945	0.0018184	0.000577607	0.0517944	-0.0248569	0.135376	-0.0537184	0.393323	0.0744529
Ureteric stroma +_P0_TSC--positive	Anxa11	0.0284475	0.126392	0.0335308	-0.114998	0.157396	0.0414871	0.00608412	0.0117053	0.137066	0.719957	0.0646332
Ureteric stroma +_P0_TSC--positive	Ythdf1	0.129546	0.118798	0.0821421	0.322424	-0.0158027	0.133248	0.0901358	0.110153	0.0218334	0.419246	-0.213025
Ureteric stroma +_P0_TSC--positive	Ccar1	0.132733	0.121258	0.249607	-0.185644	0.216019	0.119431	0.070483	0.124887	0.154397	0.41833	0.444148
Ureteric stroma +_P0_TSC--positive	Med8	0.14963	0.245246	0.15943	-0.0468084	0.0519181	0.0809888	0.0429363	0.0469944	0.0450566	0.590222	-0.400455
Ureteric stroma +_P0_TSC--positive	Pbxip1	0.0688043	0.0340674	0.0115707	-0.071633	0.126024	0.0194595	0.00848584	0.102089	0.0442967	0.433423	0.053854
Ureteric stroma +_P0_TSC--positive	Ndel1	0.0639944	-0.0349867	0.171516	-0.0601787	0.0786543	0.0454385	0.044185	0.0299048	0.0986528	0.387846	-0.347228
Ureteric stroma +_P0_TSC--positive	Sema5a	0.0152839	0.0426858	0.127971	0	0.00747207	-0.0185741	0.0396181	-0.0497601	-0.0763735	0.431819	-0.00888226
Ureteric stroma +_P0_TSC--positive	Nrk	0.100155	0	-0.00102947	0	-0.00421265	-0.00917309	-0.010273	0.025981	0.00776975	0.627281	0.00524812
Ureteric stroma +_P0_TSC--positive	Coa6	0.0743742	-0.0331206	0.153617	-0.202259	0.0396491	-0.0108312	-0.0296117	-0.107552	0.0836386	0.410923	-0.0828316
Ureteric stroma +_P0_TSC--positive	Sumo3	0.0769168	0.0448902	-0.0697463	-0.214258	0.161481	0.0945142	0.0387427	0.248964	0.0567035	0.601386	0.132838
Ureteric stroma +_P0_TSC--positive	Rab3il1	-0.00355152	-0.0233165	0.0691338	0.234518	0.0570812	0.0226178	0.00775011	-0.006911	-0.0559692	0.374296	-0.00697725
Ureteric stroma +_P0_TSC--positive	Mrpl38	-0.0115648	0.0748125	-0.109462	-0.212849	0.0186241	0.0466494	0.0211765	0.116384	-0.142028	0.420086	0.101571
Ureteric stroma +_P0_TSC--positive	Fam134a	0.025014	0.0965464	0.0518834	-0.231326	-0.0597246	-0.0666106	-0.0302873	0.0106357	0.0811793	0.371896	0.0287115
Ureteric stroma +_P0_TSC--positive	Dguok	-0.00618288	-0.0121195	-0.0890011	-0.0791763	-0.107001	-0.00806073	-0.146992	0.022441	0.027844	0.486863	-0.111158
Ureteric stroma +_P0_TSC--positive	St3gal4	0.042551	0.0375268	0.00813539	0.0321174	0.0996677	0.00308017	0.00480627	0.0721281	-0.000892139	0.392768	0.255326
Ureteric stroma +_P0_TSC--positive	Trpm7	0.0021513	0.0402159	0.0562543	-0.0424585	0.0907941	0.0169031	0.00127324	0.109333	0.00351055	0.489746	0.108668
Ureteric stroma +_P0_TSC--positive	Irf9	0.0260466	-0.0624596	0.0329279	-0.109185	0.0605622	0.008304	0.0618744	-0.0335478	0.0280375	0.446061	-0.132119
Ureteric stroma +_P0_TSC--negative	Rspo3	-0.485191	0.0020104	-0.0278656	-0.247156	-0.206899	-0.288937	-0.0740732	-0.639255	-0.0194994	-2.97418	-0.00553487
Ureteric stroma +_P0_TSC--negative	Igfbp6	-0.148291	-0.0113707	0.0574139	0.145362	-0.129233	0.0183417	0.0161711	-0.11541	0.0189699	-3.40691	0.0499017
Ureteric stroma +_P0_TSC--negative	Penk	0.115903	-0.0465137	-0.0133895	0.0302249	-0.329315	-0.0155819	0.0112848	-0.348512	0.00562337	-3.01729	0.0610847
Ureteric stroma +_P0_TSC--negative	Alcam	0.00446693	0.0566348	-0.0541827	-0.00578565	-0.0942699	-0.15693	0.0464824	0.0619495	0.0227692	-2.22224	0.0207354
Ureteric stroma +_P0_TSC--negative	Igfbp5	-0.643067	-0.0368708	0.200334	-0.688136	-0.376055	-0.167415	0.128386	-0.239181	0.0234424	-2.15083	0.0279953
Ureteric stroma +_P0_TSC--negative	Ntn1	-0.0617609	0.0487427	-0.00509335	0	-0.0695582	0.00222672	0.00562844	0.0899316	0.0269246	-1.63369	0.00136585
Ureteric stroma +_P0_TSC--negative	Egr1	-0.139808	0.120583	0.0389171	0.0809039	-0.228493	0.116877	0.033764	0.0610648	-0.023287	-1.32756	-0.0452148
Ureteric stroma +_P0_TSC--negative	Ier2	-0.275916	-0.0453887	-0.211015	0.398723	-0.343913	0.0799914	-0.0784332	-0.114815	-0.151171	-1.27373	-0.336024
Ureteric stroma +_P0_TSC--negative	Smoc2	0.000800391	-0.0768708	-0.0171971	0	0.0502979	-0.00386943	-0.0174733	0.0107939	0.110002	-2.20114	-0.0246797
Ureteric stroma +_P0_TSC--negative	Gpc6	-0.166161	-0.103902	-0.1011	-0.225232	-0.406877	-0.214602	-0.0824584	-0.0771211	-0.120325	-1.34872	0.0327051
Ureteric stroma +_P0_TSC--negative	Tecr	-0.188254	0.0443937	-0.224784	-0.265687	-0.298653	-0.108816	-0.269682	-0.107274	-0.0461352	-1.06928	0.182662
Ureteric stroma +_P0_TSC--negative	Gsn	-0.110733	-0.0307299	0.0779383	-0.0519049	-0.0923419	0.026036	0.0326733	0.0274194	-0.0227497	-1.03768	-0.0904647
Ureteric stroma +_P0_TSC--negative	Ccdc80	-0.0367319	0.0475458	-0.045849	0	-0.191039	0.0313581	0.0251813	-0.0840747	-0.0422121	-0.934181	0.0308663
Ureteric stroma +_P0_TSC--negative	Ifi27	-0.249889	0.0657013	0.0735476	-0.34028	-0.114	-0.0428697	0.0285821	-0.156252	-0.0174078	-1.20779	0.144669
Ureteric stroma +_P0_TSC--negative	Gas1	0.0253524	-0.141208	-0.0845537	-0.22077	-0.0147219	0.00985584	-0.128608	-0.028797	-0.131586	-1.00976	-0.0468095
Ureteric stroma +_P0_TSC--negative	Id1	-0.113673	0.107977	-0.0945184	0.0333472	-0.291611	-0.0440743	-0.0570768	-0.229876	0.190872	-0.869015	-0.675031
Ureteric stroma +_P0_TSC--negative	Hmgn3	0.236267	-0.0702131	0.12076	0.0138929	0.104909	0.138917	0.16966	0.345634	0.136118	-0.974967	0.531902
Ureteric stroma +_P0_TSC--negative	Wwtr1	-0.0217596	0.035733	0.00890338	-0.0431592	-0.0629601	0.0186201	0.035545	0.0576407	0.0458028	-0.911078	-0.113824
Ureteric stroma +_P0_TSC--negative	Fxyd6	-0.256522	-0.123057	-0.308165	-0.623453	-0.206724	-0.0864663	-0.146354	-0.218665	-0.114618	-1.08731	-0.372053
Ureteric stroma +_P0_TSC--negative	Pdgfc	-0.137147	0.211333	0.0381244	-0.215977	-0.128623	0.165904	0.0639375	0.00470562	0.0439664	-0.880864	0
Ureteric stroma +_P0_TSC--negative	Lrpap1	0.0107189	-0.0410166	0.246639	-0.291801	-0.000291962	-0.0369051	-0.0927533	-0.133623	-0.026243	-0.842507	0.237679
Ureteric stroma +_P0_TSC--negative	Klf5	0.0118266	0.0370844	0.0100356	0.00211798	-0.0552392	-0.00244133	-0.00860969	-0.120965	0.0310207	-0.895	0
Ureteric stroma +_P0_TSC--negative	C1qtnf2	0.0400356	0.0177529	-0.0106858	0	-0.0214906	-0.00834408	-0.00633163	-0.280429	0.0291365	-0.788972	-0.0388006
Ureteric stroma +_P0_TSC--negative	Btg2	-0.0172696	0.0749956	-0.0456358	-0.227402	-0.0520765	0.0451308	-0.00643063	0.153223	0.0930243	-1.32617	-0.0181877
Ureteric stroma +_P0_TSC--negative	Dbp	0.0999673	0.0147632	0.13348	-0.420749	0.0265372	0.123347	-0.000827703	0.128235	0.0724363	-0.853734	-0.00631211
Ureteric stroma +_P0_TSC--negative	Zfp148	-0.0967789	0.0447622	-0.00491194	0.231419	-0.152106	0.0311622	-0.0825318	-0.033936	0.0351624	-0.838863	-0.256974
Ureteric stroma +_P0_TSC--negative	Copz1	0.0271932	0.0248877	-0.00409611	-0.39549	0.0358047	0.093142	-0.0814589	0.061258	0.107795	-0.952018	0.32385
Ureteric stroma +_P0_TSC--negative	Serping1	0.347556	-0.0136789	-0.0312056	-0.103054	0.152995	-0.0326489	0.0147037	0.122985	0.00524979	-0.934267	0.066532
Ureteric stroma +_P0_TSC--negative	Fap	-0.0522472	0	0	-0.176171	-0.0497154	0.00144826	-0.0069288	-0.0219468	-0.000189233	-0.789506	0
Ureteric stroma +_P0_TSC--negative	Hspb1	0.177284	0.0355818	0.00383258	0.033355	0.151217	0.0320869	0.182094	0.382915	0.113156	-1.29076	0.386138
Ureteric stroma +_P0_TSC--negative	Efna5	-0.113245	-0.084639	-0.0866607	0	-0.118203	-0.0515336	-0.010506	-0.12963	-0.0547677	-0.721838	0.00512074
Ureteric stroma +_P0_TSC--negative	Serpinb6a	0.169921	0.10651	0.032127	-0.834414	0.230856	-0.00168163	-0.0328432	0.0382883	0.0258434	-0.722696	0.194217
Ureteric stroma +_P0_TSC--negative	Ubb	-0.013366	0.0279641	-0.0113509	-0.335122	-0.250101	-0.0658049	-0.276785	-0.169598	-0.0593416	-0.77672	-0.170355
Ureteric stroma +_P0_TSC--negative	Cox7a2l	-0.189862	0.000239558	0.0344433	-0.418501	-0.0506568	0.0012016	0.169732	-0.196935	0.119735	-0.77404	-0.400619
Ureteric stroma +_P0_TSC--negative	Rtcb	0.104889	0.143978	-0.130313	-0.275254	0.0384495	-0.0844284	-0.154879	0.0652526	-0.0526946	-0.720397	0.0732439
Ureteric stroma +_P0_TSC--negative	Sec62	0.131292	0.272684	0.107166	0.491775	0.0823525	0.0884447	0.183518	0.0510118	0.154789	-0.820858	0.145581
Ureteric stroma +_P0_TSC--negative	Fcgrt	-0.123836	-0.0209064	-0.0566241	0.264133	-0.101604	-0.115976	-0.107762	-0.143346	-0.0806882	-0.691993	0.287398
Ureteric stroma +_P0_TSC--negative	Postn	-0.0453998	-0.00831822	-0.00168788	0	-0.0566309	-0.00894693	0.00496649	-0.0633594	0.00369581	-1.10369	0
Ureteric stroma +_P0_TSC--negative	Upk3bl	0.00216311	0	0	0	-0.0135459	-0.00409816	-0.00957316	-0.0144376	0.0128322	-0.812411	0
Ureteric stroma +_P0_TSC--negative	Rcn2	0.113043	0.23872	-0.155431	-0.109521	0.00179241	0.135599	-0.0069286	0.125299	0.0441872	-0.702748	0.423418
Ureteric stroma +_P0_TSC--negative	Mrpl30	-0.158504	-0.0751685	-0.050319	0.0204242	-0.0543303	-0.0699868	-0.138813	-0.147583	-0.0966548	-0.788885	0.266477
Ureteric stroma +_P0_TSC--negative	Zbtb7c	-0.110959	0	-0.0218265	0	-0.0693684	0.0173621	0.0452752	-0.0241579	-0.00410377	-0.680862	0.00532731
Ureteric stroma +_P0_TSC--negative	Acp1	0.006292	-0.112043	-0.119332	-0.322134	-0.162983	-0.10627	-0.205807	0.0379965	-0.222661	-0.792125	0.383375
Ureteric stroma +_P0_TSC--negative	Cpe	0.0423629	-0.00887701	-0.0279382	-0.0490907	0.170355	-0.044352	0.0290037	0.152301	0.0354792	-0.988353	0.0812886
Ureteric stroma +_P0_TSC--negative	Nbl1	0.127146	-0.0731694	0.000814272	0.0302596	0.0391421	0.176587	0.0023739	0.137461	0.0101673	-0.624255	0.0562962
Ureteric stroma +_P0_TSC--negative	Zfand6	0.0916643	0.325503	0.0790251	-0.41601	-0.00622039	0.00349139	0.0928262	-0.0988946	0.138717	-0.919308	-0.11485
Ureteric stroma +_P0_TSC--negative	Dtd1	-0.0949731	0.104415	0.071802	-0.0945904	-0.130226	-0.0286383	0.0251663	-0.121893	0.00250471	-0.671539	0.203701
Ureteric stroma +_P0_TSC--negative	Ube3a	-0.0935189	0.101062	0.0166591	-0.0410487	-0.00470946	-0.0137799	0.110026	-0.0342405	-0.169867	-0.684395	0.230666
Ureteric stroma +_P0_TSC--negative	Ptgr1	0.0469739	-0.101791	-0.0135064	0.0427936	-0.22152	0.0261945	-0.0272827	-0.0779499	0.0330366	-0.678063	0.0195292
Ureteric stroma +_P0_TSC--negative	Ccnd2	0.0965086	0.0770822	-0.0141623	0.151297	-0.295955	0.103562	-0.0915638	0.147653	0.0608286	-0.954116	0.391223
Ureteric stroma +_P0_TSC--negative	Cst3	-0.0536674	0.12478	0.0995368	0.109488	-0.112288	-0.0413558	0.0227605	-0.110216	0.0639458	-1.3922	0.415291
Ureteric stroma +_P0_TSC--negative	Glg1	-0.0379996	0.00110459	0.0613669	0.11668	-0.0459852	0.0293468	0.0120232	-0.0812366	0.032602	-0.64967	0.0113755
Ureteric stroma +_P0_TSC--negative	Pgrmc1	0.0886722	-0.185837	0.206367	-0.202888	0.123318	-0.00151712	-0.00639573	0.020494	0.0683605	-0.603117	-0.12221
Ureteric stroma +_P0_TSC--negative	Cnot8	-0.051358	0.0691013	0.00660156	-0.747266	-0.0234254	-0.0025373	-0.0254247	0.0686505	-0.0034857	-0.568329	-0.108037
Ureteric stroma +_P0_TSC--negative	Igf1	0.00134254	0	0.00931626	-0.756385	0.0937897	-0.000726567	0.00822198	0.0283847	0	-0.607087	0.340522
Ureteric stroma +_P0_TSC--negative	Amn1	-0.0448718	0.106914	0.0889819	0.0990865	0.0327587	0.00187655	0.136732	-0.0260707	0.0684958	-0.591747	-0.0475897
Ureteric stroma +_P0_TSC--negative	Fry	0.00669396	-0.0343209	0.0237477	-0.238707	-0.0577036	-0.00660783	0.0257957	0.00437462	-0.0298961	-0.564405	0.0714414
Ureteric stroma +_P0_TSC--negative	Ptgis	0.0297742	0.0677087	-0.0427132	0	-0.159501	-0.0853107	-0.0330793	-0.0878205	-0.071163	-0.746695	-0.00337996
Ureteric stroma +_P0_TSC--negative	Fbxo18	-0.00257523	0.0475642	0.0738709	-0.0540499	-0.0428778	0.0127994	-0.0610486	-0.0565659	0.0108846	-0.572501	-0.026963
Ureteric stroma +_P0_TSC--negative	C1qtnf3	0.166793	0	0.0305577	0	-0.074466	0.00602404	0.00538205	0.207343	0.0126882	-0.774925	0.0103752
Ureteric stroma +_P0_TSC--negative	Coa3	-0.0946159	-0.384815	-0.0427975	0.484868	-0.0709599	-0.0133733	-0.225098	0.139859	-0.101684	-0.543506	0.0628077
Ureteric stroma +_P0_TSC--negative	Vgll4	-0.00109164	0.00773291	0.0174448	0.259421	0.0299405	0.0734823	-0.00418078	-0.0296731	0.0871079	-0.61886	-0.608316
Ureteric stroma +_P0_TSC--negative	C1qtnf4	-0.00844509	0.249638	0.0801559	0.158719	0.0403598	0.22398	0.152767	0.256017	0.257175	-0.930784	0.00266535
Ureteric stroma +_P0_TSC--negative	Wiz	0.0620979	-0.0138616	-0.0163831	-0.0891316	0.0999733	0.044303	-0.0236841	-0.0124618	0.0364816	-0.626701	-0.0186978
Ureteric stroma +_P0_TSC--negative	Cyr61	-0.474346	-0.0202793	-0.0634125	-0.0558091	-0.572597	-0.000484504	-0.0223587	-0.546187	-0.0636116	-1.25245	-0.0680893
Ureteric stroma +_P0_TSC--negative	Cox19	-0.0826761	0.155551	0.114792	-0.442845	0.0514865	0.0459714	0.0865139	0.0661411	0.0261377	-0.59143	-0.101703
Ureteric stroma +_P0_TSC--negative	Cox7a2	-0.00590907	0.0500072	0.132744	-0.381566	0.0692923	0.0477122	0.000476776	0.159199	-0.0429296	-0.574398	0.043127
Ureteric stroma +_P0_TSC--negative	C1s1	0.000475567	0	0.0859558	0	-0.0550481	0.00124368	0.0254727	-0.025536	0	-0.647792	-0.0149927
Ureteric stroma +_P0_TSC--negative	Cpxm1	-0.0127395	-0.0420633	-0.0121779	0	-0.0737451	0.0993029	0.0232326	0.0511284	-0.00698338	-0.673471	-0.05421
Ureteric stroma +_P0_TSC--negative	Cdc42ep3	0.0218502	0.0414493	-0.0119701	-0.109438	0.0810397	-0.157973	0.0181896	-0.183102	0.0545286	-0.798241	0.0743342
Ureteric stroma +_P0_TSC--negative	Tmed4	-0.0233937	0.36023	0.139461	0.214446	-0.108266	0.0248784	0.10397	0.024791	0.151729	-0.686434	0.112369
Ureteric stroma +_P0_TSC--negative	Asna1	0.0416419	0.0694799	-0.0189557	-0.699269	0.0843714	0.0466824	-0.0934344	0.162589	0.0291852	-0.538583	-0.229596
Ureteric stroma +_P0_TSC--negative	Tnrc6b	-0.0802043	-0.0418642	0.0705346	0.352471	-0.0432606	-0.100578	-0.0203748	-0.0963609	-0.137239	-0.745749	0.0575387
Ureteric stroma +_P0_TSC--negative	Nrxn1	-0.212666	0	0	0	-0.0662187	-0.00469525	-0.00347295	-0.258821	-0.00491158	-0.575876	0
Ureteric stroma +_P0_TSC--negative	Tgfbi	0.0963196	-0.0935382	-0.00939165	0.397615	-0.178283	-0.0445598	0.344091	-0.0419265	-0.00864376	-0.989776	0.0789622
Ureteric stroma +_P0_TSC--negative	Nr4a1	-0.0373673	-0.00542588	0.0214246	-0.213016	-0.0278163	0.00661466	-0.00468965	0.00702796	0.0260525	-0.875145	-0.0397559
Ureteric stroma +_P0_TSC--negative	Tmtc1	-0.0604934	-0.00805425	0	0	-0.0683505	-0.00301455	0.00410798	-0.018521	-0.00783221	-0.661577	0.0103752
Ureteric stroma +_P0_TSC--negative	Zfp760	-0.0189546	0.070614	-0.0138798	-0.180147	0.0432036	0.0150147	0.0334247	0.0569068	0.0500103	-0.571875	0.00819261
Ureteric stroma +_P0_TSC--negative	mt-Co3	-0.132795	0.115894	0.185578	0.22903	-0.132087	-0.0945296	0.0539044	-0.183517	0.133638	-0.509057	0.144919
Ureteric stroma +_P0_TSC--negative	Ppme1	-0.0311241	0.0153255	0.014979	0	0.0462908	0.0200409	0.0922105	-0.0279965	-0.0397841	-0.546487	-0.038982
Ureteric stroma +_P0_TSC--negative	Trpm5	-0.0588595	0.00374362	0	0	-0.0726588	-0.00282023	-0.00566568	-0.0351098	0.00350172	-0.521923	0
Ureteric stroma +_P0_TSC--negative	Ntng1	-0.0781739	-0.0242769	-0.00185091	0.0305916	-0.0896066	0.00180473	0.000293117	-0.302557	-0.00044591	-0.537144	0
Ureteric stroma +_P0_TSC--negative	Tjp1	-0.0676975	-0.0112953	0.0568457	0	0.111975	0.118816	0.168381	0.0657423	0.101172	-0.627137	-0.486117
Ureteric stroma +_P0_TSC--negative	Selk	-0.0628496	0.29384	0.106522	-0.41683	0.0326133	0.0559577	0.127592	0.0116539	0.105255	-0.502163	-0.114066
Ureteric stroma +_P0_TSC--negative	Mest	-0.101592	0.463399	-0.194534	-0.57985	-0.102344	-0.113845	0.113235	-0.169588	-0.340217	-1.05393	-0.160209
Ureteric stroma +_P0_TSC--negative	Pdp1	-0.0126515	0.035093	-0.00262999	-0.0704788	-0.0235281	0.0124697	0.0143787	0.00451577	0.0124759	-0.508405	0.139948
Ureteric stroma +_P0_TSC--negative	Rlim	-0.0880853	0.0524941	0.0295217	0.106005	-0.062335	0.0131517	-0.0269413	-0.0370899	0.0488504	-0.503892	0.229525
Ureteric stroma +_P0_TSC--negative	Tmem184c	0.0744495	-0.0304624	-0.0133825	-0.174535	-0.00549731	0.0216864	0.015433	0.0765301	0.0908213	-0.615755	0.0755101
Ureteric stroma +_P0_TSC--negative	Zfp62	-0.00839006	0.00759504	-0.00855098	0.00022941	0.00993084	-0.0119737	-0.00488608	-0.00141756	0.00360751	-0.499323	-0.0848052
Ureteric stroma +_P0_TSC--negative	Paqr6	0.0395554	0.011802	0.014009	0	0.0970642	-0.0020108	0.00350034	0.0924725	0.0129872	-0.605657	0
Ureteric stroma +_P0_TSC--negative	Svil	0.0224301	-0.0627903	0.0958454	0.0207423	0.167257	-0.00862116	0.0270915	-0.0418832	0.0127506	-0.516488	0.0745094
Ureteric stroma +_P0_TSC--negative	Ccdc102a	0.131109	0.0176308	0.0040197	-0.0739951	0.0404585	-0.0170478	0.0354592	0.0253608	-0.0351053	-0.551575	-0.0454953
Ureteric stroma +_P0_TSC--negative	Rnf5	0.0149403	-0.222195	0.0613669	-0.410702	-0.00316526	0.00636043	-0.0433302	0.0109017	-0.0577633	-0.497798	-0.0958885
Ureteric stroma +_P0_TSC--negative	Ier3	-0.0174537	0.0416186	0.0728277	0.05152	0.00666456	-0.0071187	0.0192497	-0.0125963	0.0304993	-0.858988	-0.330783
Ureteric stroma +_P0_TSC--negative	Cadm1	-0.175248	0.0350305	-0.108311	-0.315599	-0.105199	0.00625688	-0.0156637	-0.0596562	-0.201072	-0.670438	0.00963722
Ureteric stroma +_P0_TSC--negative	Wdr13	-0.0603144	6.83537e-05	0.00388539	0.029249	-0.0251057	-0.00492044	-0.00802703	0.0107165	-0.0106325	-0.491112	0.110149
Ureteric stroma +_P0_TSC--negative	Sec61a2	-0.0767177	0.0249838	0.0219618	0.0696325	0.0303679	-0.002592	0.220064	0.0831939	-0.0367105	-0.584717	0.0909712
Ureteric stroma +_P0_TSC--negative	Ift74	-0.0821883	-0.0914738	-0.0542601	0.0800135	-0.107721	-0.0807465	-0.0953141	-0.0502947	0.0430447	-0.541469	0.124231
Ureteric stroma +_P0_TSC--negative	Ubxn2b	-0.0425641	0.0526738	0.0457207	0	-0.0810913	0.0308635	-0.00960527	-0.0119459	0.00168567	-0.601041	-0.00443687
Ureteric stroma +_P0_TSC--negative	4632415L05Rik	-0.059587	0.0273238	0.0313915	0.29025	-0.0079101	-0.0850174	-0.0530833	-0.0778043	-0.0698341	-0.47767	-0.000189624
Ureteric stroma +_P0_TSC--negative	Slc16a2	-0.0277352	0.0678332	0.035333	0	0.0297217	0.00528952	0.0337226	-0.025103	-0.00101604	-0.522633	0.100955
Ureteric stroma +_P0_TSC--negative	Txndc9	-0.0248054	0.00521561	0.00476602	-0.00790267	-0.0433342	0.0443824	-0.0250931	0.0526067	-0.121765	-0.817454	-0.00678888
Ureteric stroma +_P0_TSC--negative	Ctsl	0.216255	0.330524	0.123945	-0.723921	0.233703	0.0450877	0.305803	0.20221	0.233043	-0.507054	-0.405406
Ureteric stroma +_P0_TSC--negative	Zbtb38	-0.0319569	-0.0333773	0.0187176	0.0198697	-0.0253823	-0.0362529	-0.0269009	-0.0133342	0.0254495	-0.531411	0.0609973
Ureteric stroma +_P0_TSC--negative	Pitrm1	0.0244798	0.0598593	-0.112791	4.61399e-05	-0.0399341	0.00931063	0.00425145	-0.02307	0.00734639	-0.63932	0.118026
Ureteric stroma +_P0_TSC--negative	Smarca2	0.0987759	0.0395396	0.0724241	0.38799	0.0422203	-0.00397485	-0.0767143	-0.0165092	0.0515036	-0.558408	-0.062872
Ureteric stroma +_P0_TSC--negative	Pds5b	0.061817	0.0074774	0.0315589	0.0632924	0.0341158	0.0562951	0.117534	0.0726471	0.084445	-0.51215	0.0735296
Ureteric stroma +_P0_TSC--negative	Tmem258	0.0482347	0.256039	0.195325	-0.422171	-0.0486207	0.233921	0.066084	0.168462	0.0259695	-0.617959	0.36023
Ureteric stroma +_P0_TSC--negative	Gpr180	-0.0287423	0.174438	0.095084	0.0246892	0.0147288	0.157296	0.112377	0.0731633	0.198498	-0.589264	0.357696
Ureteric stroma +_P0_TSC--negative	B230118H07Rik	-0.027688	0.00365241	-0.0471727	-0.489401	-0.0148648	-0.067578	-0.115012	0.000546379	-0.0441479	-0.571038	0.023186
Ureteric stroma +_P0_TSC--negative	Lrrc34	-0.01313	0.030517	0.00309648	0	-0.0394055	-0.0100516	-0.015074	-0.0380522	-0.00297487	-0.614907	0
Ureteric stroma +_P0_TSC--negative	Ppt1	0.100741	0.270054	0.025155	0.60488	-0.0450944	0.0712662	0.0750652	0.0716838	-0.133225	-0.488015	-0.0758809
Ureteric stroma +_P0_TSC--negative	mt-Co2	-0.0947798	0.0803271	0.0625852	-0.0410619	-0.110741	-0.127641	0.0110274	-0.117515	0.0213033	-0.669454	0.0890771
Ureteric stroma +_P0_TSC--negative	Cntn1	-0.00876703	0	0	0	-0.0172405	0.00451937	0.00868393	-0.0146825	0.0246321	-0.503961	0.00524812
Ureteric stroma +_P0_TSC--negative	Cd2ap	-0.0744264	-0.0529774	0.0873202	0.103206	-0.0496549	0.0475471	0.0732193	-0.0308346	-0.029112	-0.634148	-0.0570021
Ureteric stroma +_P0_TSC--negative	Cxcl13	0.0270817	0	0	0	-0.00506487	-0.00100064	0	-0.0129015	0	-0.451646	0
Ureteric stroma +_P0_TSC--negative	1500015O10Rik	0.0301552	-0.0504536	-0.026476	0	0.0104493	-0.00682654	-0.000289981	0.0867877	-0.11539	-0.964003	-0.0223002
Ureteric stroma +_P0_TSC--negative	Topors	0.0305114	-0.0732501	-0.0715981	0.302624	-0.00358382	-0.0264488	0.0343483	0.0224783	0.0156566	-0.565627	0.359491
Ureteric stroma +_P0_TSC--negative	Ndufa4	0.0197489	-0.016438	-0.107297	0.068147	0.0483721	0.0407445	-0.133388	0.304702	-0.0515761	-0.642003	0.466227
Ureteric stroma +_P0_TSC--negative	Crabp2	-0.00881968	-0.064714	-0.0254882	-0.0026315	-0.0182465	0.0148604	-0.0954826	0.157354	-0.0165704	-0.582547	0
Ureteric stroma +_P0_TSC--negative	Serpinf1	-0.00397126	0.0475821	-0.0233858	-0.0297158	-0.0128369	-0.0312837	-0.138681	-0.0166669	0.0253595	-0.496063	-0.199941
Ureteric stroma +_P0_TSC--negative	Rnasel	-0.0183821	0	-0.00572295	-0.316111	0.000189796	-0.0205892	-0.0416751	-0.0422509	-0.0421239	-0.565264	0.0115535
Ureteric stroma +_P0_TSC--negative	Tnfaip8	-0.0120054	-0.059803	0.0240478	-0.362813	0.143258	-0.0479472	-0.0221555	0.0177683	-0.030941	-0.471821	0.220904
Ureteric stroma +_P0_TSC--negative	Cdon	-0.0103898	-0.0406119	-0.0190126	0	-0.0176935	0.00957863	0.0171242	0.0233789	-0.020046	-0.622873	0.0184187
Ureteric stroma +_P0_TSC--negative	Atrx	0.0385722	-0.13038	-0.0639352	-0.110583	0.0372839	-0.000135842	-0.0638782	-0.0809653	-0.0940801	-0.596286	-0.331741
Ureteric stroma +_P0_TSC--negative	Aplp2	-0.0015944	0.292165	0.0753398	-0.00454793	-0.00785978	-0.0126792	0.0477087	0.13537	0.147155	-1.10929	-0.0742313
Ureteric stroma +_P0_TSC--negative	Pafah1b1	-0.141024	0.0287345	0.125544	-0.201687	-0.0202555	0.0269992	-0.0213603	0.0962228	-0.0132304	-0.682221	-0.0126563
Ureteric stroma +_P0_TSC--negative	Luzp2	0.0045611	0	-0.00643088	0	-0.00451737	0.0014072	0.00473737	0.0922482	0.0425109	-0.556167	0
Ureteric stroma +_P0_TSC--negative	Ddt	0.102944	0.0240449	0.0766871	0.0535005	0.215101	0.106258	0.000194206	0.159573	-0.0944996	-0.564782	0.198416
Ureteric stroma +_P0_TSC--negative	Pfdn1	0.135415	0.00251733	0.035036	0.184925	0.0497006	0.0303542	0.0146707	0.0733194	0.112477	-0.711668	-0.0847534
Ureteric stroma +_P0_TSC--negative	Cd63	-0.0250707	-0.188333	0.189871	-0.996286	-0.220222	-0.0324462	0.031429	0.24529	-0.107424	-0.620674	0.120276
Ureteric stroma +_P0_TSC--negative	Cox5b	-0.0153654	0.00405797	-0.0024617	-0.121527	0.0137863	0.0264775	-0.0986423	0.246729	-0.114725	-0.772428	0.299107
Ureteric stroma +_P0_TSC--negative	H2-Ke6	-0.0540148	-0.0468785	-0.129342	-0.0095851	-0.155438	-0.0905702	-0.056054	-0.106613	-0.150396	-0.459184	-0.0975555
Ureteric stroma +_P0_TSC--negative	Myh10	-0.0824424	0.051643	-0.050829	0.161772	-0.0972354	0.00663287	-0.0276206	0.162306	-0.00181149	-0.650986	0.125351
Ureteric stroma +_P0_TSC--negative	Mvb12b	0.0522889	-0.0477401	0.0420798	-0.259542	-0.0320994	-0.00515321	0.0537377	0.0226246	-0.00581011	-0.444909	-0.149847
Ureteric stroma +_P0_TSC--negative	Dido1	0.0664068	0.00825448	0.0697788	0.0660722	0.0810979	0.0446748	0.0393613	0.1471	0.0579294	-0.572431	-0.101631
Ureteric stroma +_P0_TSC--negative	Bik	-0.00175504	0.0243672	-0.00188414	0	-0.00538491	0.00147879	0.0217623	0.00204665	-0.0361873	-0.439514	0.0939493
Ureteric stroma +_P0_TSC--negative	Nelfa	-0.000577238	-0.18283	0.0459392	0.158234	-0.0178888	0.0207333	-0.0402317	-0.00266028	-0.0046393	-0.617825	-0.193929
Ureteric stroma +_P0_TSC--negative	Gstt3	0.00336394	0.125655	0.0643574	0.0488537	0.000463204	0.00033496	-0.00642133	0.0161137	0.0334807	-0.413826	0
Ureteric stroma +_P0_TSC--negative	Vstm2b	0.00991928	0.00766051	-0.000917829	-0.165271	-0.106424	-0.0177669	0.016181	-0.0810886	-0.0169348	-0.456281	0.0131875
Ureteric stroma +_P0_TSC--negative	Ppp1r15a	-0.0261029	-0.104789	-0.0685432	-0.207811	0.000579952	-0.0549291	-0.00363686	0.0251403	-0.0592224	-0.452508	-0.0101431
Ureteric stroma +_P0_TSC--negative	Matr3	-0.0627426	0.063613	0.0420622	0.0332608	-0.120291	-0.0557965	-0.0496675	0.180571	-0.0104057	-0.554716	0.271973
Ureteric stroma +_P0_TSC--negative	Ap4s1	0.094218	-0.141501	0.049017	0.272734	0.0318101	0.0718609	0.00398326	0.026507	0.0512686	-0.647705	0.103062
Ureteric stroma +_P0_TSC--negative	Hdac5	-0.0581029	0.00375073	-0.0390285	0.410144	-0.0519382	-0.0722181	-0.0567591	-0.0180017	-0.00563323	-0.530971	-0.168828
Ureteric stroma +_P0_TSC--negative	Cntn4	-0.0391211	0	0.0105057	0	-0.052211	-0.000862382	-0.00352259	-0.0737	0	-0.436241	0.0131875
Ureteric stroma +_P0_TSC--negative	2900076A07Rik	0.0359867	0.0583366	0.0851663	0.26912	0.0453264	0.0682627	-0.00448626	0.0685166	0.0159437	-0.555621	0.00836914
Ureteric stroma +_P0_TSC--negative	Lamtor5	-0.0340497	0.119719	0.00852834	-0.130581	0.0261936	-0.0705207	-0.00632512	-0.00345074	-0.124712	-0.588968	-0.0618173
Ureteric stroma +_P0_TSC--negative	Foxp1	-0.10079	0.0500752	0.00117968	-0.483864	-0.104824	-0.0223189	-0.0205547	-0.00460339	-0.0471054	-0.452736	0.0317999
Ureteric stroma +_P0_TSC--negative	B9d2	-0.0082802	-0.0176162	0.0489223	0.22215	6.93715e-06	-0.0318298	0.0359851	-0.0782306	-0.0752881	-0.720105	0.0717602
Ureteric stroma +_P0_TSC--negative	Uqcrh	-0.056278	0.00400618	0.170224	-0.117046	0.017475	-0.0673477	0.00742807	-0.0528651	-0.001321	-0.694706	-0.260673
Ureteric stroma +_P0_TSC--negative	Rnf121	0.0432221	0.0358963	-0.0130106	-0.106819	0.00019979	0.10321	0.109517	0.169739	0.0827533	-0.426239	0.0578547
Ureteric stroma +_P0_TSC--negative	Adamtsl1	0.0133658	0.0472615	-0.0508927	0	0.0162454	-0.00353487	0.00666482	-0.0584333	-0.00190668	-0.649844	0.0130595
Ureteric stroma +_P0_TSC--negative	Gm11837	-0.00906473	0.00779826	0.00104551	0.0232462	-0.0297035	0.00553262	-0.000855607	-0.0074645	-0.0129565	-0.411272	0
Ureteric stroma +_P0_TSC--negative	Mmp2	0.0858233	0.113671	-0.0604496	-0.15177	0.145694	0.0334455	0.0975058	0.130953	-0.0664857	-0.653958	0.0331368
Ureteric stroma +_P0_TSC--negative	Vps11	-0.00381107	0.00697947	0.0731933	-0.151048	-0.0148551	-0.00322342	0.0703663	-0.0154207	0.0217127	-0.43609	0.0436296
Ureteric stroma +_P0_TSC--negative	Pigk	0.0397864	-0.0347872	0.0068429	0.237296	-0.0162444	0.0415954	0.0901016	-0.0162569	-0.0128587	-0.601902	-0.0987358
Ureteric stroma +_P0_TSC--negative	Aox3	-0.0216743	0	-0.00964745	0	-0.0635068	-0.00225248	0.0108904	0.0249186	-0.0022574	-0.406292	0.008357
Ureteric stroma +_P0_TSC--negative	Ifrd2	-0.0443057	-0.109662	0.0474353	-0.387631	0.0862926	-0.0241742	-0.0389572	0.0440809	-0.100127	-0.551358	0.157434
Ureteric stroma +_P0_TSC--negative	Fbrsl1	0.0766624	-0.0433668	-0.0313969	0.0694247	0.0909819	0.0620219	0.0408939	0.00793734	0.0682732	-0.404668	0.0240174
Ureteric stroma +_P0_TSC--negative	Rgma	-0.0958534	-0.0331324	-0.0666078	0	-0.0614804	-0.0441036	-0.0455656	-0.0896206	0.0296423	-0.404668	0.008357
Ureteric stroma +_P0_TSC--negative	Rbm28	0.190543	-0.0334971	0.0224593	0.178197	0.0217266	0.0694173	0.0768483	0.157773	0.118911	-0.503777	-0.0875848
Ureteric stroma +_P0_TSC--negative	Pnmal2	-0.0242122	0.0422406	0.0548335	0	0.0300979	0.0676981	0.0264223	-0.0243007	0.0409281	-0.403186	0
Ureteric stroma +_P0_TSC--negative	Med7	0.0676357	-0.0545118	0.0727734	0.0664121	-0.00199295	0.029084	0.043383	-0.0865545	0.0221111	-0.975446	0.0813575
Ureteric stroma +_P0_TSC--negative	Klf6	-0.133888	-0.0360345	0.0436117	-0.47163	0.0432319	-0.0394927	-0.0548904	-0.153874	-0.0564491	-0.688785	0.161331
Ureteric stroma +_P0_TSC--negative	Aamdc	0.0978265	0.233126	0.254614	-0.0609383	0.207711	0.137364	0.0448985	0.11181	0.16021	-0.713991	0.126334
Ureteric stroma +_P0_TSC--negative	Pold2	0.0558295	-0.143631	-0.0384325	-0.0264286	-0.0222149	0.0528071	-0.0637608	-0.0260552	0.00647797	-0.479713	0.112786
Ureteric stroma +_P0_TSC--negative	Nucb1	0.0913498	0.195928	0.198049	-0.0445597	0.130577	0.0407394	0.0815635	0.0963773	-0.0928192	-0.45097	0.0246488
Ureteric stroma +_P0_TSC--negative	Brdt	0.0242868	0.0107141	-0.0095047	0	0.0446901	-0.0118864	-0.0445364	-0.0480396	-0.0318614	-0.434853	0.0284385
Ureteric stroma +_P0_TSC--negative	Leo1	0.0371288	-0.0825485	-0.0897733	0.296313	0.0352021	0.0147863	-0.043561	0.00528174	-0.00697998	-0.40585	-0.0714031
Ureteric stroma +_P0_TSC--negative	Ndufs1	-0.00315818	-0.182491	-0.0301818	0.009798	-0.0421643	-0.0076013	-0.0416646	0.051285	-0.0243264	-0.528656	0.0601328
Ureteric stroma +_P0_TSC--negative	Sap18	0.00420161	-0.097173	-0.108614	0.236141	0.0296183	0.00466038	-0.0778223	0.137971	0.0742736	-0.463234	-0.3192
Ureteric stroma +_P0_TSC--negative	Cyp7b1	-0.0143541	-0.0288311	0.0094344	0	0.127906	-0.00161878	0.011529	0.0739603	0.12085	-0.530433	0.0330364
Ureteric stroma +_P0_TSC--negative	Erc1	-0.0376575	-0.0372048	0.0468175	0.0358473	-0.043362	0.013289	0.0869824	0.0140091	0.0286993	-0.508793	0.0877798
Ureteric stroma +_P0_TSC--negative	Gm30382	-0.0203489	0	0	0	0.0110552	0.00185685	0	-0.0174518	0	-0.392207	0
Ureteric stroma +_P0_TSC--negative	Sqrdl	-0.00485901	-0.0336574	0.0164205	-0.0811849	0.060918	-0.00622809	0.0080833	-0.00478505	0.0301534	-0.444992	-0.0624211
Ureteric stroma +_P0_TSC--negative	Vps8	0.00402667	-0.0489099	0.0107788	-0.0444695	-0.0116418	0.0134383	0.0016216	0.00144548	0.00232894	-0.38987	0.0991998
Ureteric stroma +_P0_TSC--negative	Eci1	-0.0527475	-0.0458751	0.199466	-0.127342	0.0158802	0.00257714	0.0700995	0.0947857	0.0838545	-0.638966	-0.11991
Ureteric stroma +_P0_TSC--negative	Proser2	0.00406314	-0.0574816	-0.0869554	0	0.00848057	0.0613906	0.0448091	-0.00776487	-0.0302165	-0.399913	0.0759719
Ureteric stroma +_P0_TSC--negative	Rabggtb	-0.106873	-0.203269	-0.158422	0.10763	-0.071767	-0.125093	-0.0941606	0.0265863	-0.0550079	-0.437211	-0.114761
Ureteric stroma +_P0_TSC--negative	Tmem218	-0.0131684	-0.0195547	0.0842731	-0.0456951	0.0949316	-0.0201131	-0.0309576	-0.0134328	-0.0171682	-0.887776	0.259179
Ureteric stroma +_P0_TSC--negative	Dzip3	-0.111868	-0.0502633	-0.19831	0.0956816	-0.0857327	0.0280428	-0.00390953	0.0367176	0.0976798	-0.44495	-0.00366776
Ureteric stroma +_P0_TSC--negative	Per3	0.0495978	-0.013419	0.0644826	0.0212016	-0.0238183	0.037667	0.0520993	0.00546186	0.017337	-0.386802	0.00261223
Ureteric stroma +_P0_TSC--negative	Zfp867	0.0287897	0.0638668	0.0170513	0	0.0153181	0.039828	0.0632029	-0.00136839	7.43838e-06	-0.386802	-0.0210848
Ureteric stroma +_P0_TSC--negative	Klhl24	-0.0350285	-0.0511078	0.0211216	0.00471014	-0.088079	-0.0568986	0.00765263	-0.0413224	-0.035472	-0.527839	-0.0837698
Ureteric stroma +_P0_TSC--negative	Wdr34	-0.0249845	0.147785	0.127956	-0.138916	-0.0935539	-0.0261329	0.0264628	0.0454003	0.00187557	-0.390063	0.0205693
Ureteric stroma +_P0_TSC--negative	Dlk1	-0.0865465	-0.0515582	0.00578776	0	-0.0658876	-0.00153923	-0.0189255	0.067771	0.00996268	-1.30787	-0.00809518
Ureteric stroma +_P0_TSC--negative	Oxnad1	-0.0346363	0.0263974	-0.0255753	0.00257953	-0.00292572	0.0525026	0.0908292	-0.00189847	-0.0189529	-0.379401	-0.179021
Ureteric stroma +_P0_TSC--negative	Rbm5	-0.0200021	0.194555	0.145982	-0.210642	0.0295109	-0.0331971	0.0500344	0.0545814	0.113547	-0.413393	-0.132116
Ureteric stroma +_P0_TSC--negative	Cenpw	-0.0427559	-0.0327423	-0.0136565	-0.186436	-0.060233	-0.00789222	0.0171158	0.0365848	0.105219	-0.49306	-0.148398
Ureteric stroma +_P0_TSC--negative	Bag5	0.0808431	-0.0286958	0.0373788	0.192976	-0.0060446	0.204016	0.0517078	0.103733	0.0605737	-0.527531	-0.198369
Ureteric stroma +_P0_TSC--negative	Rsbn1l	-0.0146107	-0.0752053	-0.0784427	-0.220331	0.0221569	0.0420097	-0.0234247	0.0399167	-0.120835	-0.604042	-0.0451013
Ureteric stroma +_P0_TSC--negative	BC029214	0.0188481	0.253429	0.0514129	-0.0359852	0.130192	0.0465735	0.0579428	0.0480282	-0.0230528	-0.377304	0.209484
Ureteric stroma +_P0_TSC--negative	Man1b1	0.0424687	0.043269	0.0827864	-0.161156	0.0814188	0.0517374	-0.0141104	0.029967	-0.0863498	-0.44808	-0.040465
Ureteric stroma +_P0_TSC--negative	Rela	0.0113663	-0.0235414	-0.147127	-0.229616	0.061576	0.0194154	0.0521169	0.0198459	0.0279804	-0.415498	-0.0398948
Ureteric stroma +_P0_TSC--negative	Tbrg1	0.0701481	0.108335	0.106203	-0.317874	-0.0308195	0.00748174	-0.0223091	0.0473389	-0.00746497	-0.435566	0.111623
Ureteric stroma +_P0_TSC--negative	Vkorc1	-0.0830607	-0.150111	-0.0102118	0.0333455	-0.124124	-0.171889	-0.163106	-0.240636	-0.138923	-0.676407	0.285013
Ureteric stroma +_P0_TSC--negative	Cetn3	-0.102571	-0.0909559	-0.139682	0.181283	-0.0800413	0.0269364	-0.11014	-0.0299462	-0.0268736	-0.56307	0.0259783
Ureteric stroma +_P0_TSC--negative	Tpd52	-0.02426	0.114503	0.190239	0.249386	0.0186322	-0.0388859	0.0284103	-0.0160028	0.0124178	-0.530242	-0.125252
Ureteric stroma +_P0_TSC--negative	Chchd4	0.05446	0.103398	0.164174	-0.503788	-0.0203058	0.199668	0.245695	0.000176582	-0.0350164	-0.410536	0.164224
Ureteric stroma +_P0_TSC--negative	Rpl6	-0.210877	-0.0944999	-0.157054	-0.169906	-0.192852	-0.181723	-0.0857262	-0.25833	-0.0902014	-0.397471	-0.0452059
Ureteric stroma +_P0_TSC--negative	Stxbp6	-0.0334908	0.00945395	-0.0801039	0.0445489	-0.0342686	-0.0337972	-0.00290285	-0.0296614	0.0639706	-0.409783	-0.0298031
Ureteric stroma +_P0_TSC--negative	Bicd1	-0.0172701	0.0914127	0.0708032	0.0305916	0.0168752	-0.0294846	-0.00131813	0.0297044	-0.0687627	-0.367379	-0.0110434
Ureteric stroma +_P0_TSC--negative	Mrps33	-0.139476	0.147934	-0.0591289	-0.129224	-0.0616889	-0.0608449	-0.187864	-0.0177003	-0.180321	-0.407555	0.138532
Ureteric stroma +_P0_TSC--negative	Nrep	-0.0526962	0.152725	0.0691724	-0.225663	0.0110326	0.0466993	0.0215938	-0.0218889	0.0613513	-0.43086	-0.257272
Ureteric stroma +_P0_TSC--negative	Slc4a1ap	-0.0204429	0.0825628	0.0124061	0.0203055	0.0949945	-0.0168937	0.0102183	0.0193062	-0.0142379	-0.366403	-0.129287
Ureteric stroma +_P0_TSC--negative	Rpp21	0.0850388	-0.0149288	0.109956	0.590655	0.129011	0.0693378	0.0955948	0.161964	0.0938968	-0.770339	0.124838
Ureteric stroma +_P0_TSC--negative	Fbxo8	0.0148833	0.022559	0.0379366	-0.243069	0.0309748	-0.0130063	-0.000481035	0.0796668	0.0824581	-0.405639	-0.0360758
Ureteric stroma +_P0_TSC--negative	Zfp119a	0.0107853	-0.015888	0.00591452	0	-0.00811821	0.00509938	0.0365642	-0.00580672	-0.00610752	-0.366028	0.0416723
Ureteric stroma +_P0_TSC--negative	Atp6v1a	0.0211734	0.0466317	0.21987	-0.235071	0.111706	0.00625872	0.128994	0.0439217	-0.00841126	-0.467667	0.0650905
Ureteric stroma +_P0_TSC--negative	Irf2bpl	0.0813496	-0.0309915	0.0444381	0.440925	-0.0937756	-0.0173	-0.0424006	0.0489199	0.0212328	-0.46543	-0.0997867
Ureteric stroma +_P0_TSC--negative	Pygm	-0.00277713	-0.020429	-0.0200094	0	0.00220251	-0.0371759	0.0126662	0.00425285	-0.00460331	-0.401701	-0.0432205
Ureteric stroma +_P0_TSC--negative	Ogfrl1	0.0739414	0.300612	-0.083412	0.186177	0.225123	0.221686	0.169441	0.0907635	0.00483216	-0.529802	0.20807
Ureteric stroma +_P0_TSC--negative	Vta1	-0.0712342	0.0771912	-0.00398503	-0.118419	-0.0345099	0.0315137	-0.0386533	-0.0147438	-0.0411901	-0.621958	0.0649129
Ureteric stroma +_P0_TSC--negative	Sh3d19	-0.0394515	0.0145994	0.0438182	-0.143778	-0.0102314	0.00305304	0.0116173	0.0910422	0.0136518	-0.389752	-0.0108746
Ureteric stroma +_P0_TSC--negative	Lrp6	-0.0404204	0.0145248	0.182339	-0.150611	0.0205463	-0.0426614	0.0142286	-0.0713414	0.136288	-0.704832	-0.0708861
Ureteric stroma +_P0_TSC--negative	Ankrd12	-0.102196	-0.0469777	-0.0304253	-0.46024	0.0560871	-0.0415073	-0.0860691	-0.0765711	-0.166779	-0.558494	-0.210145
Ureteric stroma +_P0_TSC--negative	Arnt	0.0379862	-0.0661344	0.0282619	0.0360219	0.0366109	0.0182516	0.0179434	-0.0137834	-0.0542971	-0.4114	-0.0399951
Ureteric stroma +_P0_TSC--negative	Adgrl2	-0.115959	0.118453	0.0759071	-0.0514471	-0.126437	-0.0645988	-0.0370826	-0.102548	0.133064	-0.379432	0.0853537
Ureteric stroma +_P0_TSC--negative	Pigp	0.134527	0.0358909	0.223917	0.179829	-0.00869502	0.0387157	0.184591	0.0408082	0.0583532	-0.517376	0.205875
Ureteric stroma +_P0_TSC--negative	Rbm17	0.0311491	0.042463	-0.00412194	0.756212	0.109531	-0.0346604	-0.0131105	0.0608842	-0.00692715	-0.382673	0.365695
Ureteric stroma +_P0_TSC--negative	Fmo2	-0.000107384	0	0.039497	0	0.00251458	0	0.00485699	-0.0132846	0.00579956	-0.530596	0
Ureteric stroma +_P0_TSC--negative	Sult5a1	-0.0302518	0	0.00336042	0	0.140766	0.00514205	-0.0114961	0.0908323	0.00709002	-0.540682	-0.00324118
Ureteric stroma +_P0_TSC--negative	Mul1	0.0196254	-0.0661232	0.037933	0.0392456	-0.00757877	0.0140949	0.0567596	0.0105153	0.0316673	-0.711876	-0.0417535
Ureteric stroma +_P0_TSC--negative	Atg10	-0.00697752	-0.0140383	0.0286196	0.504936	-0.015306	0.00589028	0.0154162	0.0112636	0.0215091	-0.354778	0.0484361
Ureteric stroma +_P0_TSC--negative	Lbp	-0.062998	-0.120812	-0.126825	0.0327943	-0.0442447	-0.14382	-0.168821	-0.115325	-0.231133	-0.434573	0.149824
Ureteric stroma +_P0_TSC--negative	Col16a1	-0.147461	0.00536885	0.000663358	0	-0.040028	0.00483901	0.00346068	-0.0815422	-0.0102122	-0.770886	0.024183
Ureteric stroma +_P0_TSC--negative	Tppp3	0.0477086	-0.00233447	0.00732392	-0.0112594	-0.0583468	-0.0714645	-0.0295873	0.0485535	-0.0833063	-0.377645	-0.0796895
Ureteric stroma +_P0_TSC--negative	Amz2	0.0219183	0.133256	-0.0128479	-0.0509823	0.0460976	0.104596	0.0644419	0.0702373	0.0920146	-0.39494	-0.0132157
Ureteric stroma +_P0_TSC--negative	Gtf3c2	-0.0342618	-0.0143066	-0.00108584	-0.208613	-0.000151646	0.0523242	0.0480598	0.0347139	-0.101828	-0.421828	-0.019669
Ureteric stroma +_P0_TSC--negative	Prorsd1	0.106951	0.153072	0.149734	0.141807	0.0681568	0.0956842	0.157747	0.224676	0.0591216	-0.376836	0.00301335
Ureteric stroma +_P0_TSC--negative	Ssbp1	-0.0274107	-0.0165282	-0.134744	-0.229888	-0.153672	0.0948901	0.00563557	0.0540168	0.0613564	-0.386231	-0.056403
Ureteric stroma +_P0_TSC--negative	0610007P14Rik	0.0449325	-0.000508758	0.0842079	-0.163746	0.0907209	0.206325	0.0143583	0.0596553	0.0982364	-0.392818	-0.0538072
Ureteric stroma +_P0_TSC--negative	Akap9	-0.170176	0.106408	-0.00797949	-0.11009	-0.08786	0.0637159	-0.00115946	-0.0859798	-0.178751	-0.501544	-0.195845
Vasculature_P0_TSC--positive	Ndufa8	0.112309	-0.0543	0.2516	-0.587992	0.0416847	0.211174	0.265685	0.153342	0.0132139	0.19295	0.582381
Vasculature_P0_TSC--positive	Zfos1	0.15344	0.100375	0.161905	0.148106	0.318552	-0.155467	0.155751	0.226513	0.104215	0.247104	0.568619
Vasculature_P0_TSC--positive	Rplp1	0.20412	0.0748396	0.170035	0.616837	0.290781	0.138017	0.163968	0.305265	0.241569	0.378162	0.447618
Vasculature_P0_TSC--positive	Ctdsp1	0.193758	0.159122	0.183465	0.271213	0.142442	0.115732	0.143917	0.0602104	0.0204881	-0.111378	0.402542
Vasculature_P0_TSC--positive	Rps2	-0.0541754	-0.138732	-0.180688	0.400346	0.0296636	-0.0608844	-0.0547674	0.0932494	-0.0775378	0.298742	0.442846
Vasculature_P0_TSC--positive	Fundc1	-0.00596273	-0.0736153	0.164647	0.186668	0.0715331	0.0441164	-0.0451286	0.00293628	0.0341987	0.00850087	0.290812
Vasculature_P0_TSC--positive	Ppfibp1	0.00250521	-0.0450812	-0.0637665	-0.0407241	0.0600203	0.004022	-0.00455465	0.0729842	-0.214149	0.130773	0.336906
Vasculature_P0_TSC--positive	Mrps26	0.0993556	0.149299	0.288049	-0.830659	0.154316	0.15051	0.063641	0.225007	0.0914004	0.250488	0.508833
Vasculature_P0_TSC--positive	Eif3e	-0.123321	0.017013	-0.00159882	-0.484256	0.000613605	-0.0650187	0.0260623	-0.190962	0.0395825	0.615056	0.434771
Vasculature_P0_TSC--positive	Il33	0.281811	-0.0173343	-0.00548811	-0.210916	0.406537	0.546116	0.274681	0.319178	-0.0107026	0.854432	0.388305
Vasculature_P0_TSC--positive	Mut	0.10652	0.0683996	0.0417335	-0.258056	0.00193296	0.00528215	0.036538	0.037428	-0.0172894	-0.216649	0.375947
Vasculature_P0_TSC--positive	Aplnr	0	0	0	0.0302596	0	-0.00213811	0.00332578	0.00185634	-0.00964873	0	0.889949
[truncated: 259 more rows]
