# Supplementary material for: Progenitor translatome changes coordinated by Tsc1 increase perception of Wnt signals to end nephrogenesis
Source: Nat Commun. 2021 Nov 3;12:6332. doi: 10.1038/s41467-021-26626-9 (PMC8566581; doi:10.1038/s41467-021-26626-9)
Supplement: Supplementary file 12 — Supplementary Data 8. [file 41467_2021_26626_MOESM12_ESM.xlsx]

## Sheet: ReadMe
GO-Elite analysis of all NPC combined
Excel data graphed in Morpheus			https://software.broadinstitute.org/morpheus/
Each Tab contains the GoElite numerical output as well as heat maps

## Sheet: ClusteringZscoresBioMarkers_all
	column_clusters-flat	e14 Cap Mesenchyme	Cap Mesenchyme	e14 Pretubular Aggregate	Pretubular Aggregate	e14 Mid S-Shaped Body	Mid S-Shaped Body	e14 Distal Comma Shaped Body	Distal Comma Shaped Body	e14 Proximal Tubule	Proximal Tubule	Proximal tubule brush border cell(MCA)	e14 Loop of Henle	Loop of Henle	e14 Podocytes	Podocytes	Hepatocyte(MCA)	Epithelial cell(MCA)	Kidney	e14 Uteric Tip	Uteric Tip	e14 Collecting Duct	Collecting Duct	Principal cells of cortical collecting duct(MCA)	Kidney Medulla	Renal tubular cell(MCA)	Renal Cortical Epithelial Cells	e14 Nephrogenic Zone Stroma	Nephrogenic Zone Stroma	Stromal cell(MCA)	Myoblast(MCA)	Smooth muscle cell(MCA)	Osteoblast(MCA)	e14 Medullary Stroma	Medullary Stroma	e14 Cortical Stroma	Cortical Stroma	Eryth	Erythroblast(MCA)	Mo 6C-IIint Bl	proB CLP FL	CD71+	Mo 6C+II+ Bl	proB FrA FL	Myeloid progenitor cell(MCA)	Erythroid progenitor(MCA)	Proliferative neuron(MCA)	Proliferating Myocyte(MCA)	Kidney epithelial(MCA)
row_clusters-flat		2	2	3	3	3	3	3	3	3	3	3	3	3	3	3	3	1	3	3	3	3	3	3	3	3	3	3	3	3	3	3	3	3	3	3	3	3	1	3	3	3	3	3	1	1	1	1	1
Combes_C9	3	36.741	36.741	4.20632	4.20632	1.51788	1.51788	7.96929	7.96929	4.06983	4.06983	2.32715	6.98673	6.98673	1.30229	1.30229	2.41051	8.36596	0.966423	3.6978	3.6978	2.32469	2.32469	3.01007	1.547	7.31023	1.57678	5.98275	5.98275	5.82502	2.20031	3.4881	4.24901	0.48165	0.48165	-0.767207	-0.767207	7.37317	9.21568	0.277698	0.426757	0.243823	1.07245	0.330879	3.4881	5.39916	6.25372	6.77474	7.41829
Combes_C6	3	35.7573	35.7573	-0.126304	-0.126304	1.65468	1.65468	-0.506077	-0.506077	3.63801	3.63801	4.95846	6.6885	6.6885	-0.303029	-0.303029	2.42604	2.45323	0.637131	-0.590433	-0.590433	2.31614	2.31614	4.99407	-0.469025	7.10505	3.86905	8.40144	8.40144	7.18923	2.52613	2.53703	5.84932	3.87412	3.87412	1.94897	1.94897	3.1169	3.48783	-0.485837	-0.451597	-0.494031	-0.334396	-0.473283	-0.888981	0.253023	1.46961	0.273944	1.42765
Combes_C7	3	35.4741	35.4741	3.88642	3.88642	1.29129	1.29129	3.1547	3.1547	8.86121	8.86121	5.57754	7.0983	7.0983	1.13466	1.13466	4.26862	8.4325	1.423	2.40388	2.40388	2.06885	2.06885	3.18877	2.4355	11.3287	1.3484	6.36003	6.36003	5.37516	4.18674	2.42547	3.65578	1.06215	1.06215	0.408333	0.408333	7.14616	16.1157	2.28768	2.59782	0.0987985	4.03807	2.39728	4.20611	8.36093	4.3863	5.48412	5.48412
Combes_C0	3	31.2542	31.2542	-0.288825	-0.288825	8.37964	8.37964	15.6631	15.6631	19.623	19.623	13.5603	10.8921	10.8921	2.25712	2.25712	11.673	14.5628	5.64517	7.76738	7.76738	3.92943	3.92943	13.6535	3.70109	18.7864	2.79128	6.68527	6.68527	9.31287	5.05305	5.58394	6.69082	1.83948	1.83948	0.0853133	0.0853133	7.77995	7.67228	-0.189088	-0.0413413	-1.12973	0.572372	-0.136091	0.50606	6.09173	1.65296	2.60512	6.70906
Combes_C10	3	19.1403	19.1403	-0.364333	-0.364333	-1.36522	-1.36522	-1.45982	-1.45982	-0.562299	-0.562299	-0.43142	-0.398419	-0.398419	0.309343	0.309343	2.74805	3.37946	-1.14441	0.735258	0.735258	2.76009	2.76009	4.61033	0.179059	0.287533	0.978568	32.9146	32.9146	35.3315	22.2186	21.0655	21.0386	40.1996	40.1996	28.4077	28.4077	2.27031	0.255047	-0.661773	1.08348	-1.42507	1.18091	0.912232	0.694944	-1.34211	2.49977	1.57811	-1.30299
Jarmas_C0	3	19.1186	19.1186	-0.0839587	-0.0839587	2.87951	2.87951	-0.336408	-0.336408	-0.595495	-0.595495	-0.578621	-0.455539	-0.455539	-0.201434	-0.201434	4.59941	3.97981	-0.489579	-0.392483	-0.392483	-0.248572	-0.248572	1.18364	-0.311779	-0.590939	-0.308922	10.3901	10.3901	12.0832	1.1174	2.8374	1.8572	-0.443629	-0.443629	3.28014	3.28014	-0.658877	6.3145	-0.322954	-0.300193	-0.328401	-0.222285	-0.314609	7.97991	7.97991	2.9319	9.8056	9.8056
Jarmas_C4	3	13.3563	13.3563	-0.095395	-0.095395	-0.357463	-0.357463	-0.382231	-0.382231	-0.676611	-0.676611	3.96517	-0.51759	-0.51759	-0.228873	-0.228873	2.6753	5.00608	-0.556267	1.81261	1.81261	-0.282431	-0.282431	2.44419	2.48376	5.36633	-0.351002	4.31438	4.31438	3.27326	5.34943	9.89465	4.9147	-0.504057	-0.504057	5.95294	5.95294	-0.748625	1.13056	-0.366945	2.60578	-0.373134	-0.252564	2.45517	-0.671433	-0.671433	3.97915	6.96007	3.91025
Jarmas_C5	3	11.9025	11.9025	-0.132495	-0.132495	3.5622	3.5622	1.36782	1.36782	0.14118	0.14118	3.53388	4.90674	4.90674	-0.317883	-0.317883	2.20437	11.7465	0.537365	1.01019	1.01019	2.17313	2.17313	4.68004	-0.492016	6.69097	1.57895	9.66812	9.66812	11.8345	8.84209	9.9582	16.3398	3.63092	3.63092	4.08131	4.08131	-0.060349	0.924685	1.46759	-0.473733	-0.518247	-0.350787	-0.496483	-0.932557	0.156518	3.54809	2.37782	3.47805
Combes_C5	2	11.8619	11.8619	0.976731	0.976731	16.9195	16.9195	8.04891	8.04891	36.1789	36.1789	33.1241	5.83554	5.83554	5.27169	5.27169	17.0636	15.9764	15.1819	3.23501	3.23501	-0.320976	-0.320976	7.30363	3.73856	13.9906	5.61915	5.18778	5.18778	12.9595	7.54304	9.48384	12.3481	5.23955	5.23955	3.15665	3.15665	8.57161	13.2878	0.419642	-0.0965564	-0.944409	0.712265	-0.317852	6.16308	7.82346	12.3578	9.67891	11.3563
Combes_C2	2	11.4434	11.4434	6.06037	6.06037	9.89816	9.89816	21.8855	21.8855	5.45314	5.45314	4.8025	40.2809	40.2809	3.22287	3.22287	8.19318	13.7368	8.04881	17.0143	17.0143	5.52617	5.52617	17.5519	15.1799	18.3628	15.3412	2.88532	2.88532	9.01042	2.30306	5.98724	3.71745	1.33898	1.33898	0.825201	0.825201	4.89636	3.42711	1.25963	1.53486	-0.439243	3.97626	0.503289	0.0286325	-0.429722	-0.802598	-1.31357	5.16915
Jarmas_C6	3	8.57956	8.57956	-0.0738591	-0.0738591	-0.276764	-0.276764	-0.295941	-0.295941	-0.523862	-0.523862	1.47933	2.11459	2.11459	-0.177203	-0.177203	2.37591	7.06596	-0.430686	-0.34527	-0.34527	-0.218671	-0.218671	1.49262	-0.274274	5.32353	-0.271761	-0.328938	-0.328938	7.118	3.3646	3.37573	8.29272	-0.390264	-0.390264	7.84706	7.84706	2.92374	4.67859	6.78842	7.34122	-0.288897	10.0619	6.98211	1.42794	1.42794	1.48595	7.35655	5.38879
Combes_C1	2	7.21634	7.21634	2.20209	2.20209	31.9293	31.9293	10.1265	10.1265	55.402	55.402	34.252	6.51837	6.51837	-0.959114	-0.959114	18.5818	9.28867	13.4027	4.28258	4.28258	1.45753	1.45753	9.53307	3.43428	11.7619	7.03878	0.566473	0.566473	8.08259	3.51657	3.91352	4.63022	-0.626042	-0.626042	1.7641	1.7641	4.59322	2.17054	-0.859195	0.0299307	-1.56365	0.909763	-0.105181	-0.5713	1.67111	-1.60007	-2.40697	0.991115
Jarmas_C8	3	-0.480006	-0.480006	19.2466	19.2466	-0.583003	-0.583003	10.7138	10.7138	-1.10351	-1.10351	0.824414	5.1542	5.1542	5.0238	5.0238	2.94696	7.86579	0.210168	3.44278	3.44278	-0.460629	-0.460629	4.65369	1.16889	5.40784	1.19024	5.14062	5.14062	15.0396	15.5819	14.6977	10.691	2.87228	2.87228	1.40799	1.40799	3.79174	9.42356	-0.598467	-0.556289	-0.60856	-0.411917	1.14803	4.47885	7.26581	3.68481	2.67031	4.54732
Combes_C4	3	10.2247	10.2247	16.4253	16.4253	6.72585	6.72585	4.81533	4.81533	7.38939	7.38939	6.0501	11.334	11.334	1.87277	1.87277	6.43	14.5017	3.72	1.52802	1.52802	3.20684	3.20684	11.8079	5.30376	18.5972	2.34731	12.9201	12.9201	8.53139	7.43943	8.25989	6.86636	0.0915029	0.0915029	1.04065	1.04065	5.00639	5.90199	6.51755	8.6631	0.707319	12.0803	6.72585	-0.48703	1.10332	-1.2521	-0.465585	5.961
Combes_C3	3	0.306216	0.306216	3.33808	3.33808	2.81962	2.81962	34.2248	34.2248	0.0656768	0.0656768	0.711966	0.485515	0.485515	18.9592	18.9592	1.50988	8.39287	0.858563	3.35083	3.35083	-0.834264	-0.834264	2.33733	1.88646	2.69635	2.9096	2.82641	2.82641	8.78929	4.23545	5.29617	6.18165	4.02516	4.02516	0.134257	0.134257	5.73804	14.5257	-0.1399	1.02272	-0.173733	0.623072	0.881859	5.81613	8.41595	8.70708	10.6442	6.44191
Combes_C8	2	-0.81752	-0.81752	-0.264983	-0.264983	3.11904	3.11904	26.831	26.831	3.0486	3.0486	1.55286	21.3603	21.3603	4.17192	4.17192	5.36091	10.6141	5.75427	27.6532	27.6532	14.81	14.81	13.47	10.4259	10.2721	8.44619	-0.314047	-0.314047	4.22371	0.331337	1.99675	1.78871	0.0624885	0.0624885	0.256602	0.256602	5.36263	6.52597	0.983929	0.129613	-0.0513651	-0.701556	-0.99294	0.341687	1.99675	0.437377	-0.731042	8.74376
Combes_C11	3	8.9554	8.9554	2.21508	2.21508	1.30647	1.30647	9.5298	9.5298	2.7656	2.7656	2.62177	2.688	2.688	16.4898	16.4898	3.72773	12.6653	1.29138	10.4953	10.4953	0.590174	0.590174	5.74647	1.34512	8.08402	2.80895	6.477	6.477	9.70646	9.17263	10.336	11.6008	3.37041	3.37041	7.24327	7.24327	8.01626	13.2094	-0.167758	0.775544	-0.216025	1.91137	1.30647	9.58536	9.96069	5.71662	8.2246	8.60378
Jarmas_C1	1	1.2039	1.2039	-0.184688	-0.184688	-0.692062	-0.692062	6.09867	6.09867	-1.30994	-1.30994	-1.27282	-1.00207	-1.00207	1.83578	1.83578	0.778597	12.4108	-1.07695	0.310499	0.310499	-0.546796	-0.546796	-1.26596	-0.685835	-0.515401	-0.679552	0.409061	0.409061	0.0485509	0.261826	-0.515401	0.70367	0.0640787	0.0640787	-0.620185	-0.620185	7.7225	33.1267	-0.710418	-0.66035	0.678447	-0.488972	-0.692062	29.2963	28.5118	20.4107	21.6977	16.9424
Jarmas_C3	1	-0.411428	-0.411428	-0.133356	-0.133356	-0.499711	-0.499711	5.12531	5.12531	0.12815	0.12815	5.70874	0.673845	0.673845	-0.319949	-0.319949	6.40488	16.7138	-0.777625	0.995733	0.995733	-0.39482	-0.39482	2.41738	-0.495215	9.8824	-0.490678	-0.593913	-0.593913	2.18846	1.21773	1.22558	6.24717	-0.704639	-0.704639	-0.447811	-0.447811	2.84607	12.9751	-0.512965	-0.476813	1.4106	-0.353068	-0.499711	16.375	17.4571	25.6646	24.2145	26.4009
Jarmas_C9	1	-0.437131	-0.437131	-0.141687	-0.141687	-0.530929	-0.530929	4.76218	4.76218	-1.00495	-1.00495	-0.97647	0.547226	0.547226	-0.339937	-0.339937	-0.488166	8.38907	-0.826205	-0.662347	-0.662347	-0.419486	-0.419486	-0.971207	-0.526152	2.05991	-0.521332	-0.631016	-0.631016	0.664944	2.04966	1.04085	1.03881	-0.74866	-0.74866	-0.475787	-0.475787	8.0526	24.1356	1.30511	1.48289	-0.554203	2.30814	1.36794	14.2886	21.422	16.7575	18.5736	14.4556
Jarmas_C7	1	0.698474	0.698474	-0.232515	-0.232515	-0.871278	-0.871278	3.43545	3.43545	-1.64916	-1.64916	1.59391	0.355827	0.355827	1.26123	1.26123	1.31868	13.2549	-1.35584	3.59815	3.59815	-0.688395	-0.688395	-0.308476	0.313978	5.87821	-0.85553	0.930662	0.930662	0.103159	5.23045	4.62575	3.14205	-1.22858	-1.22858	0.520525	0.520525	5.4966	24.7001	-0.894388	0.391226	-0.909473	-0.615596	1.4625	19.029	17.1503	26.604	21.7883	19.2578
Jarmas_C2	3	8.00578	8.00578	-0.154101	-0.154101	1.17006	1.17006	1.01756	1.01756	-0.162185	-0.162185	1.81003	5.21931	5.21931	2.35449	2.35449	4.46831	9.62272	0.229448	0.682876	0.682876	-0.456237	-0.456237	2.79341	1.19102	6.41796	1.21246	9.61948	9.61948	19.0811	12.0091	6.41796	10.0998	1.67209	1.67209	-0.517471	-0.517471	-0.365927	4.96549	-0.59276	-0.550984	-0.602758	-0.40799	-0.577444	5.48013	6.41796	6.61986	6.50608	4.61122
Jarmas_C10	3	-0.213134	-0.213134	-0.069083	-0.069083	-0.258867	-0.258867	-0.276803	-0.276803	-0.489986	-0.489986	1.64935	-0.374827	-0.374827	-0.165744	-0.165744	1.00138	0.367533	-0.402836	-0.322943	-0.322943	-0.20453	-0.20453	1.66319	-0.256538	-0.486237	-0.254188	-0.307667	-0.307667	0.379888	-0.48749	-0.486237	4.15874	-0.365027	-0.365027	-0.231981	-0.231981	16.31	18.1697	18.6348	20.0773	18.3189	27.2289	15.2599	-0.486237	5.76007	-0.47482	-0.481195	-0.481195
		PTA/Comma clusters								Cap mesenchyme clusters
[truncated: 12 more columns]

## Sheet: BioMarkers, subset (Fig. 2N)
	UID		column_clusters-flat	Cap Mesenchyme	Pretubular Aggregate	Mid S-Shaped Body	Distal Comma Shaped Body	Proximal Tubule	Proximal tubule brush border cell(MCA)	Loop of Henle	Podocytes	Hepatocyte(MCA)	Epithelial cell(MCA)	Kidney	Uteric Tip	Collecting Duct	Principal cells of cortical collecting duct(MCA)	Renal Cortical Epithelial Cells	Kidney Medulla	Renal tubular cell(MCA)	Nephrogenic Zone Stroma	Stromal cell(MCA)	Myoblast(MCA)	Smooth muscle cell(MCA)	Osteoblast(MCA)	Medullary Stroma	Cortical Stroma	Eryth	Erythroblast(MCA)	Erythroid progenitor(MCA)	proB CLP FL	Myeloid progenitor cell(MCA)	Mo 6C-IIint Bl	Proliferative neuron(MCA)	Proliferating Myocyte(MCA)	Kidney epithelial(MCA)	Pancreatic acinar cell(MCA)	Trophoblast stem cell(MCA)	Neural Crest Stem Cells (E9.5)	Neutrophil(MCA)	T cell(MCA)	Myocyte(MCA)	Embryonic stem cell(MCA)	Premeiotic germ cell(MCA)	B cell(MCA)	Cycling cell(MCA)	Neuron(MCA)	Cartilage cell(MCA)
	row_clusters-flat			2	3	3	3	3	3	3	3	3	1	3	3	3	3	3	3	3	3	3	3	3	3	3	3	3	1	1	3	1	3	1	1	1	1	1	1	1	1	1	1	1	1	1	1	1
				CM	PTA	SSB	dRV	PT	PTbb	LOH	Pod	Hep	Epi	Kidney	Ubtip	CD	Prin.C	Epi-KC	Epi-KM	KTC	NZS	Str	Myo	SMC	OsteoB	Str-M	Str-C	Eryth	ErythB	ECP	ProB	MCP	Myeloid	NB	MyoB	Epi-K	Pan	TSC	NCSC	Neutrophil	T-cell	Myo	ESC	PGC	B-Cell	CC	Neuron	Cartilage
6	Jarmas_C0	C0	3	19.1186	-0.0839587	2.87951	-0.336408	-0.595495	-0.578621	-0.455539	-0.201434	4.59941	3.97981	-0.489579	-0.392483	-0.248572	1.18364	-0.308922	-0.311779	-0.590939	10.3901	12.0832	1.1174	2.8374	1.8572	-0.443629	3.28014	-0.658877	6.3145	7.97991	-0.300193	7.97991	-0.322954	2.9319	9.8056	9.8056	4.56612	9.74943	2.47027	4.27057	8.49858	13.9808	11.5702	6.28463	6.29526	4.52802	4.59553	14.9181
22	Jarmas_C2	C2	3	8.00578	-0.154101	1.17006	1.01756	-0.162185	1.81003	5.21931	2.35449	4.46831	9.62272	0.229448	0.682876	-0.456237	2.79341	1.21246	1.19102	6.41796	9.61948	19.0811	12.0091	6.41796	10.0998	1.67209	-0.517471	-0.365927	4.96549	6.41796	-0.550984	5.48013	-0.59276	6.61986	6.50608	4.61122	2.67896	4.57653	-0.440637	6.85285	11.8554	11.0673	1.7791	4.55936	8.20814	7.35263	2.70381	2.69134
5	Jarmas_C4	C4	3	13.3563	-0.095395	-0.357463	-0.382231	-0.676611	3.96517	-0.51759	-0.228873	2.6753	5.00608	-0.556267	1.81261	-0.282431	2.44419	-0.351002	2.48376	5.36633	4.31438	3.27326	5.34943	9.89465	4.9147	-0.504057	5.95294	-0.748625	1.13056	-0.671433	2.60578	-0.671433	-0.366945	3.97915	6.96007	3.91025	-0.669699	2.36627	0.949183	1.31947	6.22776	5.03557	0.866132	2.35683	0.0729864	10.4027	16.0647	6.91761
7	Jarmas_C5	C5	3	11.9025	-0.132495	3.5622	1.36782	0.14118	3.53388	4.90674	-0.317883	2.20437	11.7465	0.537365	1.01019	2.17313	4.68004	1.57895	-0.492016	6.69097	9.66812	11.8345	8.84209	9.9582	16.3398	3.63092	4.08131	-0.060349	0.924685	0.156518	-0.473733	-0.932557	1.46759	3.54809	2.37782	3.47805	0.161684	-0.927734	-0.723253	2.75986	5.31814	8.16471	0.182626	0.161684	5.46185	0.924094	3.46434	1.26149
15	Jarmas_C6	C6	3	8.57956	-0.0738591	-0.276764	-0.295941	-0.523862	1.47933	2.11459	-0.177203	2.37591	7.06596	-0.430686	-0.34527	-0.218671	1.49262	-0.271761	-0.274274	5.32353	-0.328938	7.118	3.3646	3.37573	8.29272	-0.390264	7.84706	2.92374	4.67859	1.42794	7.34122	1.42794	6.78842	1.48595	7.35655	5.38879	3.38694	1.44053	-0.802502	6.50141	3.22398	8.46732	3.43257	3.38694	3.30868	13.663	7.335	5.35592
9	Jarmas_C8	C8	3	-0.480006	19.2466	-0.583003	10.7138	-1.10351	0.824414	5.1542	5.0238	2.94696	7.86579	0.210168	3.44278	-0.460629	4.65369	1.19024	1.16889	5.40784	5.14062	15.0396	15.5819	14.6977	10.691	2.87228	1.40799	3.79174	9.42356	7.26581	-0.556289	4.47885	-0.598467	3.68481	2.67031	4.54732	6.35847	2.64543	1.36475	8.82345	10.4429	9.48378	2.68287	3.56445	11.3322	1.91892	0.785632	5.44656
18	Jarmas_C1	C1	1	1.2039	-0.184688	-0.692062	6.09867	-1.30994	-1.27282	-1.00207	1.83578	0.778597	12.4108	-1.07695	0.310499	-0.546796	-1.26596	-0.679552	-0.685835	-0.515401	0.409061	0.0485509	0.261826	-0.515401	0.70367	0.0640787	-0.620185	7.7225	33.1267	28.5118	-0.66035	29.2963	-0.710418	20.4107	21.6977	16.9424	20.7256	19.9965	20.1822	17.9754	15.2347	14.886	19.3767	12.8605	32.4927	14.9159	6.61542	6.59187
19	Jarmas_C3	C3	1	-0.411428	-0.133356	-0.499711	5.12531	0.12815	5.70874	0.673845	-0.319949	6.40488	16.7138	-0.777625	0.995733	-0.39482	2.41738	-0.490678	-0.495215	9.8824	-0.593913	2.18846	1.21773	1.22558	6.24717	-0.704639	-0.447811	2.84607	12.9751	17.4571	-0.476813	16.375	-0.512965	25.6646	24.2145	26.4009	18.591	17.5555	5.66862	12.3395	16.3622	17.4032	16.6098	15.3364	18.96	19.6058	18.6956	15.3803
21	Jarmas_C7	C7	1	0.698474	-0.232515	-0.871278	3.43545	-1.64916	1.59391	0.355827	1.26123	1.31868	13.2549	-1.35584	3.59815	-0.688395	-0.308476	-0.85553	0.313978	5.87821	0.930662	0.103159	5.23045	4.62575	3.14205	-1.22858	0.520525	5.4966	24.7001	17.1503	0.391226	19.029	-0.894388	26.604	21.7883	19.2578	24.7359	14.7367	18.8927	14.9228	16.4103	17.4757	12.9732	14.6909	24.1939	16.9026	16.6758	5.92487
20	Jarmas_C9	C9	1	-0.437131	-0.141687	-0.530929	4.76218	-1.00495	-0.97647	0.547226	-0.339937	-0.488166	8.38907	-0.826205	-0.662347	-0.419486	-0.971207	-0.521332	-0.526152	2.05991	-0.631016	0.664944	2.04966	1.04085	1.03881	-0.74866	-0.475787	8.0526	24.1356	21.422	1.48289	14.2886	1.30511	16.7575	18.5736	14.4556	14.3299	15.3957	14.5474	12.9749	13.151	9.86937	9.33729	8.20005	25.4889	15.4508	5.17163	1.05637
23	Jarmas_C10	C10	3	-0.213134	-0.069083	-0.258867	-0.276803	-0.489986	1.64935	-0.374827	-0.165744	1.00138	0.367533	-0.402836	-0.322943	-0.20453	1.66319	-0.254188	-0.256538	-0.486237	-0.307667	0.379888	-0.48749	-0.486237	4.15874	-0.365027	-0.231981	16.31	18.1697	5.76007	20.0773	-0.486237	18.6348	-0.47482	-0.481195	-0.481195	-0.484981	-0.483722	0.618902	2.41995	0.702583	-0.626483	1.62895	-0.484981	-0.707611	29.642	-0.48246	-0.483722
1	Combes_C9		3	36.741	4.20632	1.51788	7.96929	4.06983	2.32715	6.98673	1.30229	2.41051	8.36596	0.966423	3.6978	2.32469	3.01007	1.57678	1.547	7.31023	5.98275	5.82502	2.20031	3.4881	4.24901	0.48165	-0.767207	7.37317	9.21568	5.39916	0.426757	3.4881	0.277698	6.25372	6.77474	7.41829	5.42106	6.72363	5.47867	5.82478	5.8903	4.4027	1.63886	2.86652	11.8413	7.14417	2.25581	1.60154
2	Combes_C6		3	35.7573	-0.126304	1.65468	-0.506077	3.63801	4.95846	6.6885	-0.303029	2.42604	2.45323	0.637131	-0.590433	2.31614	4.99407	3.86905	-0.469025	7.10505	8.40144	7.18923	2.52613	2.53703	5.84932	3.87412	1.94897	3.1169	3.48783	0.253023	-0.451597	-0.888981	-0.485837	1.46961	0.273944	1.42765	0.258211	1.41124	1.6323	0.47875	-0.537064	2.42604	1.43594	1.40311	1.08974	-0.613849	0.268671	1.41124
3	Combes_C7		3	35.4741	3.88642	1.29129	3.1547	8.86121	5.57754	7.0983	1.13466	4.26862	8.4325	1.423	2.40388	2.06885	3.18877	1.3484	2.4355	11.3287	6.36003	5.37516	4.18674	2.42547	3.65578	1.06215	0.408333	7.14616	16.1157	8.36093	2.59782	4.20611	2.28768	4.3863	5.48412	5.48412	7.20085	6.63148	14.8987	4.67279	4.74009	3.80456	5.50723	4.2256	9.04526	5.64249	3.66689	1.26241
4	Combes_C0		3	31.2542	-0.288825	8.37964	15.6631	19.623	13.5603	10.8921	2.25712	11.673	14.5628	5.64517	7.76738	3.92943	13.6535	2.79128	3.70109	18.7864	6.68527	9.31287	5.05305	5.58394	6.69082	1.83948	0.0853133	7.77995	7.67228	6.09173	-0.0413413	0.50606	-0.189088	1.65296	2.60512	6.70906	6.62663	7.16429	0.86982	3.99492	3.23493	1.35084	0.565093	0.517739	7.28629	0.789593	1.56464	4.10207
8	Combes_C10		3	19.1403	-0.364333	-1.36522	-1.45982	-0.562299	-0.43142	-0.398419	0.309343	2.74805	3.37946	-1.14441	0.735258	2.76009	4.61033	0.978568	0.179059	0.287533	32.9146	35.3315	22.2186	21.0655	21.0386	40.1996	28.4077	2.27031	0.255047	-1.34211	1.08348	0.694944	-0.661773	2.49977	1.57811	-1.30299	1.5267	1.54374	-1.27883	4.6472	2.88305	10.0742	-0.46781	-1.33239	1.08653	7.02804	2.79246	6.45752
16	Combes_C5		2	11.8619	0.976731	16.9195	8.04891	36.1789	33.1241	5.83554	5.27169	17.0636	15.9764	15.1819	3.23501	-0.320976	7.30363	5.61915	3.73856	13.9906	5.18778	12.9595	7.54304	9.48384	12.3481	5.23955	3.15665	8.57161	13.2878	7.82346	-0.0965564	6.16308	0.419642	12.3578	9.67891	11.3563	8.58095	5.05109	7.80418	8.10122	5.77182	10.3875	3.96254	3.11161	8.2719	10.382	11.5418	6.24311
11	Combes_C2		2	11.4434	6.06037	9.89816	21.8855	5.45314	4.8025	40.2809	3.22287	8.19318	13.7368	8.04881	17.0143	5.52617	17.5519	15.3412	15.1799	18.3628	2.88532	9.01042	2.30306	5.98724	3.71745	1.33898	0.825201	4.89636	3.42711	-0.429722	1.53486	0.0286325	1.25963	-0.802598	-1.31357	5.16915	5.09495	3.73747	-0.478783	3.02216	2.28534	1.02603	0.551725	-0.878749	1.17075	1.07701	-0.85997	0.512673
10	Combes_C4		3	10.2247	16.4253	6.72585	4.81533	7.38939	6.0501	11.334	1.87277	6.43	14.5017	3.72	1.52802	3.20684	11.8079	2.34731	5.30376	18.5972	12.9201	8.53139	7.43943	8.25989	6.86636	0.0915029	1.04065	5.00639	5.90199	1.10332	8.6631	-0.48703	6.51755	-1.2521	-0.465585	5.961	6.69299	3.51973	0.112767	1.19513	4.07882	2.69983	0.345237	-0.481705	0.900027	7.12878	-0.470983	2.72051
14	Combes_C11		3	8.9554	2.21508	1.30647	9.5298	2.7656	2.62177	2.688	16.4898	3.72773	12.6653	1.29138	10.4953	0.590174	5.74647	2.80895	1.34512	8.08402	6.477	9.70646	9.17263	10.336	11.6008	3.37041	7.24327	8.01626	13.2094	9.96069	0.775544	9.58536	-0.167758	5.71662	8.2246	8.60378	10.3765	8.90832	8.51419	8.68558	5.59857	5.78188	5.97936	5.10852	9.24124	7.25291	4.0288	4.00416
17	Combes_C1		2	7.21634	2.20209	31.9293	10.1265	55.402	34.252	6.51837	-0.959114	18.5818	9.28867	13.4027	4.28258	1.45753	9.53307	7.03878	3.43428	11.7619	0.566473	8.08259	3.51657	3.91352	4.63022	-0.626042	1.7641	4.59322	2.17054	1.67111	0.0299307	-0.5713	-0.859195	-1.60007	-2.40697	0.991115	3.93782	2.0841	-0.656162	1.69712	-0.082988	-0.995482	-2.39865	-2.05708	-0.194654	-1.40479	-2.03866	0.205922
12	Combes_C3		3	0.306216	3.33808	2.81962	34.2248	0.0656768	0.711966	0.485515	18.9592	1.50988	8.39287	0.858563	3.35083	-0.834264	2.33733	2.9096	1.88646	2.69635	2.82641	8.78929	4.23545	5.29617	6.18165	4.02516	0.134257	5.73804	14.5257	8.41595	1.02272	5.81613	-0.1399	8.70708	10.6442	6.44191	8.4474	4.82082	13.0127	8.45928	7.0127	8.01429	4.88887	3.75588	14.477	10.6087	6.93913	3.77561
13	Combes_C8		2	-0.81752	-0.264983	3.11904	26.831	3.0486	1.55286	21.3603	4.17192	5.36091	10.6141	5.75427	27.6532	14.81	13.47	8.44619	10.4259	10.2721	-0.314047	4.22371	0.331337	1.99675	1.78871	0.0624885	0.256602	5.36263	6.52597	1.99675	0.129613	0.341687	0.983929	0.437377	-0.731042	8.74376	7.5422	4.244	4.37839	3.99189	2.13818	-1.54035	1.51184	0.352092	4.57813	1.09509	-0.738755	0.362552

## Sheet: Clustering-Zscores-TFTargets
	UID	column_clusters-flat	E2F	miR373	HCC-G1S	Sox2	Myogenin	TBP	Nrf1	FOS	YY1	RBL2	E2F4	E2F1	miR34	HCC-G2M	E2F1	HIF1	HIFALPHA	SP1	SP1	Oct4	HNF1a	MyoD	p53	RXR/RAR	RXR/RAR	RXR/RAR	miR155	let7	CREB1	CREB1	STAT1	HSF1	MyoD	MyoG	FOXO3	miR124	SRF	TBP	let7	E2F4	TCF1	TCF1	FOXA2	Nanog	FOXM1	NR2F2	TCF1
	row_clusters-flat		4	4	4	4	4	4	4	4	4	4	4	3	3	3	3	2	2	2	2	2	2	2	2	2	2	2	2	2	2	2	2	2	2	2	2	2	2	2	2	2	2	2	2	2	2	2	2
13	Jarmas_C0	2	-0.116996	-0.237213	-0.398545	-0.786045	-0.3897	-0.222231	1.62666	-0.482811	0.156318	-0.485718	1.66013	-0.0978734	-0.605408	-0.473988	-0.0906092	8.45412	5.21645	-0.177532	-0.181358	2.79241	-0.202816	-0.279887	-0.199399	-0.15259	-0.199399	-0.215952	-0.375133	-0.398545	-0.0739758	-0.0978734	5.47358	5.15928	4.83457	3.31506	-0.0906092	-0.310339	-0.428935	-0.219114	2.04189	-0.15259	-0.104635	-0.0978734	-0.133413	-0.589863	-0.0739758	-0.110987	-0.110987
15	Jarmas_C4	2	-0.124104	-0.251624	-0.422756	-0.833798	4.47781	-0.235732	-0.897449	-0.512142	0.0350164	-0.515226	-0.504354	-0.103819	-0.642187	-0.502783	-0.0961138	3.84933	2.24598	-0.188317	-0.192376	-0.343099	-0.215138	-0.29689	-0.211513	-0.16186	-0.211513	-0.229071	2.14089	-0.422756	-0.0784699	-0.103819	-0.188317	6.59162	-0.211513	-0.29689	-0.0961138	-0.329192	-0.454993	-0.232425	-0.437365	-0.16186	-0.110992	-0.103819	-0.141518	2.6449	-0.0784699	-0.11773	-0.11773
7	Jarmas_C6	2	-0.105445	-0.213794	-0.359197	2.22655	2.52588	-0.200291	-0.762522	-0.435144	1.60271	-0.437765	-0.428527	-0.0882105	-0.545638	-0.427192	-0.0816636	-0.208496	2.76774	-0.160005	-0.163453	-0.291516	-0.182793	-0.252254	-0.179713	-0.137525	-0.179713	-0.194631	-0.338097	-0.359197	-0.0666724	-0.0882105	-0.160005	-0.483836	-0.179713	-0.252254	-0.0816636	-0.2797	-0.386587	-0.197481	-0.371609	-0.137525	-0.0943051	-0.0882105	-0.120242	1.39222	-0.0666724	-0.10003	-0.10003
9	Jarmas_C2	2	-0.247038	1.51468	0.365779	2.11728	1.6455	-0.469243	3.50825	0.982879	1.68322	-1.0256	1.02842	-0.20666	-1.27832	-1.00083	-0.191322	1.57795	4.54454	2.31412	2.24954	0.799661	4.28208	2.8302	-0.421032	2.80472	1.97429	1.75669	0.489126	0.365779	-0.1562	-0.20666	-0.37486	-0.23007	-0.421032	1.11961	-0.191322	-0.655283	1.34133	-0.46266	-0.870608	-0.322194	-0.220939	-0.20666	-0.281703	0.405021	-0.1562	-0.234351	-0.234351
10	Jarmas_C5	2	-0.213274	-0.432419	-0.726512	0.0231823	0.71697	-0.405108	1.17926	1.43564	0.0941049	-0.885422	0.30851	-0.178415	-0.172622	0.314781	-0.165173	-0.421704	0.875172	2.78626	2.71393	1.12508	5.07791	3.44649	2.40677	3.3382	2.40677	2.16535	0.797933	0.669774	-0.134851	-0.178415	-0.323625	2.15604	-0.363487	-0.510209	-0.165173	-0.565721	-0.78191	-0.399425	-0.751616	-0.278158	-0.190741	-0.178415	-0.2432	0.833604	-0.134851	-0.20232	-0.20232
8	Jarmas_C8	2	3.85933	1.5325	1.59615	1.52184	-0.817005	-0.465907	0.00364155	1.00429	-0.935298	-0.0159164	0.0265585	-0.205191	0.352119	4.13872	-0.189962	3.67707	3.25095	7.75182	7.57309	5.29435	1.94662	1.13591	1.99423	2.82913	-0.418039	-0.452741	0.503821	0.380303	-0.15509	-0.205191	-0.372195	1.60409	-0.418039	-0.586781	5.10816	4.01554	1.36367	-0.459371	-0.864419	-0.319904	-0.219368	-0.205191	-0.2797	-0.405545	-0.15509	-0.232685	-0.232685
2	Jarmas_C1	1	2.59835	2.21249	4.05737	4.05042	1.52674	4.00397	3.88218	2.91657	3.67643	3.60139	3.73686	13.7781	11.0046	7.43611	7.32964	2.30321	1.80989	1.4191	3.26755	0.118971	-0.59657	-0.823266	-0.586518	-0.448832	-0.586518	-0.635206	-0.178456	-0.300681	-0.217594	-0.287887	-0.522197	-0.926816	-0.586518	0.411686	-0.26652	0.202176	-0.450565	2.5045	2.15952	-0.448832	-0.307778	-0.287887	-0.392425	-1.13925	-0.217594	-0.326461	-0.326461
11	Jarmas_C3	2	-0.234474	1.64688	-0.79873	0.413184	1.81805	-0.445377	-0.456682	2.19494	5.87351	6.36294	3.32709	-0.19615	3.02473	3.34307	-0.181591	3.88804	0.672128	-0.355794	-0.363462	0.912905	-0.406468	-0.560925	-0.399619	-0.305808	-0.399619	-0.432792	0.597255	1.74375	-0.148256	-0.19615	-0.355794	-1.07588	-0.399619	-0.560925	-0.181591	-0.621955	2.68939	-0.439129	-0.826329	-0.305808	-0.209702	-0.19615	-0.267375	3.16265	-0.148256	-0.222432	-0.222432
3	Jarmas_C7	1	1.97006	2.69133	5.64664	3.06183	2.20997	1.71986	5.22224	3.54036	4.60285	2.91403	3.04927	13.9576	10.0997	7.26249	8.94635	0.373442	0.244244	-0.645419	0.887822	-0.304538	-0.737341	-0.012187	-0.724917	-0.554742	-0.724917	-0.785094	0.142191	-0.739357	-0.26894	-0.35582	-0.645419	0.172249	-0.724917	-0.012187	-0.329411	-0.220534	-0.23878	0.485176	3.30532	-0.554742	-0.380403	-0.35582	-0.485025	0.765663	-0.26894	-0.403496	-0.403496
1	Jarmas_C9	1	7.52052	3.32198	1.42211	2.46525	3.84868	3.61275	4.30294	2.75305	0.409054	2.72439	1.85683	13.729	9.41515	8.67824	4.82021	-0.512134	-0.80123	-0.393023	2.11084	0.698904	-0.448998	-0.619617	-0.441432	-0.337806	-0.441432	-0.478077	-0.830474	-0.882304	-0.163769	-0.216673	-0.393023	-0.326226	-0.441432	-0.619617	-0.200592	0.786942	0.122657	-0.485077	1.31619	-0.337806	-0.231644	-0.216673	-0.295352	0.269345	-0.163769	-0.245706	-0.245706
12	Jarmas_C10	2	-0.101304	4.6849	-0.345091	-0.680619	2.65703	-0.192425	-0.732576	-0.418055	-0.825567	-0.420573	-0.411698	-0.0847463	-0.524209	2.06263	-0.0784565	4.81339	-0.313381	-0.153721	-0.157034	-0.280067	-0.175614	-0.242348	-0.172655	-0.132124	-0.172655	-0.186988	-0.324819	-0.345091	-0.064054	-0.0847463	-0.153721	-0.464835	-0.172655	-0.242348	-0.0784565	-0.268715	-0.371405	-0.189726	-0.357015	-0.132124	-0.0906015	-0.0847463	-0.115519	-0.510749	-0.064054	-0.0961015	-0.0961015
22	Combes_C0	3	-0.449679	-0.911738	1.1584	2.58963	1.93978	2.7398	-0.630043	0.375178	-2.7821	-1.3124	-1.2614	2.33723	1.70897	3.28847	2.58243	3.71539	-0.651729	0.815598	0.769416	2.88644	0.532456	1.783	0.567963	2.89733	1.90232	2.86781	1.41308	3.17606	-0.284329	2.33723	-0.68235	0.956401	0.567963	-0.122836	2.58243	-0.332427	-1.02275	2.80261	0.366865	-0.586484	2.1361	2.33723	1.47883	1.87038	-0.284329	-0.426584	1.96662
17	Combes_C1	3	-0.570529	-0.261112	1.27547	1.20206	1.93866	3.69443	-0.988672	-1.01975	-3.47618	-1.92629	-1.41549	1.68719	0.624849	-0.0467089	-0.441854	3.46317	2.9532	-0.865731	1.45521	1.71689	5.29038	2.43583	3.28529	2.03492	2.22088	2.87991	5.57207	4.49443	-0.360742	-0.477278	0.329176	0.593917	0.0920481	-0.604724	1.89594	-0.140732	-0.593918	1.83892	2.65974	-0.744102	7.58881	6.01614	7.29289	4.09127	2.50222	3.27687	3.27687
19	Combes_C10	3	-0.535244	0.816964	-1.2536	3.83013	2.8762	4.05721	-2.48257	-2.20881	-4.11273	-0.813063	-1.6957	-0.44776	-0.870412	1.67934	-0.414528	1.86694	1.47559	2.99442	2.89693	1.31873	2.40618	0.333929	2.47867	2.25296	3.60897	3.18848	4.3296	4.44342	2.70174	4.14914	2.99442	1.38095	1.34837	1.14112	-0.414528	0.0378273	3.33928	4.14322	1.97107	-0.698082	1.6714	1.85069	-0.610351	1.58508	-0.338431	-0.507756	1.51946
16	Combes_C11	3	4.39769	3.70432	2.83932	1.25223	1.47679	1.46809	-1.83637	-1.33094	-1.59486	2.3235	2.48058	7.47766	4.05447	3.7588	5.99719	3.86078	5.16015	2.36852	1.19807	3.15104	2.78992	4.13095	2.874	5.60725	4.84042	5.21092	2.74113	2.34376	2.25172	1.47962	0.16103	1.22863	1.89079	2.0245	-0.481147	2.78975	0.489318	0.626888	0.686605	0.473234	-0.555628	-0.51972	-0.708441	-0.422289	-0.392821	-0.589358	-0.589358
20	Combes_C2	3	-0.478494	-0.970163	2.17226	2.07195	1.64524	2.47748	-1.29865	-1.44911	-3.34508	-0.419156	-0.877811	-0.400286	-0.363374	0.201508	-0.370577	1.22316	2.00294	2.09678	2.02181	1.0118	1.64293	2.44682	0.441779	4.29981	2.95635	4.92386	1.82829	4.70709	3.07919	2.15639	-0.726076	0.649758	0.441779	0.651065	-0.370577	0.352119	-0.574823	1.39336	1.37851	-0.624067	1.96371	2.15639	1.33093	3.21881	-0.302549	-0.45392	-0.45392
5	Combes_C3	1	1.68074	4.3671	6.04466	4.13452	2.98757	0.235539	0.611517	0.158742	-0.517672	2.7666	2.90738	7.33077	11.1663	3.46713	5.19682	0.154119	-0.0648319	2.12377	0.656283	1.03979	-0.822986	0.673586	1.72443	2.68818	2.99121	3.80443	1.1881	-0.34023	3.10708	4.75479	-0.720386	1.16623	2.99121	0.673586	2.41458	2.00789	1.23035	0.264273	2.03245	4.34186	-0.424588	-0.397149	-0.541362	1.97088	-0.300178	-0.450363	-0.450363
21	Combes_C4	3	-0.279916	-0.56754	1.18114	0.345437	0.158717	1.36949	-1.50411	-1.15514	-2.28115	-1.1621	-1.13757	-0.234165	-1.44846	-0.232929	-0.216785	1.27336	1.48071	1.95247	4.22063	1.8476	3.67897	2.3549	3.75815	2.3993	1.64054	5.35173	2.50051	0.113804	5.51876	4.07197	6.70692	1.11175	1.64054	-0.669637	-0.216785	0.622903	1.95353	-0.524236	-0.986479	-0.365076	-0.250344	-0.234165	-0.319195	-0.681684	-0.176989	-0.265541	-0.265541
18	Combes_C5	3	1.09728	1.06313	3.42159	1.93002	2.03831	2.53497	3.12643	1.22346	0.531188	-0.398903	0.838804	1.68356	6.85897	5.40673	0.574163	1.19523	2.35134	1.94682	1.83885	1.40224	3.13617	4.23828	1.99563	4.38013	4.50569	4.45996	5.39793	4.37045	4.40703	4.23565	-0.16652	2.81006	1.36811	2.44575	3.33061	1.69678	0.608641	0.340984	1.84789	0.28427	5.03987	2.95961	2.5625	2.76489	4.40703	3.51694	4.6424
14	Combes_C6	2	-0.205032	-0.41571	2.20538	1.65064	0.801282	4.78296	-0.775193	1.5619	-1.67089	-0.851209	-0.833247	-0.17152	-1.06096	-0.830651	-0.15879	2.07966	2.55789	-0.31112	2.84799	1.21617	-0.35543	-0.490494	-0.349441	-0.26741	-0.349441	-0.378449	2.42418	0.753471	-0.129641	-0.17152	-0.31112	1.23222	2.53118	1.56667	-0.15879	1.31351	-0.751697	4.86157	-0.722573	-0.26741	-0.183371	-0.17152	-0.233803	0.951197	-0.129641	-0.194503	-0.194503
6	Combes_C7	1	4.44111	1.55381	7.93028	2.81446	2.28343	4.33279	0.126482	-1.13239	-0.896259	2.41444	2.53813	8.36184	13.19	1.9486	5.94883	0.40346	-0.505017	-0.635876	2.48952	0.609443	2.08198	1.03731	0.713955	1.31781	0.713955	0.545765	1.71195	0.731996	-0.264963	-0.350559	-0.635876	0.231857	2.14211	0.0174133	-0.32454	1.65099	-0.866471	1.81583	0.611982	5.0465	-0.374779	-0.350559	-0.477853	0.347462	-0.264963	-0.39753	-0.39753
23	Combes_C8	3	-0.388453	1.79888	1.00068	1.42923	0.289875	0.641974	-2.05414	-0.318283	-1.81037	-0.97405	-0.274633	2.80033	3.15491	3.00423	3.07471	0.557785	-1.20166	1.13588	2.776	2.73126	0.837746	-0.929287	2.41177	1.49969	2.41177	3.54213	2.86482	3.32461	-0.245616	-0.324962	-0.589446	1.69572	-0.662049	-0.929287	-0.300843	0.95155	2.18024	-0.727507	0.878881	-0.506632	-0.347413	-0.324962	-0.442961	1.21859	-0.245616	-0.368503	-0.368503
4	Combes_C9	1	-0.386181	4.4195	0.242619	5.12348	3.49211	2.04188	1.38323	1.63657	-2.12487	0.965904	0.397787	5.9632	9.42955	11.5901	3.09574	1.90329	-1.19463	-0.585998	-0.598627	1.80254	-0.669457	0.179983	-0.658177	1.51411	0.887509	0.715007	1.24205	1.80075	-0.24418	-0.323061	-0.585998	0.560006	2.43319	0.179983	-0.299083	-1.02437	0.0341641	0.684085	2.40686	1.51411	-0.345381	-0.323061	-0.44037	1.24819	-0.24418	-0.366348	-0.366348
[truncated: 13 more columns]

## Sheet: Clustering-Zscores-WikiPathways
		UID	column_clusters-flat	Hypertrophy Model:WP202	Alpha6-Beta4 Integrin Signaling Pathway:WP488	Eicosanoid Synthesis:WP318	Selenium Micronutrient Network:WP1272	SIDS Susceptibility Pathways:WP1266	Myometrial Relaxation and Contraction Pathways:WP385	Matrix Metalloproteinases:WP441	Prostaglandin Synthesis and Regulation:WP374	Lung fibrosis:WP3632	Wnt Signaling Pathway:WP403	Wnt Signaling Pathway and Pluripotency:WP723	Wnt Signaling in Kidney Disease:WP3857	Wnt Signaling Pathway NetPath:WP539	Delta-Notch Signaling Pathway:WP265	Notch Signaling Pathway:WP29	BMP Signaling Pathway in Eyelid Development:WP3663	Heart Development:WP2067	Focal Adhesion:WP85	Focal Adhesion-PI3K-Akt-mTOR-signaling pathway:WP2841	Osteoblast:WP238	Inflammatory Response Pathway:WP458	Dysregulated miRNA Targeting in Insulin/PI3K-AKT Signaling:WP3855	Striated Muscle Contraction:WP216	Gene regulatory network modelling somitogenesis :WP2852	Neural Crest Differentiation:WP2074	Id Signaling Pathway:WP512	Factors and pathways affecting insulin-like growth factor (IGF1)-Akt signaling:WP3675	Spinal Cord Injury:WP2432	Endochondral Ossification:WP1270	Oxidative Stress:WP412	Retinol metabolism:WP1259	Glutathione and one carbon metabolism:WP730	One carbon metabolism and related pathways:WP1770	Glutathione metabolism:WP164	Glycolysis and Gluconeogenesis:WP157	Glucuronidation:WP1241	Alanine and aspartate metabolism:WP240	Fatty Acid Beta Oxidation:WP1269	PPAR signaling pathway:KEGG-mmu03320:WP2316	Mitochondrial LC-Fatty Acid Beta-Oxidation:WP401	Polyol pathway:WP1265	Keap1-Nrf2:WP1245	Synthesis and Degradation of Ketone Bodies:WP543	Cholesterol Biosynthesis:WP103	Proteasome Degradation:WP519	mRNA processing:WP310
		row_clusters-flat		2	2	2	2	2	2	2	2	2	2	2	2	2	2	2	2	2	2	2	2	2	2	2	2	2	2	2	2	2	2	2	2	2	2	2	2	2	2	2	2	2	2	2	2	2	2
	4	Jarmas_C0	1	-0.242644	-0.446487	-0.236473	-0.223631	-0.422183	-0.676806	-0.292479	-0.302465	-0.42926	-0.422183	-0.54191	-0.330667	-0.566833	-0.497858	-0.364998	-0.242644	-0.373106	-0.743595	0.0695925	-0.171382	-0.297513	-0.276844	2.41023	-0.179767	-0.550331	-0.388835	-0.292479	-0.553113	1.96225	-0.265923	-0.335144	-0.292479	-0.381048	-0.210017	4.88366	-0.210017	-0.187782	-0.31687	-0.485491	-0.216929	-0.108318	-0.202873	-0.121117	-0.210017	-0.400244	-0.285473
	5	Jarmas_C2	1	-0.463146	0.351556	-0.451368	1.94943	-0.805841	0.327468	-0.558269	-0.57733	-0.819348	-0.805841	0.963404	-0.63116	0.831948	0.133249	-0.696689	-0.463146	0.721836	-1.41933	-1.35127	-0.327125	-0.567877	-0.528426	0.768499	-0.34313	-0.0661644	0.635055	1.26358	-0.0761974	0.448118	-0.50758	0.953468	-0.558269	-0.727324	-0.40087	2.04679	-0.40087	-0.358428	-0.604826	-0.926679	-0.414063	-0.206752	-0.387234	-0.231182	-0.40087	-0.763965	1.10408
	3	Jarmas_C5	1	-0.39334	0.689467	-0.383337	-0.362519	0.80784	0.803944	-0.474126	1.57887	-0.695854	2.30006	2.63962	3.25453	4.69841	0.465015	1.12845	-0.39334	-0.604826	-1.20541	-0.963339	-0.27782	-0.482286	-0.448781	1.12845	3.17437	1.41897	2.60345	1.66473	-0.896628	-0.690141	-0.431077	3.19749	-0.474126	-0.6177	-0.34045	-0.624043	-0.34045	-0.304405	-0.513665	-0.787008	-0.351655	-0.17559	-0.328869	-0.196338	-0.34045	-0.648819	1.47313
	2	Jarmas_C4	1	-0.242644	-0.446487	-0.236473	-0.223631	-0.422183	-0.676806	-0.292479	-0.302465	-0.42926	1.98534	1.3501	-0.330667	-0.566833	-0.497858	-0.364998	-0.242644	-0.373106	2.06772	0.0695925	-0.171382	-0.297513	3.36636	2.41023	-0.179767	-0.550331	-0.388835	-0.292479	1.30228	1.96225	-0.265923	-0.335144	-0.292479	-0.381048	-0.210017	-0.38496	-0.210017	-0.187782	-0.31687	-0.485491	-0.216929	-0.108318	-0.202873	-0.121117	-0.210017	-0.400244	-1.20828
	8	Jarmas_C6	1	-0.190238	2.55489	-0.185401	-0.175332	-0.331001	1.42322	-0.229311	-0.23714	-0.336549	-0.331001	-0.424869	-0.25925	-0.44441	-0.390332	-0.286167	-0.190238	-0.292523	1.20786	-0.78812	-0.134367	-0.233257	-0.217052	6.78533	-0.140941	-0.431472	-0.304855	-0.229311	1.93018	2.70859	-0.20849	-0.26276	-0.229311	-0.29875	-0.164658	-0.301818	-0.164658	-0.147225	-0.248434	-0.380636	-0.170078	-0.0849239	-0.159057	-0.0949585	-0.164658	2.91718	0.228371
	10	Jarmas_C8	1	-0.473005	2.66732	-0.460976	-0.435941	-0.822995	1.06008	2.99922	-0.589619	2.83869	1.66726	0.900635	0.936849	2.64473	1.15235	0.723781	1.67386	2.08217	1.45837	0.263941	-0.334088	2.92981	-0.539675	0.723781	2.54146	1.8198	7.33691	2.99922	1.8005	2.87515	1.44231	0.907352	-0.570153	-0.742806	-0.409403	0.611986	-0.409403	-0.366058	-0.6177	-0.946405	-0.422878	-0.211153	-0.395477	-0.236103	-0.409403	-0.780228	0.0309017
	21	Jarmas_C1	2	1.46016	0.137088	-0.502041	-0.474776	-0.896309	-1.43688	-0.620944	-0.642144	-0.911332	-0.896309	-0.250177	-0.702017	-0.340894	-1.05697	-0.774903	-0.515141	-0.792116	-1.57868	-1.11122	-0.363849	-0.63163	-0.58775	-0.774903	-0.381651	-1.16837	1.65716	-0.620944	-0.291386	-0.90385	-0.564564	-0.711521	1.02112	1.72328	-0.445874	1.6898	-0.445874	-0.398667	-0.672727	-1.03071	-0.460549	-0.229963	-0.430707	-0.257136	-0.445874	1.56381	3.14334
	1	Jarmas_C3	1	-0.404835	0.628808	-0.39454	-0.373113	-0.704384	0.718736	-0.487982	-0.504643	-0.716191	-0.704384	-0.90414	-0.551695	0.146327	-0.830642	-0.608974	-0.404835	-0.622501	-1.24064	-0.382018	-0.285939	-0.496381	-0.461896	-0.608974	-0.299929	-0.918191	-0.648745	-0.487982	-0.922831	-0.71031	-0.443675	-0.559164	-0.487982	-0.635753	-0.3504	2.53201	-0.3504	-0.313301	-0.528677	0.45684	-0.361932	-0.180722	-0.33848	-0.202076	2.53586	5.44392	2.9879
	22	Jarmas_C7	2	0.911262	0.515432	-0.638271	-0.603607	0.677179	-0.669547	-0.789438	-0.816391	-1.15862	-1.13952	-1.46268	-0.89251	0.521669	0.204901	-0.985174	-0.654926	-1.00706	-2.00705	-1.49665	-0.46258	-0.803024	-0.747237	0.0619118	-0.485213	-1.48541	0.91896	-0.789438	1.30721	-0.248133	-0.71776	-0.904594	0.512535	0.979293	-0.566862	-1.03905	-0.566862	-0.506846	-0.855272	-0.517061	-0.585519	-0.292364	-0.547579	-0.32691	-0.566862	0.833356	3.70214
	23	Jarmas_C9	2	-0.363063	-0.668069	-0.35383	-0.334614	-0.631703	-1.01269	-0.43763	-0.452572	-0.642291	-0.631703	-0.810847	-0.494769	0.367628	-0.744933	-0.546138	-0.363063	-0.558269	-1.11262	-1.5041	-0.256435	-0.445162	-0.414236	-0.546138	-0.268981	-0.823448	2.91768	-0.43763	0.416883	-0.637018	-0.397895	-0.501468	1.87697	2.99922	-0.314244	-0.576007	-0.314244	-0.280974	-0.474126	0.68394	-0.324587	-0.162074	-0.303555	-0.181225	-0.314244	4.5042	1.90589
	7	Jarmas_C10	1	-0.177932	-0.327411	-0.173407	-0.163989	-0.309588	-0.496304	-0.214476	-0.221799	-0.314778	-0.309588	-0.397384	-0.242479	-0.415661	-0.365081	-0.267654	-0.177932	-0.2736	-0.545281	-0.737136	-0.125675	-0.218167	-0.203011	-0.267654	-0.131824	-0.40356	-0.285134	-0.214476	-0.4056	-0.312193	-0.195003	-0.245762	-0.214476	-0.279424	-0.154006	-0.282293	-0.154006	-0.137701	-0.232362	-0.356012	-0.159075	-0.0794301	-0.148768	-0.0888156	-0.154006	-0.293501	-0.886036
	16	Combes_C0	1	1.93613	1.55953	-0.745762	-0.705261	0.23529	-0.138436	0.200431	1.2186	0.958645	1.01865	1.98471	0.947082	2.34079	2.43665	0.654922	0.585456	0.590911	3.60078	2.42543	1.36751	2.37395	2.6832	2.46093	-0.566928	2.51075	2.16895	2.44607	1.27419	3.31938	0.394914	0.906829	2.44607	-0.335948	4.01392	2.21457	-0.662328	-0.592204	-0.999309	0.521436	-0.684127	2.67317	2.58676	-0.381965	4.01392	-1.26224	-2.30922
	15	Combes_C1	1	2.07811	2.09252	0.0638793	-0.942217	-1.17938	-0.178888	-1.23229	0.387916	-0.0392479	1.81758	1.95619	1.65197	0.770642	-0.0537613	0.53498	0.0111526	-0.219532	-0.683241	0.0462031	0.737832	-0.408718	-1.16642	-0.155958	2.02684	1.85871	-0.339334	1.34509	-0.482698	2.96247	1.71117	0.841825	3.92248	3.69404	5.07856	3.62489	3.88587	3.20785	2.63442	2.66598	4.86072	4.15715	2.84846	-0.510298	2.69319	-1.05495	-2.79333
	13	Combes_C10	1	0.188744	0.748029	1.39291	0.3565	-1.62444	3.61562	3.53975	5.15462	3.4724	3.58314	3.54205	3.68831	3.69996	0.304029	-1.40441	1.31111	0.767582	6.6404	4.85046	4.09702	3.44249	3.86004	4.59853	-0.691693	0.906958	-0.0854703	2.60673	0.88174	5.46419	1.02689	0.342287	-1.12538	-0.746749	-0.808088	-1.48122	-0.808088	-0.722531	-1.21923	-1.29951	-0.834684	-0.416778	0.559982	-0.466024	-0.808088	-1.54003	-3.15207
	9	Combes_C11	1	0.0936612	0.5557	0.146354	-0.903267	0.162964	2.81983	0.603821	1.36884	0.717168	0.162964	-0.231271	-0.544659	1.46123	0.112545	-0.756417	1.16739	1.30325	2.0868	0.110006	0.824535	-0.324001	0.766512	-0.0385713	-0.726097	-0.776146	1.80325	5.06675	2.08518	3.22185	0.887139	0.987971	2.38899	1.21385	1.62998	0.489293	0.39085	-0.758469	0.369757	-1.41706	-0.876199	1.95909	0.463053	1.65462	0.39085	-0.304684	-2.73211
	17	Combes_C2	1	2.96287	1.95172	4.37618	3.3464	0.764095	0.0361586	0.0573072	3.0337	2.86522	0.764095	0.463161	0.737891	3.037	0.807475	0.449692	1.70101	0.386288	1.75174	1.4926	-0.581083	1.05419	-0.938662	1.29331	2.79001	2.10114	-0.525389	0.0573072	0.380653	3.63785	1.40323	0.698296	2.15527	1.1345	3.65665	3.49947	0.744164	0.990892	0.864293	0.910632	0.674646	-0.367261	0.819329	2.10879	-0.71208	-1.35706	-3.25521
	19	Combes_C3	2	-0.768342	-0.674759	-0.748802	-0.708136	-0.556498	-0.154781	-0.926148	-0.957768	0.944271	2.56494	2.57686	0.93521	4.08023	4.4106	3.34195	4.61368	4.10094	1.29035	-0.396006	-0.542687	1.2576	0.304248	0.643313	8.49295	4.3003	3.84206	0.192371	2.45831	2.52202	-0.842057	-0.0831228	0.192371	-0.344162	-0.665028	-1.21899	-0.665028	-0.594618	-1.00338	-0.174219	-0.686916	-0.342994	-0.642406	-0.383522	0.887752	1.19864	-3.52695
	11	Combes_C4	1	-0.4681	0.329969	-0.456196	-0.431421	0.443429	1.09815	1.23874	1.16074	2.88504	0.443429	0.931644	0.95974	1.74758	0.11186	0.745868	-0.4681	-0.719782	2.23764	1.43019	-0.330624	-0.573952	-0.534079	0.745868	5.49626	3.80873	3.3388	3.04171	4.7494	5.41708	7.41015	4.08346	-0.564241	-0.735104	2.09782	-0.742652	-0.405158	-0.362262	-0.611295	0.162026	-0.418493	-0.208964	-0.391376	-0.233655	-0.405158	-0.772138	-1.84882
	18	Combes_C5	3	0.0810099	-0.570337	0.177261	-0.306342	-1.3412	-1.57969	0.973973	-1.2606	-0.330661	1.25257	0.850673	-0.148445	2.12808	-0.291798	-0.198489	0.0810099	0.103664	-2.3803	-2.14575	-0.394034	-1.72851	0.1485	0.228642	1.22183	0.427632	1.07333	-0.0882391	1.81236	4.12985	3.2396	1.64455	3.6295	3.6695	4.30963	3.57479	2.83502	2.69967	3.98295	3.12323	6.2126	4.88463	3.04382	4.18618	0.623097	-1.46667	-0.477173
	14	Combes_C6	1	2.80123	2.83773	-0.314894	-0.297793	-0.56219	1.40728	-0.389473	-0.402771	-0.571613	-0.56219	-0.721621	-0.440325	-0.75481	0.881748	1.60276	-0.323111	1.5475	5.35769	2.70627	8.5988	7.26553	2.37344	3.69156	-0.239383	0.670373	1.44564	2.20779	-0.73654	3.02775	2.4993	-0.446286	2.20779	-0.507413	-0.279665	-0.512623	-0.279665	-0.250055	-0.421953	-0.646492	-0.288869	-0.144239	-0.270151	-0.161283	-0.279665	-0.532976	-0.21986
	20	Combes_C7	2	0.758864	-1.29474	-0.685732	-0.648491	-0.376049	-0.882007	-0.84814	-0.877097	1.25904	-0.376049	-0.904862	0.118437	-0.366531	-0.720632	-1.05843	-0.703626	-1.08194	1.31035	-0.264255	-0.496978	-0.862737	0.480757	0.897083	-0.521293	-0.282197	1.62965	1.5834	1.66448	1.28941	0.564536	1.15447	1.5834	0.769877	1.07877	0.7399	-0.609014	-0.544535	0.204586	0.814592	-0.629058	-0.314104	-0.588297	-0.351219	-0.609014	-0.26716	-1.87821
	12	Combes_C8	1	-0.65132	3.12572	-0.634757	-0.600284	3.4326	-0.653352	-0.785092	0.454343	-0.25372	-0.220081	0.698273	-0.887597	7.41599	0.998961	2.17817	-0.65132	2.08919	1.20297	1.78615	-0.460034	3.06247	-0.743123	-0.97975	3.75925	4.88702	0.93518	0.523787	2.03403	1.57449	2.16212	0.244975	-0.785092	-1.02283	1.2533	-1.03333	-0.563742	-0.504056	-0.850564	-1.30318	-0.582296	-0.290755	-0.544565	-0.32511	-0.563742	-1.07436	-2.5433
	6	Combes_C9	1	3.3978	1.19561	-0.506408	-0.478906	-0.904105	-0.00211493	1.00193	-0.64773	0.198528	0.2319	0.625008	0.734723	2.2072	-1.06616	-0.781643	-0.519623	-0.799006	2.3872	1.90459	-0.367014	0.963966	-0.592863	1.83738	-0.384971	1.46056	0.398219	2.63021	2.31742	2.46864	-0.569475	0.706186	-0.626345	-0.816014	-0.449752	-0.824393	-0.449752	-0.402135	-0.678578	-1.03968	-0.464555	-0.231964	-0.434453	-0.259372	-0.449752	1.53615	-1.71667
[truncated: 14 more columns]

## Sheet: Fig. 2N
UID	Wnt Signaling Pathway	Wnt Signaling Pathway and Pluripotency	Wnt Signaling in Kidney Disease	Wnt Network	Delta-Notch Signaling Pathway	Notch Signaling Pathway	BMP Signaling Pathway	Retinol metabolism	Hedgehog Signaling
Jarmas_C0	-0.422183	-0.54191	-0.330667	-0.566833	-0.497858	-0.364998	-0.242644	-0.335144	-0.260295
Jarmas_C2	-0.805841	0.963404	-0.63116	0.831948	0.133249	-0.696689	-0.463146	0.953468	-0.496837
Jarmas_C5	2.30006	2.63962	3.25453	4.69841	0.465015	1.12845	-0.39334	3.19749	-0.421953
Jarmas_C4	1.98534	1.3501	-0.330667	-0.566833	-0.497858	-0.364998	-0.242644	-0.335144	-0.260295
Jarmas_C6	-0.331001	-0.424869	-0.25925	-0.44441	-0.390332	-0.286167	-0.190238	-0.26276	-0.204077
Jarmas_C8	1.66726	0.900635	0.936849	2.64473	1.15235	0.723781	1.67386	0.907352	-0.507413
Jarmas_C1	-0.896309	-0.250177	-0.702017	-0.340894	-1.05697	-0.774903	-0.515141	-0.711521	3.13259
Jarmas_C3	-0.704384	-0.90414	-0.551695	0.146327	-0.830642	-0.608974	-0.404835	-0.559164	-0.434285
Jarmas_C7	-1.13952	-1.46268	-0.89251	0.521669	0.204901	-0.985174	-0.654926	-0.904594	2.21938
Jarmas_C9	-0.631703	-0.810847	-0.494769	0.367628	-0.744933	-0.546138	-0.363063	-0.501468	4.80506
Jarmas_C10	-0.309588	-0.397384	-0.242479	-0.415661	-0.365081	-0.267654	-0.177932	-0.245762	-0.190875
