# Supplementary material for: Progenitor translatome changes coordinated by Tsc1 increase perception of Wnt signals to end nephrogenesis
Source: Nat Commun. 2021 Nov 3;12:6332. doi: 10.1038/s41467-021-26626-9 (PMC8566581; doi:10.1038/s41467-021-26626-9)
Supplement: Supplementary file 13 — Supplementary Data 9. [file 41467_2021_26626_MOESM13_ESM.xlsx]

## Sheet: ReadMe
Translatome
Column:	A	B	C	D-F	G	H-J	K	L-O	P	Q-S, T-V,W-Y	Z	AA-AJ
	Sorting order	Ensembl_gene	Symbol	E14 TGC_EGFPL10a samples:	Average	P0 TGC_EGFPL10a samples:	Average	P0 TGC;Tsc1_EGFPL10a samples:	Average	Fold change (Q,T,W), and	IF(AND)	members in signaling pathways
				E14_EGFPL10a_1_17510_read		P0_EGFPL10a_1_17513_read		ST2_17655_read		P Val (R,U,X) and adjusted	command to identify
				E14_EGFPL10a_2_17511_read		P0_EGFPL10a_2_17514_read		ST4_17656_read		Pval (S,V,Y) for each	common patterns
				E14_EGFPL10a_3_17512_read		P0_EGFPL10a_3_17515_read		Six2_Tsc_Pos_F-1_17652_read		pairwise comparison	Example:
								Six2_Tsc_Pos_F-2_17653_read		Note: A>B is a positive fold change, B>A is a negative fold change	=IF(AND(G6>K6,Q6>1.2,W6>-1.2),"E14>P0=P0Tsc1","")
1. Filtered data to only show avg expression=Log2≥1; fold change >1.2 or <-1.2, and raw pValue <0.05 in at least one of the three datasets (E14 TGC, P0 TGC, P0 TGC;Tsc1) for each of the conditions. In addition, we required a score in Column Z for all genes not assigned to a pathway
2. In Column Z used IF(AND) command to assign directionality of gene expression
3. On top 277 rows, created list of signaling pathways components, sorted in each list by Column "z". Note that we waved the criteria in (1) for members of slected signaling pathways
3. Sorted the rest by column Z, than within each block by value of column Q, T or W. We then craeted a running number Column "A".
4. Each row in column "D" to "P" is colored based on the high-low value within the row (see Macro).
You can sort by any column and go back to this organization by re-sorting Column "A".

## Sheet: DATASET-EGFPL10a filtered set
																										Signaling Pthaways
Original Sort	Ensembl_gene	Symbol	E14_1	E14_2	E14_3	avg	P0_1	P0_2	P0_3	avg	P0_Tsc1_1	P0_Tsc1_2	P0_Tsc1_3	P0_Tsc1_4	avg	fold- E14_vs_P0	rawp- E14_vs_P0	adjp-E14_vs_P0	fold- E14_vs_P0Six2Tsc1	rawp- E14_vs_P0Six2Tsc1	adjp- E14_vs_P0Six2Tsc1	fold- P0_vs_P0Six2Tsc1	rawp- P0_vs_P0Six2Tsc1	adjp- P0_vs_P0Six2Tsc1		Hedgehog	RA	Wnt/bcat	Bmp	Fgf	Notch	Tgfb	VEGF	PDGF	Hippo
1	ENSMUSG00000001761	Smo	5.45582	5.0924	4.99679	5.18167	5.95289	6.20882	5.80531	5.98901	6.69948	6.98299	6.24666	6.553	6.62053	-1.74998	0.00494059	0.143342	-2.71107	0.000317042	0.00745927	-1.5492	0.0158036	0.151128	E14<P0<P0Tsc1	Smo
2	ENSMUSG00000025231	Sufu	3.67119	3.19628	3.44352	3.43699	4.20931	3.85613	3.74044	3.93529	4.72944	4.97772	4.73271	4.62389	4.76594	-1.41255	0.0401951	0.347983	-2.51219	5.79638e-05	0.00417917	-1.77848	0.000925244	0.04149	E14<P0<P0Tsc1	Sufu
3	ENSMUSG00000064325	Hhip	1.05037	0.0060522	0.642967	0.566461	0.656118	0.649487	0.924488	0.743364	1.24747	0.790289	1.18518	1.02461	1.06189		0.56314	1	-1.40974	0.100983	0.289637	-1.24705	0.054868	0.303109	E14=P0<P0Tsc1	Hhip
4	ENSMUSG00000021466	Ptch1	2.81718	3.11425	2.19625	2.70923	1.85911	2.2515	2.57067	2.22709	2.9522	3.11384	3.10833	3.33911	3.12837	1.39681	0.175191	0.730322	-1.33714	0.109953	0.308536	-1.86772	0.00243678	0.0603672	E14>P0<P0Tsc1	Ptch1
5	ENSMUSG00000028681	Ptch2	1.786	1.96842	0.927399	1.56061	2.06378	0.404694	1.08225	1.18358	0.806437	0.773085	1.46582	1.6543	1.17491	1.29867	0.497774	1	1.30649	0.304395	0.644921	1.00602	0.9849	1	E14>P0=P0Tsc1	Ptch2
6	ENSMUSG00000038402	Foxf2	0.0132592	0	0	0.00441972	0.0130904	0	0	0.00436346	0.0385365	0.0144007	0	0.0245646	0.0193755		0.999157	1		0.700269	1		0.711065	1		Foxf2
7	ENSMUSG00000025407	Gli1	0.68242	0.316564	0.825954	0.608313	0.0159879	0.352886	0.206752	0.191875	0.116405	0.200213	1.22975	0.707996	0.56359		0.0551613	0.405607		0.886478	1		0.244024	0.701357		Gli1
8	ENSMUSG00000006538	Ihh	0	0	0.0811291	0.027043	0	0	0	0	0.0848985	0.264067	0.142636	0.0115598	0.12579		0.648409	1		0.20929	0.495647		0.114627	0.465204		Ihh
9	ENSMUSG00000002633	Shh	0	0	0.0106587	0.0035529	0	0	0	0	0	0.0123707	0	0	0.00309267		0.946618	1		0.99024	1		0.937207	1		Shh
10	ENSMUSG00000023000	Dhh	0	0	0	0	0	0	0	0	0.159289	0	0.299643	0	0.114733		1	1		0.225274	0.522598		0.229685	0.679613		Dhh
11	ENSMUSG00000042812	Foxf1	0	0	0	0	0	0.248181	0	0.0827271	0.0637524	0.10341	0.471421	0.300726	0.234827		0.395299	1		0.069863	0.220356		0.267847	0.735332		Foxf1
12	ENSMUSG00000013584	Aldh1a2	8.45902	8.02127	7.90469	8.12833	9.32875	9.18286	9.08499	9.19887	9.37956	9.61487	9.34199	9.85743	9.54846	-2.10022	0.00141924	0.0983018	-2.6761	0.000224428	0.00645814	-1.2742	0.0503583	0.288856	E14<P0<P0Tsc1		Aldh1a2
13	ENSMUSG00000025219	Fgf8	4.71028	4.40498	5.05651	4.72392	4.13678	6.42987	6.15232	5.57299	6.71834	6.51694	5.463	5.93757	6.15896	-1.80134	0.257131	0.900684	-2.70389	0.00517302	0.0340151	-1.50105	0.386287	0.887977	E14<P0<P0Tsc1		Fgf8	Fgf8		Fgf8
14	ENSMUSG00000079560	Hoxa3	2.08547	2.4092	1.98644	2.16037	2.65769	3.46208	2.91033	3.01003	3.33553	3.13125	3.29726	3.6583	3.35559	-1.80208	0.0174274	0.231563	-2.28979	0.000238047	0.00660281	-1.27064	0.164095	0.570604	E14<P0<P0Tsc1		Hoxa3
15	ENSMUSG00000001288	Rarg	0.2003	0.413884	0.131429	0.248538	0.945575	1.15175	1.08672	1.06135	1.25791	1.39956	1.46239	1.29652	1.35409	-1.75663	0.000556835	0.0841637	-2.15182	1.4318e-05	0.00294495	-1.22497	0.00911502	0.11226	E14<P0<P0Tsc1		Rarg
16	ENSMUSG00000015134	Aldh1a3	2.21012	2.41117	2.10473	2.24201	4.17494	3.35233	2.81682	3.44803	3.87491	4.06273	3.28773	3.00947	3.55871	-2.30701	0.02059	0.24919	-2.49096	0.00284856	0.023613	-1.07973	0.79164	1	E14<P0=P0Tsc1		Aldh1a3
17	ENSMUSG00000059723	Hoxa3	2.55671	3.42139	3.17464	3.05091	3.36581	4.09959	3.45712	3.64084	3.71767	3.69029	3.61839	3.63499	3.66533	-1.50517	0.115624	0.590097	-1.53094	0.0210009	0.0905252	-1.01712	0.896521	1	E14<P0=P0Tsc1		Hoxa3
18	ENSMUSG00000017491	Rarb	3.96223	3.56754	3.21915	3.58297	3.60644	4.91077	4.73652	4.41791	4.54618	4.64883	4.44635	4.86483	4.62655	-1.78378	0.0985447	0.546636	-2.06133	0.00149792	0.0162973	-1.1556	0.546045	1	E14<P0=P0Tsc1		Rarb
19	ENSMUSG00000025921	Rdh10	6.67252	6.90527	6.55378	6.71052	7.44206	7.27898	7.49938	7.40681	7.52824	7.81677	7.26899	7.46313	7.51929	-1.62032	0.00204354	0.105419	-1.75171	0.00149613	0.0162926	-1.08109	0.441581	0.941152	E14<P0=P0Tsc1		Rdh10
20	ENSMUSG00000048763	Hoxb3	0.262209	1.07911	1.39557	0.912296	1.29653	1.09824	0.970202	1.12166	1.62884	1.83205	1.7964	1.61974	1.71926	-1.15618	0.536055	1	-1.74953	0.0219006	0.0933058	-1.5132	0.000954802	0.0421446	E14=P0<P0Tsc1		Hoxb3
21	ENSMUSG00000037992	Rara	4.38992	4.04975	3.86805	4.10258	4.27578	4.54149	4.09351	4.30359	4.50308	4.62274	4.81201	4.63835	4.64404	-1.14951	0.326948	0.978358	-1.45545	0.00767565	0.0445356	-1.26615	0.0345119	0.232963	E14=P0<P0Tsc1		Rara
22	ENSMUSG00000020679	Hnf1b	3.30801	2.69219	3.71713	3.23911	0.15601	2.69836	3.74451	2.19963	6.10342	5.94531	5.16677	5.55019	5.69142	2.05549	0.33853	0.980359	-5.47294	0.000233839	0.00655202	-11.2495	0.00573179	0.0887569	E14>P0<P0Tsc1		Hnf1b
23	ENSMUSG00000024987	Cyp26a1	0.974782	1.85713	1.04439	1.2921	0.0179618	1.80625	0.660446	0.828218	0.214902	1.33663	0.848874	1.14317	0.885893	1.37925	0.42155	1	1.3252	0.276789	0.603786	-1.04079	0.907635	1	E14>P0=P0Tsc1		Cyp26a1
24	ENSMUSG00000075588	Hoxb2	4.6967	4.73655	4.97512	4.80279	4.78488	5.22493	4.8277	4.94584	4.44225	4.38684	4.1432	4.22533	4.2994	-1.10424	0.397539	1	1.41753	0.00292041	0.0239713	1.56529	0.00290862	0.0659783	E14>P0Tsc1<P0		Hoxb2				Hoxb2
25	ENSMUSG00000053279	Aldh1a1	0	0	0.69971	0.233237	0.0151754	0	0	0.00505847	0.170977	0.1486	0.0382961	0.233376	0.147812		0.332938	0.97859		0.660404	1		0.0474184	0.279548			Aldh1a1
26	ENSMUSG00000062432	Cyp26c1	0.261543	0	0	0.087181	0	0	0	0	0	0.0198432	0	0	0.00496081		0.388201	1		0.315516	0.661652		0.900086	1			Cyp26c1
27	ENSMUSG00000018973	Hoxb1	0.833277	0.408939	1.27485	0.839022	0.128888	1.7996	1.69685	1.20845	1.0247	1.04566	0.318328	0.110619	0.624825	-1.29184	0.51754	1		0.529298	0.926025	1.49861	0.273977	0.745146			Hoxb1
28	ENSMUSG00000029844	Hoxa1	0	0.0147778	0	0.00492592	0	0.755515	0	0.251838	0	0.0168858	0.0131012	0.224993	0.0637449		0.330219	0.97859		0.419341	0.801042		0.389091	0.891084			Hoxa1
29	ENSMUSG00000014704	Hoxa2	0.759349	1.48122	1.30554	1.18204	1.56994	0.21252	1.01888	0.93378	1.98132	1.47199	1.05257	1.22432	1.43255	1.18777	0.564472	1	-1.18963	0.394914	0.771913	-1.41301	0.226558	0.675374			Hoxa2
30	ENSMUSG00000024868	Dkk1	3.42825	2.59687	3.13664	3.05392	1.54371	1.60082	3.31041	2.15165	4.09919	4.17583	4.02294	4.78224	4.27005	1.86901	0.167706	0.712735	-2.32322	0.00346995	0.0265856	-4.34212	0.00426874	0.0764131	E14>P0<P0Tsc1			Dkk1
31	ENSMUSG00000070348	Ccnd1	6.0547	5.60255	6.07098	5.90941	5.35257	5.72173	6.20057	5.75829	8.64473	7.63347	7.47618	7.4818	7.80905	1.11043	0.588832	1	-3.73119	0.00101156	0.0131203	-4.14323	0.00112707	0.0447738	E14=P0<P0Tsc1			Ccnd1
32	ENSMUSG00000027985	Lef1	3.47469	2.96021	3.19032	3.20841	2.28121	3.21068	3.03986	2.84392	4.55555	4.79567	4.31372	4.34656	4.50287	1.28743	0.264322	0.913176	-2.45287	0.000224013	0.00645814	-3.15788	0.000529104	0.033596	E14>P0<P0Tsc1			Lef1
33	ENSMUSG00000022297	Fzd6	0.112449	0.0338929	0.619311	0.255217	0.151796	1.63693	0.688762	0.825831	2.63846	2.76781	1.47804	2.85427	2.43464		0.233222	0.854883	-4.52973	0.00102767	0.0132142	-3.05001	0.0147894	0.145326	E14=P0<P0Tsc1			Fzd6
34	ENSMUSG00000027996	Sfrp2	6.3292	6.16497	6.64362	6.37926	6.02095	6.57255	6.95775	6.51708	8.26753	8.43149	7.47625	8.08124	8.06413	-1.10024	0.638956	1	-3.2151	0.000472729	0.00887218	-2.92217	0.00222683	0.0578865	E14=P0<P0Tsc1			Sfrp2
35	ENSMUSG00000050199	Lgr4	0.597532	1.32799	1.40186	1.10913	1.75698	1.77058	2.17358	1.90038	3.32962	3.58704	2.91969	3.5282	3.34114	-1.73058	0.0293595	0.296137	-4.69788	0.000109654	0.00505351	-2.71463	0.000298521	0.0281154	E14<P0<P0Tsc1			Lgr4
36	ENSMUSG00000024913	Lrp5	0.842436	0.749082	0.233891	0.608469	0.534195	0.315471	0.513722	0.454463	1.68036	2.01839	1.85034	2.00873	1.88946		0.445102	1	-2.43005	0.000259324	0.00679045	-2.70381	9.48541e-06	0.0108754	E14<P0Tsc1; P0<P0Tsc1			Lrp5
37	ENSMUSG00000041075	Fzd7	4.02461	4.09528	3.41733	3.84574	4.69452	3.53049	4.57246	4.26582	5.57047	5.95825	5.22966	5.81432	5.64317	-1.338	0.322101	0.978089	-3.47601	0.000255432	0.00675902	-2.59791	0.00565612	0.0883824	E14<P0<P0Tsc1			Fzd7
38	ENSMUSG00000020393	Kremen1	2.75311	2.50616	2.74438	2.66788	3.53328	4.02052	3.75005	3.76795	5.28031	5.87477	4.19522	5.09396	5.11107	-2.14364	0.000762158	0.0891247	-5.4384	0.000603228	0.0100752	-2.53699	0.0133157	0.137071	E14<P0<P0Tsc1			Kremen1
39	ENSMUSG00000081683	Fzd10	0.534369	0.615936	0.915489	0.688598	1.37716	1.62776	1.60562	1.53685	2.93001	3.17888	2.07699	2.2226	2.60212	-1.80031	0.00142126	0.0983018	-3.76728	0.00066095	0.0105843	-2.09257	0.0110161	0.123721	E14<P0<P0Tsc1			Fzd10
40	ENSMUSG00000049791	Fzd4	2.03322	1.56918	1.96314	1.85518	2.7678	2.44505	2.31498	2.50928	3.6155	4.01104	3.05755	3.39371	3.51945	-1.57363	0.015429	0.220213	-3.16953	0.000434218	0.00850314	-2.01415	0.00546906	0.0866797	E14<P0<P0Tsc1			Fzd4
41	ENSMUSG00000041961	Znrf3	1.45335	2.01026	1.76518	1.74293	2.21647	2.51662	2.70839	2.48049	3.63886	3.69758	3.38183	3.22463	3.48573	-1.66736	0.0133006	0.206687	-3.34683	4.99314e-05	0.00403962	-2.00727	0.000842999	0.0403163	E14<P0<P0Tsc1			Znrf3
42	ENSMUSG00000022382	Wnt7b	0	0	0.307761	0.102587	0.00878051	0.00992187	0	0.00623413	0.971559	1.34343	0.835749	0.852915	1.00091		0.39692	1	-1.8639	0.000985392	0.0129066	-1.99264	0.000262912	0.0271218	E14<P0Tsc1; P0<P0Tsc1			Wnt7b
43	ENSMUSG00000089856	Fzd10	0.599492	0.59699	0	0.398827	1.4031	0.88456	0.955961	1.08121	2.7634	2.43612	1.51473	1.52394	2.05955	-1.60478	0.0325557	0.312224	-3.16175	0.00419391	0.0298673	-1.9702	0.0360296	0.238907	E14<P0<P0Tsc1			Fzd10
44	ENSMUSG00000036904	Fzd8	2.33735	0.352258	1.61986	1.43649	1.23413	1.67945	1.71999	1.54452	2.84955	2.92987	1.63797	2.56592	2.49583	-1.07776	0.848127	1	-2.08397	0.0976651	0.28251	-1.93362	0.0310346	0.219209	E14=P0<P0Tsc1			Fzd8
45	ENSMUSG00000042988	Notum	1.94749	2.03112	1.70084	1.89315	3.5375	4.34202	3.06522	3.64825	4.65145	4.75637	3.77525	5.05371	4.5592	-3.37549	0.00372384	0.128382	-6.34686	0.000111567	0.00506181	-1.88028	0.0672249	0.340921	E14<P0<P0Tsc1			Notum
46	ENSMUSG00000042793	Lgr6	1.32099	0.560259	1.21182	1.03102	2.16206	2.85978	2.85701	2.62628	3.82488	4.40371	2.45639	3.24131	3.48157	-3.02149	0.00298562	0.122817	-5.46625	0.00210167	0.0196913	-1.80913	0.124753	0.487957	E14<P0<P0Tsc1			Lgr6
47	ENSMUSG00000031548	Sfrp1	1.62133	2.00319	2.36428	1.99627	1.50647	2.48385	2.2599	2.08341	2.93064	3.15701	2.34621	2.94579	2.84491	-1.06226	0.801153	1	-1.80081	0.0140059	0.0673163	-1.69526	0.0405804	0.255574	E14=P0<P0Tsc1			Sfrp1
48	ENSMUSG00000036856	Wnt4	5.38066	5.33169	5.63874	5.45036	6.31634	8.09223	6.43191	6.94683	8.18707	8.10011	6.52427	7.19009	7.50038	-2.8215	0.033904	0.319316	-4.14111	0.00296297	0.0242015	-1.4677	0.397551	0.899227	E14<P0<P0Tsc1			Wnt4			Wnt4
49	ENSMUSG00000024182	Axin1	4.58273	4.3711	4.18384	4.37922	5.20187	5.44383	4.6262	5.09063	5.68084	5.93751	5.26183	5.69194	5.64303	-1.63741	0.032526	0.312125	-2.40129	0.000347141	0.00774721	-1.46652	0.0605291	0.319461	E14<P0<P0Tsc1			Axin1
50	ENSMUSG00000021994	Wnt5a	0.677837	0.442495	0.370028	0.496787	0.0708947	0.707325	2.23987	1.00603	0.848704	1.46471	1.74553	2.12193	1.54522	-1.4233	0.419524	1	-2.06828	0.0120559	0.0605944	-1.45315	0.37818	0.878511	E14<P0<P0Tsc1			Wnt5a
51	ENSMUSG00000044674	Fzd1	2.73248	2.67821	1.86399	2.4249	4.42436	3.24147	4.12453	3.93012	4.18158	4.58042	4.26224	4.72981	4.43851	-2.83869	0.0134572	0.207869	-4.03794	0.000202619	0.00619779	-1.42246	0.145998	0.534277	E14<P0<P0Tsc1			Fzd1
52	ENSMUSG00000030201	Lrp6	2.92783	3.07482	2.82977	2.94414	3.60523	3.49409	3.34729	3.4822	3.85115	4.37586	3.74549	3.92041	3.97323	-1.45202	0.00349441	0.126302	-2.04073	0.000658855	0.0105724	-1.40544	0.0235389	0.189884	E14<P0<P0Tsc1			Lrp6
53	ENSMUSG00000022144	Gdnf	3.43037	2.89623	2.69241	3.00633	2.91341	4.1003	3.57091	3.52821	3.687	4.0097	3.685	4.45265	3.95859	-1.43582	0.212126	0.811748	-1.93489	0.00984667	0.0528975	-1.34759	0.23541	0.689259	E14<P0<P0Tsc1			Gdnf
54	ENSMUSG00000020140	Lgr5	0.696033	0.222598	0.222267	0.380299	2.0224	2.28813	2.1171	2.14254	2.64888	2.41193	2.35129	2.79075	2.55071	-3.39225	0.000112156	0.0752135	-4.50152	1.05365e-05	0.00291114	-1.327	0.0198102	0.171992	E14<P0<P0Tsc1			Lgr5
55	ENSMUSG00000015957	Wnt11	2.62287	2.21205	2.81939	2.55144	4.36795	3.54957	2.43806	3.45186	3.66579	3.31223	3.76466	4.62126	3.84099	-1.86661	0.145568	0.6642	-2.44451	0.00740787	0.0433586	-1.3096	0.48144	0.980151	E14<P0<P0Tsc1			Wnt11
56	ENSMUSG00000036961	Wnt8b	2.03243	1.36044	1.56604	1.65297	2.27368	1.16721	1.98305	1.80798	2.77214	3.00442	2.18547	0.777519	2.18489	-1.11343	0.673342	1	-1.44585	0.375115	0.746952	-1.29856	0.547906	1	E14=P0<P0Tsc1			Wnt8b
57	ENSMUSG00000000142	Axin2	2.48852	2.43032	1.47809	2.13231	2.1771	2.33644	2.42841	2.31398	2.47827	2.41213	2.9321	2.70127	2.63094	-1.1342	0.573835	1	-1.41287	0.124413	0.337986	-1.2457	0.0679322	0.342714	E14=P0<P0Tsc1			Axin2
58	ENSMUSG00000030170	Wnt5b	3.00911	3.14903	3.93686	3.365	4.16849	4.66367	4.35294	4.39503	5.05044	4.83327	4.49321	4.25736	4.65857	-2.04207	0.0162375	0.224725	-2.45134	0.00410938	0.0295095	-1.20042	0.278276	0.750445	E14<P0<P0Tsc1			Wnt5b
59	ENSMUSG00000007989	Fzd3	3.3622	3.36031	3.05618	3.25956	4.10326	4.69827	4.11204	4.30452	4.39581	4.96747	3.89832	4.67055	4.48304	-2.06331	0.00349553	0.126302	-2.33509	0.00297323	0.0242633	-1.13172	0.557791	1	E14<P0=P0Tsc1			Fzd3
60	ENSMUSG00000038692	Hoxb4	1.2861	1.18601	1.15854	1.21022	1.17868	2.41521	1.27334	1.62241	1.57086	1.52986	1.6486	1.68218	1.60787	-1.3307	0.301197	0.9738	-1.31736	0.000499076	0.00919654	1.01013	0.963598	1	E14<P0=P0Tsc1			Hoxb4
61	ENSMUSG00000008999	Bmp7	6.39846	6.60067	6.08364	6.36092	7.11969	7.19035	6.99049	7.10018	7.08591	7.17079	6.81808	7.06648	7.03531	-1.66931	0.00444889	0.137031	-1.59592	0.00323184	0.0254684	1.04598	0.539947	1	E14<P0=P0Tsc1			Bmp7	Bmp7
62	ENSMUSG00000045382	Cxcr4	3.76771	2.95675	3.38905	3.37117	5.13439	4.57326	4.63555	4.78107	4.74624	4.6799	4.41837	4.96313	4.70191	-2.65718	0.00305931	0.123007	-2.51532	0.000794048	0.0115197	1.0564	0.682364	1	E14<P0=P0Tsc1			Cxcr4
63	ENSMUSG00000075304	Sp5	3.29261	3.45725	2.78564	3.1785	4.45947	5.02354	3.64384	4.37562	4.63549	4.6158	3.90313	3.74747	4.22548	-2.29281	0.0302584	0.299725	-2.06619	0.011619	0.05915	1.10968	0.716719	1	E14<P0=P0Tsc1			Sp5
64	ENSMUSG00000022346	Myc	7.0326	6.78532	6.72964	6.84919	6.21291	6.44817	7.09042	6.58383	5.96152	5.91103	6.76401	6.66731	6.32597	1.20193	0.340398	0.981351	1.43716	0.0844001	0.253388	1.19571	0.444631	0.943874				Myc		Myc	Myc			Myc
65	ENSMUSG00000032547	Ryk	6.00981	5.83092	5.71569	5.85214	6.66098	7.00402	6.57659	6.74719	6.2724	6.58966	6.375	6.54398	6.44526	-1.85968	0.00167913	0.101026	-1.50851	0.00143971	0.0160878	1.2328	0.0617905	0.323457	E14<P0=P0Tsc1			Ryk
66	ENSMUSG00000050288	Fzd2	6.71611	6.82093	6.64075	6.72593	7.84844	7.68136	7.10734	7.54571	7.16604	7.20609	7.41287	7.13218	7.22929	-1.76514	0.011233	0.193262	-1.41751	0.00101802	0.0131709	1.24524	0.140441	0.52237	E14<P0=P0Tsc1			Fzd2
67	ENSMUSG00000033227	Wnt6	0	0.715334	0.822718	0.512684	2.19407	2.13193	1.01833	1.78144	1.39666	1.69519	0.855591	1.51973	1.36679	-2.40954	0.0271388	0.286704	-1.80764	0.0210844	0.0907771	1.33297	0.280865	0.753653	E14<P0=P0Tsc1			Wnt6
68	ENSMUSG00000028618	Tmem59	8.60651	8.31653	8.17567	8.36623	9.47439	9.2744	9.03644	9.26175	8.89283	8.93347	8.70041	8.92985	8.86414	-1.86027	0.00290627	0.121203	-1.41216	0.00536748	0.0348089	1.31732	0.0151464	0.147355	E14<P0>P0Tsc1			Tmem59
69	ENSMUSG00000028871	Rspo1	7.18438	7.42464	7.41688	7.34197	7.96758	8.18554	7.87643	8.00985	7.47227	7.36923	7.26447	7.32543	7.35785	-1.58874	0.00234561	0.11147	-1.01107	0.855845	1	1.57135	0.000365957	0.0300194	E14<P0>P0Tsc1			Rspo1
70	ENSMUSG00000078348	Sf3b5	9.00143	9.24174	9.20402	9.14906	8.63868	8.64103	8.77635	8.68536	8.30876	8.21482	8.40107	8.27887	8.30088	1.37908	0.00391816	0.131076	1.80023	3.27569e-05	0.00340244	1.30539	0.00104088	0.0433877	E14>P0>P0Tsc1			Sf3b5
71	ENSMUSG00000019880	Rspo3	5.39593	5.83438	5.51826	5.58286	5.17719	4.82261	4.68246	4.89408	3.59604	3.77931	4.83151	4.4383	4.16129	1.61191	0.0124922	0.201589	2.67877	0.00446043	0.031108	1.66185	0.0672801	0.34109	E14>P0>P0Tsc1			Rspo3
72	ENSMUSG00000049551	Fzd9	2.26936	0.0505927	1.1363	1.15208	1.48071	1.60267	0.0333758	1.03892	0.484466	0.754132	0.660199	1.02515	0.730987	1.0816	0.88211	1	1.33894	0.431635	0.813246	1.23793	0.472666	0.971246	E14>P0Tsc1<P0			Fzd9
73	ENSMUSG00000045005	Fzd5	0.00768482	0.162857	0	0.0568473	0	0	0.0819223	0.0273074	0.651044	0.336522	0.327094	0.257314	0.392993		0.702808	1		0.0203912	0.0886173		0.0119526	0.129362				Fzd5
74	ENSMUSG00000029671	Wnt16	0.0378601	0.0548865	0.14296	0.0785688	0.0330026	0.101652	0	0.044885	0.603625	0.498659	0.0286734	0.461347	0.398076		0.620461	1		0.0650301	0.209179		0.0475587	0.280003				Wnt16
75	ENSMUSG00000040680	Kremen2	0.017977	0.123017	0.0551304	0.0653747	1.08525	0.0660148	0.914246	0.688503	1.00841	0.569133	0.448626	0.448018	0.618546		0.0802874	0.493804		0.00944142	0.0514151		0.811334	1				Kremen2
76	ENSMUSG00000010797	Wnt2	0	0	0	0	0	0	0	0	0.295174	0.907576	0.40348	0.443903	0.512533		1	1		0.0134072	0.0651662		0.013792	0.139888				Wnt2
77	ENSMUSG00000021835	Bmp4	3.59732	4.02626	3.18911	3.60423	4.24221	4.24387	4.51839	4.33482	5.45425	5.47605	4.61911	4.94707	5.12412	-1.65932	0.0261414	0.280672	-2.86769	0.00181994	0.0182147	-1.72823	0.0152983	0.148553	E14<P0<P0Tsc1			Bmp4	Bmp4
78	ENSMUSG00000031963	Bmper	5.66241	4.8365	4.64165	5.04685	6.43359	5.6668	5.98734	6.02924	6.44605	6.89364	5.84023	6.48362	6.41589	-1.97574	0.0352483	0.325934	-2.58298	0.00603066	0.0375686	-1.30735	0.229564	0.679613	E14<P0<P0Tsc1				Bmper
79	ENSMUSG00000021796	Bmpr1a	3.03221	3.34097	3.40029	3.25782	3.96527	4.46177	4.12954	4.18553	4.48676	5.04814	4.3154	4.72443	4.64368	-1.90225	0.00284727	0.120474	-2.61328	0.000343458	0.0077457	-1.37378	0.0675297	0.341796	E14<P0<P0Tsc1				Bmpr1a
80	ENSMUSG00000052430	Bmpr1b	0.86709	1.13742	0.968608	0.991041	2.0524	2.61048	0.76122	1.80803	3.13207	3.5781	2.36349	2.88467	2.98958	-1.76173	0.158298	0.691141	-3.99596	0.000344426	0.00774721	-2.26821	0.0544082	0.301764	E14<P0<P0Tsc1				Bmpr1b
81	ENSMUSG00000021379	Id4	4.11152	3.98911	3.86181	3.98748	4.64708	4.66769	4.93332	4.74937	6.05746	5.93013	4.94812	5.04443	5.49503	-1.6957	0.00114192	0.0951144	-2.84328	0.00295528	0.024168	-1.67675	0.0582601	0.313055	E14<P0<P0Tsc1				Id4			Id4
82	ENSMUSG00000025880	Smad7	1.96217	1.85696	1.6276	1.81558	2.93973	3.25405	2.6908	2.96153	4.16023	4.56756	3.4848	4.09927	4.07796	-2.21292	0.00123108	0.0951144	-4.79784	9.67611e-05	0.00495577	-2.16811	0.00611051	0.0911605	E14<P0<P0Tsc1				Smad7
83	ENSMUSG00000021765	Fst	0.805032	1.11445	0.917962	0.945815	2.22302	2.13872	1.21855	1.8601	1.71943	2.15092	1.72411	2.49899	2.02336	-1.88463	0.0283511	0.29089	-2.11045	0.00230448	0.0208182	-1.11982	0.626274	1	E14<P0=P0Tsc1			Fst	Fst			Fst
84	ENSMUSG00000037660	Gdf7	1.80443	1.94108	1.32078	1.68876	2.97656	2.59855	2.29937	2.62483	2.38009	1.645	2.24321	1.7819	2.01255	-1.91331	0.0123416	0.200793	-1.25161	0.224311	0.520948	1.52867	0.0452725	0.271863	E14<P0=P0Tsc1				Gdf7
85	ENSMUSG00000042745	Id1	7.56096	7.32885	7.43442	7.44141	8.62244	8.05977	8.0735	8.2519	8.16132	8.10481	7.60281	7.50523	7.84354	-1.75382	0.00649329	0.160313	-1.32146	0.0786921	0.240366	1.32718	0.128085	0.495918	E14<P0=P0Tsc1				Id1		Id1	Id1
86	ENSMUSG00000041120	Nbl1	4.46365	4.34113	4.49336	4.43271	6.39016	5.8967	5.28224	5.85637	5.52194	5.31176	5.52689	5.77865	5.53481	-2.68264	0.0044067	0.136804	-2.14666	6.1404e-05	0.0042501	1.24968	0.271799	0.741771	E14<P0=P0Tsc1				Nbl1
87	ENSMUSG00000026836	Acvr1	2.95745	2.90287	2.22764	2.69599	2.35014	2.87904	3.31842	2.8492	3.24162	3.45263	3.67465	3.73545	3.52609	-1.11204	0.660167	1	-1.77781	0.00844634	0.0474041	-1.59869	0.0331362	0.22734	E14=P0<P0Tsc1				Acvr1			Acvr1
88	ENSMUSG00000024232	Bambi	2.95073	2.45573	2.9105	2.77232	2.52305	2.91438	3.29281	2.91008	3.88789	4.08525	3.64606	3.78499	3.85105	-1.10019	0.601846	1	-2.11217	0.000468656	0.00884396	-1.91982	0.00309325	0.0672824	E14=P0<P0Tsc1				Bambi
89	ENSMUSG00000027358	Bmp2	4.18856	3.29066	3.86384	3.78102	3.19513	3.98484	3.90373	3.69457	4.96385	5.3224	4.52862	5.07946	4.97359	1.06176	0.801551	1	-2.28559	0.0041711	0.0297733	-2.42674	0.0026969	0.0636937	E14=P0<P0Tsc1				Bmp2
90	ENSMUSG00000029335	Bmp3	0	0	0	0	0	0	0	0	1.52162	1.10012	0.715655	0.65589	0.998322		1	1	-1.99767	0.00351106	0.0267635	-1.99767	0.00361561	0.0712228	E14=P0<P0Tsc1				Bmp3
91	ENSMUSG00000039004	Bmp6	0	0.942314	0.121011	0.354442	0.945718	0.91476	0.179765	0.680081	2.46288	3.00761	1.50886	2.37348	2.33821		0.391823	1	-3.95525	0.00245352	0.0216045	-3.15607	0.00483323	0.081659	E14=P0<P0Tsc1				Bmp6
92	ENSMUSG00000052155	Acvr2a	3.03493	2.57035	1.95056	2.51861	1.20712	1.59749	1.97336	1.59266	2.46272	2.91154	2.20172	2.46993	2.51148	1.89994	0.0429876	0.35954	1.00496	0.980969	1	-1.89057	0.00739223	0.100161	E14>P0<P0Tsc1				Acvr2a			Acvr2a
93	ENSMUSG00000007872	Id3	10.069	9.98559	10.009	10.0212	10.3621	10.1866	10.2505	10.2664	9.96868	10.0323	9.65852	9.6164	9.81897	-1.18528	0.0181842	0.235504	1.15047	0.142726	0.37517	1.36362	0.0116341	0.127363	P0>P0Tsc1				Id3			Id3
94	ENSMUSG00000061393	Acvr2b	6.65508	6.84636	6.71525	6.73889	6.50667	6.59543	7.01068	6.70426	6.48629	6.4963	6.62568	6.67946	6.57193	1.02429	0.832175	1	1.12269	0.0686451	0.217577	1.09606	0.360208	0.855477					Acvr2b			Acvr2b
95	ENSMUSG00000048450	Msx1	0.543048	0.712399	0	0.418482	0.0481724	0.864039	0.0601221	0.324111	0.251439	0.260232	0.181376	0.334138	0.256796		0.773346	1		0.37672	0.749472		0.76	1					Msx1
96	ENSMUSG00000032179	Bmp5	0	0	0.199098	0.0663658	0.0194181	0.0347476	0.0126307	0.0222655	0.00827997	0	0.0256581	0.183152	0.0542726		0.594935	1		0.880423	1		0.611893	1					Bmp5
97	ENSMUSG00000074934	Grem1	0.0194788	0	0.242539	0.0873393	0.0310806	0.0477261	0.0202299	0.0330122	0.439475	0.350369	0.235714	0.419493	0.361263		0.554251	1		0.0172672	0.0784286		0.00178781	0.0530127					Grem1
98	ENSMUSG00000050069	Grem2	0	0	0.107771	0.0359236	0	0	0.0580565	0.0193522	0.0542627	0.0173759	0.0202578	0.028994	0.0302226		0.800075	1		0.905082	1		0.800983	1					Grem2
99	ENSMUSG00000067336	Bmpr2	0.610399	1.52849	0.485055	0.874648	0.581719	0.554774	0.577259	0.57125	1.3201	1.46115	1.44211	1.2089	1.35806		0.352623	0.991806	-1.39805	0.110184	0.309114	-1.72526	3.54588e-05	0.0156961					Bmpr2
100	ENSMUSG00000021469	Msx2	0.803944	0.0118713	0.113926	0.309914	0.0124084	0.545202	0.0155542	0.191055	0.879384	1.67174	0.662924	0.670913	0.97124		0.684294	1	-1.58153	0.082679	0.24943	-1.71735	0.0361031	0.239241					Msx2
101	ENSMUSG00000018238	Gdf9	0.124296	0.0169539	1.08578	0.40901	2.18662	1.19941	1.2682	1.55141	1.0525	0.516454	1.07806	0.300183	0.7368	-2.20748	0.0400912	0.34752		0.36173	0.727376	1.75882	0.0436795	0.266271					Gdf9
102	ENSMUSG00000000530	Acvrl1	0	0	0	0	0	0.00950025	0	0.00316675	0.0168436	0.0189818	0.169383	0.156882	0.0905226		0.952391	1		0.165321	0.418198		0.186208	0.610487					Acvrl1			Acvrl1
103	ENSMUSG00000030046	Bmp10	0	0	0	0	0	0	0	0	0	0	0	0	0		1	1		1	1		1	1					Bmp10
104	ENSMUSG00000023279	Bmp15	0	0	0	0	0	0	0	0	0	0	0	0	0		1	1		1	1		1	1					Bmp15
105	ENSMUSG00000032726	Bmp8a	0	0	0	0	0	0	0	0	0.47867	0.185636	0.0229904	0.452393	0.284922		1	1		0.0581208	0.19251		0.059477	0.316496					Bmp8a
106	ENSMUSG00000002384	Bmp8b	0	0	0	0	0.359858	0	0.012782	0.124213	0.118465	0.370247	0.0461456	0.11185	0.161677		0.333376	0.978735		0.102776	0.293404		0.771654	1					Bmp8b
107	ENSMUSG00000021943	Gdf10	0.0111452	0.0116032	0.10064	0.0411293	1.05095	1.33249	0	0.794478	0.498253	0.333886	0.221612	0	0.263438		0.0929416	0.530749		0.111329	0.311423		0.157066	0.556976					Gdf10
108	ENSMUSG00000025352	Gdf11	1.44465	1.37353	1.98617	1.60145	0.939774	1.90124	1.41298	1.418	1.7298	2.04275	1.86761	1.76672	1.85172	1.1356	0.57307	1	-1.18943	0.186279	0.455208	-1.35071	0.103171	0.436252					Gdf11
109	ENSMUSG00000072625	Gdf2	0	0	0	0	0	0	0	0	0	0	0	0	0		1	1		1	1		1	1					Gdf2
110	ENSMUSG00000038259	Gdf5	0	0	0	0	0	0.380803	0.439872	0.273558	1.05738	0.863582	0	0	0.480241		0.0929475	0.530749		0.161396	0.410897		0.541893	1					Gdf5
111	ENSMUSG00000051279	Gdf6	0	0	0	0	0	0	0	0	0	0.0367211	0.170338	0	0.0517647		1	1		0.391819	0.768959		0.400958	0.901943					Gdf6
112	ENSMUSG00000020644	Id2	8.48094	8.65317	8.49467	8.54293	8.41026	8.50688	8.75947	8.55887	8.86441	8.87303	8.00291	8.27779	8.50454	-1.01111	0.896169	1	1.02697	0.877602	1	1.03838	0.834422	1				Id2	Id2
113	ENSMUSG00000041324	Inhba	0.0389536	0	0	0.0129845	1.61186	0	0	0.537285	0	0.18168	0.320641	0.100374	0.150674		0.323918	0.978089		0.140785	0.371202		0.387231	0.888592					Inhba			inhba
114	ENSMUSG00000037035	Inhbb	0	0	0	0	0	0	0	0	0.784685	1.30922	0.705727	0.814106	0.903434		1	1		0.000908076	0.0124228		0.000947926	0.0420808					Inhbb			inhbb
115	ENSMUSG00000025405	Inhbc	0	0	0	0	0	0	0	0	0	0.101422	0	0.0720377	0.0433649		1	1		0.373836	0.745076		0.38725	0.888592					Inhbc			inhbc
116	ENSMUSG00000013089	Etv5	5.62792	4.95841	4.90455	5.16362	5.61688	5.46106	5.28396	5.45396	6.12082	6.41007	6.11359	6.54376	6.29706	-1.22293	0.260398	0.907393	-2.19381	0.00168468	0.0173369	-1.7939	0.000936834	0.041768	E14<P0<P0Tsc1					Etv5					Etv5
117	ENSMUSG00000021732	Fgf10	3.26939	2.83609	2.78811	2.96453	3.70404	2.73279	3.90203	3.44629	3.85205	3.71511	3.76856	4.34364	3.91984	-1.39644	0.228841	0.844901	-1.939	0.00262543	0.0223555	-1.38852	0.184511	0.607055	E14<P0<P0Tsc1					Fgf10
118	ENSMUSG00000021974	Fgf9	0.303354	0.839995	1.19838	0.780575	0.196698	1.89642	2.17396	1.42236	2.47794	2.4128	1.30049	2.23773	2.10724	-1.56026	0.331396	0.97859	-2.50822	0.00922184	0.0506196	-1.60757	0.261755	0.725806	E14<P0<P0Tsc1					Fgf9
119	ENSMUSG00000031565	Fgfr1	5.96396	5.94748	5.94329	5.95158	7.15438	7.23716	6.81705	7.06953	7.97891	8.18093	7.34225	7.5903	7.7731	-2.17039	0.000270056	0.0752135	-3.53453	0.000101057	0.00495589	-1.62853	0.0209383	0.177898	E14<P0<P0Tsc1					Fgfr1
120	ENSMUSG00000030849	Fgfr2	4.8697	4.05413	4.06967	4.33117	4.88778	5.01138	5.12511	5.00809	6.00463	6.39422	5.53501	6.20156	6.03385	-1.59873	0.0428517	0.358963	-3.25506	0.000925886	0.0125501	-2.03603	0.00249086	0.0608689	E14<P0<P0Tsc1					Fgfr2
121	ENSMUSG00000008090	Fgfrl1	5.22076	5.02798	4.76141	5.00338	5.2666	5.64389	5.62977	5.51342	5.92869	6.23017	5.86465	6.21375	6.05932	-1.42408	0.0289804	0.294123	-2.07906	0.000339804	0.00771368	-1.45993	0.00857476	0.108183	E14<P0<P0Tsc1					Fgfrl1
122	ENSMUSG00000024427	Spry4	1.91717	0.96272	1.56804	1.48264	2.15276	2.27802	2.39457	2.27512	2.51268	2.50265	3.05093	2.981	2.76181	-1.73204	0.028077	0.290094	-2.427	0.00279317	0.0233286	-1.40123	0.0286954	0.210851	E14<P0<P0Tsc1					Spry4
123	ENSMUSG00000019960	Dusp6	5.42578	4.88404	5.04708	5.11897	6.63491	6.40528	5.9952	6.34513	5.60006	5.86445	5.7674	6.30583	5.88443	-2.33943	0.00269143	0.117792	-1.69992	0.0093052	0.050852	1.37621	0.0784535	0.371728	E14<P0=P0Tsc1					Dusp6
124	ENSMUSG00000017724	Etv4	5.8098	5.94576	5.63272	5.79609	6.64662	7.0861	6.61254	6.78175	6.56923	6.60846	6.35235	6.41501	6.48626	-1.98022	0.00181684	0.102054	-1.61347	0.00044795	0.00862656	1.2273	0.0753417	0.364313	E14<P0=P0Tsc1					Etv4
125	ENSMUSG00000036585	Fgf1	2.82668	2.28242	1.68823	2.26578	5.79397	4.95899	4.5578	5.10359	4.95316	4.91674	4.74528	5.52809	5.03582	-7.14934	0.00124785	0.0952363	-6.82127	9.7889e-05	0.00495589	1.0481	0.845303	1	E14<P0=P0Tsc1					Fgf1
126	ENSMUSG00000057967	Fgf18	1.17377	1.09441	0.990911	1.08636	2.46326	1.62419	0.978672	1.68871	2.13234	2.09954	1.71187	1.55503	1.8747	-1.51818	0.180408	0.743862	-1.72708	0.00266112	0.0225478	-1.1376	0.625405	1	E14<P0=P0Tsc1			Fgf18		Fgf18
127	ENSMUSG00000021250	Fos	2.65519	2.99326	1.95659	2.53501	7.07939	9.56421	6.67256	7.77205	4.31679	4.6359	5.3212	5.40722	4.92028	-37.7143	0.00155022	0.0990803	-5.2244	0.000583038	0.00990022	7.21887	0.00828804	0.106167	E14<P0=P0Tsc1					Fos				Fos
128	ENSMUSG00000052837	Junb	2.82406	2.77515	2.18188	2.5937	5.38172	6.5646	4.91765	5.62132	3.35779	3.44194	3.3702	3.58022	3.43754	-8.15466	0.00133867	0.0970126	-1.79482	0.00233821	0.0209928	4.54343	0.00110295	0.0443588	E14<P0=P0Tsc1					Junb		Junb		Junb
129	ENSMUSG00000037211	Spry1	6.43142	6.18705	5.87906	6.16584	7.38027	7.65137	7.47853	7.50339	7.7334	7.88776	7.26805	7.86196	7.68779	-2.52721	0.0004501	0.0779151	-2.87179	0.000235674	0.00658484	-1.13635	0.318329	0.800822	E14<P0=P0Tsc1					Spry1
130	ENSMUSG00000031603	Fgf20	5.35807	5.33007	4.98865	5.2256	5.31915	6.00251	5.87898	5.73355	4.70514	4.77986	5.08977	5.62369	5.04961	-1.42203	0.0685845	0.455126	1.12973	0.495929	0.886975	1.60652	0.047972	0.281367	E14<P0>P0Tsc1					Fgf20
131	ENSMUSG00000054252	Fgfr3	0.525446	1.60717	1.00196	1.04486	2.26175	0.695258	0.886059	1.28102	2.18275	2.821	1.80098	2.3861	2.29771	-1.17786	0.669375	1	-2.38312	0.00865946	0.0482678	-2.02327	0.0592758	0.31586	E14=P0<P0Tsc1					Fgfr3
132	ENSMUSG00000005320	Fgfr4	0	0	0.219978	0.0733261	0.0187517	0.0100632	1.74401	0.590942	3.75324	3.29128	1.88291	2.49254	2.85499		0.363547	1	-6.87647	0.000756294	0.0112564	-4.80339	0.0107708	0.122449	E14=P0<P0Tsc1					Fgfr4
133	ENSMUSG00000022114	Spry2	1.32233	1.4603	1.72455	1.50239	1.92887	2.31724	0.703968	1.65003	1.83798	2.20047	2.11	1.86347	2.00298	-1.10775	0.754514	1	-1.41479	0.00995546	0.0532871	-1.27717	0.391347	0.894158	E14=P0<P0Tsc1					Spry2
134	ENSMUSG00000018648	Dusp14	2.84789	2.2007	2.32227	2.45696	1.34646	2.18959	1.60194	1.71267	3.78334	3.71267	2.53503	2.98202	3.25326	1.67515	0.0484193	0.381373	-1.73665	0.0658286	0.211178	-2.90915	0.00609503	0.0911605	E14>P0<P0Tsc1					Dusp14
135	ENSMUSG00000091895	Fgfr1	0.361011	0	0	0.120337	0.253726	0.0895137	0	0.114413	0.0969033	0	0.0863282	0	0.0458079		0.966764	1		0.491247	0.88186		0.385444	0.887126						Fgfr1
136	ENSMUSG00000022523	Fgf12	1.57947	0.00930754	0	0.529593	0	0.85421	0	0.284737	0.217406	0.292536	0.0414094	0.983766	0.383779		0.6649	1		0.759621	1		0.761182	1						Fgf12
137	ENSMUSG00000022101	Fgf17	0	0	0.762431	0.254144	0	0	0.201203	0.0670678	0	0.282244	0.379419	0.0174729	0.169784		0.468497	1		0.714752	1		0.424169	0.924089						Fgf17
138	ENSMUSG00000037225	Fgf2	0	0.0340018	0	0.0113339	0	0	0	0	0.0981444	0.197376	0	0.345996	0.160379		0.834118	1		0.136994	0.36362		0.115993	0.468538						Fgf2
139	ENSMUSG00000034687	Fras1	1.04302	0.861373	0.773971	0.892789	0.671797	0.714264	0.762614	0.716225	2.09706	2.01059	1.36346	1.5171	1.74705		0.105243	0.562651	-1.80784	0.00569843	0.0361543	-2.0432	0.00192271	0.0543587						Fras1
140	ENSMUSG00000027208	Fgf7	0	0.043138	0.370506	0.137881	2.02021	0.397465	0	0.805891	0.112205	0.257836	0.366935	0.51373	0.312677	-1.58888	0.286418	0.952964		0.231862	0.533844	1.40758	0.341774	0.82924						Fgf7
141	ENSMUSG00000042826	Fgf11	0.0110327	0.891599	0.00933421	0.303989	1.1453	0.306254	0.582412	0.677989	0.159123	0.494517	0.778534	0.873188	0.576341		0.326663	0.978233		0.372414	0.743302		0.705936	1						Fgf11
142	ENSMUSG00000031137	Fgf13	0.116175	1.71515	1.36669	1.066	1.53444	0.118109	0.842575	0.83171	1.38516	1.5181	0.735119	1.43309	1.26787	1.17633	0.695866	1	-1.15018	0.644213	1	-1.35299	0.278582	0.750816						Fgf13
143	ENSMUSG00000025551	Fgf14	0	0	0	0	0	0	0	0	0	0	0	0	0		1	1		1	1		1	1						Fgf14
144	ENSMUSG00000031230	Fgf16	0	0	0	0	0	0	0	0	0.129838	0.0830972	0	0	0.0532339		1	1		0.324551	0.674657		0.335922	0.822577						Fgf16
145	ENSMUSG00000030827	Fgf21	0	0	0	0	0	1.21201	0	0.404003	0.666526	0.12118	0	0	0.196927		0.314963	0.978089		0.299737	0.638063		0.57792	1						Fgf21
146	ENSMUSG00000020327	Fgf22	0	0	0	0	0	0	0	0	0.855363	0.568849	0.120271	0.7071	0.562896		1	1		0.017062	0.0778389		0.0174779	0.159803						Fgf22
147	ENSMUSG00000000182	Fgf23	0	0	0	0	0.0174915	0	0	0.00583051	0.017268	0	0	0	0.00431701		0.912829	1		0.908808	1		0.969559	1						Fgf23
148	ENSMUSG00000031074	Fgf3	0.0122717	0	0	0.00409056	0	1.05128	0	0.350425	0.257368	0.812451	0.0113909	0.426598	0.376952		0.321496	0.978089		0.0875271	0.26063		0.937217	1						Fgf3
149	ENSMUSG00000029337	Fgf5	0	0	0	0	0	0	0	0	0	0.0916384	0	0.171372	0.0657526		1	1		0.290886	0.624884		0.299787	0.777757						Fgf5
150	ENSMUSG00000000183	Fgf6	0	0	0	0	0	0	0	0	0	0	0	0	0		1	1		1	1		1	1						Fgf6
151	ENSMUSG00000061654	Spry3	0	0.466865	0.0743273	0.180397	0	0	1.10019	0.36673	0.511638	0.182216	0.363118	0.272606	0.332395		0.6207	1		0.310591	0.654826		0.909663	1						Spry3
152	ENSMUSG00000032849	Abcc4	0.613283	0.799981	1.30844	0.907236	1.61902	1.58642	0.603222	1.26955	2.81335	3.16176	1.70334	2.58553	2.566	-1.28549	0.350506	0.989899	-3.15745	0.00394576	0.0288184	-2.45622	0.0210128	0.178343	E14<P0<P0Tsc1						Abcc4
153	ENSMUSG00000054693	Adam10	5.07741	4.54103	4.36151	4.65998	5.84296	5.49116	5.06334	5.46582	5.63081	6.16271	5.57651	6.11729	5.87183	-1.74816	0.0346513	0.323308	-2.31634	0.00198797	0.0191183	-1.32502	0.14303	0.527926	E14<P0<P0Tsc1						ADAM10
154	ENSMUSG00000000305	Cdh4	5.5902	5.05831	4.65008	5.09953	6.61121	6.90606	5.82471	6.44733	7.16613	7.31198	6.57246	6.41204	6.86565	-2.54523	0.0158076	0.221888	-3.40138	0.00127294	0.0149916	-1.33637	0.266207	0.733152	E14<P0<P0Tsc1						Cdh4
155	ENSMUSG00000039385	Cdh6	2.47974	1.84236	2.26812	2.19674	3.879	3.69359	3.55348	3.70869	5.827	6.11483	4.99421	5.56578	5.62545	-2.85196	0.000511153	0.0805812	-10.7683	2.06471e-05	0.00305071	-3.77575	0.000350518	0.0294919	E14<P0<P0Tsc1						Cdh6
156	ENSMUSG00000054196	Cthrc1	2.84407	1.67753	3.50167	2.67443	3.42765	4.86828	4.17645	4.15746	4.74506	5.03818	4.34949	4.63402	4.69169	-2.79536	0.0565788	0.410862	-4.04814	0.00327295	0.0257074	-1.44816	0.179355	0.599116	E14<P0<P0Tsc1						Cthrc1
157	ENSMUSG00000014773	Dll1	2.22116	1.09313	2.15985	1.82471	1.44637	3.12127	2.42955	2.3324	5.48718	5.40459	4.54287	4.85282	5.07187	-1.42176	0.392045	1	-9.49491	0.000106569	0.00504142	-6.67826	0.00076658	0.03825	E14<P0<P0Tsc1						Dll1
158	ENSMUSG00000040289	Hey1	3.58024	4.09767	4.43482	4.03758	5.73019	5.09728	4.94111	5.25619	6.53236	6.79055	5.57397	6.1593	6.26405	-2.32723	0.0110072	0.192043	-4.67987	0.000566721	0.00979319	-2.01091	0.0243726	0.193495	E14<P0<P0Tsc1						Hey1
159	ENSMUSG00000032744	Heyl	4.87621	4.79406	4.33643	4.6689	5.50012	5.19509	4.90358	5.1996	5.18415	5.8654	5.4326	5.75186	5.5585	-1.44463	0.0596202	0.422068	-1.85266	0.00541364	0.0350788	-1.28245	0.144346	0.53076	E14<P0<P0Tsc1						Heyl
160	ENSMUSG00000027276	Jag1	1.53279	0.593945	1.43077	1.18584	1.94914	1.33693	1.55408	1.61338	4.23714	4.58566	3.98206	3.93571	4.18515	-1.34494	0.228817	0.844901	-7.99618	3.26587e-05	0.00340244	-5.94536	1.74573e-05	0.0135233	E14<P0<P0Tsc1						Jag1
161	ENSMUSG00000032334	Loxl1	1.2425	0.860909	1.80054	1.30132	3.58241	3.33445	2.6064	3.17442	4.16996	4.41083	3.51562	3.86821	3.99115	-3.66319	0.0032859	0.125545	-6.45241	8.58222e-05	0.00473068	-1.76142	0.0365346	0.241016	E14<P0<P0Tsc1						Loxl1
162	ENSMUSG00000069769	Msi2	2.46563	3.33092	2.65136	2.81597	3.05926	3.34148	3.23864	3.21313	3.945	4.10467	3.48853	3.86566	3.85097	-1.31691	0.172168	0.72346	-2.04911	0.00534883	0.0347385	-1.556	0.00657329	0.0946059	E14<P0<P0Tsc1						Msi2
163	ENSMUSG00000026923	Notch1	0.942351	0.43594	0.65422	0.677504	1.66633	1.33927	1.30954	1.43838	3.65189	3.89125	3.23026	3.08059	3.4635	-1.69452	0.0067596	0.162079	-6.89712	1.71562e-05	0.00294495	-4.07026	8.79158e-05	0.0198351	E14<P0<P0Tsc1						Notch1
164	ENSMUSG00000078202	Nrarp	2.50377	2.44581	2.11946	2.35635	3.05838	3.04009	2.38408	2.82752	5.17003	5.13889	4.29507	4.73001	4.8335	-1.38623	0.0944336	0.53494	-5.56798	4.27576e-05	0.00390164	-4.01662	0.000345032	0.0294919	E14<P0<P0Tsc1						Nrarp
165	ENSMUSG00000026976	Pax8	6.94698	7.02949	6.646	6.87415	7.80027	8.70639	7.6564	8.05436	8.82423	8.97337	7.81343	8.21583	8.45671	-2.26608	0.0128169	0.203824	-2.99501	0.00187562	0.0185325	-1.32167	0.33388	0.820211	E14<P0<P0Tsc1						Pax8
166	ENSMUSG00000043079	Synpo	0.152738	0.0440543	0.117361	0.104718	0.927119	1.38058	0.687316	0.998338	2.46903	2.29978	1.37495	1.30106	1.86121	-1.85783	0.00509209	0.144888	-3.37875	0.00163534	0.0170668	-1.81865	0.0541915	0.301036	E14<P0<P0Tsc1						Synpo
167	ENSMUSG00000029570	Lfng	2.35298	1.83055	2.0281	2.07054	3.17286	3.14806	2.98084	3.10059	4.50765	4.67232	4.00421	4.68849	4.46817	-2.04208	0.00106972	0.0951144	-5.26935	2.29903e-05	0.00312848	-2.58038	0.000261357	0.0270849	E14<P0<P0Tsc1						Lfng
168	ENSMUSG00000040957	Cables1	2.37215	2.23322	2.39029	2.33189	3.13281	3.65072	2.32442	3.03599	3.20693	3.20304	2.91624	3.0348	3.09025	-1.62913	0.0991178	0.54767	-1.69157	0.000150438	0.00560282	-1.03833	0.864277	1	E14<P0=P0Tsc1						Cables1
169	ENSMUSG00000020183	Cpm	4.90495	3.83152	4.44108	4.39251	5.49322	5.848	5.54656	5.62926	5.69065	5.66169	5.60766	5.96995	5.73249	-2.35666	0.0085684	0.175712	-2.53147	0.00172215	0.0175766	-1.07418	0.444448	0.943874	E14<P0=P0Tsc1						Cpm
170	ENSMUSG00000020427	Igfbp3	1.82887	2.41282	1.39164	1.87778	3.22509	3.03282	1.84938	2.70243	2.29157	2.99255	2.25426	2.91654	2.61373	-1.77111	0.136494	0.640625	-1.6655	0.0541801	0.182382	1.06341	0.82772	1	E14<P0=P0Tsc1						Igfbp3
171	ENSMUSG00000025158	Rfng	4.41656	4.75804	4.57526	4.58329	5.50033	6.12794	4.88324	5.50384	5.2128	5.46189	4.97303	5.05248	5.17505	-1.89283	0.0397427	0.346015	-1.50708	0.00562259	0.0358776	1.25596	0.311762	0.792735	E14<P0=P0Tsc1						Rfng
172	ENSMUSG00000015468	Notch4	2.1015	2.20807	2.02369	2.11108	2.85509	2.54399	2.31398	2.57102	2.952	2.81789	2.28583	2.86508	2.7302	-1.37548	0.0310954	0.30443	-1.53593	0.0104147	0.0548547	-1.11665	0.464375	0.96345	E14<P0=P0Tsc1						Notch4
173	ENSMUSG00000019969	Psen1	5.18883	5.15459	4.95659	5.1	6.02783	5.60154	5.65499	5.76146	5.90985	5.88599	5.81868	6.103	5.92938	-1.58168	0.0057498	0.152484	-1.77692	9.50881e-05	0.00494609	-1.12344	0.231944	0.6835	E14<P0=P0Tsc1						Psen1
174	ENSMUSG00000010609	Psen2	4.38964	3.11444	3.72181	3.74196	5.10519	5.257	4.84649	5.06956	4.73845	4.67766	4.11624	4.77921	4.57789	-2.50984	0.0120728	0.199231	-1.785	0.0419558	0.150538	1.40607	0.0432368	0.264679	E14<P0=P0Tsc1						Psen2
175	ENSMUSG00000059895	Ptp4a3	3.14277	3.65692	3.76275	3.52081	4.06366	4.71029	3.90989	4.22794	3.89768	3.99917	3.7877	3.77106	3.8639	-1.63256	0.0526986	0.397058	-1.26847	0.0741869	0.230359	1.28703	0.114737	0.465527	E14<P0=P0Tsc1						Ptp4a3
176	ENSMUSG00000031520	Vegfc	3.50943	3.28948	3.44521	3.41471	4.94048	4.94959	4.7717	4.88726	4.67908	5.33287	4.77101	5.32721	5.02754	-2.77512	1.5917e-05	0.0560505	-3.05853	0.000163087	0.00573494	-1.10212	0.502484	0.999353	E14<P0=P0Tsc1			Vegfc			Vegfc		Vegfc
177	ENSMUSG00000031853	BC021891	0.0046331	0.255873	0	0.0868353	0	0.492105	0.347747	0.279951	1.88033	1.20358	0.616939	0.90542	1.15157		0.275763	0.934775	-2.09178	0.011458	0.0585581	-1.82971	0.0312289	0.219973	E14=P0<P0Tsc1						BC021891
178	ENSMUSG00000046447	Camk2n1	1.05726	2.15591	2.02348	1.74555	1.54738	1.9825	2.35883	1.9629	2.21555	2.50138	2.52237	2.12676	2.34152	-1.1626	0.586843	1	-1.51149	0.0805887	0.244936	-1.30009	0.121986	0.482354	E14=P0<P0Tsc1						Camk2n1
179	ENSMUSG00000020108	Ddit4	2.98024	2.78101	2.86565	2.87563	2.03526	2.81599	3.17411	2.67512	2.54353	2.64401	4.01347	4.02037	3.30534	1.14911	0.542362	1	-1.34696	0.369176	0.738093	-1.54781	0.262487	0.726977	E14=P0<P0Tsc1						Ddit4
180	ENSMUSG00000016477	E2f3	2.28709	2.90079	2.85637	2.68142	2.30307	3.01442	2.16662	2.49471	3.60129	3.80075	4.12442	3.52397	3.76261	1.13817	0.556028	1	-2.11578	0.0019932	0.019139	-2.40811	0.00210909	0.0563857	E14=P0<P0Tsc1						E2f3
181	ENSMUSG00000050953	Gja1	6.55287	5.94723	6.03746	6.17919	5.86486	5.54882	6.42453	5.94607	7.10764	7.63139	6.7497	7.21023	7.17474	1.17537	0.453029	1	-1.99384	0.00615516	0.0380914	-2.3435	0.00424781	0.0762146	E14=P0<P0Tsc1			Gja1			Gja1
182	ENSMUSG00000018698	Lhx1	3.94786	3.80113	3.85539	3.86813	2.94724	4.18979	4.15321	3.76341	6.63158	6.75333	5.38479	5.70631	6.119	1.07528	0.787291	1	-4.75971	0.000773063	0.0113629	-5.11803	0.00252491	0.0613623	E14=P0<P0Tsc1						Lhx1
183	ENSMUSG00000024899	Papss2	2.49663	1.69328	2.3549	2.1816	0.724274	2.87823	2.83742	2.14664	4.37053	4.29508	3.57062	4.18936	4.1064	1.02453	0.96043	1	-3.79682	0.000369469	0.00794536	-3.88995	0.0139567	0.140511	E14=P0<P0Tsc1						Papss2
184	ENSMUSG00000024620	Pdgfrb	1.0561	0.963295	0.667071	0.895488	1.26808	0.800203	1.08589	1.05139	2.42826	2.4149	1.9087	2.18466	2.23413	-1.11412	0.393927	1	-2.52913	0.000151537	0.00560282	-2.27007	0.000418688	0.0305654	E14=P0<P0Tsc1						Pdgfrb			Pdgfrb
185	ENSMUSG00000020099	Unc5b	0.217213	0.0913814	0.0595114	0.122702	0.287591	0.604673	0.25209	0.381451	2.22956	2.34544	1.38189	1.32902	1.82148		0.0819014	0.497705	-3.24625	0.00108299	0.0136374	-2.71326	0.00307938	0.0672516	E14=P0<P0Tsc1						Unc5b
186	ENSMUSG00000038146	Notch3	1.12968	1.16966	1.14225	1.1472	0.52984	0.746218	1.01383	0.763295	2.20348	2.76081	2.26831	2.44227	2.41872	1.30487	0.0351535	0.325358	-2.41416	8.29845e-05	0.0046587	-3.15016	7.15455e-05	0.0198351	E14>P0<P0Tsc1						Notch3
187	ENSMUSG00000040430	Pitpnc1	0.981369	1.08037	1.71052	1.25742	0.0531419	1.13456	1.34859	0.845432	2.9637	2.46395	2.44771	2.57822	2.6134	1.33052	0.363637	1	-2.55971	0.000742232	0.0111469	-3.40573	0.00170434	0.0521845	E14>P0<P0Tsc1						Pitpnc1
188	ENSMUSG00000029641	Rasl11a	3.28544	3.82614	3.6179	3.57649	3.07602	3.37638	2.08494	2.84578	4.81888	4.95164	4.76608	4.3531	4.72242	1.65946	0.109619	0.574565	-2.21289	0.000771958	0.011358	-3.6722	0.00118159	0.0458234	E14>P0<P0Tsc1						Rasl11a
189	ENSMUSG00000027520	Zdbf2	1.9764	2.55731	1.03542	1.85637	0.829891	1.06358	0.950531	0.948001	1.94363	2.11227	1.47218	1.96113	1.8723	1.87693	0.0724421	0.46862	-1.0111	0.966881	1	-1.89776	0.00117019	0.0455521	E14>P0<P0Tsc1						Zdbf2
190	ENSMUSG00000021707	Dhfr	4.15262	4.45706	4.26562	4.29177	3.84508	3.81516	4.00996	3.89006	3.95636	4.17548	3.94175	4.16595	4.05989	1.32107	0.0133833	0.207348	1.17436	0.0633398	0.204976	-1.12492	0.109633	0.453363	E14>P0=P0Tsc1						Dhfr
191	ENSMUSG00000018476	Kdm6b	2.73444	3.59503	3.47896	3.26948	1.86226	2.70605	2.58653	2.38495	2.12745	2.36755	2.83072	2.19619	2.38048	1.84616	0.0469541	0.37498	1.85189	0.0154307	0.072478	1.0031	0.987066	1	E14>P0=P0Tsc1						Kdm6b
192	ENSMUSG00000022528	Hes1	7.32925	7.20715	7.33982	7.29207	7.67188	7.0634	7.52379	7.41969	7.00096	6.92222	7.10246	7.06572	7.02284	-1.09249	0.496985	1	1.20517	0.00544067	0.0351804	1.31663	0.0376138	0.244905	E14>P0Tsc1<P0						Hes1
193	ENSMUSG00000036858	Ptcra	0	1.57664	0	0.525548	0.0770061	0	0.418787	0.165264	0.314415	0	0	0	0.0786037		0.489056	1		0.314171	0.65986		0.542017	1							Ptcra
194	ENSMUSG00000002799	Jag2	1.03178	0.00689108	0.5372	0.525291	0.0214836	0.00813083	0.731407	0.253674	0.769812	0.786229	0.524183	0.619764	0.674997		0.462082	1		0.549255	0.94878		0.0752333	0.364019							Jag2
195	ENSMUSG00000030247	Kcnj8	0	0	0.439024	0.146341	0.0141193	0	0	0.00470643	0.17253	0.0459495	0.379758	0.0130493	0.152822		0.355902	0.994677		0.966089	1		0.175689	0.592275							Kcnj8
196	ENSMUSG00000063060	Sox7	1.18216	0.0256435	0.192246	0.466683	0.0530641	0	0	0.017688	0.202315	0.0683474	0.0307674	0.00836015	0.0774475		0.22484	0.837064		0.211645	0.499927		0.366463	0.863408							Sox7
197	ENSMUSG00000078349	AW011738	0.0158103	0.0163836	1.05684	0.363011	0	0.282486	0	0.094162	2.21305	2.42227	1.3106	1.28172	1.80691		0.442987	1	-2.72055	0.0126262	0.0625379	-3.27785	0.00192066	0.0543587							AW011738
198	ENSMUSG00000019789	Hey2	1.37325	0.975792	0.130295	0.826447	0.0118989	0.829921	0.788857	0.543559	2.12275	1.87424	1.15001	2.06802	1.80375		0.516058	1	-1.96879	0.0370864	0.137246	-2.39528	0.00698999	0.0974625							Hey2
199	ENSMUSG00000031722	Hp	0	0.0239001	0	0.00796671	0	0	0	0	1.17594	2.72977	2.28317	1.72554	1.9786		0.881691	1	-3.91941	0.00150419	0.016331	-3.94111	0.00151615	0.0505154							Hp
200	ENSMUSG00000070407	Hs3st3b1	0.70424	1.12235	0.9796	0.935396	0.0248897	0.999926	1.06856	0.697792	3.83174	4.26379	3.1217	3.14509	3.59058		0.494017	1	-6.29926	0.00013332	0.00536882	-7.42703	0.000305505	0.0281737							Hs3st3b1
201	ENSMUSG00000027878	Notch2	1.01278	0.87642	0.893174	0.927457	0.706323	1.12689	0.645518	0.826243	3.42114	3.8755	3.00474	2.77893	3.27008		0.52554	1	-5.07225	9.92174e-05	0.00495589	-5.44088	0.000128712	0.0231438							Notch2
202	ENSMUSG00000032846	Zswim6	0.941257	1.0835	0.96831	0.997689	0.424332	0.594007	0.407338	0.475225	1.7093	1.43327	1.77032	1.88321	1.69902		0.00139381	0.097807	-1.62601	0.000755321	0.0112564	-2.33561	4.27113e-05	0.0166926							Zswim6
203	ENSMUSG00000048489	8430408G22Rik	0	0	0	0	0	0	0	0	0	0.0273648	0	0	0.00684121		1	1		0.857801	1		0.863811	1							8430408G22Rik
204	ENSMUSG00000030249	Abcc9	0.24615	0.0147094	0.0432437	0.101368	0.0824323	0.0344248	0.334781	0.150546	0.16258	0.219718	0.0916393	0.377972	0.212977		0.690285	1		0.272278	0.596915		0.56708	1							Abcc9
205	ENSMUSG00000004655	Aqp1	0	0	0	0	0	0.262306	0	0.0874352	1.48972	0.830303	0.286512	0.0526272	0.664791		0.387822	1		0.100171	0.288023		0.150183	0.543276							Aqp1
206	ENSMUSG00000003436	Dll3	0.589075	0.612907	1.03321	0.745066	0.719267	1.55866	0	0.759311	0.607211	0.618591	0.568202	0.199883	0.498472		0.974427	1		0.166206	0.419795		0.495262	0.991869							Dll3
207	ENSMUSG00000027314	Dll4	0	0	0	0	0	0	0	0	0	0.0608815	0.136099	0	0.0492451		1	1		0.360195	0.725117		0.371541	0.87012							Dll4
208	ENSMUSG00000035105	Egln3	0.469486	0	0	0.156495	0	0.0128277	0.551823	0.188217	0.351704	0.725712	0.519225	0.583067	0.544927		0.890408	1		0.0393907	0.143562		0.0734699	0.358906							Egln3
209	ENSMUSG00000042379	Esm1	0	0	0	0	0	0	0	0	0	0	0	0.0200431	0.00501078		1	1		0.89455	1		0.899106	1							Esm1
210	ENSMUSG00000029648	Flt1	0	0	0.0050624	0.00168747	0	0.324151	0	0.10805	0.157801	0.392952	0.969789	0.611549	0.533023		0.371065	1		0.0294178	0.115399		0.0836145	0.385942							Flt1		Flt1	Flt1
211	ENSMUSG00000026305	Lrrfip1	3.10603	3.22535	3.29941	3.21026	3.43433	3.84569	3.21114	3.49705	3.28772	3.7222	3.32425	3.53501	3.4673	-1.21992	0.170621	0.718953	-1.19502	0.0777246	0.23817	1.02084	0.875068	1							Lrrfip1
212	ENSMUSG00000037362	Nov	0.458664	0.0100182	0.435593	0.301425	0.987057	0.0118147	0	0.332957	0.214495	0.312908	0.232608	0.666696	0.356677		0.925763	1		0.744133	1		0.934027	1							Nov
213	ENSMUSG00000061808	Ttr	0	0	0	0	0	0	0	0	0.0803739	0.143907	0.112029	0	0.0840775		1	1		0.134362	0.357768		0.143117	0.528122							Ttr
214	ENSMUSG00000027656	Wisp2	0	0.0178049	0.275595	0.0977999	1.07329	1.62742	0.285838	0.995517	0.932455	0.450687	0.970916	0.652973	0.751758	-1.86312	0.0534357	0.399231		0.00482747	0.0326906	1.18407	0.481382	0.980151							Wisp2
215	ENSMUSG00000030103	Bhlhe40	0.228462	0.236564	0.0270922	0.164039	1.88686	1.48763	1.19834	1.52428	2.6366	2.96958	2.56858	3.57446	2.9373	-2.56727	0.000862058	0.0921094	-6.83653	3.02213e-05	0.00335641	-2.66296	0.00273172	0.0641268	E14<P0<P0Tsc1							Bhlhe40
216	ENSMUSG00000021253	Tgfb3	3.00973	3.56924	2.66244	3.08047	3.79619	3.25401	3.58552	3.54524	4.26574	4.40034	4.10958	4.52562	4.32532	-1.3801	0.154528	0.68354	-2.36994	0.00134994	0.0155365	-1.71723	0.00247599	0.0607932	E14<P0<P0Tsc1							Tgfb3
217	ENSMUSG00000032440	Tgfbr2	1.37606	1.53742	1.16775	1.36041	3.39244	2.67112	2.53047	2.86468	3.11342	3.47669	3.2675	3.63471	3.37308	-2.83681	0.00208883	0.10628	-4.03529	9.46295e-06	0.00291114	-1.42247	0.0774149	0.369309	E14<P0<P0Tsc1							Tgfbr2
218	ENSMUSG00000038400	Pmepa1	3.39575	3.29469	3.54957	3.41334	3.98628	3.40744	4.08189	3.8252	4.18161	4.06504	3.72178	3.57969	3.88703	-1.33041	0.0996036	0.548972	-1.38866	0.0279125	0.111098	-1.04379	0.791073	1	E14<P0=P0Tsc1							Pmepa1
219	ENSMUSG00000039239	Tgfb2	2.96542	2.95941	2.73527	2.8867	3.62265	4.07439	3.29804	3.66503	3.60833	3.7147	3.32892	3.28369	3.48391	-1.71514	0.0153716	0.219698	-1.51279	0.00369275	0.0276652	1.13376	0.416646	0.916398	E14<P0=P0Tsc1							Tgfb2
220	ENSMUSG00000007613	Tgfbr1	2.1569	2.55629	2.52006	2.41109	2.42958	2.85054	2.54626	2.60879	3.72798	4.41857	3.07393	3.69765	3.72953	-1.14687	0.288264	0.956178	-2.49397	0.00521403	0.0342075	-2.17458	0.0111126	0.124394	E14=P0<P0Tsc1							Tgfbr1
221	ENSMUSG00000026834	Acvr1c	0	1.7337	0	0.577901	0.00307277	0	0.00386847	0.00231375	0	0	0	0	0		0.314545	0.978089		0.234552	0.538476		0.952826	1								Acvr1c
222	ENSMUSG00000026814	Eng	0.812347	0.0133363	0.505388	0.44369	1.02473	0	0	0.341578	0.110405	0.311601	0.35716	0.154482	0.233412		0.793775	1		0.311276	0.655682		0.701594	1								Eng
223	ENSMUSG00000000532	Acvr1b	0.571182	0.231174	0.675777	0.492711	0.138295	0.155684	0.74802	0.347333	0.77648	0.573814	0.918202	1.14105	0.852387		0.537752	1		0.0737281	0.229372		0.0459609	0.274508								Acvr1b
224	ENSMUSG00000038192	Cer1	0.0664929	0.0244713	0.0358772	0.0422805	0.0184254	0.0208937	0	0.0131064	0.0185513	0.059539	0.0208768	0.0184463	0.0293533		0.598413	1		0.749105	1		0.693975	1								Cer1
225	ENSMUSG00000047492	Inhbe	0	0.013894	0	0.00463132	0	0	0	0	0	0	0	0	0		0.930557	1		0.901872	1		1	1								inhbe
226	ENSMUSG00000002603	Tgfb1	0.696561	0.70049	0.220512	0.539188	0.450331	0.0632598	0.937655	0.483749	0.695708	0.573976	0.536363	0.673125	0.619793		0.845479	1		0.56401	0.965159		0.520563	1								Tgfb1
227	ENSMUSG00000037171	Nodal	0	0	0	0	0	0	0.539497	0.179832	0	0	0	0.0136928	0.00342321		0.331432	0.97859		0.927396	1		0.257944	0.720774								Nodal
228	ENSMUSG00000037411	Serpine1	0.280409	0.26737	0.217934	0.255238	0.32645	0.265155	0.291774	0.29446	0.0583184	0	0.0658774	0	0.0310489		0.510614	1		0.00190623	0.0186961		0.000953202	0.042134								Serpine1
229	ENSMUSG00000029287	Tgfbr3	0.0257283	0.228431	0.300736	0.184965	0.0093668	0.571059	0	0.193475	0.97778	1.2693	0.492515	1.03057	0.942543		0.965946	1		0.00665457	0.0402339		0.016563	0.154958								Tgfbr3
230	ENSMUSG00000034220	Gpc1	5.8622	5.63219	5.53126	5.67522	6.22692	6.35228	6.10329	6.2275	7.32185	7.29371	6.77617	6.58411	6.99396	-1.4664	0.00545464	0.14868	-2.49449	0.000788733	0.0114924	-1.70109	0.0103006	0.119791	E14<P0<P0Tsc1								Gpc1
231	ENSMUSG00000023951	Vegfa	4.32285	4.35511	3.91622	4.19806	5.4941	5.33228	5.61095	5.47911	5.81143	6.14766	5.94112	6.49244	6.09816	-2.43016	0.00037272	0.0752135	-3.73239	5.87125e-05	0.00418222	-1.53586	0.0118312	0.128542	E14<P0<P0Tsc1								Vegfa
232	ENSMUSG00000057329	Bcl2	4.33477	4.66346	4.41839	4.47221	4.42856	5.12358	4.99385	4.84866	4.75432	4.60324	4.79408	4.93987	4.77288	-1.29815	0.139238	0.64713	-1.23172	0.0344457	0.129813	1.05394	0.69104	1	E14<P0=P0Tsc1								Bcl2
233	ENSMUSG00000023034	Nr4a1	1.42028	1.18285	1.86387	1.489	2.88726	2.59664	1.68947	2.39112	0.829615	1.6773	1.73492	2.17469	1.60413	-1.86882	0.0579341	0.414822	-1.08307	0.744865	1	1.72547	0.101543	0.432081	E14<P0>P0Tsc1								Nr4a1
234	ENSMUSG00000028664	Ephb2	2.13937	2.13061	2.01358	2.09452	1.8053	2.22979	1.47832	1.8378	3.01374	3.04383	3.43315	3.74394	3.30867	1.19476	0.260879	0.907687	-2.32004	0.000667334	0.0106368	-2.77188	0.00104178	0.0433877	E14=P0<P0Tsc1								Ephb2
235	ENSMUSG00000020357	Flt4	0.332779	0.0217067	0.375577	0.243354	1.30568	0.132965	0.363866	0.600839	1.21822	1.47612	0.547991	1.09865	1.08525		0.337244	0.979391	-1.7924	0.00987884	0.0530237	-1.39901	0.209484	0.649562	E14=P0<P0Tsc1								Flt4	Flt4
236	ENSMUSG00000025810	Nrp1	5.2323	5.0137	4.66669	4.97089	5.15117	4.95503	4.76054	4.95558	5.11509	5.02495	5.55937	5.28956	5.24724	1.01067	0.936958	1	-1.21113	0.175799	0.436517	-1.22405	0.111553	0.458313	E14=P0<P0Tsc1								Nrp1
237	ENSMUSG00000014813	Stc1	3.06688	3.08639	3.10529	3.08618	2.11121	1.74303	2.91558	2.25661	2.4521	2.72954	2.95459	3.17903	2.82882	1.77716	0.044229	0.364489	1.1953	0.180495	0.445147	-1.4868	0.116578	0.469543	E14>P0<P0Tsc1								Stc1
238	ENSMUSG00000020122	Egfr	1.11086	0.0112595	0	0.374041	0.02776	0.01238	0.0174723	0.0192041	0.178251	0.166885	0.493219	0.818055	0.414102		0.332267	0.97859		0.906063	1		0.0582437	0.313055									Egfr
239	ENSMUSG00000011171	Vipr2	0	1.39303	0.279411	0.557481	0	0.973714	0.0219496	0.331888	0.694005	0.991305	0.669569	0.637462	0.748085		0.655328	1		0.589938	0.993685		0.161516	0.565587									Vipr2
240	ENSMUSG00000033730	Egr3	0	0	0	0	0.317114	0	0	0.105705	0	0.23387	0.128025	0.12386	0.121439		0.366223	1		0.0988384	0.285079		0.882644	1									Egr3
241	ENSMUSG00000062960	Kdr	0	0.00896194	0	0.00298731	0.0186628	0.0105806	0.0234089	0.0175508	0	0.124097	0	0.0489441	0.0432604		0.784862	1		0.430112	0.812204		0.618486	1									Kdr
242	ENSMUSG00000030787	Lyve1	0	0	0	0	0	0	0	0	0	0.0254962	0.0296512	0.0214587	0.0191515		1	1		0.618791	1		0.633631	1									Lyve1
243	ENSMUSG00000024962	Vegfb	5.26769	5.86024	6.00658	5.7115	5.83855	5.82109	5.99714	5.88559	5.81754	5.82357	5.93013	5.8651	5.85909	-1.12825	0.449999	1	-1.10771	0.434929	0.81682	1.01854	0.68882	1									Vegfb
244	ENSMUSG00000040249	Lrp1	1.89741	2.27986	1.05937	1.74555	2.05741	2.62067	2.72608	2.46805	3.70695	3.8461	2.7973	2.93558	3.32148	-1.65004	0.109603	0.574565	-2.98129	0.00693171	0.0413766	-1.80679	0.0397579	0.252702	E14<P0<P0Tsc1									Lrp1
245	ENSMUSG00000025856	Pdgfa	6.40723	6.27611	6.41974	6.36769	6.89306	7.30332	7.00153	7.06597	7.81999	7.97766	7.15289	7.53136	7.62047	-1.62257	0.00259104	0.116356	-2.38301	0.000711094	0.0109676	-1.46866	0.0436425	0.266149	E14<P0<P0Tsc1									Pdgfa
246	ENSMUSG00000032006	Pdgfd	0.334061	0.016932	0.442255	0.264416	1.90525	2.34965	1.51938	1.92476	2.77834	2.91561	1.8499	2.28525	2.45727	-3.16092	0.00103713	0.0951144	-4.5721	0.000206693	0.00626631	-1.44645	0.146623	0.535635	E14<P0<P0Tsc1									Pdgfd
247	ENSMUSG00000045092	S1pr1	0.0274855	0	0.49987	0.175785	1.18109	0.716272	1.3578	1.08505	3.02291	2.63007	1.36763	2.44518	2.36645	-1.87809	0.0102406	0.186546	-4.56515	0.00143919	0.0160878	-2.43074	0.0196141	0.170976	E14<P0<P0Tsc1									S1pr1
248	ENSMUSG00000038418	Egr1	3.84104	3.67458	3.56469	3.69344	6.86055	9.14506	6.19003	7.39854	5.35242	5.42589	5.19671	5.56499	5.385	-13.0421	0.00546354	0.14868	-3.23007	3.61651e-06	0.00269437	4.03772	0.0253137	0.197098	E14<P0=P0Tsc1									Egr1
249	ENSMUSG00000028019	Pdgfc	5.97095	5.01111	4.68333	5.2218	6.50361	6.72235	6.02904	6.41833	6.2675	6.28758	5.53696	6.44706	6.13477	-2.29189	0.0277455	0.289294	-1.88292	0.0460056	0.161442	1.2172	0.33348	0.820032	E14<P0=P0Tsc1									Pdgfc
250	ENSMUSG00000029623	Pdap1	6.37445	6.34204	6.40026	6.37225	5.88685	5.88698	5.99447	5.92277	5.88879	6.16059	6.16991	6.0832	6.07562	1.36555	0.000706831	0.0884946	1.22827	0.00934512	0.0510342	-1.11177	0.117438	0.471488	E14>P0=P0Tsc1									Pdap1
251	ENSMUSG00000030996	Art1	0.677971	1.38465	1.20001	1.08754	0.65362	1.23595	1.30666	1.06541	0.909929	0.753417	0.92262	0.533922	0.779972	1.01546	0.937268	1	1.23762	0.156386	0.401406	1.21878	0.179349	0.599116										Art1
252	ENSMUSG00000000489	Pdgfb	0	0	0.00975335	0.00325112	0	0	0	0	0.703674	0.221374	0.190466	0.0190031	0.283629		0.951129	1		0.131509	0.351966		0.129486	0.499472										Pdgfb
253	ENSMUSG00000029231	Pdgfra	0	0	0	0	0	0	0	0	0.158402	0.2946	0.0523055	0.00812941	0.128359		1	1		0.145673	0.380784		0.149956	0.542825										Pdgfra
254	ENSMUSG00000045954	Sdpr	0	0	0	0	0	0.0110329	0	0.00367765	0.934769	0.802948	0	0.035971	0.443422		0.944755	1		0.146467	0.382191		0.150618	0.544389											Sdpr
255	ENSMUSG00000022178	Ajuba	4.57798	4.64746	4.18365	4.4697	5.6956	5.85858	5.61687	5.72368	6.55737	6.50693	5.72872	6.06436	6.21434	-2.385	0.000394756	0.0752135	-3.35113	0.000307537	0.00737564	-1.40509	0.0667428	0.339198	E14<P0<P0Tsc1										Ajuba
256	ENSMUSG00000002602	Axl	3.77496	3.50043	3.49561	3.59033	6.31019	5.87683	5.46995	5.88566	6.1598	6.57651	5.47939	6.42974	6.16136	-4.90864	0.000180936	0.0752135	-5.94232	6.9965e-05	0.0044249	-1.21058	0.423006	0.92277	E14<P0<P0Tsc1										Axl
257	ENSMUSG00000005087	Cd44	1.75834	1.04297	1.20421	1.33517	3.74205	2.83917	4.35322	3.64481	4.44838	4.30747	4.90276	4.92054	4.64479	-4.95758	0.00314369	0.123774	-9.91501	7.13272e-06	0.00287032	-1.99997	0.0366598	0.24133	E14<P0<P0Tsc1			Cd44							CD44
258	ENSMUSG00000044279	Crb3	0.714333	1.29105	1.16473	1.0567	1.69042	1.38581	2.31557	1.79726	3.79417	3.56234	2.8808	2.62096	3.21457	-1.67082	0.0519936	0.394459	-4.46253	0.000529202	0.00948368	-2.67086	0.00780045	0.102678	E14<P0<P0Tsc1										crb3
259	ENSMUSG00000024074	Crim1	1.69441	0.56419	0.853569	1.03739	1.74819	2.17071	0.772285	1.56373	3.61076	3.51652	3.06632	2.9082	3.27545	-1.44027	0.320367	0.978089	-4.71763	0.000366335	0.0079232	-3.27552	0.00322897	0.0681095	E14<P0<P0Tsc1										Crim1
260	ENSMUSG00000019997	Ctgf	0.0798505	0.357787	0.758704	0.398781	2.12976	2.81072	0.681391	1.87396	3.17811	2.56739	1.76356	2.46734	2.4941	-2.78018	0.0528803	0.39752	-4.27322	0.000846606	0.0118968	-1.53703	0.317255	0.799289	E14<P0<P0Tsc1										Ctgf
261	ENSMUSG00000005125	Ndrg1	1.77408	2.44303	1.75012	1.98907	2.99594	3.00165	3.57127	3.18962	4.22707	4.25308	3.35741	3.7459	3.89587	-2.29827	0.00633441	0.15893	-3.74975	0.000528678	0.00948368	-1.63155	0.0411766	0.257515	E14<P0<P0Tsc1										Ndrg1
262	ENSMUSG00000018849	Wwc1	2.03396	2.07151	1.04467	1.71671	3.37241	3.05298	2.1675	2.8643	4.05451	4.22531	3.18274	3.50206	3.74116	-2.21543	0.0473794	0.376436	-4.06835	0.00134207	0.0154911	-1.83637	0.0589643	0.314957	E14<P0<P0Tsc1										Wwc1
263	ENSMUSG00000028195	Cyr61	2.18081	2.94807	1.7953	2.30806	4.70856	6.95866	4.06313	5.24345	4.55465	4.78719	4.32082	5.06423	4.68172	-7.64964	0.0167809	0.228026	-5.18255	0.000232958	0.00654436	1.47604	0.444683	0.943874	E14<P0=P0Tsc1										Cyr61
264	ENSMUSG00000028194	Ddah1	5.16967	5.27434	5.17403	5.20601	6.15779	5.67787	5.99876	5.94481	5.50338	5.30891	5.73492	6.04887	5.64902	-1.66878	0.00297714	0.122817	-1.35943	0.0445537	0.157524	1.22756	0.198074	0.631407	E14<P0=P0Tsc1										Ddah1
265	ENSMUSG00000024190	Dusp1	3.38895	4.05348	2.90264	3.44836	5.45371	6.81876	5.0496	5.77402	4.24653	4.54105	3.78663	3.9854	4.1399	-5.01297	0.00878035	0.176783	-1.61501	0.0655928	0.210639	3.10398	0.00998111	0.117506	E14<P0=P0Tsc1										Dusp1
266	ENSMUSG00000022817	Itgb5	5.001	5.24815	4.68425	4.9778	6.38599	6.06776	5.94317	6.1323	6.33314	6.40097	6.08884	6.19158	6.25363	-2.22608	0.00178647	0.101262	-2.42138	0.000123551	0.00520864	-1.08774	0.38798	0.889213	E14<P0=P0Tsc1										itgb5
267	ENSMUSG00000048332	Lhfp	4.39487	4.81918	4.68644	4.6335	6.68987	7.46581	6.38871	6.84813	7.0888	7.22672	6.44362	6.57469	6.83346	-4.64165	0.000788796	0.0891247	-4.59468	6.29696e-05	0.00428843	1.01022	0.96491	1	E14<P0=P0Tsc1										Lhfp
268	ENSMUSG00000009995	Taz	4.82418	5.1507	5.22654	5.06714	5.5371	5.16291	5.58495	5.42832	5.34934	5.47914	5.17007	5.69843	5.42425	-1.28448	0.0850628	0.507071	-1.28086	0.0603249	0.197844	1.00283	0.98058	1	E14<P0=P0Tsc1										Taz
269	ENSMUSG00000032324	Tspan3	8.7613	8.74395	8.7381	8.74778	9.32629	9.32305	9.22699	9.29211	9.03859	9.21217	8.79377	9.14746	9.048	-1.45834	0.000223271	0.0752135	-1.23133	0.0280103	0.111358	1.18436	0.0644668	0.331686	E14<P0=P0Tsc1										tspan3
270	ENSMUSG00000055639	Dach1	2.84782	2.22463	2.59016	2.5542	1.92151	2.7196	2.41045	2.35052	3.98861	4.02805	3.19347	3.68875	3.72472	1.15164	0.478443	1	-2.25092	0.0031954	0.0252827	-2.59224	0.00230182	0.0590599	E14=P0<P0Tsc1										Dach1
271	ENSMUSG00000048285	Frmd6	0.57707	0.140569	0.713508	0.477049	1.43763	0.686314	0.169624	0.764522	2.39228	2.89063	1.60796	2.4299	2.33019		0.465825	1	-3.61287	0.000994889	0.0129844	-2.96015	0.0076697	0.10191	E14=P0<P0Tsc1										Frmd6
272	ENSMUSG00000037820	Tgm2	0.431678	0.00783282	0.0527733	0.164095	0.0244061	0.978131	0.705307	0.569282	1.88367	2.09388	1.22627	2.08493	1.82219		0.211267	0.81049	-3.15599	0.000453018	0.00867031	-2.38321	0.00649246	0.0939756	E14=P0<P0Tsc1										tgm2
273	ENSMUSG00000040152	Thbs1	0.314873	0.670804	0.150001	0.378559	0.762304	0.812093	1.13252	0.902305	1.83162	2.18897	1.48388	2.30615	1.95266		0.0318218	0.308294	-2.97749	0.000471696	0.00886109	-2.07103	0.00302399	0.0670732	E14=P0<P0Tsc1										Thbs1
274	ENSMUSG00000017716	Birc5	9.05305	9.04504	9.10264	9.06691	7.80984	8.15515	8.76695	8.24398	8.06511	7.93135	7.98595	7.99654	7.99474	1.769	0.0225459	0.261553	2.10259	4.38705e-07	0.00155874	1.18858	0.294506	0.77074	E14>P0=P0Tsc1										Birc5
275	ENSMUSG00000046743	Fat4	0.342808	0.886026	0.495573	0.574802	0.0120452	0.26966	0.308509	0.196738	1.24655	1.41887	0.928606	0.801939	1.09899		0.0801239	0.493215	-1.43812	0.0374688	0.138232	-1.86898	0.00181932	0.0533089											Fat4
276	ENSMUSG00000031881	Cdh16	0.187038	0.316042	0.192736	0.231939	0.329148	0.876377	1.67136	0.958961	5.28607	4.85342	3.06427	3.58523	4.19725	-1.65522	0.0928518	0.530636	-15.6199	0.000365075	0.0079232	-9.43673	0.00210354	0.056368	E14<P0<P0Tsc1
277	ENSMUSG00000060424	2610017I09Rik	1.9184	0	2.05238	1.32359	0	4.07464	2.76483	2.27982	5.73692	5.70524	3.51025	5.35593	5.07709	-1.94024	0.468034	1	-13.487	0.00240862	0.0213537	-6.9512	0.0397103	0.252506	E14<P0<P0Tsc1
278	ENSMUSG00000059974	Ntm	0.839385	0.639011	0.0920083	0.523468	0.0473443	1.26572	1.67229	0.995118	3.97941	3.99455	2.83584	3.09222	3.4755	-1.38669	0.369923	1	-7.73841	0.000170212	0.00580858	-5.58047	0.00223601	0.0579792	E14<P0<P0Tsc1
279	ENSMUSG00000049112	Oxtr	2.73538	0.896412	1.11178	1.58119	1.89724	1.46922	2.29584	1.88743	4.52143	5.06879	3.48539	4.20091	4.31913	-1.23648	0.60752	1	-6.67116	0.00269771	0.0227583	-5.39528	0.00084428	0.0403163	E14<P0<P0Tsc1
280	ENSMUSG00000036256	Igfbp7	3.7632	3.56876	3.5714	3.63445	4.5514	4.82766	4.64565	4.6749	7.59671	7.63063	6.73134	6.38321	7.08547	-2.05687	0.000164268	0.0752135	-10.9361	4.69512e-05	0.00395841	-5.31685	0.000388236	0.0301189	E14<P0<P0Tsc1
281	ENSMUSG00000038370	Pcp4l1	0.439475	0.0391395	0.497435	0.32535	0.020611	2.50168	0	0.840764	3.46265	4.24498	2.45798	2.78949	3.23878	-1.4294	0.522331	1	-7.53405	0.000511091	0.00929928	-5.27076	0.0192137	0.169254	E14<P0<P0Tsc1
282	ENSMUSG00000060512	0610040J01Rik	0.175876	0.109433	1.47101	0.585438	0	2.08402	1.05448	1.04617	3.75463	3.79675	2.98473	3.17627	3.4281	-1.37624	0.519271	1	-7.17341	0.000364754	0.0079232	-5.21234	0.00320571	0.0680125	E14<P0<P0Tsc1
283	ENSMUSG00000019846	Lama4	2.4618	2.19349	1.66837	2.10789	2.66516	3.191	2.69273	2.84963	5.94156	6.2352	3.89527	4.82329	5.22383	-1.67219	0.0358623	0.329254	-8.66946	0.00193622	0.0188666	-5.18448	0.00677254	0.096131	E14<P0<P0Tsc1
284	ENSMUSG00000018217	Pmp22	0.537725	2.10477	3.24126	1.96125	2.94616	3.62362	4.20198	3.59058	6.3961	6.60364	5.04311	5.49037	5.8833	-3.0937	0.0868313	0.512877	-15.1585	0.00141826	0.0159828	-4.89979	0.00306705	0.0672516	E14<P0<P0Tsc1
285	ENSMUSG00000083365	Gm12895	0.566038	0.768214	0.64366	0.659304	1.16908	0.75628	1.88611	1.27049	3.39044	3.81991	4.02097	2.9221	3.53836	-1.52751	0.0981628	0.545396	-7.35667	3.27973e-05	0.00340244	-4.81611	0.000741034	0.0377039	E14<P0<P0Tsc1
286	ENSMUSG00000083558	Gm12896	0.566038	0.768214	0.64366	0.659304	1.16908	0.75628	1.88611	1.27049	3.39044	3.81991	4.02097	2.9221	3.53836	-1.52751	0.0981628	0.545396	-7.35667	3.27973e-05	0.00340244	-4.81611	0.000741034	0.0377039	E14<P0<P0Tsc1
287	ENSMUSG00000047036	Zfp445	2.24242	0.366255	1.30366	1.30411	1.97912	1.56246	1.73117	1.75758	3.68994	4.42533	3.62664	4.34963	4.02288	-1.36933	0.401552	1	-6.58312	0.00107558	0.0135869	-4.80755	8.70428e-05	0.0198351	E14<P0<P0Tsc1
288	ENSMUSG00000039405	Prss23	1.49439	2.16287	2.40843	2.0219	3.43701	3.15907	2.5573	3.05113	6.11583	6.18751	4.18887	4.75069	5.31072	-2.04094	0.0282251	0.290752	-9.77317	0.00113528	0.013976	-4.78857	0.00724817	0.0989391	E14<P0<P0Tsc1
289	ENSMUSG00000030223	Ptpro	0.468878	0.0272778	0.0164699	0.170875	0.0285639	0.268159	2.33388	0.876866	3.25721	3.92607	3.15237	2.20213	3.13445	-1.63126	0.336517	0.979091	-7.80052	0.000272281	0.00696114	-4.78188	0.0150142	0.146621	E14<P0<P0Tsc1
290	ENSMUSG00000028519	Dab1	1.12434	1.60152	2.01299	1.57962	0.16303	3.59542	3.62222	2.46022	4.38944	4.88056	4.23187	4.75006	4.56298	-1.84115	0.438037	1	-7.90829	2.0508e-05	0.00305071	-4.2953	0.0546572	0.302522	E14<P0<P0Tsc1
291	ENSMUSG00000079037	Prnp	3.36762	3.86816	3.10864	3.44814	3.79422	4.28996	4.47993	4.18803	6.51583	6.48103	5.60927	6.17162	6.19444	-1.67005	0.0418336	0.355159	-6.70994	6.05109e-05	0.00424364	-4.0178	0.000318214	0.0289155	E14<P0<P0Tsc1
292	ENSMUSG00000022246	Rai14	2.35135	1.63409	1.9128	1.96608	2.5477	2.69102	2.98271	2.74048	4.56655	5.17133	3.99126	4.9541	4.67081	-1.71047	0.0174882	0.231726	-6.51935	0.00013545	0.00538082	-3.81143	0.000583363	0.0348852	E14<P0<P0Tsc1
293	ENSMUSG00000038886	Man2a2	1.86159	1.42293	1.23987	1.50813	1.7896	2.1733	1.73919	1.9007	3.79334	3.97452	3.55343	3.97183	3.82328	-1.31273	0.120087	0.603004	-4.97657	1.12269e-05	0.00291114	-3.79102	1.40592e-05	0.011774	E14<P0<P0Tsc1
294	ENSMUSG00000046324	Ermp1	1.25334	0.602259	1.09409	0.983232	1.40297	2.1636	1.96516	1.84391	3.90742	4.23603	2.97311	3.93603	3.76315	-1.81589	0.0243828	0.271023	-6.86811	0.000136523	0.0053889	-3.78222	0.00130172	0.0477942	E14<P0<P0Tsc1
295	ENSMUSG00000002900	Lamb1	3.71404	2.45968	3.14778	3.10717	4.37991	5.19814	4.293	4.62368	6.93549	7.10852	5.60483	6.48504	6.53347	-2.86099	0.0142806	0.214078	-10.7503	0.000253293	0.00674573	-3.75753	0.00388872	0.0734732	E14<P0<P0Tsc1
296	ENSMUSG00000026479	Lamc2	1.94476	1.47889	0.163451	1.1957	2.73995	2.91542	1.87091	2.50876	4.67129	4.86697	3.50407	4.49678	4.38478	-2.48468	0.0639623	0.43887	-9.12027	0.000784056	0.011449	-3.6706	0.00357226	0.0711084	E14<P0<P0Tsc1
297	ENSMUSG00000006345	Ggt1	0.12159	0.900853	0.846122	0.622855	1.36911	0.837046	1.71667	1.30761	4.38637	4.01691	2.0743	2.23482	3.1781	-1.60743	0.0862924	0.511667	-5.87767	0.00829039	0.0468343	-3.65657	0.0308374	0.218611	E14<P0<P0Tsc1
298	ENSMUSG00000031502	Col4a1	4.29415	4.32882	3.84189	4.15495	4.58502	5.484	4.9823	5.01711	7.20395	7.45566	6.18932	6.69565	6.88614	-1.81775	0.025154	0.275042	-6.64002	0.000138518	0.00540641	-3.65288	0.00198592	0.0552385	E14<P0<P0Tsc1
299	ENSMUSG00000001435	Col18a1	4.12889	3.36929	2.9264	3.47486	4.98687	5.40216	4.45097	4.94667	7.23097	7.37811	5.95475	6.67984	6.81092	-2.7737	0.0138904	0.211502	-10.0984	0.000237693	0.00660281	-3.64079	0.00355447	0.0708849	E14<P0<P0Tsc1
300	ENSMUSG00000082908	Gm13736	4.49535	5.05371	0	3.18302	4.94176	3.93133	5.25822	4.71044	6.64224	6.67391	6.85379	6.03533	6.55132	-2.8827	0.344446	0.985199	-10.3266	0.0325929	0.124579	-3.58228	0.00209982	0.056368	E14<P0<P0Tsc1
301	ENSMUSG00000042439	Zfp532	2.61713	3.00421	2.51057	2.71063	2.59494	3.4695	2.96528	3.00991	4.77566	5.33482	4.3293	4.94287	4.84566	-1.23053	0.311643	0.978089	-4.39246	0.00013359	0.00536882	-3.56958	0.000773734	0.0385449	E14<P0<P0Tsc1
302	ENSMUSG00000041782	Lad1	1.78714	2.02265	2.08639	1.96539	1.8633	2.32988	2.6257	2.27296	4.59273	4.44964	3.60205	3.77191	4.10408	-1.23762	0.218292	0.823708	-4.40361	0.000207456	0.00626631	-3.55813	0.00105991	0.0437293	E14<P0<P0Tsc1
303	ENSMUSG00000021823	Vcl	1.2257	1.38053	0.808558	1.13826	1.74186	2.19793	2.02189	1.98723	4.15513	4.49906	2.94978	3.59776	3.80043	-1.80121	0.00767543	0.168501	-6.32984	0.000422262	0.00844933	-3.51422	0.00291345	0.0659912	E14<P0<P0Tsc1
304	ENSMUSG00000053580	Tanc2	0.930825	0.524966	0.997308	0.8177	2.26089	1.13685	1.86125	1.753	3.35137	3.87784	3.37949	3.60311	3.55295	-1.91229	0.0338488	0.319167	-6.65876	3.6827e-06	0.00269437	-3.48209	0.000678922	0.0367929	E14<P0<P0Tsc1
305	ENSMUSG00000026478	Lamc1	3.99618	3.11878	3.7874	3.63412	3.50375	4.55748	3.72054	3.92725	6.08156	6.15658	5.22121	5.43214	5.72287	-1.2253	0.467219	1	-4.2538	0.000584818	0.00990769	-3.47164	0.00208533	0.056368	E14<P0<P0Tsc1
306	ENSMUSG00000021069	Pygl	2.21732	1.78891	1.26663	1.75762	2.40679	3.13382	3.33916	2.95992	5.07448	5.25177	4.18136	4.4895	4.74928	-2.30106	0.0189083	0.238847	-7.95387	0.000107073	0.00505074	-3.45661	0.00194307	0.0546636	E14<P0<P0Tsc1
307	ENSMUSG00000029096	Htra3	1.01783	0.988289	1.0769	1.02767	2.58887	2.07408	2.64087	2.43461	4.36615	4.38354	4.14254	3.90222	4.19861	-2.65174	0.000392974	0.0752135	-9.00633	2.20477e-07	0.00155874	-3.39639	7.28578e-05	0.0198351	E14<P0<P0Tsc1
308	ENSMUSG00000034573	Ptpn13	1.12533	0.849644	1.346	1.10699	1.89865	2.17112	1.5998	1.88986	4.03359	4.21347	3.06701	3.29261	3.65167	-1.72054	0.0111006	0.192805	-5.83478	0.000186975	0.00600995	-3.39124	0.00157447	0.0510557	E14<P0<P0Tsc1
309	ENSMUSG00000032289	Thsd4	3.76591	2.96961	3.51376	3.41642	3.79366	3.74148	4.04181	3.85899	5.85743	6.04418	4.82008	5.75135	5.61826	-1.35901	0.111469	0.58001	-4.60064	0.000626107	0.0102798	-3.38528	0.00108406	0.0440828	E14<P0<P0Tsc1
310	ENSMUSG00000073867	AA474408	5.25265	5.0859	4.99367	5.11074	5.51159	5.2547	5.9802	5.58217	7.29855	7.49739	7.57278	6.97538	7.33602	-1.38648	0.0706051	0.462217	-4.67603	6.72415e-06	0.00286594	-3.37259	0.00018438	0.0238368	E14<P0<P0Tsc1
311	ENSMUSG00000024978	Gpam	1.54072	1.48565	1.04312	1.3565	2.6069	1.14033	1.4852	1.74414	3.34115	3.75283	3.29623	3.57306	3.49082	-1.30826	0.398275	1	-4.3903	1.27059e-05	0.00291114	-3.35584	0.00258704	0.0619944	E14<P0<P0Tsc1
312	ENSMUSG00000053664	Uck2	4.42899	3.86105	4.84728	4.37911	4.87236	4.44128	4.72768	4.68044	5.98098	6.74459	6.73959	6.2374	6.42564	-1.23228	0.333829	0.978875	-4.13112	0.00043606	0.00850881	-3.35242	0.00024218	0.0267053	E14<P0<P0Tsc1
313	ENSMUSG00000052301	Doc2a	2.07686	1.5388	1.18493	1.6002	1.20877	2.69626	2.24409	2.04971	4.01853	4.01158	3.22613	3.90466	3.79023	-1.36557	0.369563	1	-4.56314	0.000227595	0.00648643	-3.34156	0.00423974	0.0761989	E14<P0<P0Tsc1
314	ENSMUSG00000049866	Arl4c	0.709582	0.604994	1.27353	0.862703	0.924973	1.27293	1.47233	1.22341	3.02703	3.13375	2.86965	2.78005	2.95262	-1.28406	0.189578	0.763782	-4.25723	2.25809e-05	0.00311923	-3.31546	2.53105e-05	0.0142595	E14<P0<P0Tsc1
315	ENSMUSG00000030530	Furin	2.94324	2.58017	2.64978	2.72439	3.22787	4.30641	3.36465	3.63298	5.69011	5.46911	5.1519	5.12102	5.35803	-1.8772	0.0360618	0.330106	-6.2059	4.04587e-06	0.00269437	-3.30593	0.00109326	0.0442819	E14<P0<P0Tsc1
316	ENSMUSG00000020044	Timp3	1.27787	1.73493	1.97106	1.66128	2.77645	2.31376	3.34981	2.81334	5.08835	5.36811	3.85769	3.8297	4.53596	-2.2223	0.0162261	0.224725	-7.33441	0.00071646	0.0109902	-3.30036	0.0122751	0.131338	E14<P0<P0Tsc1
317	ENSMUSG00000033174	Mgll	1.72711	1.35617	1.10455	1.39594	1.14662	1.98741	2.07565	1.73656	4.06088	3.7055	2.77479	3.24106	3.44556	-1.2663	0.324452	0.978109	-4.13994	0.000751049	0.0112299	-3.26933	0.00376812	0.0726319	E14<P0<P0Tsc1
318	ENSMUSG00000001870	Ltbp1	4.55673	3.88189	3.9039	4.11417	4.54874	4.85991	4.28515	4.5646	6.08703	6.95177	5.86461	6.18812	6.27288	-1.36644	0.131829	0.630769	-4.46516	0.000364335	0.0079232	-3.26772	0.000917537	0.0414219	E14<P0<P0Tsc1
319	ENSMUSG00000021990	Spata13	1.6828	0.915061	0.986026	1.19463	2.43048	1.72022	1.995	2.04857	3.96586	4.49389	3.04811	3.50309	3.75274	-1.80743	0.0312407	0.305082	-5.88936	0.000489543	0.00906151	-3.25842	0.00348995	0.0705422	E14<P0<P0Tsc1
320	ENSMUSG00000044211	Gm7887	0	0	0	0	4.2669	0.390844	0.478959	1.71223	4.59847	4.64442	4.41401	0	3.41423	-3.27668	0.191308	0.76766	-10.6607	0.0304068	0.118276	-3.2535	0.316073	0.797995	E14<P0<P0Tsc1
321	ENSMUSG00000033161	Atp1a1	4.26402	4.1054	3.66104	4.01015	4.19368	4.57031	4.07545	4.27981	6.39813	5.87379	6.14333	5.46616	5.97035	-1.20552	0.262565	0.910902	-3.89116	0.000232252	0.00653606	-3.22778	0.000422924	0.0305654	E14<P0<P0Tsc1
322	ENSMUSG00000045999	AY036118	2.0568	2.12316	2.22711	2.13569	2.78423	3.23747	3.45752	3.15974	4.99135	5.53285	4.68664	4.15616	4.84175	-2.03362	0.00273714	0.119362	-6.52538	0.000115968	0.00514355	-3.20875	0.00266416	0.0631612	E14<P0<P0Tsc1
323	ENSMUSG00000019978	Epb4.1l2	3.17088	0.576169	0.977825	1.57496	1.25747	1.67764	2.68989	1.875	3.57881	4.01647	2.84394	3.78255	3.55544	-1.23118	0.726445	1	-3.94625	0.0245301	0.10144	-3.20526	0.00711578	0.0984561	E14<P0<P0Tsc1
324	ENSMUSG00000042429	Adora1	0.506826	1.39243	0.955828	0.951695	1.10303	2.60428	1.32303	1.67678	3.76421	3.88458	2.50535	3.1744	3.33214	-1.653	0.187733	0.758851	-5.20696	0.000829058	0.0118003	-3.15001	0.0147886	0.145326	E14<P0<P0Tsc1
325	ENSMUSG00000054008	Ndst1	2.50314	1.83021	1.98608	2.10647	3.03833	3.09059	2.70962	2.94618	4.68971	5.16841	4.23442	4.27838	4.59273	-1.78969	0.0111232	0.192892	-5.60322	0.000103607	0.00498406	-3.13084	0.000586341	0.0348852	E14<P0<P0Tsc1
326	ENSMUSG00000039952	Dag1	4.86498	4.12791	3.49882	4.1639	5.74686	5.6621	5.05342	5.48746	7.43894	7.66709	6.49072	6.92666	7.13085	-2.50282	0.0215904	0.254664	-7.81881	0.000331048	0.00760907	-3.12399	0.00237482	0.059674	E14<P0<P0Tsc1
327	ENSMUSG00000057315	Arhgap24	0.573265	0.489006	1.11244	0.724902	0.704394	2.34161	1.94602	1.66401	4.13934	4.16201	2.22842	2.69968	3.30736	-1.91734	0.103565	0.559003	-5.9896	0.00322297	0.0254417	-3.12391	0.0444471	0.269385	E14<P0<P0Tsc1
328	ENSMUSG00000001520	Nrip2	1.82277	2.17758	1.64916	1.88317	2.82855	3.94535	2.53744	3.10378	4.79641	5.36334	4.31151	4.46876	4.735	-2.33045	0.0300042	0.298942	-7.21917	4.3314e-05	0.00391826	-3.09776	0.00717366	0.0987557	E14<P0<P0Tsc1
329	ENSMUSG00000001827	Folr1	0.0351235	0	0	0.0117078	1.66908	0	1.1271	0.93206	3.49707	3.40887	1.92006	1.39105	2.55426	-1.89258	0.0897688	0.521555	-5.82619	0.00400845	0.0290763	-3.07844	0.0538391	0.299777	E14<P0<P0Tsc1
330	ENSMUSG00000028164	Manba	1.59019	1.04789	0.432428	1.0235	1.30904	1.84285	0.816561	1.32282	3.59567	3.29965	2.16348	2.68328	2.93552	-1.23056	0.487639	1	-3.76335	0.0039892	0.0289784	-3.05824	0.00757257	0.101345	E14<P0<P0Tsc1
331	ENSMUSG00000038587	Akap12	0.329977	0.615007	0.144464	0.363149	2.07473	1.70507	0.80441	1.52807	3.38243	3.55264	2.53001	3.08854	3.13841	-2.24221	0.0226025	0.261606	-6.84598	3.77795e-05	0.00363552	-3.05323	0.00496594	0.0826775	E14<P0<P0Tsc1
332	ENSMUSG00000026657	Frmd4a	2.66458	1.83402	1.88043	2.12634	3.12447	2.53859	2.67938	2.78081	4.47124	4.60516	4.09128	4.36501	4.38317	-1.57404	0.0733222	0.471847	-4.77941	6.83587e-05	0.0044249	-3.0364	0.000107542	0.0222154	E14<P0<P0Tsc1
333	ENSMUSG00000036206	Sh3bp4	2.13308	2.06268	1.89966	2.03181	2.75164	3.2628	2.94117	2.9852	4.85421	5.15544	3.88629	4.3477	4.56091	-1.93643	0.00154972	0.0990803	-5.77212	0.000152144	0.00560282	-2.98081	0.00264074	0.0627499	E14<P0<P0Tsc1
334	ENSMUSG00000035104	Eva1a	3.45315	3.15841	4.30327	3.63828	3.65263	4.33513	4.3725	4.12009	6.07647	6.12428	5.1746	5.36179	5.68429	-1.3965	0.251537	0.890094	-4.12962	0.00136276	0.0156163	-2.95713	0.00253046	0.0614007	E14<P0<P0Tsc1
335	ENSMUSG00000029547	Ints1	1.98596	1.75339	1.17701	1.63879	2.0832	2.08422	2.22593	2.13112	3.91321	4.12077	3.26733	3.47805	3.69484	-1.40672	0.0780325	0.48709	-4.15848	0.000292969	0.00717058	-2.95616	0.000327294	0.0290002	E14<P0<P0Tsc1
336	ENSMUSG00000032373	Car12	0.135055	0.429595	0.885962	0.483537	1.92235	2.85623	2.78236	2.52031	4.13784	4.76484	3.06475	4.3634	4.08271	-4.10328	0.00161909	0.09989	-12.1188	0.00013017	0.00532023	-2.95343	0.0132179	0.136706	E14<P0<P0Tsc1
337	ENSMUSG00000061048	Cdh3	0.242845	0.269204	1.3859	0.632651	1.02909	2.71838	1.48775	1.74508	3.48707	3.39212	2.76628	3.56186	3.30183	-2.16209	0.103607	0.559003	-6.36068	0.000227685	0.00648643	-2.94192	0.0108636	0.123078	E14<P0<P0Tsc1
338	ENSMUSG00000039286	Fndc3b	1.83949	1.10898	1.39218	1.44688	1.31272	2.47111	2.2483	2.01071	3.73119	4.17318	3.04684	3.30661	3.56445	-1.47819	0.188183	0.760059	-4.33963	0.000453451	0.00867323	-2.93578	0.00617007	0.0915476	E14<P0<P0Tsc1
339	ENSMUSG00000001507	Itga3	2.13328	1.57848	1.38441	1.69872	2.36694	3.19849	2.89021	2.81854	4.49446	4.70148	4.03321	4.21039	4.35988	-2.1732	0.0128405	0.203824	-6.32541	2.45936e-05	0.00322906	-2.91065	0.000721084	0.0375737	E14<P0<P0Tsc1
340	ENSMUSG00000042046	Dstyk	1.62628	0.338274	0.712126	0.892227	1.57452	0.975227	1.32327	1.29101	2.65419	3.22018	2.75795	2.68025	2.82814	-1.31839	0.337489	0.979391	-3.82621	0.000915609	0.0124695	-2.90217	0.000217749	0.0250825	E14<P0<P0Tsc1
341	ENSMUSG00000040451	Sgms1	2.70967	2.15901	2.78395	2.55088	2.29227	2.64145	3.73582	2.88985	4.59501	5.0255	3.65911	4.42658	4.42655	-1.26485	0.462873	1	-3.66973	0.00142164	0.0159995	-2.90131	0.0140162	0.140689	E14<P0<P0Tsc1
342	ENSMUSG00000070056	Mfhas1	0.862882	0.858424	1.41336	1.04489	1.27866	1.93711	1.50614	1.57397	3.00167	3.49511	2.73621	3.1966	3.1074	-1.44301	0.0800596	0.493088	-4.17712	8.11347e-05	0.00464173	-2.89473	0.000498004	0.032348	E14<P0<P0Tsc1
343	ENSMUSG00000051323	Pcdh19	1.34744	1.84455	1.71957	1.63719	2.09184	2.38828	1.91789	2.13267	3.56243	4.35711	3.28757	3.45193	3.66476	-1.40979	0.0449032	0.367796	-4.07719	0.000322435	0.00751613	-2.89205	0.00141274	0.0489804	E14<P0<P0Tsc1
344	ENSMUSG00000026185	Igfbp5	4.89648	5.29122	4.90108	5.02959	5.70813	6.41795	6.44556	6.19055	7.54318	7.8764	7.56759	7.85359	7.71019	-2.23605	0.00533066	0.147084	-6.41122	1.18192e-06	0.00215429	-2.8672	0.000328506	0.0290002	E14<P0<P0Tsc1
345	ENSMUSG00000036158	Prickle1	0.0383957	0.0405352	0.742946	0.273959	0.321122	2.36806	1.98877	1.55932	3.10221	3.23396	2.80781	3.15158	3.07389	-2.43743	0.0836174	0.50255	-6.96406	8.43001e-06	0.00291114	-2.85714	0.0206099	0.17619	E14<P0<P0Tsc1
346	ENSMUSG00000049907	Rasl11b	2.03023	3.64841	2.18774	2.62213	1.993	4.66262	2.56973	3.07512	4.38856	4.83146	4.67348	4.46029	4.58845	-1.36887	0.618593	1	-3.9077	0.00270625	0.0228117	-2.85468	0.0511763	0.291319	E14<P0<P0Tsc1
347	ENSMUSG00000026944	Abca2	1.80322	2.5964	1.31945	1.90636	2.88274	2.3987	2.19024	2.49056	4.15247	4.59972	3.37174	3.87292	3.99921	-1.49921	0.184843	0.753547	-4.26592	0.00172071	0.0175677	-2.84545	0.00307692	0.0672516	E14<P0<P0Tsc1
348	ENSMUSG00000033278	Ptprm	0.743978	1.41158	0.622329	0.925962	1.48806	1.86656	1.04698	1.4672	2.9439	3.58097	2.38347	2.98114	2.97237	-1.45522	0.137445	0.643237	-4.13076	0.000663583	0.0106043	-2.83858	0.00317339	0.0677675	E14<P0<P0Tsc1
349	ENSMUSG00000001910	Nacc1	3.01646	3.17773	3.03518	3.07646	2.82856	3.98067	3.36776	3.39233	4.94724	5.09266	4.71448	4.82904	4.89585	-1.24476	0.344747	0.985623	-3.52933	1.57817e-06	0.00222278	-2.83534	0.00133147	0.0480851	E14<P0<P0Tsc1
350	ENSMUSG00000031503	Col4a2	3.56545	3.80615	3.27156	3.54772	4.70205	5.1644	4.62263	4.82969	6.80315	7.11936	5.42254	5.98183	6.33172	-2.43172	0.00161094	0.09989	-6.8876	0.00059989	0.0100314	-2.8324	0.0132518	0.136873	E14<P0<P0Tsc1
351	ENSMUSG00000038615	Nfe2l1	4.45762	3.92196	4.09541	4.15833	5.13676	4.13479	4.16454	4.4787	6.09535	6.34644	5.62246	5.84055	5.9762	-1.24865	0.373153	1	-3.52561	0.000113367	0.00512067	-2.82354	0.00248574	0.0608622	E14<P0<P0Tsc1
352	ENSMUSG00000032737	Inppl1	2.84654	2.75333	2.41754	2.67247	3.34481	3.01766	3.09926	3.15391	4.54729	4.64305	4.51008	4.90477	4.6513	-1.39614	0.025284	0.275475	-3.94173	7.07963e-06	0.00287032	-2.82331	1.9825e-05	0.0142595	E14<P0<P0Tsc1
353	ENSMUSG00000024940	Ltbp3	2.77862	1.53551	1.60825	1.97413	2.55277	3.59903	3.22969	3.12717	4.72778	4.92573	4.23491	4.57772	4.61653	-2.22382	0.0506741	0.3892	-6.24372	0.000230511	0.00652173	-2.80766	0.0017843	0.0530127	E14<P0<P0Tsc1
354	ENSMUSG00000030956	Fam53b	3.2405	1.34144	1.34601	1.97598	1.56392	3.47777	2.67551	2.5724	4.31344	4.35455	3.65488	3.91076	4.05841	-1.51196	0.461469	1	-4.23519	0.00630395	0.03868	-2.80113	0.0173187	0.159098	E14<P0<P0Tsc1
355	ENSMUSG00000046733	Gprc5a	1.34875	2.60946	1.71249	1.89023	2.08221	2.49527	2.32671	2.3014	4.25529	4.21666	3.03747	3.60887	3.77957	-1.32976	0.296005	0.966904	-3.70465	0.00391302	0.0286972	-2.78597	0.00370234	0.0720233	E14<P0<P0Tsc1
356	ENSMUSG00000037736	Limch1	0.695952	0.209682	0.0137436	0.306459	1.70561	1.52527	0.609201	1.28003	3.06679	3.35479	2.18305	2.41702	2.75541	-1.96369	0.0400144	0.347501	-5.4602	0.000290355	0.00714275	-2.78058	0.00907065	0.112099	E14<P0<P0Tsc1
357	ENSMUSG00000028909	Ptpru	1.62184	1.24196	1.73142	1.53174	3.07594	2.55539	2.06146	2.56426	4.21916	4.51571	3.85806	3.55938	4.03808	-2.0456	0.0171008	0.230085	-5.68176	5.28934e-05	0.0041018	-2.77756	0.00338043	0.0692913	E14<P0<P0Tsc1
358	ENSMUSG00000005621	Zfp592	2.51066	0.998903	1.33082	1.61346	2.78156	1.40173	1.83948	2.00759	3.25138	3.76669	3.40163	3.49372	3.47835	-1.31415	0.503129	1	-3.64241	0.00214071	0.0199555	-2.77169	0.00424084	0.0761989	E14<P0<P0Tsc1
359	ENSMUSG00000000402	Egfl6	0.514062	0.0422469	0.0726869	0.209665	0.0332073	2.07213	1.68784	1.26439	2.91598	3.20369	1.88085	2.92532	2.73146	-2.07732	0.124803	0.614419	-5.74296	0.000254004	0.00674573	-2.7646	0.0412178	0.257599	E14<P0<P0Tsc1
360	ENSMUSG00000022037	Clu	6.07862	5.88778	6.15972	6.04204	6.23597	6.73925	6.71419	6.56314	8.18188	8.34326	7.65549	7.91828	8.02473	-1.43505	0.0273065	0.287568	-3.95229	2.56564e-05	0.00324351	-2.75412	0.000380615	0.0300194	E14<P0<P0Tsc1
361	ENSMUSG00000031024	St5	1.50049	2.41446	0.828062	1.58101	1.84486	2.46464	2.60914	2.30621	3.83488	4.19542	3.3155	3.71748	3.76582	-1.65314	0.175818	0.731374	-4.54668	0.00146007	0.0161539	-2.75033	0.00145343	0.0493611	E14<P0<P0Tsc1
362	ENSMUSG00000029032	Arhgef16	0.722923	0.0624239	0.292317	0.359222	0.090292	2.11637	1.05374	1.0868	3.60958	3.17016	1.53765	1.80638	2.53094	-1.65586	0.24223	0.870656	-4.5056	0.00803222	0.0459369	-2.72101	0.0847263	0.389457	E14<P0<P0Tsc1
363	ENSMUSG00000037703	Lzts3	0.319834	0.608723	0.517064	0.481874	0.315924	1.92931	0.97952	1.07492	2.64188	2.79187	2.16926	2.47174	2.51869	-1.50843	0.221594	0.830065	-4.10339	1.26787e-05	0.00291114	-2.72031	0.00917259	0.112563	E14<P0<P0Tsc1
364	ENSMUSG00000031714	Gab1	2.73115	2.13551	2.01829	2.29499	3.12155	2.94643	2.05152	2.7065	4.09264	4.53817	3.73747	4.22165	4.14748	-1.33008	0.300746	0.973356	-3.61124	0.000257427	0.00677708	-2.71505	0.0033579	0.0691873	E14<P0<P0Tsc1
365	ENSMUSG00000032875	Arhgef17	0.995673	0.857183	0.900789	0.917882	1.34192	1.68514	0.647873	1.22498	2.86878	3.0724	2.44786	2.25262	2.66042	-1.23721	0.319011	0.978089	-3.34622	0.00013592	0.0053836	-2.70465	0.00338031	0.0692913	E14<P0<P0Tsc1
366	ENSMUSG00000048078	Tenm4	2.06777	1.2301	1.39296	1.56361	1.12804	2.27729	2.1048	1.83671	3.69452	3.50172	3.00595	2.87646	3.26966	-1.2084	0.518958	1	-3.26266	0.000945531	0.0126882	-2.69999	0.00576024	0.0890209	E14<P0<P0Tsc1
367	ENSMUSG00000020114	Cand1	4.62516	3.69818	3.481	3.93478	4.40668	4.14448	4.59041	4.38053	5.90888	6.14884	5.29599	5.89149	5.8113	-1.36202	0.241201	0.869053	-3.67189	0.00120095	0.0145078	-2.69591	0.000606	0.0353626	E14<P0<P0Tsc1
368	ENSMUSG00000007817	Zmiz1	4.30095	4.21869	3.55954	4.02639	4.0804	4.95424	3.9548	4.32981	5.76733	5.93385	5.61139	5.72928	5.76046	-1.23407	0.427616	1	-3.32665	9.89118e-05	0.00495589	-2.69568	0.0012056	0.0463484	E14<P0<P0Tsc1
369	ENSMUSG00000021133	4933426M11Rik	1.40415	0.537054	1.32655	1.08925	0.734822	1.89531	1.5475	1.39254	3.02816	3.22811	2.24658	2.77319	2.81901	-1.23396	0.477277	1	-3.31673	0.00133384	0.0154553	-2.68788	0.00614822	0.0914588	E14<P0<P0Tsc1
370	ENSMUSG00000028532	Cachd1	2.27976	2.52867	2.80221	2.53688	3.62076	3.66549	2.82953	3.37193	4.96209	5.29236	4.38428	4.54492	4.79591	-1.78392	0.0303737	0.300018	-4.7867	9.17653e-05	0.00489404	-2.68326	0.00322643	0.0681023	E14<P0<P0Tsc1
371	ENSMUSG00000031762	Mt2	1.59907	2.82966	0.97789	1.80221	2.99674	4.84457	5.12327	4.32153	6.02534	4.80578	5.92894	6.20626	5.74158	-5.73311	0.021347	0.253284	-15.3416	0.000290166	0.00714275	-2.67596	0.0582647	0.313055	E14<P0<P0Tsc1
372	ENSMUSG00000030657	Xylt1	1.21492	0.296171	0.206338	0.572476	1.24616	1.49676	1.28167	1.34153	2.63646	3.08458	2.3223	3.00257	2.76148	-1.70415	0.0491993	0.384793	-4.55989	0.000367591	0.00793187	-2.67576	0.000376543	0.0300194	E14<P0<P0Tsc1
373	ENSMUSG00000035783	Acta2	1.85564	0.0835131	1.60573	1.18163	2.78072	3.63357	2.19913	2.87114	5.00137	4.98683	3.68446	3.48632	4.28974	-3.22547	0.0404097	0.348881	-8.62256	0.00203453	0.019393	-2.67327	0.0389329	0.249392	E14<P0<P0Tsc1
374	ENSMUSG00000072825	Cep170b	2.45409	1.4279	1.93443	1.93881	2.37856	2.4583	2.2811	2.37265	3.98888	4.07227	3.32495	3.7681	3.78855	-1.35083	0.170498	0.718953	-3.60436	0.000630391	0.0103296	-2.66826	0.000257737	0.0270262	E14<P0<P0Tsc1
375	ENSMUSG00000029313	Aff1	0.591919	0.93342	0.907818	0.811053	1.96195	1.14182	1.51508	1.53962	2.99003	3.2314	3.094	2.49146	2.95172	-1.65699	0.0273568	0.287568	-4.40966	2.92224e-05	0.00329767	-2.66125	0.00130584	0.0477942	E14<P0<P0Tsc1
376	ENSMUSG00000005533	Igf1r	2.57019	2.19533	1.67044	2.14532	2.65667	3.0314	2.93239	2.87349	4.22829	4.59424	3.92081	4.39821	4.28539	-1.65654	0.0360879	0.330151	-4.40783	0.000130467	0.00532023	-2.66087	0.000202737	0.0245384	E14<P0<P0Tsc1
377	ENSMUSG00000037892	Pcdh18	0.23193	1.17087	1.19181	0.864871	2.11015	1.64693	1.27236	1.67648	2.60076	3.57132	2.64609	3.5128	3.08274	-1.75517	0.0717807	0.466289	-4.65206	0.000940085	0.012665	-2.65049	0.00596538	0.0903051	E14<P0<P0Tsc1
378	ENSMUSG00000021756	Il6st	1.1677	1.65319	1.01652	1.27914	2.96012	1.44386	2.057	2.15366	3.73849	3.9675	2.76709	3.76561	3.55967	-1.8334	0.0966974	0.541643	-4.85857	0.000376966	0.00803675	-2.65004	0.0187511	0.166552	E14<P0<P0Tsc1
379	ENSMUSG00000040506	Ambra1	2.04029	1.55792	1.72136	1.77319	2.3174	1.90429	2.84691	2.3562	3.92794	3.91693	3.55918	3.64157	3.76141	-1.49797	0.089016	0.519347	-3.96746	1.03152e-05	0.00291114	-2.64856	0.000890437	0.0408891	E14<P0<P0Tsc1
380	ENSMUSG00000027217	Tspan18	3.95617	3.55209	3.67704	3.72843	5.08777	5.14092	4.43005	4.88625	6.68171	7.03673	5.72127	5.72323	6.29073	-2.23119	0.00417929	0.13424	-5.90648	0.000424715	0.00845413	-2.64723	0.0125232	0.133028	E14<P0<P0Tsc1
381	ENSMUSG00000033722	BC034090	0.0212022	0.573226	1.28492	0.62645	1.57758	1.22643	1.41082	1.40494	3.13179	3.05356	2.28254	2.76693	2.8087	-1.71534	0.0704981	0.462025	-4.53862	0.000687765	0.0107973	-2.6459	0.000703171	0.037373	E14<P0<P0Tsc1
382	ENSMUSG00000070366	Ppapdc1a	0	0	0.728305	0.242768	1.73634	0.0369892	0.868637	0.880656	2.3381	2.6588	2.47108	1.6694	2.28434	-1.55605	0.248006	0.884527	-4.11695	0.000424292	0.00845413	-2.64577	0.0182791	0.164459	E14<P0<P0Tsc1
383	ENSMUSG00000032479	Map4	3.32085	2.41474	2.29301	2.6762	3.70372	3.54931	2.65798	3.30367	4.74998	4.8745	4.39992	4.75944	4.69596	-1.54486	0.186985	0.757688	-4.05517	0.000272886	0.00697084	-2.62495	0.00211796	0.0564734	E14<P0<P0Tsc1
384	ENSMUSG00000040998	Npnt	2.40459	1.08855	1.90597	1.7997	3.24871	2.77217	2.67333	2.89807	4.7643	4.94068	3.3887	4.04779	4.28537	-2.14113	0.0332825	0.316153	-5.60093	0.0019275	0.0188125	-2.61588	0.0138657	0.140144	E14<P0<P0Tsc1
385	ENSMUSG00000039831	Arhgap29	0.903951	1.65704	1.19511	1.25203	2.66929	1.71379	1.99826	2.12711	3.67923	3.97297	3.13904	3.2513	3.51064	-1.83411	0.041354	0.353488	-4.78528	0.00013414	0.00536882	-2.60905	0.00353139	0.0706476	E14<P0<P0Tsc1
386	ENSMUSG00000039953	Clstn1	4.24737	3.42129	3.4814	3.71669	4.94082	4.95449	4.50325	4.79952	6.31466	6.63872	5.80436	5.95056	6.17707	-2.11819	0.0106999	0.189983	-5.50365	0.000121904	0.00520864	-2.59827	0.000991116	0.0429793	E14<P0<P0Tsc1
387	ENSMUSG00000038668	Lpar1	0.547807	2.12937	1.4278	1.36832	0.909423	2.33135	2.49788	1.91288	3.73642	3.50766	2.5141	3.37762	3.28395	-1.45858	0.410052	1	-3.77278	0.00509609	0.0337723	-2.58662	0.0281619	0.208912	E14<P0<P0Tsc1
388	ENSMUSG00000041936	Agrn	4.00427	3.31324	3.65154	3.65635	4.11305	4.15302	4.02139	4.09582	5.67313	6.00629	5.03323	5.13672	5.46234	-1.35611	0.065318	0.443847	-3.4967	0.000732501	0.011109	-2.57848	0.00149256	0.0500064	E14<P0<P0Tsc1
389	ENSMUSG00000048962	Rassf10	1.98375	1.56441	2.58767	2.04527	3.48222	3.96536	2.91045	3.45268	5.22021	5.18722	4.41476	4.44688	4.81727	-2.65259	0.0138017	0.211138	-6.83052	0.00013833	0.00540641	-2.57504	0.00631315	0.0924914	E14<P0<P0Tsc1
390	ENSMUSG00000030748	Il4ra	1.52472	1.878	1.84936	1.7507	2.27658	2.91464	2.22942	2.47355	4.08179	4.2527	3.38852	3.6183	3.83532	-1.65044	0.023673	0.267046	-4.24166	9.80597e-05	0.00495589	-2.57002	0.00245338	0.0605193	E14<P0<P0Tsc1
391	ENSMUSG00000049313	Sorl1	0.994358	1.02994	2.10941	1.3779	1.79002	2.25043	2.01796	2.01947	4.26772	3.94609	2.4632	2.8326	3.3774	-1.56002	0.125004	0.614725	-3.99861	0.00972108	0.0524317	-2.56318	0.0286126	0.210542	E14<P0<P0Tsc1
392	ENSMUSG00000031765	Mt1	3.43106	5.0664	4.25162	4.24969	4.06449	6.17172	6.53317	5.58979	7.13473	6.18639	7.12455	7.33687	6.94564	-2.53169	0.155496	0.685375	-6.47978	0.000927164	0.0125524	-2.55947	0.0800551	0.376188	E14<P0<P0Tsc1
393	ENSMUSG00000027646	Src	2.59248	2.2232	2.55308	2.45625	2.92602	2.85473	2.93573	2.90549	4.37465	4.45292	4.3092	3.8991	4.25897	-1.36532	0.012126	0.19986	-3.48876	2.82567e-05	0.00326702	-2.55527	6.1018e-05	0.0193259	E14<P0<P0Tsc1
394	ENSMUSG00000029090	Gpr125	4.75341	4.54052	4.20191	4.49861	4.69707	5.1952	4.72058	4.87095	6.36747	6.8819	5.53813	6.07967	6.21679	-1.29445	0.134064	0.635769	-3.29021	0.00175422	0.0177287	-2.54179	0.00603562	0.0908304	E14<P0<P0Tsc1
395	ENSMUSG00000028476	Reck	2.15727	2.27501	2.22459	2.21896	3.07003	2.1346	2.32283	2.50915	3.82311	3.98182	3.55579	4.03445	3.84879	-1.22281	0.315234	0.978089	-3.09477	9.78929e-06	0.00291114	-2.53088	0.00158117	0.0510557	E14<P0<P0Tsc1
396	ENSMUSG00000037287	Tbcel	2.27209	1.75575	2.50838	2.17874	2.75937	2.50149	2.80632	2.68906	3.69777	4.20074	3.93595	4.26865	4.02578	-1.42437	0.0677593	0.451525	-3.59761	0.000144967	0.0055123	-2.52576	0.000157133	0.023339	E14<P0<P0Tsc1
397	ENSMUSG00000036529	Sbf1	1.84598	2.21887	1.99114	2.01867	2.8105	2.45274	1.86401	2.37575	3.76083	4.0426	3.29499	3.74227	3.71017	-1.28084	0.239714	0.865911	-3.22994	9.35776e-05	0.00489945	-2.52175	0.00245377	0.0605193	E14<P0<P0Tsc1
398	ENSMUSG00000034453	Polr3b	2.20914	2.15573	2.22109	2.19532	2.59002	2.12582	2.82081	2.51222	3.99885	4.00187	3.73042	3.60186	3.83325	-1.24565	0.154073	0.682279	-3.1122	5.93721e-06	0.0027642	-2.49845	0.000434558	0.0307111	E14<P0<P0Tsc1
399	ENSMUSG00000004798	Ulk2	1.48075	1.62526	1.59608	1.56736	2.01365	2.32411	1.95406	2.09727	3.29345	3.74398	2.78627	3.84207	3.41644	-1.44384	0.00675693	0.162079	-3.60271	0.00037735	0.00803675	-2.49523	0.00292132	0.0659993	E14<P0<P0Tsc1
400	ENSMUSG00000021281	Tnfaip2	2.64788	2.4587	2.12839	2.41166	2.60011	3.33304	3.08173	3.00496	4.54495	4.95341	3.67228	4.10595	4.31915	-1.5087	0.0551325	0.405492	-3.75156	0.000912589	0.012457	-2.48662	0.00808226	0.104764	E14<P0<P0Tsc1
401	ENSMUSG00000057530	Ece1	3.76005	2.84647	2.7235	3.11	4.39109	3.98184	3.50262	3.95852	5.32571	5.40972	5.13699	5.20645	5.26972	-1.80064	0.0711092	0.464165	-4.46826	0.000142088	0.00549657	-2.48148	0.000709302	0.0375308	E14<P0<P0Tsc1
402	ENSMUSG00000030064	Frmd4b	1.75413	1.22562	0.80817	1.26264	1.38706	2.35285	1.12088	1.62026	3.35443	3.29705	2.35142	2.69656	2.92487	-1.28131	0.427634	1	-3.16504	0.00234596	0.0209974	-2.47016	0.0145516	0.144148	E14<P0<P0Tsc1
403	ENSMUSG00000026576	Atp1b1	2.33268	1.5005	1.53312	1.78877	4.09705	3.52972	3.21721	3.61466	5.64416	5.44392	4.09855	4.46489	4.91288	-3.54526	0.00276413	0.119957	-8.71871	0.000411686	0.00837516	-2.45926	0.0268254	0.203379	E14<P0<P0Tsc1
404	ENSMUSG00000041444	Arhgap32	0.666509	0.0222467	0.334991	0.341249	1.77431	1.31834	1.13758	1.41008	2.81155	3.24882	2.1755	2.58831	2.70605	-2.09773	0.00659725	0.160567	-5.1508	0.000134414	0.00536882	-2.45541	0.00356444	0.0710275	E14<P0<P0Tsc1
405	ENSMUSG00000019338	Zfp687	3.11038	1.97764	2.47555	2.52119	2.82049	3.17214	3.16932	3.05398	4.47315	4.80463	3.94281	4.17846	4.34976	-1.44673	0.148822	0.670601	-3.55186	0.00115985	0.0141827	-2.4551	0.00104594	0.0435029	E14<P0<P0Tsc1
406	ENSMUSG00000053414	Hunk	3.17406	2.98306	2.96494	3.04069	2.99432	3.95215	3.70859	3.55169	4.67595	5.01327	4.52362	5.16544	4.84457	-1.42504	0.112954	0.583521	-3.49159	3.60017e-05	0.00353951	-2.45017	0.00301919	0.0670147	E14<P0<P0Tsc1
407	ENSMUSG00000038167	Plekhg6	2.01736	0.316117	1.18975	1.17441	2.25409	1.92666	2.52836	2.23637	3.90819	3.97734	3.05584	3.16713	3.52713	-2.08777	0.070728	0.462324	-5.10785	0.00191928	0.0187842	-2.44656	0.00435965	0.0772816	E14<P0<P0Tsc1
408	ENSMUSG00000034247	Plekhm1	0.847654	1.72143	0.306377	0.958487	1.82988	1.14986	1.92528	1.63501	3.31484	2.94342	2.55842	2.87972	2.9241	-1.59828	0.174454	0.729503	-3.90579	0.00136461	0.015626	-2.44374	0.00206755	0.056368	E14<P0<P0Tsc1
409	ENSMUSG00000046312	AI464131	3.26074	2.54799	1.98839	2.59904	2.99373	3.71816	3.10143	3.27111	4.42514	4.95524	4.27714	4.57259	4.55753	-1.59336	0.142074	0.655106	-3.88654	0.00081743	0.0117118	-2.43921	0.00145949	0.049371	E14<P0<P0Tsc1
410	ENSMUSG00000030536	Iqgap1	2.71748	2.31231	2.22334	2.41771	2.66546	3.28187	3.23384	3.06039	5.19283	5.05363	3.45206	3.67709	4.3439	-1.56123	0.0362648	0.330801	-3.80052	0.00805535	0.0460183	-2.43431	0.0447784	0.270574	E14<P0<P0Tsc1
411	ENSMUSG00000004319	Clcn3	2.7099	2.22944	2.43821	2.45919	3.18432	2.49247	3.09917	2.92532	3.95265	4.39964	3.95607	4.49962	4.202	-1.3814	0.103359	0.558638	-3.34686	8.45802e-05	0.00470903	-2.4228	0.00135137	0.0484088	E14<P0<P0Tsc1
412	ENSMUSG00000033577	Myo6	1.7112	1.99058	1.55436	1.75205	2.37696	2.34997	2.1764	2.30111	4.2603	4.16811	2.61198	3.26514	3.57638	-1.46314	0.00967394	0.183113	-3.54144	0.00527395	0.0344475	-2.42045	0.0234284	0.189445	E14<P0<P0Tsc1
413	ENSMUSG00000048154	Mll2	0.939449	0.963703	0.708534	0.870562	1.28405	1.37364	0.92922	1.19564	2.57177	2.52481	2.59945	2.16319	2.46481	-1.25273	0.0806254	0.495195	-3.01936	1.53731e-05	0.00294495	-2.41023	0.000161623	0.023512	E14<P0<P0Tsc1
414	ENSMUSG00000048616	Nog	0.810411	0.031132	0.40699	0.416178	1.29868	1.64661	1.07087	1.33872	2.73411	2.89197	2.30253	2.49646	2.60627	-1.89545	0.0147075	0.216122	-4.56334	5.58166e-05	0.00413354	-2.40752	0.000544083	0.0339051	E14<P0<P0Tsc1
415	ENSMUSG00000058297	Spock2	4.59654	4.56332	4.53933	4.5664	5.48809	5.61538	5.4121	5.50519	6.97802	6.60596	6.91302	6.54691	6.76098	-1.91692	5.05361e-05	0.0752135	-4.57757	1.52982e-06	0.00222278	-2.38797	6.33732e-05	0.0193259	E14<P0<P0Tsc1
416	ENSMUSG00000061859	Inadl	1.9217	0.621431	1.74796	1.43036	2.43608	1.38824	2.22695	2.01709	3.44119	3.83302	2.85659	2.96041	3.2728	-1.50183	0.260281	0.907223	-3.58616	0.00319966	0.0253049	-2.38785	0.010526	0.120887	E14<P0<P0Tsc1
417	ENSMUSG00000030800	Prss8	2.21173	1.3963	2.75991	2.12265	1.82629	2.28602	3.27662	2.46298	4.36234	3.88899	3.14966	3.47188	3.71822	-1.26605	0.541653	1	-3.02213	0.00792983	0.0455295	-2.38706	0.0264209	0.201695	E14<P0<P0Tsc1
418	ENSMUSG00000023022	Lima1	1.6589	1.35863	0.911537	1.30969	3.37525	2.19045	1.73879	2.43483	3.99047	3.98381	3.2079	3.57798	3.69004	-2.18123	0.0641767	0.439563	-5.20665	8.78122e-05	0.00475649	-2.38702	0.0244508	0.193817	E14<P0<P0Tsc1
419	ENSMUSG00000029361	Nos1	0.147477	0.784951	0.553443	0.495291	0.966871	2.48608	0.423007	1.29199	3.11946	3.13545	1.68103	2.2525	2.54711	-1.73712	0.223753	0.835024	-4.14629	0.00219599	0.020261	-2.38688	0.0822289	0.382371	E14<P0<P0Tsc1
420	ENSMUSG00000024812	Tjp2	3.40101	3.3838	2.52142	3.10208	3.33912	3.85324	3.11499	3.43578	4.86548	5.17934	4.39326	4.32463	4.69068	-1.26025	0.353322	0.991806	-3.00757	0.00205214	0.0194441	-2.3865	0.00371999	0.0720233	E14<P0<P0Tsc1
421	ENSMUSG00000030513	Pcsk6	1.14637	1.31026	0.805594	1.08741	1.61544	1.53308	1.27398	1.47417	3.29938	3.20108	1.90867	2.49003	2.72479	-1.30745	0.069226	0.457169	-3.111	0.00413984	0.0296663	-2.37944	0.0129524	0.135749	E14<P0<P0Tsc1
422	ENSMUSG00000031483	Erlin2	3.8269	3.39565	3.62504	3.61586	3.55155	4.18785	4.61259	4.11733	5.41577	5.70631	4.76664	5.57142	5.36503	-1.41565	0.154284	0.682852	-3.36165	0.000341184	0.00773098	-2.37463	0.0083315	0.106345	E14<P0<P0Tsc1
423	ENSMUSG00000064210	Ano6	2.76452	2.91576	2.30132	2.66053	2.68322	3.7526	2.88974	3.10852	4.36458	4.77793	3.95912	4.3204	4.35551	-1.36413	0.241429	0.869704	-3.23771	0.000290924	0.00714875	-2.37346	0.00657761	0.0946059	E14<P0<P0Tsc1
424	ENSMUSG00000055235	Wdr86	0.0353976	1.11376	2.78177	1.31031	1.08857	2.65062	1.67026	1.80315	3.77527	3.41199	2.2704	2.72902	3.04667	-1.40721	0.573028	1	-3.33193	0.0480023	0.166618	-2.36775	0.0472417	0.278772	E14<P0<P0Tsc1
425	ENSMUSG00000027624	Epb4.1l1	1.61098	0.676017	1.18715	1.15805	0.0374801	2.85246	2.66041	1.85012	3.48015	3.36992	2.80727	2.71575	3.09327	-1.61559	0.448565	1	-3.82436	0.000534387	0.00948368	-2.36716	0.134069	0.508727	E14<P0<P0Tsc1
426	ENSMUSG00000031273	Col4a6	1.38714	0.424561	0.77187	0.861192	2.02761	0.827947	0.659554	1.1717	2.4919	3.15663	1.80493	2.197	2.41262	-1.24015	0.529039	1	-2.93106	0.00572351	0.0362232	-2.36348	0.0320711	0.223097	E14<P0<P0Tsc1
427	ENSMUSG00000032812	Arap1	2.36925	2.04177	1.80425	2.07175	2.56767	2.10048	2.70902	2.45906	3.94412	3.92438	3.23224	3.68966	3.6976	-1.30795	0.144236	0.661108	-3.08623	0.000278823	0.00701725	-2.3596	0.00155743	0.0509056	E14<P0<P0Tsc1
428	ENSMUSG00000020695	Mrc2	2.48794	2.75924	2.17269	2.47329	2.65471	3.45377	2.70863	2.93904	4.31136	4.31136	3.85227	4.23327	4.17706	-1.38104	0.154722	0.683962	-3.25752	6.45326e-05	0.00433974	-2.35875	0.00165026	0.0515472	E14<P0<P0Tsc1
429	ENSMUSG00000018796	Acsl1	2.39559	0.157037	0.912913	1.15518	1.53432	1.73616	2.85172	2.04074	3.59927	3.48788	2.88555	3.13579	3.27712	-1.84747	0.254851	0.896956	-4.35278	0.00668975	0.0403993	-2.35607	0.0133196	0.137071	E14<P0<P0Tsc1
430	ENSMUSG00000034300	Fam53c	3.99655	3.19014	3.23302	3.47324	3.73694	4.06441	4.14016	3.9805	5.09471	5.4817	4.94434	5.3448	5.21639	-1.42135	0.110062	0.576368	-3.34765	0.000309939	0.00740867	-2.35525	0.000265766	0.0272337	E14<P0<P0Tsc1
431	ENSMUSG00000051149	Adnp	2.16592	2.21449	2.20984	2.19675	2.68209	2.96541	2.36045	2.66931	4.16817	4.70747	3.24617	3.49674	3.90464	-1.38757	0.0338284	0.319167	-3.26681	0.00283742	0.0235458	-2.35434	0.0171306	0.157744	E14<P0<P0Tsc1
432	ENSMUSG00000021895	Arhgef3	1.50242	0.120859	1.25412	0.959133	1.50449	1.83899	2.34015	1.89454	3.30571	3.54225	2.70681	2.95743	3.12805	-1.91243	0.0849661	0.506703	-4.49685	0.00115034	0.0140943	-2.35138	0.00386274	0.0732502	E14<P0<P0Tsc1
433	ENSMUSG00000059263	Usp47	3.26435	3.39872	2.89029	3.18445	3.7786	3.59928	4.07383	3.81724	5.11004	5.33479	4.47703	5.26447	5.04658	-1.55055	0.0201336	0.247269	-3.63544	0.000224733	0.00645973	-2.34461	0.00195834	0.0547535	E14<P0<P0Tsc1
434	ENSMUSG00000033960	9430020K01Rik	1.41361	1.43734	0.933577	1.26151	1.74524	2.447	1.85072	2.01432	3.41442	3.66891	2.95927	2.9244	3.24175	-1.68507	0.0283499	0.29089	-3.94558	0.000128764	0.00529612	-2.34149	0.00298695	0.0665854	E14<P0<P0Tsc1
435	ENSMUSG00000022983	Scaf4	3.07568	3.01841	2.76023	2.95144	3.71817	2.80756	3.23451	3.25341	4.54923	4.66149	4.1376	4.57473	4.48076	-1.23283	0.287331	0.954463	-2.8865	4.42696e-05	0.00391925	-2.34136	0.00202007	0.0557877	E14<P0<P0Tsc1
436	ENSMUSG00000026103	Gls	2.14841	2.31927	2.7915	2.41973	3.42954	2.14068	3.28579	2.952	3.69899	4.40923	3.96495	4.63169	4.17621	-1.44621	0.243702	0.874184	-3.37874	0.00058718	0.00993301	-2.33628	0.0186179	0.166013	E14<P0<P0Tsc1
437	ENSMUSG00000016552	Foxred2	1.15536	1.52235	0.768656	1.14879	2.50976	1.34789	1.5931	1.81692	2.97942	3.21246	2.87113	3.09109	3.03852	-1.58901	0.131804	0.630769	-3.70567	4.60771e-05	0.00395841	-2.33206	0.00471885	0.0806113	E14<P0<P0Tsc1
438	ENSMUSG00000054808	Actn4	5.87217	5.15946	4.26709	5.09957	6.63881	5.81697	5.40379	5.95319	7.23087	7.35968	7.01113	7.09348	7.17379	-1.80703	0.164698	0.705988	-4.21116	0.00114705	0.0140763	-2.33044	0.00539348	0.0861455	E14<P0<P0Tsc1
439	ENSMUSG00000028980	H6pd	1.61538	0.728988	1.30215	1.21551	1.61141	2.11502	1.96759	1.89801	3.09142	3.58334	2.6841	3.09763	3.11412	-1.60492	0.0524783	0.395898	-3.72855	0.000461831	0.00876857	-2.3232	0.00177873	0.0530127	E14<P0<P0Tsc1
440	ENSMUSG00000037643	Prkci	2.82734	2.56301	2.87812	2.75616	4.16461	3.03522	3.6332	3.61101	4.69079	5.30247	4.24872	5.06546	4.82686	-1.80858	0.0379709	0.33846	-4.20092	0.00018586	0.00598654	-2.32277	0.0131062	0.136415	E14<P0<P0Tsc1
441	ENSMUSG00000048232	Fbxo10	2.20809	1.3133	1.80195	1.77445	2.08549	2.34687	3.30393	2.57876	4.00395	4.34206	3.15125	3.67864	3.79398	-1.74632	0.102627	0.55643	-4.05451	0.000887744	0.0122148	-2.32175	0.020761	0.177072	E14<P0<P0Tsc1
442	ENSMUSG00000006445	Epha2	2.23401	1.8817	0.436083	1.51726	1.75649	1.75177	2.0888	1.86569	3.30358	3.22569	2.74511	3.03996	3.07858	-1.27317	0.517441	1	-2.95124	0.0114579	0.0585581	-2.31803	0.00027261	0.0274561	E14<P0<P0Tsc1
443	ENSMUSG00000030653	Pde2a	1.32709	1.33718	1.308	1.32409	2.85781	2.36427	1.92231	2.38146	3.87872	4.13376	2.94443	3.41692	3.59346	-2.08114	0.00741103	0.16667	-4.82112	0.000180288	0.00590135	-2.31658	0.0130514	0.136257	E14<P0<P0Tsc1
444	ENSMUSG00000022883	Robo1	2.37486	2.3335	1.94754	2.21863	2.32676	2.70725	2.51801	2.51734	3.68108	4.20268	3.23766	3.78369	3.72628	-1.23004	0.126119	0.617267	-2.84346	0.000671342	0.0106575	-2.31167	0.00186324	0.0537563	E14<P0<P0Tsc1
445	ENSMUSG00000034255	Arhgap27	0.670822	0.0521072	0.942904	0.555278	2.34205	1.38641	0.92681	1.55175	3.08657	3.18002	1.99883	2.77682	2.76056	-1.99512	0.0726393	0.469014	-4.61165	0.000698094	0.0108665	-2.31146	0.0298378	0.21496	E14<P0<P0Tsc1
446	ENSMUSG00000034354	Mtmr3	2.90235	1.98166	2.15759	2.3472	3.56167	3.28239	2.41917	3.08774	4.39216	4.62435	3.72654	4.43722	4.29507	-1.6708	0.121314	0.605269	-3.85805	0.00059765	0.0100156	-2.3091	0.0112746	0.125115	E14<P0<P0Tsc1
447	ENSMUSG00000013236	Ptprs	5.16805	5.43172	5.24657	5.28211	5.62433	5.99296	5.78765	5.80165	7.02735	7.44379	6.73454	6.82614	7.00795	-1.43349	0.0094089	0.181384	-3.30773	6.96752e-05	0.0044249	-2.30746	0.000691283	0.0371876	E14<P0<P0Tsc1
448	ENSMUSG00000047045	Tmem164	3.67211	3.27491	3.13836	3.36179	3.29971	4.32604	3.65032	3.75869	4.89055	5.32811	4.44767	5.19242	4.96469	-1.31667	0.252049	0.891543	-3.03753	0.000546101	0.00960357	-2.30697	0.00803456	0.104527	E14<P0<P0Tsc1
449	ENSMUSG00000036834	Plch1	1.57362	0.491488	1.02618	1.03043	2.74581	1.93201	2.1907	2.28951	4.24223	4.29764	2.21714	3.21573	3.49318	-2.39343	0.015824	0.221888	-5.51269	0.00509325	0.0337654	-2.30326	0.0743533	0.361454	E14<P0<P0Tsc1
450	ENSMUSG00000001138	Cnnm3	3.43383	2.82921	2.43253	2.89853	3.91987	3.01681	3.36444	3.43371	4.57287	5.06087	4.31451	4.59829	4.63664	-1.44913	0.188212	0.760059	-3.33598	0.000717212	0.0109909	-2.30206	0.00359951	0.0712228	E14<P0<P0Tsc1
451	ENSMUSG00000037606	Osbpl5	2.76408	2.384	2.11946	2.42251	3.26387	2.3398	3.76261	3.12209	4.49711	4.45997	4.0372	4.28116	4.31886	-1.62403	0.147013	0.667545	-3.72269	4.29374e-05	0.00390164	-2.29225	0.0117997	0.128379	E14<P0<P0Tsc1
452	ENSMUSG00000023977	Ubr2	1.74092	1.16681	1.21308	1.3736	1.55054	1.49226	1.98646	1.67642	3.02172	2.90583	2.63736	2.92666	2.87289	-1.23355	0.22671	0.840489	-2.82703	0.000100542	0.00495589	-2.29178	0.000207622	0.0245751	E14<P0<P0Tsc1
453	ENSMUSG00000044641	Pard6b	2.89577	1.82596	2.28223	2.33465	2.76849	2.82528	2.82141	2.80506	4.15849	4.3485	3.44723	4.04758	4.00045	-1.3855	0.153416	0.680793	-3.17289	0.00174743	0.0177005	-2.29007	0.00127385	0.0477942	E14<P0<P0Tsc1
454	ENSMUSG00000031441	Atp11a	0.98659	2.4031	1.53352	1.64107	1.24613	2.37857	2.35786	1.99419	3.00502	3.69966	2.86715	3.1839	3.18893	-1.27732	0.508867	1	-2.92384	0.00549204	0.035343	-2.28905	0.0132824	0.136961	E14<P0<P0Tsc1
455	ENSMUSG00000037410	Tbc1d2b	0.986683	0.124829	1.33054	0.814016	0.130876	1.54532	1.6607	1.1123	2.54634	2.7594	1.72461	2.18358	2.30348	-1.22968	0.606124	1	-2.80786	0.00625004	0.0384262	-2.28341	0.0365498	0.241016	E14<P0<P0Tsc1
456	ENSMUSG00000001415	Smg5	2.608	2.30705	2.74157	2.55221	2.87844	2.80771	3.06518	2.91711	4.14584	4.38756	3.98588	3.90664	4.10648	-1.28779	0.0496413	0.386381	-2.93686	4.75413e-05	0.00395841	-2.28054	0.000100302	0.0212873	E14<P0<P0Tsc1
457	ENSMUSG00000031833	Mast3	1.42512	2.41945	2.14233	1.99564	3.14855	2.22879	1.70849	2.36194	3.4734	3.75207	3.56307	3.4101	3.54966	-1.28905	0.461542	1	-2.93636	0.000598403	0.0100173	-2.27793	0.0112178	0.124899	E14<P0<P0Tsc1
458	ENSMUSG00000030621	Me3	2.40936	2.49959	2.37414	2.42769	2.51795	3.13721	2.57957	2.74491	4.62769	4.40695	3.27925	3.41593	3.93246	-1.24593	0.146381	0.665807	-2.83778	0.0061842	0.0382177	-2.27765	0.0238903	0.191234	E14<P0<P0Tsc1
459	ENSMUSG00000035168	Tanc1	2.97798	2.70614	3.28711	2.99041	2.83208	3.28108	3.92374	3.34563	4.53416	4.88678	4.28455	4.42674	4.53306	-1.27919	0.320088	0.978089	-2.9133	0.000170837	0.00580964	-2.27746	0.00518141	0.0846343	E14<P0<P0Tsc1
460	ENSMUSG00000037326	Solh	2.06091	1.22948	1.69218	1.66086	2.08902	1.90819	2.75032	2.24918	3.38128	3.5939	3.26805	3.5022	3.43636	-1.50349	0.120926	0.604842	-3.42357	0.000102219	0.00495673	-2.27708	0.00129998	0.0477942	E14<P0<P0Tsc1
461	ENSMUSG00000020092	Pald1	3.63545	2.59932	2.46342	2.8994	3.95265	4.33731	3.80744	4.03247	5.34973	5.56112	4.79469	5.17262	5.21954	-2.19325	0.0252333	0.275382	-4.99381	0.000385557	0.00811526	-2.2769	0.0013944	0.0489804	E14<P0<P0Tsc1
462	ENSMUSG00000071650	Ganab	5.71145	4.97073	4.64034	5.10751	5.81958	5.17938	5.28333	5.42743	6.37805	6.95671	6.32479	6.77618	6.60893	-1.24826	0.383826	1	-2.83122	0.0020228	0.0193214	-2.26813	0.00186898	0.0538447	E14<P0<P0Tsc1
463	ENSMUSG00000031119	Gpc4	1.61843	1.69896	1.68937	1.66892	3.90542	3.16325	2.39573	3.1548	5.02563	4.85577	3.26715	4.1935	4.33551	-2.80088	0.0123106	0.200793	-6.34928	0.000733824	0.011109	-2.26689	0.0712723	0.352614	E14<P0<P0Tsc1
464	ENSMUSG00000023088	Abcc1	1.68308	2.3644	1.53598	1.86115	1.72543	2.78041	2.12776	2.2112	3.62058	3.84744	2.67105	3.42319	3.39056	-1.2746	0.373041	1	-2.88668	0.00368524	0.0276291	-2.26477	0.0167238	0.155898	E14<P0<P0Tsc1
465	ENSMUSG00000038518	Jarid2	3.65755	3.41916	2.35906	3.14526	4.39819	3.74684	3.80702	3.98402	5.34819	5.5186	4.53638	5.24219	5.16134	-1.78851	0.0910472	0.525361	-4.04484	0.00174477	0.0176904	-2.26157	0.00568783	0.0885643	E14<P0<P0Tsc1
466	ENSMUSG00000057551	Zfp317	4.23947	1.09745	2.95996	2.76563	3.68568	3.78226	3.19382	3.55392	4.81999	4.72527	4.26106	5.11507	4.73035	-1.72703	0.38414	1	-3.90336	0.0328693	0.125298	-2.26016	0.00246478	0.0606621	E14<P0<P0Tsc1
467	ENSMUSG00000034075	Zdhhc5	3.09219	3.27163	3.26918	3.211	3.63477	4.1234	3.92825	3.89547	5.2207	5.44633	4.56904	5.04472	5.0702	-1.60711	0.00516692	0.14551	-3.62806	9.52952e-05	0.00494609	-2.2575	0.0020934	0.056368	E14<P0<P0Tsc1
468	ENSMUSG00000039542	Ncam1	5.27606	4.93235	4.57782	4.92875	6.21228	6.26957	6.27894	6.25359	7.51264	7.73916	7.21121	7.24455	7.42689	-2.50507	0.0008176	0.0901342	-5.64959	1.60628e-05	0.00294495	-2.25527	0.000138822	0.0231621	E14<P0<P0Tsc1
469	ENSMUSG00000021171	Esyt2	1.97902	1.00379	1.27248	1.41843	2.63265	1.03117	2.13655	1.93346	2.98481	3.40163	2.69229	3.33383	3.10314	-1.42902	0.346103	0.986876	-3.21476	0.000948891	0.0127118	-2.24962	0.0263697	0.201561	E14<P0<P0Tsc1
470	ENSMUSG00000025203	Scd2	5.91091	5.91116	5.97837	5.93348	6.10827	6.20568	6.64248	6.31881	7.20165	7.44688	7.33917	7.96408	7.48795	-1.30616	0.0554769	0.407059	-2.93725	0.000127793	0.00526968	-2.24877	0.00174727	0.0527175	E14<P0<P0Tsc1
471	ENSMUSG00000019312	Grb7	3.09093	1.99271	2.84419	2.64261	1.83014	4.06835	3.86206	3.25352	4.96242	4.76703	3.64587	4.31259	4.42198	-1.52722	0.423229	1	-3.43276	0.0042658	0.0302057	-2.24771	0.11064	0.456134	E14<P0<P0Tsc1
472	ENSMUSG00000022270	Fam134b	0.545764	0.405824	0.887624	0.61307	0.0279986	1.42042	1.34395	0.930789	2.62147	2.64113	1.50881	1.6202	2.0979	-1.24636	0.487038	1	-2.79884	0.00513126	0.0338508	-2.24561	0.049627	0.286251	E14<P0<P0Tsc1
473	ENSMUSG00000029467	Atp2a2	4.99786	4.23199	3.88761	4.37249	5.16961	4.84586	4.32706	4.78085	5.91277	6.31797	5.63544	5.91071	5.94422	-1.32717	0.316298	0.978089	-2.97262	0.00159126	0.0168397	-2.23981	0.0028669	0.0656507	E14<P0<P0Tsc1
474	ENSMUSG00000050737	Ptges	2.13454	0.847174	1.82488	1.6022	1.39199	2.20879	2.01493	1.8719	3.37628	3.63389	2.22585	2.88968	3.03143	-1.20556	0.540618	1	-2.69302	0.0176115	0.0796307	-2.23384	0.0226387	0.186119	E14<P0<P0Tsc1
475	ENSMUSG00000032571	Pik3r4	2.05848	1.82957	1.9998	1.96261	2.78512	2.07491	2.54783	2.46929	3.98287	3.86486	3.23479	3.43164	3.62854	-1.42077	0.0529527	0.39752	-3.17317	0.000142992	0.00550405	-2.23341	0.00338787	0.0692913	E14<P0<P0Tsc1
476	ENSMUSG00000058793	Cds2	1.74597	2.13646	2.61602	2.16615	3.58892	3.81486	2.92906	3.44428	4.69166	4.78115	4.20784	4.73046	4.60278	-2.42525	0.0112715	0.193683	-5.41374	4.6806e-05	0.00395841	-2.23224	0.00338654	0.0692913	E14<P0<P0Tsc1
477	ENSMUSG00000033557	Fam20b	3.15188	2.82094	3.11083	3.02788	4.07404	3.24594	3.27892	3.53297	4.8626	5.00039	4.15484	4.74205	4.68997	-1.41921	0.111568	0.580041	-3.16474	0.00023368	0.00655202	-2.22993	0.00680893	0.0963386	E14<P0<P0Tsc1
478	ENSMUSG00000016918	Sulf1	1.51383	0.698341	1.42779	1.21332	3.02573	3.72835	3.01651	3.25686	4.20535	4.87973	3.85799	4.69561	4.40967	-4.12256	0.00123113	0.0951144	-9.16635	4.97689e-05	0.00403701	-2.22346	0.00943737	0.114453	E14<P0<P0Tsc1
479	ENSMUSG00000022816	Fstl1	5.67754	5.29105	5.40059	5.4564	6.49311	6.2879	6.24399	6.34167	7.76495	7.78779	6.99396	7.43064	7.49434	-1.84711	0.00108575	0.0951144	-4.10659	7.87169e-05	0.00464173	-2.22325	0.00147867	0.0498021	E14<P0<P0Tsc1
480	ENSMUSG00000029381	Shroom3	3.65266	3.57641	3.33337	3.52082	3.80046	4.76931	4.02178	4.19718	5.54757	5.66839	4.93889	5.2431	5.34949	-1.59811	0.0588921	0.418347	-3.5521	6.91159e-05	0.0044249	-2.22268	0.0066003	0.0947276	E14<P0<P0Tsc1
481	ENSMUSG00000083405	Gm15725	4.02366	3.49595	3.39377	3.63779	3.2901	4.51448	4.20597	4.00352	4.98127	5.44447	4.97299	5.21811	5.15421	-1.28853	0.371487	1	-2.86079	0.000206171	0.00626631	-2.22021	0.00909045	0.112132	E14<P0<P0Tsc1
482	ENSMUSG00000032193	Ldlr	1.86403	2.43414	2.44447	2.24755	3.03891	2.32421	2.7262	2.69644	3.97182	4.3121	3.1092	3.99278	3.84648	-1.36499	0.138573	0.645496	-3.02918	0.00208958	0.0196483	-2.2192	0.0111217	0.124394	E14<P0<P0Tsc1
483	ENSMUSG00000020790	Ankfy1	2.00438	1.74251	1.14751	1.63147	1.87701	2.22056	1.70129	1.93295	2.98121	3.38731	2.73233	3.229	3.08246	-1.23241	0.310353	0.978089	-2.73397	0.00102601	0.0132056	-2.21838	0.00102768	0.0432071	E14<P0<P0Tsc1
484	ENSMUSG00000042202	Slc35e2	1.314	1.40979	0.996713	1.24017	2.40334	1.96152	1.04655	1.8038	3.13982	3.02187	2.52294	3.12307	2.95193	-1.47799	0.19258	0.770768	-3.2756	8.06849e-05	0.00464173	-2.21626	0.0150217	0.146649	E14<P0<P0Tsc1
485	ENSMUSG00000034675	Dbn1	5.16085	4.05929	4.41308	4.54441	5.85677	4.99547	5.41938	5.42388	6.79349	6.87949	6.47157	6.13721	6.57044	-1.8397	0.0610848	0.427842	-4.07284	0.000534026	0.00948368	-2.21386	0.00468493	0.0804251	E14<P0<P0Tsc1
486	ENSMUSG00000069763	Tmem100	3.04967	3.41837	3.91605	3.46136	4.51238	5.29463	4.49305	4.76669	6.13386	6.58972	5.02838	5.89832	5.91257	-2.47139	0.0101849	0.186507	-5.46872	0.000800851	0.0115814	-2.21281	0.0297494	0.214772	E14<P0<P0Tsc1
487	ENSMUSG00000030208	Emp1	1.53173	0.0106005	0.072167	0.538167	0.0419417	1.7606	1.26494	1.02249	2.36723	2.38646	1.59453	2.32435	2.16814	-1.39893	0.479651	1	-3.09507	0.00868294	0.048338	-2.21245	0.0397918	0.252817	E14<P0<P0Tsc1
488	ENSMUSG00000035275	Raver2	2.09276	1.90134	2.78063	2.25824	2.8946	4.03483	3.65869	3.52937	4.79062	5.04307	4.18796	4.66924	4.67272	-2.41351	0.0208297	0.250458	-5.33127	0.000121483	0.00520864	-2.20893	0.0115711	0.127052	E14<P0<P0Tsc1
489	ENSMUSG00000019124	Scrn1	1.7128	0.16325	0.766376	0.880809	2.23649	1.602	1.08321	1.64056	3.24223	3.48903	2.23697	2.16017	2.7821	-1.6932	0.188869	0.762007	-3.73547	0.00863667	0.0481583	-2.20616	0.0423027	0.261502	E14<P0<P0Tsc1
490	ENSMUSG00000029999	Tgfa	1.44599	0.208635	1.73818	1.13093	2.51432	2.91218	2.83657	2.75436	4.22197	4.48808	2.83514	4.03738	3.89564	-3.08105	0.0129987	0.204683	-6.7961	0.00183923	0.018319	-2.20577	0.0296696	0.214533	E14<P0<P0Tsc1
491	ENSMUSG00000023972	Ptk7	5.651	4.94461	4.80756	5.13439	6.14068	6.06274	5.58603	5.92982	7.23001	7.2618	6.78184	7.008	7.07041	-1.73559	0.0369806	0.33372	-3.8265	0.000149838	0.00560282	-2.20472	0.000711119	0.0375308	E14<P0<P0Tsc1
492	ENSMUSG00000039262	Prrc2b	4.0124	4.55614	3.91847	4.16234	4.06469	5.17442	4.40694	4.54868	5.88721	5.88171	5.65543	5.33066	5.68875	-1.30708	0.312327	0.978089	-2.88069	0.000302013	0.00730538	-2.20392	0.00722755	0.0989191	E14<P0<P0Tsc1
493	ENSMUSG00000000275	Trim25	1.71376	1.40667	2.01572	1.71205	1.69027	2.1335	2.47082	2.0982	3.19581	3.65708	2.8658	3.23203	3.23768	-1.3069	0.195833	0.777659	-2.87913	0.000422911	0.00844933	-2.20302	0.0034925	0.0705422	E14<P0<P0Tsc1
494	ENSMUSG00000026349	Ccnt2	2.6313	2.69128	2.03834	2.45364	2.31296	3.45249	2.57207	2.77917	3.89241	3.89389	3.68391	4.20428	3.91862	-1.25313	0.40852	1	-2.7606	0.000285324	0.00709555	-2.20297	0.00724082	0.0989391	E14<P0<P0Tsc1
495	ENSMUSG00000058881	Zfp516	2.68075	2.92296	2.83021	2.81131	3.02001	3.22739	3.1229	3.12343	4.3376	4.62974	3.82462	4.23651	4.25712	-1.24153	0.0225746	0.261606	-2.72416	0.000238109	0.00660281	-2.19418	0.000884353	0.0407654	E14<P0<P0Tsc1
496	ENSMUSG00000030214	Plbd1	1.75567	0.950415	0.282889	0.996325	2.28001	1.52428	0.183722	1.32934	3.09351	2.58937	2.01024	2.14929	2.4606	-1.25964	0.637436	1	-2.75925	0.0121246	0.0608705	-2.1905	0.0779642	0.370546	E14<P0<P0Tsc1
497	ENSMUSG00000032115	Hyou1	2.5264	2.67786	2.73412	2.64613	2.11439	3.49185	3.8827	3.16298	4.2426	4.5839	4.07584	4.25731	4.28991	-1.43084	0.332127	0.97859	-3.12486	1.17466e-05	0.00291114	-2.18394	0.036977	0.242491	E14<P0<P0Tsc1
498	ENSMUSG00000028068	Iqgap3	2.55438	1.1593	1.38663	1.7001	1.29726	2.73475	2.06323	2.03174	3.56924	3.61643	2.44983	2.99916	3.15866	-1.25845	0.561952	1	-2.74834	0.0157488	0.0736145	-2.18392	0.0398054	0.252851	E14<P0<P0Tsc1
499	ENSMUSG00000042961	Egflam	0.924143	0.0620934	1.34202	0.776086	0.126841	1.78001	1.34737	1.08474	2.3167	2.31599	1.8938	2.31787	2.21109	-1.23855	0.601694	1	-2.70383	0.0033219	0.0258895	-2.18306	0.0282413	0.209268	E14<P0<P0Tsc1
500	ENSMUSG00000028289	Epha7	2.45152	2.06394	1.30484	1.9401	3.14459	2.74901	1.76255	2.55205	3.55683	3.93128	3.22788	3.99559	3.6779	-1.52832	0.25297	0.893075	-3.33525	0.00151774	0.0163788	-2.18229	0.0216544	0.1812	E14<P0<P0Tsc1
501	ENSMUSG00000031274	Col4a5	1.76463	0.584663	1.16787	1.17239	1.15374	2.70743	2.56104	2.14074	3.28868	3.60021	2.72486	3.45228	3.26651	-1.9566	0.13003	0.626659	-4.26966	0.00067172	0.0106575	-2.18218	0.0389094	0.249392	E14<P0<P0Tsc1
502	ENSMUSG00000020747	2310067B10Rik	2.60776	3.03134	2.24792	2.629	3.00728	3.17607	3.01473	3.06603	3.99411	4.43757	3.93254	4.40241	4.19166	-1.35381	0.0946835	0.535865	-2.95397	0.000405563	0.00833355	-2.18197	0.000297901	0.0281154	E14<P0<P0Tsc1
503	ENSMUSG00000021866	Anxa11	1.22104	1.22847	1.39336	1.28096	2.09325	2.53515	1.9047	2.1777	3.82853	3.53696	3.0201	2.82553	3.30278	-1.86186	0.00406096	0.132456	-4.06097	0.0001841	0.0059484	-2.18114	0.00760828	0.101485	E14<P0<P0Tsc1
504	ENSMUSG00000063450	Syne2	0.0890146	1.62939	1.13819	0.952198	2.20362	1.72261	2.44806	2.12476	3.74641	3.59293	2.66575	2.98482	3.24748	-2.25412	0.0468077	0.374634	-4.90848	0.0018508	0.018381	-2.17756	0.0121934	0.130976	E14<P0<P0Tsc1
505	ENSMUSG00000033124	Atg9a	2.80081	3.53457	3.02517	3.12019	3.13232	3.84383	3.81053	3.59556	4.77269	4.91914	4.41685	4.76252	4.7178	-1.39028	0.157249	0.688501	-3.02642	0.000200873	0.00618445	-2.17684	0.00178785	0.0530127	E14<P0<P0Tsc1
506	ENSMUSG00000050390	C77080	0.920606	1.174	1.72638	1.27366	1.77952	2.25235	1.59727	1.87638	3.30719	3.27375	2.2511	3.13623	2.99207	-1.51857	0.0815613	0.497394	-3.29072	0.00170807	0.0174918	-2.16698	0.0107807	0.122469	E14<P0<P0Tsc1
507	ENSMUSG00000011427	Zfp790	0.469773	1.36524	1.1592	0.998072	1.81539	1.02545	1.74184	1.52756	2.60288	2.34858	2.72429	2.89566	2.64285	-1.44342	0.171232	0.7206	-3.127	0.000449827	0.00864125	-2.16639	0.00275197	0.0643769	E14<P0<P0Tsc1
508	ENSMUSG00000045636	Mtus1	1.79578	1.35073	1.57037	1.57229	2.11392	2.07888	2.60235	2.26505	3.52002	3.58049	3.0567	3.35791	3.37878	-1.61637	0.0160185	0.223681	-3.49789	2.74939e-05	0.00326702	-2.16404	0.000849389	0.0403163	E14<P0<P0Tsc1
509	ENSMUSG00000032340	Neo1	2.93982	2.85089	2.57789	2.78953	3.7908	3.54588	2.881	3.40589	4.54684	5.03417	4.09879	4.39262	4.51811	-1.533	0.0667939	0.448662	-3.314	0.000245204	0.00662992	-2.16177	0.00918186	0.112588	E14<P0<P0Tsc1
510	ENSMUSG00000090223	Pcp4	4.91959	5.24585	5.53162	5.23236	6.44762	7.0085	6.425	6.62704	7.98249	8.07445	7.50913	7.37923	7.73632	-2.62931	0.00190375	0.103599	-5.67242	3.10001e-05	0.00338228	-2.15739	0.00326171	0.0682503	E14<P0<P0Tsc1
511	ENSMUSG00000035051	Dhx57	1.35221	0.875526	1.44819	1.22531	1.96007	0.998193	2.27324	1.74384	2.89265	2.6926	2.86445	2.96161	2.85283	-1.43249	0.228456	0.844742	-3.08981	3.35187e-05	0.0034391	-2.15695	0.00976542	0.116485	E14<P0<P0Tsc1
512	ENSMUSG00000024789	Jak2	1.31727	0.747142	0.701684	0.922032	1.9984	2.42338	0.714245	1.71201	2.89692	3.27165	2.15763	2.93427	2.81511	-1.72905	0.168228	0.713673	-3.71428	0.000617223	0.010211	-2.14817	0.0547169	0.302706	E14<P0<P0Tsc1
513	ENSMUSG00000004562	Arhgef40	2.36708	2.48838	1.95088	2.26878	2.46285	2.87953	3.26348	2.86862	4.14437	4.19291	3.64994	3.89127	3.96962	-1.51555	0.0655332	0.444822	-3.25091	8.416e-05	0.00470719	-2.14505	0.00255166	0.0615391	E14<P0<P0Tsc1
514	ENSMUSG00000030494	Rhpn2	1.86041	1.99204	1.0754	1.64262	2.06975	3.10385	1.9637	2.3791	3.56192	4.17122	2.3315	3.84517	3.47745	-1.66611	0.134666	0.636814	-3.5673	0.00858189	0.0479505	-2.1411	0.0751286	0.36382	E14<P0<P0Tsc1
515	ENSMUSG00000038648	Creb3l2	3.3503	2.97732	2.80011	3.04258	3.56479	3.40245	3.85388	3.60704	4.2864	5.02136	4.62328	4.88673	4.70444	-1.47884	0.031981	0.309	-3.16425	0.000223926	0.00645814	-2.13969	0.00160807	0.0512629	E14<P0<P0Tsc1
516	ENSMUSG00000024260	Sap130	1.66952	0.747939	2.20425	1.54057	1.65257	2.29666	1.9675	1.97224	3.07799	2.94209	3.35188	2.90576	3.06943	-1.3488	0.345717	0.986735	-2.88558	0.00397998	0.0289465	-2.13937	0.000880223	0.0407654	E14<P0<P0Tsc1
517	ENSMUSG00000004508	Gab2	0.910931	0.89173	1.0122	0.938289	1.99652	1.82716	1.39612	1.73993	2.94626	3.40232	2.41291	2.58403	2.83638	-1.74309	0.00506016	0.144279	-3.7272	0.000188975	0.00602944	-2.13827	0.00682389	0.0963482	E14<P0<P0Tsc1
518	ENSMUSG00000053470	Kdm3a	2.60814	1.84182	2.66283	2.37093	3.46201	3.1112	3.36914	3.31412	4.47268	4.51251	4.09355	4.56304	4.41044	-1.92277	0.0143437	0.214409	-4.11107	0.000111574	0.00506181	-2.13809	0.000254797	0.0270086	E14<P0<P0Tsc1
519	ENSMUSG00000037242	Clic4	5.61543	5.84258	5.47383	5.64394	6.11985	6.14596	6.46665	6.24415	7.39301	7.88108	6.85833	7.2219	7.33858	-1.51593	0.009106	0.17851	-3.23695	0.000402783	0.00831444	-2.13528	0.00414735	0.0757608	E14<P0<P0Tsc1
520	ENSMUSG00000042292	Mkl1	1.27779	0.944365	1.6574	1.29319	1.89929	1.58822	1.52001	1.66917	2.53731	3.09547	2.79737	2.62092	2.76277	-1.29773	0.141804	0.654564	-2.76941	0.000360357	0.00790014	-2.13405	0.000506831	0.03265	E14<P0<P0Tsc1
521	ENSMUSG00000028580	Pum1	5.04916	4.87068	4.0408	4.65355	5.15964	5.30085	5.1348	5.19843	6.34924	6.60702	5.9457	6.26592	6.29197	-1.4589	0.112599	0.583007	-3.11326	0.000998453	0.0130156	-2.13397	0.000390285	0.0301189	E14<P0<P0Tsc1
522	ENSMUSG00000022807	Osbpl11	2.71253	2.21218	1.59518	2.1733	2.33085	2.63909	2.86398	2.6113	3.51435	4.07167	3.45411	3.77599	3.70403	-1.35473	0.231271	0.849618	-2.88932	0.00173203	0.0176509	-2.13276	0.00130014	0.0477942	E14<P0<P0Tsc1
523	ENSMUSG00000086043	Gm12473	0.839087	0.735234	0.29396	0.62276	1.39395	2.47095	1.89277	1.91923	3.60825	3.43023	2.4181	2.59065	3.01181	-2.45626	0.00927045	0.180097	-5.23812	0.00040378	0.00831884	-2.13256	0.0330123	0.226811	E14<P0<P0Tsc1
524	ENSMUSG00000006676	Usp19	3.84638	4.07494	3.38046	3.76726	4.65838	4.19706	4.71983	4.52509	5.80778	5.93005	5.29552	5.43645	5.61745	-1.69095	0.0242007	0.270423	-3.60548	0.000159414	0.00567388	-2.13222	0.0017873	0.0530127	E14<P0<P0Tsc1
525	ENSMUSG00000025504	Eps8l2	1.19255	1.5553	0.0659176	0.937923	0.871415	1.82342	1.11619	1.27034	3.1557	2.97888	1.6085	1.70656	2.36241	-1.25912	0.514694	1	-2.68419	0.0416251	0.149663	-2.13179	0.066795	0.339352	E14<P0<P0Tsc1
526	ENSMUSG00000020827	Mink1	1.82297	1.65054	1.17276	1.54876	2.0278	2.19347	1.58892	1.93673	2.85101	3.22403	2.81999	3.22004	3.02877	-1.30855	0.167454	0.712229	-2.78951	0.000231628	0.00652476	-2.13175	0.00100862	0.0430237	E14<P0<P0Tsc1
527	ENSMUSG00000032267	Usp28	2.4919	1.67485	2.50974	2.2255	3.19551	2.41485	2.86602	2.82546	3.8199	4.2553	3.52629	4.06261	3.91603	-1.51568	0.119382	0.601293	-3.22775	0.000714035	0.0109827	-2.12958	0.00403985	0.075189	E14<P0<P0Tsc1
528	ENSMUSG00000022231	Sema5a	1.12641	1.25252	0.708659	1.0292	2.90029	2.35642	2.06565	2.44078	3.79918	4.10967	2.94168	3.27437	3.53123	-2.6603	0.00307508	0.123007	-5.66481	0.000167996	0.0057839	-2.12939	0.017599	0.160436	E14<P0<P0Tsc1
529	ENSMUSG00000020290	Xpo1	3.86102	2.88125	3.70332	3.48186	3.92799	3.53113	4.10248	3.85387	4.79628	5.14178	4.50296	5.33033	4.94284	-1.29415	0.287119	0.9542	-2.75294	0.0028324	0.0235301	-2.12722	0.00362481	0.0712228	E14<P0<P0Tsc1
530	ENSMUSG00000021806	Nid2	3.87472	2.662	2.72201	3.08624	5.16299	4.48528	4.2244	4.62422	6.07225	6.33473	4.96667	5.47756	5.7128	-2.90388	0.0159232	0.222584	-6.17551	0.000972729	0.0128533	-2.12664	0.0318358	0.222377	E14<P0<P0Tsc1
531	ENSMUSG00000049807	Arhgap23	0.843586	1.64805	1.34269	1.27811	1.7506	2.1669	1.24007	1.71919	2.99285	3.08763	2.64456	2.50472	2.80744	-1.35762	0.226191	0.839977	-2.88652	0.000562908	0.00975518	-2.12616	0.00504265	0.0833361	E14<P0<P0Tsc1
532	ENSMUSG00000025743	Sdc3	2.70209	3.17491	2.7322	2.86974	3.4816	3.45748	2.96021	3.29976	4.19494	4.64768	4.35006	4.35471	4.38685	-1.34726	0.094165	0.534493	-2.86217	6.36787e-05	0.00432708	-2.12445	0.00060843	0.0354376	E14<P0<P0Tsc1
533	ENSMUSG00000034832	Tet3	3.03835	3.92828	3.42185	3.46283	3.52839	4.21492	3.58985	3.77772	5.09893	5.08906	4.97029	4.30016	4.86461	-1.24392	0.348294	0.987678	-2.64228	0.00247014	0.0216764	-2.12416	0.00622618	0.0919126	E14<P0<P0Tsc1
534	ENSMUSG00000048833	Slc39a9	2.6361	2.91581	2.22392	2.59194	3.4926	2.73953	2.37839	2.87017	3.91123	4.30719	3.669	3.93403	3.95536	-1.21271	0.456787	1	-2.57295	0.000588236	0.00993301	-2.12165	0.00910097	0.112218	E14<P0<P0Tsc1
535	ENSMUSG00000020538	Srebf1	4.46349	3.7674	3.5859	3.93893	4.54497	4.62036	4.76396	4.6431	5.55667	5.80634	5.60111	5.94845	5.72814	-1.6292	0.0364301	0.331504	-3.45626	0.000201512	0.0061945	-2.12144	7.5679e-05	0.0198351	E14<P0<P0Tsc1
536	ENSMUSG00000026663	Atf6	1.18221	0.936331	1.04423	1.05426	1.6249	1.65877	0.925222	1.40296	2.57473	2.9979	1.86132	2.51638	2.48759	-1.27342	0.184681	0.753262	-2.70069	0.00137509	0.0156822	-2.12082	0.0129112	0.135432	E14<P0<P0Tsc1
537	ENSMUSG00000031665	Sall1	5.07405	5.22903	4.77926	5.02745	5.08243	5.69503	5.4748	5.41742	6.47113	6.74611	6.28772	6.50024	6.5013	-1.31037	0.113289	0.583716	-2.77762	4.86156e-05	0.00399222	-2.11973	0.000728692	0.0375737	E14<P0<P0Tsc1
538	ENSMUSG00000038175	Mylip	3.05093	2.12273	3.11374	2.76246	1.4489	4.26249	4.19444	3.30194	4.53321	4.485	4.03022	4.48693	4.38384	-1.45344	0.563069	1	-3.07668	0.000994313	0.0129835	-2.11682	0.180033	0.60026	E14<P0<P0Tsc1
539	ENSMUSG00000035673	Sbno2	1.46496	1.29916	1.52298	1.42903	2.20511	2.27269	1.07912	1.85231	3.20811	3.12635	2.7484	2.65302	2.93397	-1.34096	0.283024	0.947777	-2.83812	7.05729e-05	0.0044447	-2.11647	0.0165293	0.154814	E14<P0<P0Tsc1
540	ENSMUSG00000037552	Plekhg2	2.52397	2.72817	2.33061	2.52758	2.92227	2.96335	2.72852	2.87138	3.84985	4.4915	3.67716	3.79285	3.95284	-1.2691	0.0458432	0.371734	-2.68563	0.000550762	0.00962569	-2.11617	0.00188333	0.0539704	E14<P0<P0Tsc1
541	ENSMUSG00000005374	Tbl2	3.09998	1.86607	2.02788	2.33131	3.26814	1.83166	3.66209	2.92063	3.7874	4.04548	3.85365	4.31815	4.00117	-1.50454	0.373516	1	-3.18184	0.00189395	0.0186361	-2.11483	0.0495055	0.285761	E14<P0<P0Tsc1
542	ENSMUSG00000009073	Nf2	3.97239	4.18925	3.63411	3.93192	4.46093	4.18964	4.10415	4.25157	5.32666	5.62975	4.94996	5.41939	5.33144	-1.24803	0.134419	0.636427	-2.63814	0.000368665	0.00794399	-2.11385	0.000826218	0.0401273	E14<P0<P0Tsc1
543	ENSMUSG00000042684	Npl	2.04507	2.42909	2.04724	2.1738	3.06907	2.57118	2.68891	2.77639	4.46165	4.22897	3.61515	3.11407	3.85496	-1.51844	0.0208811	0.250589	-3.20686	0.00250745	0.0218135	-2.11194	0.0206745	0.176528	E14<P0<P0Tsc1
544	ENSMUSG00000020642	Rnf144a	1.49497	1.53527	2.20473	1.74499	2.3174	2.61172	2.55209	2.49374	3.36095	3.82969	3.25237	3.84528	3.57207	-1.68034	0.0204628	0.248943	-3.54819	0.000259131	0.00679045	-2.1116	0.00100943	0.0430237	E14<P0<P0Tsc1
545	ENSMUSG00000039367	Sec24c	4.75164	3.88009	3.72489	4.11887	4.90129	4.49269	4.34924	4.58107	5.49149	5.87528	5.37926	5.89145	5.65937	-1.37764	0.211743	0.810909	-2.90895	0.00146025	0.0161539	-2.11154	0.00129648	0.0477942	E14<P0<P0Tsc1
546	ENSMUSG00000040848	Sft2d2	2.67912	2.78691	2.46139	2.64247	2.87342	3.6169	2.71356	3.06796	4.28057	4.51692	3.57782	4.20698	4.14557	-1.34303	0.170135	0.718208	-2.8345	0.000551598	0.00963023	-2.11054	0.0117286	0.128011	E14<P0<P0Tsc1
547	ENSMUSG00000087403	2900056M20Rik	1.90831	1.66316	1.8891	1.82019	2.48957	2.91402	1.47578	2.29312	3.4325	3.4452	3.07354	3.53042	3.37041	-1.38793	0.277258	0.937178	-2.92863	1.71118e-05	0.00294495	-2.11007	0.019653	0.171097	E14<P0<P0Tsc1
548	ENSMUSG00000025083	Afap1l2	0.700547	0.9576	0.0392068	0.565785	0.33572	1.08113	1.59435	1.00373	1.81272	2.30577	1.99111	2.21181	2.08035	-1.35467	0.332112	0.97859	-2.85713	0.000698929	0.0108665	-2.10909	0.0118212	0.128478	E14<P0<P0Tsc1
549	ENSMUSG00000033763	Mtss1l	3.45145	3.46776	2.57023	3.16315	3.11048	3.78602	3.67823	3.52491	4.47918	4.52638	4.75945	4.63388	4.59972	-1.28499	0.317535	0.978089	-2.70678	0.000839119	0.0118615	-2.10646	0.000835809	0.0403163	E14<P0<P0Tsc1
550	ENSMUSG00000032456	Nmnat3	2.12438	0.0471168	1.43619	1.20256	1.9954	1.29341	1.67093	1.65325	2.65714	3.07556	2.43572	2.74019	2.72715	-1.36669	0.46746	1	-2.87705	0.0193582	0.0852155	-2.10513	0.00223364	0.0579792	E14<P0<P0Tsc1
551	ENSMUSG00000062234	Gak	3.31569	2.8901	3.44696	3.21758	3.97279	3.72725	3.62656	3.77553	4.81588	5.09995	4.50942	4.97066	4.84898	-1.47218	0.0274912	0.288369	-3.09812	0.000121049	0.00520864	-2.10445	0.000523581	0.0334509	E14<P0<P0Tsc1
552	ENSMUSG00000001995	Sipa1l2	1.93529	2.55158	2.25319	2.24669	2.72621	2.87743	2.679	2.76088	3.81361	4.40885	3.5868	3.52499	3.83356	-1.4282	0.0312967	0.305244	-3.00398	0.000759964	0.0112945	-2.10334	0.00289982	0.0659623	E14<P0<P0Tsc1
553	ENSMUSG00000018401	Mtmr4	3.49718	2.62463	2.40431	2.84204	3.69351	3.0448	3.88649	3.5416	4.75867	5.09498	3.93064	4.66987	4.61354	-1.62401	0.121248	0.605187	-3.41409	0.00271131	0.0228357	-2.10226	0.0167452	0.155957	E14<P0<P0Tsc1
554	ENSMUSG00000012017	Scarf2	2.35717	2.91384	2.15909	2.4767	2.11855	3.65831	3.14088	2.97258	4.27563	4.26906	3.78923	3.84117	4.04377	-1.41018	0.321949	0.978089	-2.96302	0.000395161	0.0082288	-2.10116	0.0278333	0.207679	E14<P0<P0Tsc1
555	ENSMUSG00000001552	Jup	4.16181	3.72919	2.56935	3.48679	4.77812	4.64837	4.0638	4.49676	5.74891	5.93801	5.18238	5.40161	5.56773	-2.01388	0.082605	0.500117	-4.23084	0.00199388	0.0191395	-2.10084	0.00494989	0.0826386	E14<P0<P0Tsc1
556	ENSMUSG00000018412	Kansl1	3.35699	3.20548	2.89605	3.15284	3.49384	3.87578	3.75358	3.70773	4.7926	5.04741	4.41909	4.85295	4.77801	-1.46906	0.0194097	0.242121	-3.08479	8.51701e-05	0.00472107	-2.09984	0.000679195	0.0367929	E14<P0<P0Tsc1
557	ENSMUSG00000023036	Pcdhgc4	5.25377	5.05007	4.70063	5.00149	5.77376	5.64266	5.12047	5.5123	6.54884	6.81417	6.21089	6.73071	6.57615	-1.42485	0.0796286	0.491704	-2.97865	0.000156683	0.0056519	-2.09051	0.00228443	0.0588407	E14<P0<P0Tsc1
558	ENSMUSG00000046897	Zfp740	5.0119	5.06956	4.16855	4.75	6.00392	5.42577	5.44256	5.62408	6.79937	6.84825	6.29232	6.8065	6.68661	-1.83284	0.0377246	0.337355	-3.82805	0.000297644	0.00723008	-2.08859	0.00196202	0.0547535	E14<P0<P0Tsc1
559	ENSMUSG00000050640	Tmem150c	1.45166	0.78895	1.24994	1.16352	2.12212	1.75713	1.94327	1.94084	3.34274	3.73878	2.33153	2.59825	3.00282	-1.71395	0.0121958	0.200543	-3.57838	0.00272158	0.0229107	-2.0878	0.0250906	0.196471	E14<P0<P0Tsc1
560	ENSMUSG00000032601	Prkar2a	2.98827	2.4935	3.03952	2.84043	3.29152	4.04732	3.63964	3.65949	5.01717	5.12568	4.24989	4.48687	4.7199	-1.76426	0.022618	0.261606	-3.6794	0.000341808	0.00773098	-2.08552	0.00908096	0.112132	E14<P0<P0Tsc1
561	ENSMUSG00000024754	Tmem2	2.80001	1.64199	2.32266	2.25489	2.76362	2.76518	2.69098	2.73993	3.82028	3.92976	3.69398	3.75662	3.80016	-1.39963	0.170069	0.718047	-2.9186	0.000982668	0.0128996	-2.08527	3.92603e-06	0.00785123	E14<P0<P0Tsc1
562	ENSMUSG00000001300	Efnb2	2.24962	1.38571	1.23196	1.62243	2.741	2.2906	2.50733	2.51297	3.53575	4.04729	3.37632	3.33194	3.57282	-1.85387	0.033687	0.318628	-3.8648	0.000569956	0.00981147	-2.08471	0.00198017	0.055128	E14<P0<P0Tsc1
563	ENSMUSG00000000538	Tom1l2	2.28547	2.09163	1.67325	2.01678	2.93027	2.98501	2.53081	2.81536	3.77036	4.20715	3.39721	4.12583	3.87514	-1.73939	0.0124689	0.201334	-3.62593	0.000238442	0.00660281	-2.0846	0.00347651	0.0704073	E14<P0<P0Tsc1
564	ENSMUSG00000010453	Kansl3	3.653	1.75396	2.81947	2.74214	3.74363	4.48027	2.90519	3.7097	4.8428	5.19803	4.22184	4.81095	4.76841	-1.95552	0.187741	0.758851	-4.07348	0.00478484	0.0325591	-2.08307	0.0406892	0.255947	E14<P0<P0Tsc1
565	ENSMUSG00000034667	Xpot	3.01031	2.63086	3.28762	2.97626	4.25751	3.29937	2.70323	3.42004	4.25421	4.81972	4.11765	4.71835	4.47748	-1.36016	0.35801	0.996776	-2.83082	0.000655465	0.0105618	-2.08124	0.0348722	0.234454	E14<P0<P0Tsc1
566	ENSMUSG00000021703	Serinc5	1.66445	1.88306	1.54068	1.69606	1.587	2.02199	2.38457	1.99785	2.98033	3.08638	2.72154	3.43292	3.05529	-1.23267	0.243754	0.874184	-2.56548	0.000241586	0.00660811	-2.08124	0.00423824	0.0761989	E14<P0<P0Tsc1
567	ENSMUSG00000028073	Pear1	1.30731	2.19127	1.13038	1.54298	3.07642	4.04722	3.35702	3.49356	4.92952	4.93467	4.00958	4.32102	4.5487	-3.86528	0.00400439	0.131394	-8.03175	0.000125337	0.0052341	-2.07792	0.0186684	0.166254	E14<P0<P0Tsc1
568	ENSMUSG00000047821	Trim16	2.80488	2.25174	2.64863	2.56842	3.75067	4.87099	4.17772	4.26646	5.64348	6.29641	4.55513	4.78984	5.32121	-3.24461	0.00342482	0.125578	-6.74023	0.000780782	0.0114369	-2.07736	0.0771941	0.368759	E14<P0<P0Tsc1
569	ENSMUSG00000033542	Arhgef5	1.37969	1.00454	0.701625	1.02862	2.05903	1.27272	1.59139	1.64105	2.78953	3.12737	2.4066	2.45445	2.69449	-1.52883	0.073461	0.47245	-3.17305	0.000363409	0.0079232	-2.07547	0.00563109	0.0883021	E14<P0<P0Tsc1
570	ENSMUSG00000031486	Gpr124	0.751587	1.29279	1.24167	1.09535	1.33832	1.97899	1.691	1.66944	3.1175	2.55056	2.47582	2.7466	2.72262	-1.48874	0.0544116	0.402963	-3.08928	0.00018912	0.00602944	-2.0751	0.00239537	0.0598089	E14<P0<P0Tsc1
571	ENSMUSG00000042055	Wdr11	3.09913	2.28299	3.19242	2.85818	3.57869	3.34643	3.52072	3.48195	4.5902	4.85219	4.30613	4.38416	4.53317	-1.54089	0.0672458	0.44988	-3.19317	0.000571571	0.0098232	-2.07229	0.000338124	0.0292656	E14<P0<P0Tsc1
572	ENSMUSG00000003154	Foxj2	1.55103	1.54453	0.992491	1.36268	1.48649	2.17806	1.71442	1.79299	2.89383	3.00931	2.57533	2.89442	2.84322	-1.34752	0.144362	0.661325	-2.79053	0.000136041	0.0053836	-2.07087	0.00131074	0.0478383	E14<P0<P0Tsc1
573	ENSMUSG00000024558	Mapk4	1.7579	0.230229	2.30041	1.42951	2.4709	2.5993	2.27041	2.44687	3.73192	3.80626	3.22355	3.22463	3.49659	-2.02421	0.127781	0.621476	-4.19038	0.0058186	0.0366087	-2.07013	0.00133106	0.0480851	E14<P0<P0Tsc1
574	ENSMUSG00000003660	Snrnp200	3.28316	3.57217	3.34403	3.39979	4.00055	4.04112	3.41342	3.81836	5.14333	5.33195	4.24458	4.74551	4.86634	-1.33661	0.0931051	0.530908	-2.76361	0.00145738	0.0161483	-2.06763	0.013062	0.136322	E14<P0<P0Tsc1
575	ENSMUSG00000052911	Lamb2	2.03021	2.057	1.75431	1.94717	3.10836	3.03103	2.45499	2.86479	4.13683	4.40461	3.29307	3.81343	3.91199	-1.889	0.00678425	0.162079	-3.90362	0.000301223	0.00729195	-2.0665	0.0130872	0.136415	E14<P0<P0Tsc1
576	ENSMUSG00000006932	Ctnnb1	7.65095	6.37459	6.23443	6.75333	7.58211	7.13064	7.23628	7.31634	8.34094	8.49321	8.04188	8.57773	8.36344	-1.47735	0.2382	0.863428	-3.05275	0.00429704	0.0303644	-2.06637	0.000729299	0.0375737	E14<P0<P0Tsc1
577	ENSMUSG00000066306	Numa1	2.98459	3.38868	2.85288	3.07538	3.37804	4.45111	3.81282	3.88066	5.27106	5.37411	4.52538	4.53841	4.92724	-1.74748	0.0505677	0.388954	-3.60965	0.000489112	0.00905896	-2.06563	0.0219825	0.183074	E14<P0<P0Tsc1
578	ENSMUSG00000021226	Acot2	2.14025	2.01945	2.86198	2.34056	1.13343	4.15	2.72678	2.67007	3.95502	4.21315	3.4892	3.20371	3.71527	-1.25659	0.700757	1	-2.59316	0.00457885	0.03166	-2.06365	0.187732	0.613501	E14<P0<P0Tsc1
579	ENSMUSG00000033909	Usp36	2.62027	2.7696	2.37295	2.58761	3.13321	2.06339	3.63276	2.94312	3.74486	4.28888	4.02474	3.89337	3.98796	-1.27944	0.442334	1	-2.63967	9.32542e-05	0.00489945	-2.06315	0.0308526	0.218664	E14<P0<P0Tsc1
580	ENSMUSG00000050074	Spink8	1.83096	2.6456	1.79426	2.09027	3.23444	3.62356	2.76145	3.20648	4.77643	4.79853	3.85775	3.57212	4.25121	-2.16776	0.0203937	0.248396	-4.47204	0.00152716	0.016425	-2.06298	0.0356119	0.23705	E14<P0<P0Tsc1
581	ENSMUSG00000038838	Vars2	2.55087	2.06474	1.93904	2.18488	3.4275	2.22242	3.32243	2.99079	4.01662	4.26906	3.89494	3.95974	4.03509	-1.74824	0.0889184	0.519168	-3.60551	3.08923e-05	0.00338228	-2.06237	0.0141595	0.141451	E14<P0<P0Tsc1
582	ENSMUSG00000030835	Nomo1	4.13109	3.39532	3.65234	3.72625	4.02063	4.61413	4.15402	4.26293	5.37135	5.60323	5.09689	5.15665	5.30703	-1.45063	0.0879001	0.515749	-2.99131	0.000240083	0.00660811	-2.06209	0.00134779	0.0483556	E14<P0<P0Tsc1
583	ENSMUSG00000025239	Limd1	3.84242	3.4095	3.97482	3.74225	4.24381	3.65328	4.52116	4.13942	5.44521	5.30832	4.79245	5.18762	5.1834	-1.31692	0.211516	0.81075	-2.71538	0.000341605	0.00773098	-2.06191	0.00547168	0.0866797	E14<P0<P0Tsc1
584	ENSMUSG00000025665	Rps6ka6	2.54733	2.33328	1.51205	2.13089	2.86661	2.15826	2.62521	2.55002	3.36823	3.91032	3.29885	3.79651	3.59348	-1.33712	0.27103	0.926027	-2.75602	0.00225824	0.0205745	-2.06115	0.00380192	0.0729253	E14<P0<P0Tsc1
585	ENSMUSG00000020964	Sel1l	3.81152	3.48637	3.23507	3.51099	4.16742	4.45185	3.70467	4.10798	5.21295	5.60477	4.81846	4.96282	5.14975	-1.51256	0.0609898	0.427563	-3.11398	0.000318482	0.0074648	-2.05875	0.00573457	0.0887569	E14<P0<P0Tsc1
586	ENSMUSG00000020647	Ncoa1	1.47171	1.58293	0.866751	1.30713	3.07904	3.24048	2.11824	2.81259	4.02327	4.21081	3.38589	3.79318	3.85329	-2.83914	0.00958419	0.182831	-5.84077	5.29023e-05	0.0041018	-2.05723	0.0190283	0.168218	E14<P0<P0Tsc1
587	ENSMUSG00000061436	Hipk2	4.13082	4.29345	3.76893	4.0644	4.87671	5.53521	5.07212	5.16135	6.38386	6.59489	5.77688	6.04745	6.20077	-2.13901	0.00458628	0.139107	-4.39654	7.58831e-05	0.0046065	-2.0554	0.00540011	0.0862071	E14<P0<P0Tsc1
588	ENSMUSG00000043131	Mob1a	3.2143	3.47693	3.29395	3.3284	4.2134	3.63046	3.98471	3.94286	4.91864	5.12509	4.6662	5.21562	4.98139	-1.53099	0.0160542	0.223978	-3.14485	2.62439e-05	0.00324351	-2.05413	0.00137396	0.0487669	E14<P0<P0Tsc1
589	ENSMUSG00000037902	Sirpa	2.03981	2.21064	2.54789	2.26611	3.27975	3.08361	2.75866	3.04067	4.42361	4.31917	3.75532	3.81577	4.07847	-1.71067	0.0104956	0.188609	-3.51216	0.00014646	0.00553748	-2.05309	0.0031029	0.0672824	E14<P0<P0Tsc1
590	ENSMUSG00000039686	Zer1	3.23459	2.26733	2.87738	2.7931	4.30757	2.7068	2.52317	3.17918	4.30001	4.44101	3.81491	4.3112	4.21678	-1.30684	0.52413	1	-2.68269	0.00150269	0.016331	-2.05281	0.0623462	0.324632	E14<P0<P0Tsc1
591	ENSMUSG00000021959	Lats2	0.0403197	0.648505	0.585644	0.424823	1.62924	3.19759	1.22665	2.01783	2.97307	3.27154	2.5183	3.45765	3.05514	-3.01677	0.0361692	0.330309	-6.19162	5.40211e-05	0.0041018	-2.0524	0.0860458	0.392691	E14<P0<P0Tsc1
592	ENSMUSG00000066621	Tecpr1	1.26757	2.56527	1.43682	1.75655	3.13524	2.55131	2.24999	2.64552	3.75374	3.9265	3.3626	3.68689	3.68243	-1.85184	0.0939887	0.534275	-3.79968	0.00111697	0.0138609	-2.05184	0.00451898	0.0789339	E14<P0<P0Tsc1
593	ENSMUSG00000035329	Fbxo33	2.65422	1.23781	2.67265	2.18823	2.55887	3.23211	2.59171	2.79423	3.87042	3.93054	3.75181	3.77085	3.83091	-1.52204	0.250832	0.889088	-3.12246	0.00384109	0.0284091	-2.0515	0.00100846	0.0430237	E14<P0<P0Tsc1
594	ENSMUSG00000024851	Pitpnm1	1.72201	0.594942	1.64598	1.32098	2.30378	2.01197	2.03167	2.11581	3.32331	3.73388	2.74438	2.80458	3.15154	-1.73487	0.0644392	0.440867	-3.55674	0.00254543	0.0219701	-2.05015	0.0074022	0.100203	E14<P0<P0Tsc1
595	ENSMUSG00000021775	Nr1d2	1.59406	1.76976	1.39861	1.58748	2.7519	1.43007	2.35916	2.18037	3.45817	3.69679	2.51501	3.19419	3.21604	-1.50827	0.163868	0.704085	-3.09205	0.00120047	0.0145077	-2.05006	0.0426474	0.262855	E14<P0<P0Tsc1
596	ENSMUSG00000015522	Arnt	3.25871	2.76168	2.64622	2.88887	3.24777	2.67025	3.56858	3.1622	4.15687	4.40982	3.9474	4.27307	4.19679	-1.20859	0.390741	1	-2.47583	0.000315166	0.00745804	-2.04853	0.00380728	0.0729571	E14<P0<P0Tsc1
597	ENSMUSG00000025400	Tac2	1.69249	0.117932	0.0610741	0.623832	1.50341	0.596263	1.77763	1.29244	2.00215	2.65529	2.00361	2.64566	2.32668	-1.58954	0.29537	0.966693	-3.25543	0.00899678	0.0496393	-2.04804	0.021967	0.183074	E14<P0<P0Tsc1
598	ENSMUSG00000028078	Dclk2	1.33968	0.0101222	0.349473	0.566425	0.0210744	1.02971	1.68303	0.911272	1.89138	2.62962	1.71914	1.5378	1.94449	-1.27002	0.563924	1	-2.59919	0.0128845	0.0634416	-2.04658	0.0602683	0.318573	E14<P0<P0Tsc1
599	ENSMUSG00000038705	Gmeb2	2.46989	0.932111	1.36583	1.58928	2.15239	1.81308	2.10852	2.02466	3.21176	3.19039	2.65444	3.17165	3.05706	-1.35227	0.34734	0.987405	-2.76596	0.00767774	0.0445356	-2.04542	0.000836968	0.0403163	E14<P0<P0Tsc1
600	ENSMUSG00000042514	Klhl14	1.46743	0.415248	1.73351	1.2054	0.788286	2.28858	2.78341	1.95343	2.94394	3.47752	2.39513	3.12129	2.98447	-1.6795	0.296916	0.96804	-3.43206	0.00364733	0.0274377	-2.0435	0.0920127	0.407185	E14<P0<P0Tsc1
601	ENSMUSG00000034209	Rasl10a	0	0.0600466	0.99729	0.352445	1.73921	0.105528	1.93616	1.2603	2.65239	2.4132	1.92951	2.1639	2.28975	-1.87625	0.184897	0.753547	-3.8299	0.000579124	0.00986517	-2.04125	0.0711946	0.352547	E14<P0<P0Tsc1
602	ENSMUSG00000036636	Clcn7	2.39047	2.40325	2.04536	2.27969	2.86062	2.4332	2.76785	2.68723	3.60296	3.79719	3.61451	3.8442	3.71472	-1.32642	0.0541547	0.401925	-2.70386	1.48647e-05	0.00294495	-2.03847	0.000157421	0.023339	E14<P0<P0Tsc1
603	ENSMUSG00000024740	Ddb1	6.53092	5.9629	6.06333	6.18572	6.79212	6.43175	6.60193	6.6086	7.60094	7.82203	7.43682	7.67635	7.63404	-1.34061	0.0733521	0.471847	-2.7289	9.62623e-05	0.00495479	-2.03557	0.000145511	0.023174	E14<P0<P0Tsc1
604	ENSMUSG00000008435	Rdh13	1.73209	2.42358	1.61975	1.92514	1.53314	3.0736	2.55339	2.38671	3.69332	3.20598	3.45837	3.28879	3.41162	-1.37704	0.363493	1	-2.80204	0.000531614	0.00948368	-2.03483	0.0299041	0.215232	E14<P0<P0Tsc1
605	ENSMUSG00000029577	Ube3b	3.825	3.50758	3.56259	3.63172	3.81847	4.41587	3.64592	3.96008	5.0407	5.29461	4.61889	4.98021	4.98361	-1.25559	0.212511	0.812184	-2.55245	0.000190917	0.00606121	-2.03288	0.00456567	0.079123	E14<P0<P0Tsc1
606	ENSMUSG00000034928	Rnf44	4.09378	3.87602	3.80192	3.92391	3.88554	4.79031	4.44524	4.3737	5.42324	5.44175	5.27266	5.44937	5.39675	-1.36584	0.133364	0.63403	-2.77569	2.33154e-06	0.00242045	-2.03222	0.00255239	0.0615391	E14<P0<P0Tsc1
607	ENSMUSG00000027007	Ssfa2	0.416199	0.940895	0.77707	0.711388	1.95035	1.14575	0.480353	1.19215	2.31234	2.34164	1.86773	2.33894	2.21516	-1.39548	0.287801	0.955616	-2.83584	0.000119566	0.00520864	-2.03216	0.0252649	0.197098	E14<P0<P0Tsc1
608	ENSMUSG00000026200	Glb1l	1.95724	1.62208	1.6691	1.74947	2.4562	3.48557	1.56393	2.5019	3.91236	3.71296	2.86614	3.60018	3.52291	-1.68462	0.195188	0.775847	-3.41867	0.000437503	0.00851297	-2.02934	0.0806597	0.377777	E14<P0<P0Tsc1
609	ENSMUSG00000035273	Hpse	0.150424	0.00913903	0.0450795	0.0682143	0.162871	1.96822	1.54113	1.22407	2.4239	2.81304	1.98879	1.75053	2.24407	-2.22817	0.0633472	0.437096	-4.51853	0.000130631	0.00532023	-2.02791	0.0795058	0.374231	E14<P0<P0Tsc1
610	ENSMUSG00000031328	Flna	3.8199	3.30675	3.32927	3.48531	4.12679	4.59141	4.36573	4.36131	5.64236	6.10741	4.74662	5.0277	5.38102	-1.83528	0.00652345	0.160397	-3.72106	0.00159322	0.016849	-2.02752	0.0250385	0.196366	E14<P0<P0Tsc1
611	ENSMUSG00000027678	Ncoa3	1.28757	0.400586	1.43803	1.04206	2.57841	1.82446	1.71489	2.03925	3.31794	3.07418	3.09957	2.74263	3.05858	-1.99612	0.0456861	0.371277	-4.04607	0.000317415	0.00746062	-2.02697	0.00570872	0.0887441	E14<P0<P0Tsc1
612	ENSMUSG00000044864	Ankrd50	2.67098	1.80749	1.83675	2.10508	3.00452	2.7602	1.6261	2.46361	3.72874	3.44014	3.26789	3.4926	3.48234	-1.28212	0.46698	1	-2.59776	0.00112461	0.0139079	-2.02614	0.0235626	0.189985	E14<P0<P0Tsc1
613	ENSMUSG00000024773	Atg2a	1.78262	1.37369	0.936288	1.3642	1.45824	1.6098	2.30511	1.79105	2.82792	3.29374	2.56675	2.54758	2.809	-1.34429	0.24079	0.868156	-2.72225	0.00146637	0.0161683	-2.02504	0.00964233	0.115713	E14<P0<P0Tsc1
614	ENSMUSG00000022150	Dab2	3.22763	1.80101	2.59198	2.54021	3.31015	2.33867	3.35427	3.00103	4.48814	4.35728	3.25996	3.96864	4.0185	-1.37633	0.373927	1	-2.7862	0.0135035	0.065511	-2.02437	0.0394951	0.251551	E14<P0<P0Tsc1
615	ENSMUSG00000036270	Edc4	4.0833	3.58555	2.83201	3.50029	4.47741	3.29709	4.14762	3.97404	5.13644	5.0508	4.7394	5.03521	4.99046	-1.38872	0.342137	0.983621	-2.80923	0.00209646	0.0196756	-2.02289	0.011458	0.126258	E14<P0<P0Tsc1
616	ENSMUSG00000089824	Rbm12	4.10133	3.39706	2.74574	3.41471	4.03334	3.54414	3.78898	3.78882	5.01804	5.13227	4.02778	5.03767	4.80394	-1.29604	0.361373	1	-2.6194	0.0138878	0.0669166	-2.02107	0.014586	0.144397	E14<P0<P0Tsc1
617	ENSMUSG00000040725	Hnrnpul1	4.88773	4.51085	4.40608	4.60156	4.83335	5.30898	4.56293	4.90175	5.88037	6.04681	5.96669	5.77128	5.91629	-1.23131	0.263207	0.911891	-2.48756	5.28459e-05	0.0041018	-2.02026	0.00129924	0.0477942	E14<P0<P0Tsc1
618	ENSMUSG00000035969	Rusc2	1.27367	0.157635	0.763839	0.731715	1.43562	3.3668	1.3935	2.06531	2.84014	3.62455	2.64086	3.2104	3.07899	-2.52029	0.0936011	0.532756	-5.08862	0.000406599	0.00833811	-2.01906	0.112236	0.460551	E14<P0<P0Tsc1
619	ENSMUSG00000037369	Kdm6a	1.8819	2.47034	1.61113	1.98779	3.0259	2.2538	2.02866	2.43612	3.43839	3.29442	3.49504	3.57132	3.44979	-1.36447	0.260286	0.907223	-2.75491	0.000347639	0.00774721	-2.01904	0.00536839	0.0859499	E14<P0<P0Tsc1
620	ENSMUSG00000055485	Soga1	0.284997	0.554461	0.35276	0.397406	1.76789	2.0224	0.768877	1.51972	2.54938	2.7043	2.86037	2.01474	2.5322	-2.17696	0.0235913	0.267046	-4.39173	4.49351e-05	0.00393969	-2.01737	0.0278349	0.207679	E14<P0<P0Tsc1
621	ENSMUSG00000019889	Ptprk	2.603	1.03834	1.4194	1.68692	2.44701	3.1612	2.14489	2.58437	3.94092	3.87962	3.13459	3.42496	3.59502	-1.86277	0.131373	0.629682	-3.75315	0.00341012	0.026309	-2.01482	0.0167507	0.155961	E14<P0<P0Tsc1
622	ENSMUSG00000001494	Sost	0.311452	0.596505	0.765218	0.557725	0.829339	1.8006	1.17864	1.26952	2.30932	2.66776	1.79356	2.33869	2.27733	-1.63785	0.0527718	0.397182	-3.29347	0.000211266	0.00631881	-2.01086	0.0132436	0.136835	E14<P0<P0Tsc1
623	ENSMUSG00000038780	Smurf1	3.37946	1.87963	2.47282	2.5773	3.20737	2.99436	2.49857	2.9001	3.81794	4.1143	3.71084	3.98518	3.90707	-1.25075	0.488969	1	-2.51361	0.00809984	0.0461316	-2.00968	0.00171278	0.052217	E14<P0<P0Tsc1
624	ENSMUSG00000048490	Nrip1	2.86249	2.38312	2.38847	2.54469	2.53714	3.46859	3.56264	3.18946	4.44384	4.65444	3.73508	3.94877	4.19553	-1.56348	0.104968	0.562418	-3.14017	0.000661194	0.0105843	-2.00844	0.0246302	0.194692	E14<P0<P0Tsc1
625	ENSMUSG00000034850	Tmem127	1.94255	2.48941	2.34838	2.26012	2.59875	3.44972	2.59967	2.88271	3.96289	4.21652	3.43281	3.93734	3.88739	-1.53964	0.0879876	0.516067	-3.08929	0.000269227	0.00691731	-2.0065	0.011251	0.125044	E14<P0<P0Tsc1
626	ENSMUSG00000049382	Krt8	2.16648	0.0822217	0.736672	0.995126	2.07535	3.17714	1.82205	2.35818	4.94995	4.2877	1.73336	2.47715	3.36204	-2.57229	0.0936779	0.533095	-5.15837	0.0431674	0.153958	-2.00536	0.290607	0.765319	E14<P0<P0Tsc1
627	ENSMUSG00000033684	Qsox1	2.40478	2.65837	2.39291	2.48535	3.93282	4.37639	2.88005	3.72975	5.20844	5.16379	4.06757	4.49079	4.73265	-2.3692	0.0271428	0.286704	-4.74791	0.000286994	0.00711992	-2.00402	0.0663646	0.337942	E14<P0<P0Tsc1
628	ENSMUSG00000017631	Abr	4.69745	4.50669	4.19459	4.46624	4.84194	5.4971	4.85711	5.06538	6.14993	6.43381	5.67432	6.01262	6.06767	-1.51481	0.0521503	0.394713	-3.03443	0.000209505	0.00628435	-2.00318	0.00544486	0.0865202	E14<P0<P0Tsc1
629	ENSMUSG00000046387	Pcdhb17	0.733402	0.468464	0.125541	0.442469	0.181132	2.52596	1.72946	1.47885	2.5351	2.52419	2.51032	2.35368	2.48082	-2.05107	0.161784	0.698778	-4.10777	6.88036e-06	0.00286594	-2.00274	0.104151	0.438482	E14<P0<P0Tsc1
630	ENSMUSG00000001802	Lrp3	3.44907	3.81653	3.4608	3.57547	3.41983	4.76031	3.94487	4.04167	5.36505	5.16276	4.73117	4.91446	5.04336	-1.38147	0.258099	0.902802	-2.76618	0.000154343	0.00561281	-2.00234	0.0233163	0.189236	E14<P0<P0Tsc1
631	ENSMUSG00000060671	Atp8b2	1.80521	2.35724	1.40897	1.85714	2.40866	2.3988	3.12712	2.64486	3.70705	4.18963	3.14975	3.53648	3.64573	-1.72635	0.0612301	0.428279	-3.45477	0.0011478	0.0140799	-2.0012	0.0146676	0.144728	E14<P0<P0Tsc1
632	ENSMUSG00000068962	Zfp114	0.973538	0.023153	1.137	0.71123	0.141448	1.27958	2.35652	1.25918	2.14087	2.62466	2.05866	2.20972	2.25848	-1.46201	0.436102	1	-2.92259	0.00188173	0.0185633	-1.99902	0.0941393	0.412297	E14<P0<P0Tsc1
633	ENSMUSG00000039062	Anpep	0.830321	0.56235	0.671569	0.68808	1.22523	1.19451	0.611463	1.0104	2.41304	2.15236	1.71071	1.757	2.00828	-1.25034	0.161775	0.698778	-2.497	0.000424371	0.00845413	-1.99706	0.00549776	0.0869151	E14<P0<P0Tsc1
634	ENSMUSG00000037548	H2-DMb2	2.68504	2.31834	1.47146	2.15828	1.75618	3.62415	3.32794	2.90276	4.28438	4.08148	3.39774	3.836	3.8999	-1.67537	0.274529	0.932736	-3.34411	0.00209536	0.0196748	-1.99605	0.0852731	0.390879	E14<P0<P0Tsc1
635	ENSMUSG00000041977	Arhgef11	1.62021	1.81065	1.47236	1.63441	2.99919	1.57614	2.3603	2.31188	3.38654	3.57086	2.93428	3.34029	3.30799	-1.59934	0.133175	0.633685	-3.19007	4.74994e-05	0.00395841	-1.99462	0.027426	0.206075	E14<P0<P0Tsc1
636	ENSMUSG00000021670	Hmgcr	3.64851	3.01201	3.14948	3.27	3.74572	3.1268	4.01277	3.62843	4.79228	5.09317	3.67745	4.93438	4.62432	-1.28203	0.276297	0.935869	-2.55676	0.0108591	0.0563805	-1.99431	0.0464052	0.275832	E14<P0<P0Tsc1
637	ENSMUSG00000043671	Dpy19l3	1.53394	1.9055	0.707734	1.38239	0.6548	2.04985	2.54595	1.7502	2.59788	3.40564	2.33107	2.6396	2.74354	-1.29039	0.563312	1	-2.56891	0.00949732	0.0516273	-1.9908	0.0917029	0.406341	E14<P0<P0Tsc1
638	ENSMUSG00000022912	Pros1	1.7892	2.36825	1.51	1.88915	1.75763	2.18209	3.60128	2.51366	3.7904	3.82877	2.79675	3.60998	3.50647	-1.54169	0.303831	0.976734	-3.06806	0.00229741	0.0207908	-1.99006	0.0918373	0.406815	E14<P0<P0Tsc1
639	ENSMUSG00000027562	Car2	0.942001	1.48006	0.915298	1.11245	1.98656	2.08042	1.67332	1.91343	4.34606	3.33468	1.73884	2.20534	2.90623	-1.74229	0.0105963	0.188916	-3.46721	0.0307394	0.119196	-1.99004	0.168331	0.579159	E14<P0<P0Tsc1
640	ENSMUSG00000041219	Arhgap11a	3.11675	1.70996	2.30522	2.37731	3.20224	2.23858	3.88531	3.10871	4.2875	4.44729	3.61945	4.04694	4.10029	-1.66025	0.247728	0.883935	-3.30119	0.00309368	0.0248215	-1.98837	0.0521396	0.294177	E14<P0<P0Tsc1
641	ENSMUSG00000045659	Plekha7	0.934571	0.200013	0.193714	0.442766	0.0134484	1.84676	0.601927	0.820711	1.9859	1.82974	1.30789	2.12475	1.81207	-1.29949	0.507104	1	-2.58346	0.00210512	0.0197067	-1.98806	0.0707861	0.351392	E14<P0<P0Tsc1
642	ENSMUSG00000031488	Rab11fip1	0.699838	1.5323	1.86079	1.36431	1.60542	1.45795	1.90281	1.65539	3.0131	3.12563	1.88251	2.55815	2.64485	-1.22356	0.420236	1	-2.4293	0.0181704	0.0813874	-1.98544	0.0210115	0.178343	E14<P0<P0Tsc1
643	ENSMUSG00000072214	2019-09-05	1.84369	0.865267	1.51423	1.40773	1.7288	2.52266	1.52734	1.92626	3.32113	3.24184	2.2796	2.81487	2.91436	-1.4325	0.224452	0.836296	-2.84145	0.00404762	0.0292232	-1.98357	0.0285945	0.210542	E14<P0<P0Tsc1
644	ENSMUSG00000046985	Tapt1	3.46207	3.46021	3.06175	3.32801	3.60455	3.48043	3.82896	3.63798	4.52793	4.85768	4.47402	4.64353	4.62579	-1.23968	0.105006	0.562418	-2.4585	7.99245e-05	0.00464173	-1.98317	0.000203183	0.0245384	E14<P0<P0Tsc1
645	ENSMUSG00000025366	Esyt1	2.66336	2.27086	2.17975	2.37132	3.5235	3.22364	2.3077	3.01828	4.20333	4.57111	3.46375	3.78593	4.00603	-1.56586	0.126492	0.618582	-3.10524	0.00111409	0.0138528	-1.98309	0.0405337	0.255471	E14<P0<P0Tsc1
646	ENSMUSG00000078517	Emc1	3.53937	3.51788	2.78981	3.28235	3.85048	3.23805	3.61977	3.56943	4.4388	4.87559	4.36241	4.55	4.5567	-1.22017	0.343614	0.984645	-2.41889	0.00121199	0.0145618	-1.98243	0.00170333	0.0521845	E14<P0<P0Tsc1
647	ENSMUSG00000026553	Copa	5.55589	5.00232	4.98122	5.17981	5.85782	5.61868	5.52648	5.66766	6.61361	6.90792	6.35956	6.73441	6.65388	-1.40235	0.0540081	0.40113	-2.77804	0.000228217	0.00649359	-1.98098	0.000539832	0.0339051	E14<P0<P0Tsc1
648	ENSMUSG00000020590	Snx13	2.03346	0.749326	0.893742	1.22551	1.32074	2.3645	1.90231	1.86252	2.77329	3.01543	2.62264	2.98204	2.84835	-1.5551	0.21734	0.822084	-3.07981	0.0023095	0.0208393	-1.98046	0.00764822	0.101668	E14<P0<P0Tsc1
649	ENSMUSG00000005397	Nid1	1.15456	0.629095	0.825243	0.869634	3.6516	2.21581	2.10096	2.65612	3.63697	4.07338	3.14757	3.70089	3.6397	-3.44975	0.0119159	0.198295	-6.82141	2.03322e-05	0.00305071	-1.97737	0.0619781	0.323765	E14<P0<P0Tsc1
650	ENSMUSG00000038056	Mll3	1.33721	1.64351	1.24209	1.4076	2.69703	1.69288	2.00557	2.13183	3.09884	3.32496	2.76091	3.27485	3.11489	-1.65201	0.0534686	0.399248	-3.26546	4.66264e-05	0.00395841	-1.97666	0.00981867	0.116702	E14<P0<P0Tsc1
651	ENSMUSG00000026880	Stom	2.50431	2.2824	2.3768	2.38784	3.55908	3.86327	3.16787	3.53008	4.79966	5.17707	3.69219	4.38349	4.5131	-2.20723	0.00193154	0.103907	-4.36283	0.000781011	0.0114369	-1.97661	0.0390301	0.249564	E14<P0<P0Tsc1
652	ENSMUSG00000055322	Tns1	0.868969	0.953963	0.492536	0.771823	0.509134	1.33869	1.31236	1.05339	2.01478	2.53993	1.80451	1.78182	2.03526	-1.21552	0.355853	0.99467	-2.40067	0.00112083	0.0138869	-1.97502	0.0128175	0.134906	E14<P0<P0Tsc1
653	ENSMUSG00000026383	Epb4.1l5	4.24243	3.2659	3.36222	3.62352	3.47054	4.39251	4.30974	4.05759	5.10759	5.31375	4.72157	5.00885	5.03794	-1.35105	0.308469	0.978089	-2.66553	0.00187975	0.0185555	-1.97294	0.00931909	0.113462	E14<P0<P0Tsc1
654	ENSMUSG00000040569	Slc26a7	0.450019	1.6613	0.663313	0.924879	2.45372	2.19144	1.0415	1.89555	2.88216	3.75676	1.84308	3.02053	2.87563	-1.95976	0.115022	0.588711	-3.86577	0.00825775	0.0467266	-1.97257	0.116695	0.469601	E14<P0<P0Tsc1
655	ENSMUSG00000029587	Zfp12	2.60666	2.46768	2.53813	2.53749	3.59062	2.7061	3.33742	3.21138	4.19194	4.25552	4.05565	4.25829	4.19035	-1.59537	0.0379184	0.338224	-3.14456	2.7927e-07	0.00155874	-1.97106	0.00324987	0.0682253	E14<P0<P0Tsc1
656	ENSMUSG00000062944	9130023H24Rik	1.03416	1.8225	1.24367	1.36678	1.93007	1.54681	1.45369	1.64352	2.882	2.49877	2.63863	2.46192	2.62033	-1.21146	0.320335	0.978089	-2.38429	0.000881284	0.0121637	-1.96811	0.000698813	0.037277	E14<P0<P0Tsc1
657	ENSMUSG00000030516	Tjp1	2.7401	0.747406	2.10707	1.86486	2.22492	2.20284	2.15848	2.19541	3.21129	3.51925	2.89501	3.05957	3.17128	-1.2575	0.556139	1	-2.47327	0.0308166	0.119399	-1.96682	0.00054548	0.0339051	E14<P0<P0Tsc1
658	ENSMUSG00000025821	Zfp282	3.41047	3.21115	2.71712	3.11291	4.05616	2.91259	3.19758	3.38878	4.48942	4.45396	4.13531	4.37779	4.36412	-1.21072	0.477087	1	-2.38041	0.000417211	0.00842012	-1.96611	0.0121146	0.130613	E14<P0<P0Tsc1
659	ENSMUSG00000039176	Polg	3.40441	3.52844	2.95585	3.29623	4.02452	3.69856	3.11788	3.61365	4.59559	4.88191	4.2133	4.66491	4.58893	-1.2461	0.317129	0.978089	-2.44985	0.000629943	0.0103277	-1.96601	0.00817256	0.105427	E14<P0<P0Tsc1
660	ENSMUSG00000032594	Ip6k1	3.51496	3.5957	3.17573	3.4288	4.67177	4.51114	4.7942	4.65904	5.67612	5.99016	5.09768	5.77175	5.63393	-2.34605	0.00034436	0.0752135	-4.61115	6.26325e-05	0.00428843	-1.96549	0.0039439	0.074109	E14<P0<P0Tsc1
661	ENSMUSG00000035152	Ap2b1	2.96994	2.97205	2.68001	2.874	3.37356	3.63401	2.88931	3.29896	4.20883	4.21161	4.14425	4.51577	4.27011	-1.34253	0.107983	0.571086	-2.63192	2.19026e-05	0.00307092	-1.96041	0.00218911	0.0573387	E14<P0<P0Tsc1
662	ENSMUSG00000022885	St6gal1	3.22834	3.07248	2.75936	3.02006	3.41154	4.35496	3.49912	3.75521	4.81524	4.94009	4.34568	4.8024	4.72585	-1.66457	0.0562623	0.410102	-3.26208	6.48242e-05	0.00433974	-1.95971	0.0111511	0.124425	E14<P0<P0Tsc1
663	ENSMUSG00000054659	Pm20d2	1.06932	0	1.18771	0.752344	0.825742	2.34359	0.480009	1.21645	2.62227	2.24464	1.72695	2.15299	2.18671	-1.37946	0.481458	1	-2.70264	0.00597786	0.0373338	-1.9592	0.0878509	0.396583	E14<P0<P0Tsc1
664	ENSMUSG00000020473	Aebp1	2.30518	1.92911	1.67016	1.96815	4.05365	3.57351	3.19887	3.60867	4.80075	4.69872	4.19713	4.61842	4.57875	-3.11779	0.001917	0.103599	-6.10759	1.12797e-05	0.00291114	-1.95895	0.00633975	0.0928008	E14<P0<P0Tsc1
665	ENSMUSG00000026620	Mark1	1.65225	0.501379	1.16093	1.10485	1.47723	1.81828	1.89899	1.7315	2.95297	3.05812	2.01073	2.78028	2.70053	-1.54397	0.108094	0.571375	-3.02235	0.00415198	0.0296846	-1.95752	0.012092	0.130415	E14<P0<P0Tsc1
666	ENSMUSG00000038291	Snx25	1.61198	2.07977	2.16865	1.95347	3.00296	1.50278	2.60329	2.36968	3.39197	3.19562	3.03866	3.72803	3.33857	-1.33442	0.376847	1	-2.6119	0.00051879	0.00938678	-1.95734	0.0418219	0.259989	E14<P0<P0Tsc1
667	ENSMUSG00000066885	Ptprv	0.231295	0	0	0.0770983	0	3.11337	2.65682	1.9234	3.91459	3.64796	1.65945	2.3409	2.89072	-3.59577	0.085542	0.508461	-7.03049	0.00261186	0.0222889	-1.95521	0.3395	0.827123	E14<P0<P0Tsc1
668	ENSMUSG00000034216	Vps18	3.04372	2.16704	1.92318	2.37798	3.69599	2.70849	2.58943	2.99797	4.02654	4.10907	3.578	4.14203	3.96391	-1.53687	0.214368	0.816723	-3.00201	0.0015951	0.0168581	-1.95333	0.018441	0.165103	E14<P0<P0Tsc1
669	ENSMUSG00000021365	Nedd9	2.56874	1.12476	1.38753	1.69367	2.68481	2.04065	1.57762	2.10103	3.41244	3.39204	2.24935	3.20671	3.06513	-1.32625	0.442587	1	-2.58732	0.0216726	0.0925888	-1.95085	0.045518	0.273012	E14<P0<P0Tsc1
670	ENSMUSG00000020656	Grhl1	0.0089272	1.24243	0.380215	0.543858	0.0193477	1.90213	1.58563	1.16904	2.53007	2.68133	1.45129	1.86231	2.13125	-1.5424	0.353628	0.991809	-3.00506	0.00840516	0.0472319	-1.9483	0.124113	0.486842	E14<P0<P0Tsc1
671	ENSMUSG00000048707	Tprn	1.73049	2.1577	0.6384	1.50886	2.38014	2.61717	2.28674	2.42802	3.44362	3.7908	3.00601	3.31971	3.39004	-1.89101	0.0765233	0.4828	-3.68375	0.00260121	0.0222455	-1.94803	0.00237127	0.059674	E14<P0<P0Tsc1
672	ENSMUSG00000014444	Piezo1	1.49681	2.07921	1.87288	1.8163	1.68453	2.74436	2.27864	2.23585	3.30661	3.61317	2.89371	2.97298	3.19662	-1.33751	0.240594	0.867794	-2.60326	0.000730996	0.0111087	-1.94635	0.0168204	0.156138	E14<P0<P0Tsc1
673	ENSMUSG00000050271	D8Ertd82e	2.06724	0.828348	1.92068	1.60542	1.95912	2.4947	2.24509	2.23297	3.40796	3.56716	2.98016	2.81628	3.19289	-1.54493	0.155872	0.686194	-3.00521	0.00387964	0.0285627	-1.94521	0.00516201	0.0844483	E14<P0<P0Tsc1
674	ENSMUSG00000033732	Sf3b3	5.66555	4.79401	5.12409	5.19455	6.18758	5.34401	5.57485	5.70214	6.58471	6.869	6.36997	6.82418	6.66197	-1.42168	0.174568	0.72968	-2.76526	0.000661307	0.0105843	-1.94507	0.00571811	0.0887441	E14<P0<P0Tsc1
675	ENSMUSG00000025314	Ptprj	0.773096	0.329349	0.702124	0.601523	0.162073	1.39718	1.1972	0.918818	1.79915	2.49967	1.6192	1.59537	1.87835	-1.24599	0.423679	1	-2.42305	0.00216155	0.0200833	-1.94468	0.0405802	0.255574	E14<P0<P0Tsc1
676	ENSMUSG00000036087	Slain2	3.0812	2.46647	2.94033	2.82933	3.91686	3.30077	3.19816	3.47193	4.39345	4.60006	4.06276	4.66867	4.43124	-1.56114	0.0582294	0.415735	-3.03543	0.000211884	0.00632356	-1.94437	0.00534575	0.0857592	E14<P0<P0Tsc1
677	ENSMUSG00000041037	Irgq	1.93218	1.19219	1.11869	1.41435	2.97362	2.8707	2.03952	2.62795	3.5538	3.91069	3.35261	3.52266	3.58494	-2.31915	0.0181228	0.235192	-4.50207	8.21693e-05	0.00464913	-1.94126	0.00997128	0.117434	E14<P0<P0Tsc1
678	ENSMUSG00000033799	BC016423	2.37389	2.96682	0.936615	2.09244	2.62795	2.56898	2.14882	2.44858	3.52425	3.65448	2.99066	3.45264	3.40551	-1.28	0.548401	1	-2.48469	0.0338647	0.128036	-1.94117	0.00264501	0.0628034	E14<P0<P0Tsc1
679	ENSMUSG00000035891	Cerk	1.81578	1.43658	1.61739	1.62325	2.64701	1.12742	2.70348	2.1593	3.2199	3.58574	2.69473	2.96089	3.11531	-1.45	0.306379	0.978089	-2.81291	0.000486778	0.00904275	-1.93994	0.0733385	0.358441	E14<P0<P0Tsc1
680	ENSMUSG00000031217	Efnb1	5.77361	5.66267	5.50563	5.6473	6.60873	6.51299	6.26186	6.46119	7.57263	7.79355	7.17964	7.11349	7.41483	-1.75795	0.00123398	0.0951144	-3.4047	6.90613e-05	0.0044249	-1.93675	0.00255403	0.0615391	E14<P0<P0Tsc1
681	ENSMUSG00000032816	Igdcc4	0.571906	0.383866	0.637504	0.531092	1.24399	1.14123	1.3453	1.2435	2.62436	2.51869	1.37644	2.26847	2.19699	-1.63854	0.000768262	0.0891247	-3.17311	0.00161381	0.016945	-1.93654	0.0211724	0.179199	E14<P0<P0Tsc1
682	ENSMUSG00000032480	Dhx30	4.58984	4.42727	4.3855	4.46753	5.39446	4.79664	4.97288	5.05466	5.85456	6.22755	5.91729	6.03232	6.00793	-1.50225	0.0195578	0.242893	-2.90874	5.53205e-06	0.0027642	-1.93626	0.00110713	0.0443588	E14<P0<P0Tsc1
683	ENSMUSG00000029020	Mfn2	4.21895	2.21133	3.0835	3.17126	4.17667	3.4439	3.20375	3.60811	4.64051	4.70169	4.19688	4.70625	4.56133	-1.35365	0.484969	1	-2.62092	0.0227296	0.0959364	-1.9362	0.0102719	0.119611	E14<P0<P0Tsc1
684	ENSMUSG00000020654	Adcy3	0.841573	0.313362	1.23032	0.795086	1.95812	2.68499	2.4673	2.37014	3.48925	3.62114	3.12951	3.04252	3.32061	-2.97946	0.00358166	0.127338	-5.75781	5.1002e-05	0.00406808	-1.9325	0.00526346	0.0852999	E14<P0<P0Tsc1
685	ENSMUSG00000024862	Klc2	1.47069	1.51233	1.64047	1.54116	1.93669	2.11442	1.8451	1.9654	2.99365	2.92894	2.88861	2.8486	2.91495	-1.34186	0.00716329	0.164502	-2.5915	4.52742e-07	0.00155874	-1.93127	1.67467e-05	0.0133055	E14<P0<P0Tsc1
686	ENSMUSG00000037503	Fam168b	4.34765	4.39385	4.3006	4.34736	4.8065	4.9739	4.62054	4.80031	5.65134	6.12649	5.53867	5.68217	5.74967	-1.36883	0.00780869	0.169677	-2.64324	6.01708e-05	0.00424364	-1.93101	0.0010688	0.0438449	E14<P0<P0Tsc1
687	ENSMUSG00000039115	Itga9	3.42055	2.41105	1.25742	2.36301	3.27219	3.02049	2.27198	2.85489	3.88174	3.96009	3.45505	3.9201	3.80424	-1.40628	0.461662	1	-2.71553	0.0253191	0.103833	-1.93101	0.0108987	0.123429	E14<P0<P0Tsc1
688	ENSMUSG00000033499	Larp4b	3.29968	3.03545	3.10524	3.14679	3.81573	3.6739	3.7785	3.75604	4.67258	4.96481	4.5598	4.62425	4.70536	-1.52547	0.00125633	0.0954133	-2.94562	1.01161e-05	0.00291114	-1.93096	0.000109655	0.02236	E14<P0<P0Tsc1
689	ENSMUSG00000014932	Yes1	1.6436	1.82454	2.06951	1.84589	2.80458	2.0014	2.40694	2.40431	3.30608	3.59862	2.88338	3.62112	3.3523	-1.47266	0.0657182	0.445202	-2.84103	0.000331696	0.00760907	-1.92918	0.0100066	0.117627	E14<P0<P0Tsc1
690	ENSMUSG00000078676	Casc3	4.28178	3.64708	3.66085	3.86324	4.40452	4.47284	4.27108	4.38281	5.23707	5.62233	5.17709	5.2822	5.32967	-1.43354	0.0475093	0.376888	-2.76339	0.000254221	0.00674573	-1.92767	0.000222737	0.0254001	E14<P0<P0Tsc1
691	ENSMUSG00000068740	Celsr2	2.79096	3.44638	3.43262	3.22332	3.57393	4.46731	3.49248	3.84457	5.05279	5.27086	4.58033	4.26174	4.79143	-1.53821	0.127404	0.62013	-2.96516	0.00170828	0.0174918	-1.92767	0.0319944	0.222831	E14<P0<P0Tsc1
692	ENSMUSG00000079165	Sap25	0.175038	1.07063	1.54429	0.929985	0.957305	1.27362	1.92037	1.38377	2.53619	2.2272	2.27851	2.27818	2.33002	-1.36963	0.348486	0.98776	-2.63908	0.00411821	0.0295454	-1.92686	0.0061081	0.0911605	E14<P0<P0Tsc1
693	ENSMUSG00000068015	Lrch1	0.844839	1.72478	0.555628	1.04175	1.95834	2.81821	1.69298	2.15651	3.20839	3.4715	2.75914	2.97026	3.10232	-2.16559	0.0505995	0.388954	-4.17152	0.000555748	0.00966895	-1.92627	0.0214038	0.180027	E14<P0<P0Tsc1
694	ENSMUSG00000067150	Xpo5	3.47652	2.57673	3.02545	3.02624	4.03629	3.83286	3.29419	3.72112	4.57801	4.87469	4.39616	4.8161	4.66624	-1.61875	0.0725288	0.46884	-3.11667	0.000366422	0.0079232	-1.92536	0.00383376	0.0731483	E14<P0<P0Tsc1
695	ENSMUSG00000027784	Ppm1l	2.15658	2.73475	1.42862	2.10665	1.81438	2.75942	2.97547	2.51642	3.19675	3.69054	3.53646	3.41686	3.46015	-1.32847	0.417274	1	-2.55532	0.0044247	0.0309839	-1.9235	0.0181444	0.163579	E14<P0<P0Tsc1
696	ENSMUSG00000028920	Fbxo42	2.04827	2.704	2.16911	2.30712	2.7786	2.54779	2.77836	2.70158	3.68091	3.77889	3.37901	3.7421	3.64523	-1.31445	0.102288	0.555662	-2.52819	0.000315774	0.00745804	-1.92338	0.000203523	0.0245384	E14<P0<P0Tsc1
697	ENSMUSG00000020271	Fbxw11	4.63428	4.24444	4.17475	4.35116	4.66247	4.83849	4.6414	4.71412	5.46046	6.06086	5.18523	5.92353	5.65752	-1.28606	0.0564915	0.410527	-2.47317	0.00167306	0.0172536	-1.92306	0.005645	0.0883593	E14<P0<P0Tsc1
698	ENSMUSG00000058997	Vwa8	1.73065	1.71593	1.31953	1.5887	1.50232	2.60667	1.60514	1.90471	3.00042	3.13446	2.32852	2.92371	2.84678	-1.24488	0.393135	1	-2.39177	0.00112525	0.0139079	-1.92128	0.0285965	0.210542	E14<P0<P0Tsc1
699	ENSMUSG00000026618	Iars2	3.6478	2.81328	2.54423	3.00177	3.55822	3.42507	3.68707	3.55679	4.73526	4.93958	3.74753	4.57214	4.49863	-1.46919	0.129453	0.625397	-2.82227	0.0071039	0.0420802	-1.92098	0.016738	0.155936	E14<P0<P0Tsc1
700	ENSMUSG00000022483	Col2a1	4.58676	3.64341	4.12673	4.11897	6.68987	6.4511	5.54468	6.22855	7.32414	7.63608	6.54726	7.17318	7.17016	-4.31566	0.00300521	0.12288	-8.28899	6.94298e-05	0.0044249	-1.92068	0.0402357	0.254593	E14<P0<P0Tsc1
701	ENSMUSG00000051000	Fam160a1	2.26654	1.01845	0.966856	1.41728	1.34655	1.60527	2.34369	1.76517	2.55945	2.74012	2.72372	2.7956	2.70472	-1.2727	0.486823	1	-2.44094	0.00742052	0.0434066	-1.91793	0.0070219	0.0977012	E14<P0<P0Tsc1
702	ENSMUSG00000027189	Trim44	3.54941	3.82673	3.61022	3.66212	4.01577	4.24423	4.06987	4.10996	4.98589	5.29488	4.65908	5.25064	5.04762	-1.364	0.00900633	0.177724	-2.61263	0.000180549	0.00590135	-1.91542	0.00139751	0.0489804	E14<P0<P0Tsc1
703	ENSMUSG00000024376	Epb4.1l4a	1.83789	0.95251	1.89265	1.56102	1.87445	2.28492	2.30551	2.15496	3.31052	3.48558	2.54833	3.02333	3.09194	-1.50937	0.105767	0.564367	-2.88971	0.0028747	0.0237344	-1.91452	0.00872427	0.109401	E14<P0<P0Tsc1
704	ENSMUSG00000032092	Mpzl2	1.79709	1.03269	0.79454	1.20811	1.27453	1.54651	1.9052	1.57541	2.88064	2.5306	1.95452	2.68149	2.51181	-1.28994	0.299364	0.971116	-2.46862	0.0057745	0.0364459	-1.91375	0.0105094	0.120832	E14<P0<P0Tsc1
705	ENSMUSG00000037851	Iars	4.78628	2.92738	3.87772	3.86379	4.587	4.13136	4.48367	4.40068	5.36607	5.76192	4.90289	5.31502	5.33648	-1.45083	0.326756	0.978233	-2.77537	0.0162604	0.0753057	-1.91295	0.00501288	0.0831971	E14<P0<P0Tsc1
706	ENSMUSG00000003435	Supt5	5.59659	4.72241	4.97846	5.09915	5.5614	5.57751	5.19354	5.44415	6.2616	6.486	6.21548	6.55429	6.37934	-1.27015	0.242573	0.871341	-2.42871	0.00100983	0.0131142	-1.91215	0.000426399	0.0305842	E14<P0<P0Tsc1
707	ENSMUSG00000034893	Cog3	2.52373	2.03065	1.58972	2.04803	1.96071	3.36879	3.08607	2.80519	3.71016	3.99643	3.39462	3.85852	3.73993	-1.69016	0.155253	0.685146	-3.23082	0.000454501	0.00868795	-1.91155	0.0387169	0.248858	E14<P0<P0Tsc1
708	ENSMUSG00000030275	Etnk1	1.69889	1.21781	1.74777	1.55483	2.26098	1.95371	2.15006	2.12158	2.84142	3.24937	2.86777	3.26431	3.05572	-1.48119	0.0236721	0.267046	-2.83018	0.000153903	0.00561281	-1.91075	0.000666061	0.0366406	E14<P0<P0Tsc1
709	ENSMUSG00000037003	Tenc1	2.88078	2.42626	2.69904	2.66869	4.44312	3.64467	3.65612	3.91464	4.81697	5.13301	4.68251	4.75705	4.84739	-2.37173	0.00533015	0.147084	-4.52743	5.61777e-06	0.0027642	-1.90891	0.00643526	0.0934331	E14<P0<P0Tsc1
710	ENSMUSG00000046020	Pofut1	1.75588	3.011	2.77871	2.5152	3.50078	2.65811	2.42479	2.86123	3.70216	3.90223	3.67805	3.88744	3.79247	-1.27106	0.477827	1	-2.4238	0.00512972	0.0338479	-1.90691	0.0110147	0.123721	E14<P0<P0Tsc1
711	ENSMUSG00000027270	Lamp5	0.940348	1.72614	1.44057	1.36902	0.802216	2.56373	2.88958	2.08517	3.03638	3.83931	2.07207	3.11381	3.01539	-1.6428	0.294708	0.966021	-3.13046	0.00802768	0.0459195	-1.90556	0.188038	0.613709	E14<P0<P0Tsc1
712	ENSMUSG00000044229	Nxpe4	1.97913	1.42038	0.768305	1.38927	1.81508	1.63231	1.6219	1.68976	2.97018	2.59337	1.80338	3.10865	2.6189	-1.23157	0.389913	1	-2.34506	0.0237631	0.0991816	-1.90413	0.0265927	0.202507	E14<P0<P0Tsc1
713	ENSMUSG00000085551	1810063I02Rik	0.812759	0	1.83147	0.881409	1.14223	3.75242	1.17492	2.02319	3.12207	2.87195	2.93361	2.87966	2.95182	-2.20653	0.260711	0.907687	-4.20007	0.00211679	0.0197824	-1.90347	0.207863	0.64719	E14<P0<P0Tsc1
714	ENSMUSG00000057963	Itpk1	2.80584	2.86104	2.71616	2.79435	3.25087	3.86891	3.48599	3.53526	4.70826	4.78601	3.90033	4.45918	4.46344	-1.67123	0.00740278	0.16667	-3.18015	0.000243427	0.00661073	-1.90288	0.0109184	0.123429	E14<P0<P0Tsc1
715	ENSMUSG00000035545	Leng8	3.75114	3.22035	2.54915	3.17354	4.30674	3.17201	4.2195	3.89942	4.87844	4.95072	4.68242	4.79863	4.82755	-1.6539	0.167148	0.711489	-3.14707	0.000839027	0.0118615	-1.90282	0.0170641	0.157365	E14<P0<P0Tsc1
716	ENSMUSG00000025085	Ablim1	1.81507	2.14815	1.94211	1.96844	3.76685	2.23492	3.1956	3.06579	3.94601	4.67572	3.54249	3.81145	3.99392	-2.13961	0.0431883	0.360515	-4.07127	0.000272032	0.00696051	-1.90281	0.0727007	0.356585	E14<P0<P0Tsc1
717	ENSMUSG00000040524	Zfp609	1.44903	1.03887	0.882076	1.12333	0.611359	2.16403	1.39511	1.39017	2.3357	2.46317	2.3985	2.075	2.31809	-1.20317	0.560391	1	-2.28907	0.000279005	0.00701725	-1.90254	0.0388175	0.249123	E14<P0<P0Tsc1
718	ENSMUSG00000037169	Mycn	4.99302	4.36325	4.69819	4.68482	5.63593	5.79145	5.85027	5.75921	6.77542	6.94857	6.24957	6.76847	6.68551	-2.10584	0.00173704	0.101026	-4.0019	7.77913e-05	0.00464173	-1.90039	0.00166262	0.0516731	E14<P0<P0Tsc1
719	ENSMUSG00000037098	Rab11fip3	3.11783	2.52106	2.38194	2.67361	3.73188	3.9787	2.91651	3.54236	4.53962	4.81653	4.10511	4.4124	4.46842	-1.82608	0.0560669	0.409501	-3.46969	0.000239107	0.00660811	-1.90007	0.0190103	0.168157	E14<P0<P0Tsc1
720	ENSMUSG00000073985	Gm10602	0.531561	0.776369	0.8984	0.735443	1.06523	1.69661	0.585345	1.11573	2.1675	2.42535	1.44811	2.12423	2.0413	-1.3016	0.26786	0.920268	-2.4723	0.00150323	0.016331	-1.89943	0.0314657	0.221173	E14<P0<P0Tsc1
721	ENSMUSG00000036596	Cpz	0.575876	1.78841	2.06242	1.47557	1.57723	2.85576	2.02258	2.15186	3.41565	2.97251	3.02203	2.89469	3.07622	-1.59803	0.25507	0.897217	-3.0328	0.00464052	0.0318806	-1.89784	0.0248097	0.195396	E14<P0<P0Tsc1
722	ENSMUSG00000042197	Zfp451	3.1656	2.14098	2.56306	2.62321	3.17146	3.90031	3.05908	3.37695	4.43529	4.63299	3.73007	4.40622	4.30114	-1.68615	0.0874328	0.514469	-3.19968	0.00154051	0.0165342	-1.89762	0.0192995	0.169553	E14<P0<P0Tsc1
723	ENSMUSG00000042548	Asxl1	2.9385	2.82396	2.73468	2.83238	3.31236	3.49388	3.06534	3.29052	4.02574	4.43182	4.20067	4.19851	4.21418	-1.37377	0.0175017	0.231726	-2.60594	1.06485e-05	0.00291114	-1.89692	0.000448674	0.0308947	E14<P0<P0Tsc1
724	ENSMUSG00000049354	Dcaf7	4.16879	3.60286	3.99857	3.92341	4.02082	4.66971	4.08407	4.2582	5.11608	5.42832	4.76206	5.41241	5.17972	-1.2612	0.223732	0.835024	-2.38884	0.000981675	0.0128996	-1.8941	0.00719859	0.0987745	E14<P0<P0Tsc1
725	ENSMUSG00000029710	Ephb4	4.79202	4.19689	3.91924	4.30271	4.88201	4.99013	4.52838	4.80018	5.69503	5.96859	5.42095	5.80213	5.72167	-1.41173	0.118408	0.599214	-2.67393	0.000825608	0.0117836	-1.89408	0.00139586	0.0489804	E14<P0<P0Tsc1
726	ENSMUSG00000032402	Smad3	2.69259	2.83061	2.82569	2.78296	3.34398	3.99586	3.60522	3.64835	4.59702	4.97195	4.06512	4.64465	4.56968	-1.82183	0.00469671	0.140487	-3.4503	0.000118108	0.00517663	-1.89386	0.00996977	0.117434	E14<P0<P0Tsc1
727	ENSMUSG00000015846	Rxra	0.994751	2.08259	1.64565	1.57433	2.47165	2.81407	1.90273	2.39615	3.48026	3.66734	2.98693	3.13152	3.31651	-1.76763	0.0764312	0.482538	-3.34541	0.000950969	0.0127156	-1.89259	0.0128273	0.134949	E14<P0<P0Tsc1
728	ENSMUSG00000041915	Ammecr1l	4.00601	3.07959	3.84914	3.64492	4.23306	3.81692	4.46881	4.17293	4.81882	5.35262	5.07113	5.12994	5.09313	-1.44194	0.148026	0.668996	-2.7287	0.00105038	0.0133994	-1.89238	0.00274616	0.0643179	E14<P0<P0Tsc1
729	ENSMUSG00000040297	Suco	1.71489	1.9591	1.81629	1.83009	2.36673	2.12201	1.83956	2.10943	3.18941	3.42926	2.4917	3.00235	3.02818	-1.21364	0.135508	0.638704	-2.29435	0.0015753	0.0167567	-1.89047	0.00930445	0.113373	E14<P0<P0Tsc1
730	ENSMUSG00000037270	4932438A13Rik	2.11866	2.11685	1.86945	2.03499	2.20408	2.29823	2.49472	2.33234	3.57311	3.60252	2.80748	3.01789	3.25025	-1.22889	0.05139	0.392201	-2.32184	0.001568	0.0167077	-1.88937	0.00651657	0.0941293	E14<P0<P0Tsc1
731	ENSMUSG00000033871	Ppargc1b	2.22006	1.54858	0.302745	1.35713	1.83585	2.75504	2.16225	2.25105	3.42827	3.6559	2.55406	3.03481	3.16826	-1.85821	0.167692	0.712735	-3.50917	0.0105251	0.0552949	-1.88847	0.0320874	0.223097	E14<P0<P0Tsc1
732	ENSMUSG00000020700	Map3k3	4.25841	3.61621	3.8741	3.91624	3.61934	4.58212	4.45808	4.21985	5.22023	5.29901	4.97536	5.04386	5.13462	-1.23422	0.385214	1	-2.32684	0.000300555	0.00728147	-1.88527	0.00955453	0.114929	E14<P0<P0Tsc1
733	ENSMUSG00000033955	Tnks1bp1	1.01624	0.799574	0.78762	0.867813	2.11348	1.37343	2.03435	1.84042	2.61681	3.4947	2.17445	2.73103	2.75425	-1.96238	0.00722881	0.165064	-3.69721	0.000706763	0.0109246	-1.88404	0.0377983	0.245538	E14<P0<P0Tsc1
734	ENSMUSG00000051351	Zfp46	2.4991	2.79893	1.92016	2.40607	3.86731	2.03219	3.27716	3.05889	4.09064	3.85849	3.7501	4.1908	3.97251	-1.57224	0.275807	0.934824	-2.96173	0.000409728	0.00836214	-1.88376	0.0748191	0.362865	E14<P0<P0Tsc1
735	ENSMUSG00000051397	Tacstd2	0.0329768	0	0.870808	0.301262	2.17108	0.0801083	0.634545	0.96191	2.70434	2.61115	0.765225	1.41534	1.87401	-1.58079	0.329422	0.97859	-2.97472	0.0281294	0.111746	-1.88179	0.2361	0.690368	E14<P0<P0Tsc1
736	ENSMUSG00000038463	Olfml2b	0.151528	1.20566	0.32695	0.561378	1.85714	0.897226	0.0120766	0.922149	2.30745	2.12898	1.0789	1.82058	1.83398	-1.28411	0.545461	1	-2.41596	0.0153288	0.0721959	-1.88143	0.116508	0.469455	E14<P0<P0Tsc1
737	ENSMUSG00000024687	Osbp	3.31626	2.55329	2.98542	2.95166	4.13899	3.19558	3.97517	3.76991	4.89543	4.88177	4.31737	4.6319	4.68162	-1.76327	0.0544059	0.402963	-3.31718	0.000224266	0.00645814	-1.88127	0.0138494	0.140144	E14<P0<P0Tsc1
738	ENSMUSG00000059022	Kcp	0.247934	0.0461965	1.90856	0.734229	2.218	1.97306	1.22543	1.8055	3.16098	3.1861	2.08858	2.43312	2.7172	-2.10128	0.128085	0.622021	-3.95305	0.00957904	0.0519273	-1.88126	0.0488841	0.283952	E14<P0<P0Tsc1
739	ENSMUSG00000035437	Rabgap1	4.39629	3.63563	2.62198	3.5513	3.99252	3.83968	4.67592	4.16937	5.01446	5.30062	4.61285	5.39615	5.08102	-1.53483	0.281424	0.944665	-2.88729	0.0119289	0.0601904	-1.88119	0.0154097	0.149082	E14<P0<P0Tsc1
740	ENSMUSG00000059830	Gm16380	1.68533	1.69042	1.79575	1.72383	1.8121	2.38653	1.91233	2.03699	3.16117	3.15122	3.08607	2.39595	2.9486	-1.24242	0.121065	0.604901	-2.33718	0.000864429	0.0120297	-1.88115	0.00910624	0.112238	E14<P0<P0Tsc1
741	ENSMUSG00000037253	Mex3c	4.07923	3.30494	3.72436	3.70284	3.62281	4.02272	4.73478	4.12677	4.84823	5.10634	4.66316	5.53433	5.03802	-1.34158	0.284369	0.950053	-2.52306	0.00225671	0.0205727	-1.88067	0.0291083	0.212646	E14<P0<P0Tsc1
742	ENSMUSG00000032017	Grik4	1.47154	2.49941	1.25462	1.74186	2.71871	2.22257	2.31268	2.41799	3.25661	3.55455	3.11127	3.39324	3.32891	-1.59785	0.126733	0.618981	-3.00436	0.00203291	0.019388	-1.88025	0.00113808	0.0450378	E14<P0<P0Tsc1
743	ENSMUSG00000034032	Rpap1	3.33748	3.33504	2.29587	2.98946	3.55621	3.16166	3.38708	3.36831	4.24447	4.57987	4.12118	4.16974	4.27882	-1.30031	0.299915	0.971783	-2.44418	0.00392181	0.0287284	-1.8797	0.0007307	0.0375737	E14<P0<P0Tsc1
744	ENSMUSG00000072568	Fam84b	0.345014	0.955337	0.773803	0.691384	1.37431	1.71015	2.06631	1.71692	2.84028	2.68388	2.27792	2.7054	2.62687	-2.03572	0.00830776	0.173466	-3.82507	4.85179e-05	0.00399222	-1.87898	0.00403003	0.0751354	E14<P0<P0Tsc1
745	ENSMUSG00000031209	Heph	2.70524	2.77368	1.99334	2.49075	3.57734	3.41212	3.45043	3.47997	4.45695	4.73051	3.87135	4.49563	4.38861	-1.9851	0.00768383	0.168501	-3.7266	0.000409376	0.00836214	-1.87728	0.00404215	0.075189	E14<P0<P0Tsc1
746	ENSMUSG00000032437	Stt3b	4.76676	4.1553	3.92625	4.28277	5.43394	5.11698	5.19302	5.24798	6.10434	6.44093	5.77194	6.30862	6.15646	-1.95235	0.0104478	0.188147	-3.66468	0.000253182	0.00674573	-1.87707	0.00200105	0.0554601	E14<P0<P0Tsc1
747	ENSMUSG00000024120	Lrpprc	3.76981	2.92209	2.84841	3.1801	4.40602	3.36605	3.84645	3.87284	4.56718	5.00104	4.46006	5.09606	4.78108	-1.61635	0.125392	0.615869	-3.03349	0.00119726	0.0144745	-1.87676	0.0186928	0.1663	E14<P0<P0Tsc1
748	ENSMUSG00000047412	Zbtb44	1.50496	1.60589	1.03179	1.38088	1.72235	3.29456	2.08201	2.3663	2.95862	3.82044	2.88968	3.42619	3.27374	-1.9799	0.0811243	0.496728	-3.71369	0.000390787	0.00816179	-1.8757	0.0791375	0.37352	E14<P0<P0Tsc1
749	ENSMUSG00000022899	Slc15a2	0.710793	0.025064	0.43336	0.389739	1.82793	0.870592	0	0.899506	2.27792	2.49629	1.37104	1.0812	1.80661	-1.42382	0.357343	0.99593	-2.67006	0.0115583	0.0588946	-1.87528	0.146127	0.534455	E14<P0<P0Tsc1
750	ENSMUSG00000023032	Slc4a8	1.9994	0.0394918	1.01989	1.01959	0.170075	2.92403	2.21134	1.76848	3.1168	3.18023	2.20376	2.2	2.6752	-1.6805	0.438079	1	-3.15055	0.0183731	0.0820246	-1.87477	0.237114	0.691614	E14<P0<P0Tsc1
751	ENSMUSG00000028405	Aco1	4.68367	4.0243	4.18671	4.29823	4.77702	5.14385	4.68958	4.87015	5.76505	6.11693	5.46974	5.75244	5.77604	-1.4865	0.0483552	0.381373	-2.78527	0.000369754	0.00794536	-1.8737	0.00231937	0.0590599	E14<P0<P0Tsc1
752	ENSMUSG00000042810	Krba1	2.60241	2.17139	2.80843	2.52741	3.14586	3.45574	3.48566	3.36242	4.28897	4.59879	3.98788	4.19663	4.26807	-1.78387	0.00828861	0.17331	-3.34187	0.0001123	0.00508734	-1.87339	0.00138118	0.0488552	E14<P0<P0Tsc1
753	ENSMUSG00000033502	Cdc14a	1.32335	1.31772	1.66932	1.4368	2.13322	1.8418	1.72433	1.89978	2.82416	3.19829	2.3517	2.84578	2.80498	-1.37839	0.0318672	0.308382	-2.58146	0.000553207	0.00964099	-1.87281	0.00497389	0.0827273	E14<P0<P0Tsc1
754	ENSMUSG00000000282	Mnt	1.33374	1.66038	1.51793	1.50402	2.13913	2.17019	1.33732	1.88221	2.94766	2.81535	2.71788	2.66702	2.78698	-1.29972	0.206525	0.801059	-2.43338	1.46311e-05	0.00294495	-1.87224	0.0060766	0.0910491	E14<P0<P0Tsc1
755	ENSMUSG00000005501	Usp40	2.68152	2.28219	2.53424	2.49931	3.21702	2.92905	2.38823	2.84476	3.55873	3.71141	3.92195	3.80505	3.74929	-1.27055	0.216214	0.820292	-2.37837	5.25295e-05	0.0041018	-1.87192	0.00434953	0.0772489	E14<P0<P0Tsc1
756	ENSMUSG00000058070	Eml1	3.39532	3.53576	2.35685	3.09598	3.23288	3.42824	3.57616	3.41243	4.40874	4.46959	4.03105	4.35373	4.31578	-1.24526	0.401231	1	-2.32915	0.0065282	0.0396789	-1.87041	0.000494188	0.0323133	E14<P0<P0Tsc1
757	ENSMUSG00000037119	D15Ertd621e	2.82538	2.86027	2.27088	2.65218	3.59788	3.09859	3.58793	3.42813	4.11034	4.73928	3.88558	4.58846	4.33092	-1.71233	0.0192745	0.241114	-3.20148	0.000608592	0.0101192	-1.86967	0.0110854	0.124184	E14<P0<P0Tsc1
758	ENSMUSG00000050382	Kif7	2.49555	1.28124	2.16195	1.97958	3.33913	1.72376	2.54302	2.5353	3.70486	3.58834	2.97495	3.4798	3.43699	-1.46991	0.339225	0.981018	-2.74615	0.00398396	0.0289646	-1.86824	0.0618339	0.323509	E14<P0<P0Tsc1
759	ENSMUSG00000015127	Unkl	0.926778	1.21507	0.950821	1.03089	1.83143	1.85891	1.79025	1.82686	2.53834	2.98882	2.62193	2.75707	2.72654	-1.73625	0.000427941	0.0761981	-3.23924	1.12928e-05	0.00291114	-1.86565	0.000192023	0.0239921	E14<P0<P0Tsc1
760	ENSMUSG00000054611	Kdm2a	2.96874	3.12375	2.86273	2.98507	3.20544	3.24154	3.32562	3.25753	3.88512	4.31416	4.16335	4.25769	4.15508	-1.20786	0.0285015	0.291942	-2.25013	6.55694e-05	0.00435994	-1.8629	0.000186131	0.0238368	E14<P0<P0Tsc1
761	ENSMUSG00000061080	Lsamp	0.406455	0.0302764	0.574675	0.337135	2.7984	2.47044	1.00657	2.09181	3.27313	3.53484	2.43226	2.71057	2.9877	-3.37449	0.0183186	0.236065	-6.27913	0.000101132	0.00495589	-1.86076	0.121924	0.482354	E14<P0<P0Tsc1
762	ENSMUSG00000049521	Cdc42ep1	0.949864	0.0340113	0.590594	0.524823	0.0237828	2.28214	1.02345	1.10979	2.76301	2.49461	1.4442	1.31859	2.0051	-1.5	0.394352	1	-2.79003	0.0147914	0.0701664	-1.86001	0.205716	0.643999	E14<P0<P0Tsc1
763	ENSMUSG00000030145	Zfp248	1.55194	0.961004	2.44243	1.65179	1.87495	1.69598	2.34777	1.9729	2.65491	2.5144	3.01596	3.28682	2.86802	-1.24929	0.48122	1	-2.32339	0.0175235	0.0793601	-1.85976	0.0097243	0.116294	E14<P0<P0Tsc1
764	ENSMUSG00000024298	Zfp871	3.63308	3.12591	2.83984	3.19961	3.7067	4.30652	3.63044	3.88122	4.65477	4.8262	4.46623	5.15643	4.77591	-1.60393	0.0613707	0.42886	-2.98203	0.000523412	0.00942932	-1.85921	0.00764206	0.101654	E14<P0<P0Tsc1
765	ENSMUSG00000034290	Nek9	2.73205	2.62422	2.45037	2.60222	3.5276	3.34055	3.121	3.32972	4.13304	4.4595	3.81772	4.48039	4.22266	-1.65576	0.00302957	0.123007	-3.0747	0.000100266	0.00495589	-1.85696	0.00350971	0.0705422	E14<P0<P0Tsc1
766	ENSMUSG00000055319	Sec23ip	3.47598	3.05895	2.86186	3.13226	3.42034	3.20914	3.57958	3.40302	4.40862	4.34212	4.08706	4.34026	4.29451	-1.20644	0.22006	0.827731	-2.23806	0.000321114	0.00749251	-1.8551	0.000252475	0.0270086	E14<P0<P0Tsc1
767	ENSMUSG00000055991	Zkscan5	3.11716	2.63295	2.16997	2.64003	3.73659	3.04961	2.41676	3.06766	3.90937	4.29808	3.68307	3.94318	3.95842	-1.34502	0.354382	0.992488	-2.49389	0.00176021	0.0177546	-1.85416	0.0318625	0.222413	E14<P0<P0Tsc1
768	ENSMUSG00000031112	2610018G03Rik	1.86775	0.993516	1.46659	1.44262	2.36414	1.82682	1.67578	1.95558	2.93439	3.0804	2.14548	3.21884	2.84477	-1.42698	0.14232	0.65584	-2.64296	0.00457899	0.03166	-1.85214	0.0261497	0.200923	E14<P0<P0Tsc1
769	ENSMUSG00000027291	Vps39	2.64912	1.89402	1.83557	2.12624	2.67532	3.19399	2.36989	2.7464	3.71507	3.74032	3.2182	3.86459	3.63455	-1.53705	0.109494	0.574492	-2.84477	0.000915906	0.0124695	-1.8508	0.00994139	0.117369	E14<P0<P0Tsc1
770	ENSMUSG00000021583	Erap1	1.00658	1.04711	0.634312	0.896	2.03498	2.49726	1.70738	2.07987	3.0142	3.19571	2.67658	2.98162	2.96703	-2.27186	0.00418499	0.13424	-4.20185	9.69365e-06	0.00291114	-1.84952	0.00556189	0.0875716	E14<P0<P0Tsc1
771	ENSMUSG00000009090	Ap1b1	4.698	4.14258	4.0001	4.28022	4.5657	4.71687	4.66198	4.64819	5.56243	5.72908	5.30068	5.53843	5.53266	-1.29053	0.123805	0.611393	-2.38243	0.000537574	0.00951843	-1.84609	0.000156581	0.023339	E14<P0<P0Tsc1
772	ENSMUSG00000032485	Scap	4.5764	3.40895	3.70528	3.89688	4.79826	4.93991	4.67195	4.80337	5.63047	5.92422	5.45837	5.72802	5.68527	-1.87448	0.0370106	0.33372	-3.4543	0.00072749	0.0110881	-1.8428	0.000383477	0.0300821	E14<P0<P0Tsc1
773	ENSMUSG00000079056	Kcnip3	1.49935	0	0.775495	0.758281	1.04183	0.670027	1.63051	1.11412	2.16073	2.09457	2.12011	1.60655	1.99549	-1.27973	0.474193	1	-2.35742	0.0130262	0.0638552	-1.84212	0.0135366	0.138385	E14<P0<P0Tsc1
774	ENSMUSG00000038893	Fam117a	2.13051	2.46342	2.39826	2.33073	3.22388	2.92855	3.14247	3.0983	4.14314	4.09507	3.89558	3.78069	3.97862	-1.7024	0.00187931	0.103249	-3.13375	9.74558e-06	0.00291114	-1.84078	0.000290978	0.0278957	E14<P0<P0Tsc1
775	ENSMUSG00000044783	Hjurp	3.77226	3.89902	3.77117	3.81415	4.94214	3.68336	4.56313	4.39621	5.35477	5.58901	4.90883	5.25287	5.27637	-1.49699	0.144019	0.661071	-2.75532	8.13696e-05	0.00464173	-1.84058	0.0337676	0.229961	E14<P0<P0Tsc1
776	ENSMUSG00000037685	Atp8a1	2.24369	2.33144	1.94728	2.17414	2.5022	3.09013	1.87573	2.48935	3.21389	3.28663	3.41986	3.55718	3.36939	-1.2442	0.385384	1	-2.28985	6.53458e-05	0.00435442	-1.84042	0.0196696	0.171107	E14<P0<P0Tsc1
777	ENSMUSG00000026842	Abl1	3.99047	4.12023	3.50939	3.87336	4.79018	4.38715	4.026	4.40111	5.37983	5.63956	4.9436	5.15761	5.28015	-1.44168	0.0985167	0.546578	-2.65146	0.00056924	0.00981005	-1.83915	0.00924572	0.112968	E14<P0<P0Tsc1
778	ENSMUSG00000029098	Acox3	1.83276	2.62957	1.29421	1.91885	3.11559	1.53499	2.11416	2.25491	2.79566	3.47192	3.21169	3.0552	3.13362	-1.26231	0.559223	1	-2.32104	0.010217	0.0541538	-1.83873	0.0610126	0.321192	E14<P0<P0Tsc1
779	ENSMUSG00000041417	Pik3r1	1.41157	1.96966	1.34602	1.57575	3.15955	3.3753	3.04673	3.19386	3.99923	4.32397	3.74076	4.2222	4.07154	-3.06972	0.000458123	0.0788634	-5.64036	1.69805e-05	0.00294495	-1.83742	0.00151589	0.0505154	E14<P0<P0Tsc1
780	ENSMUSG00000037016	Frem2	2.34758	1.97734	1.89486	2.07326	2.58535	2.32132	2.61515	2.50727	4.1573	4.12054	2.72491	2.53429	3.38426	-1.35098	0.039206	0.343604	-2.48113	0.0336302	0.127407	-1.83654	0.113999	0.463507	E14<P0<P0Tsc1
781	ENSMUSG00000003534	Ddr1	5.54335	4.98946	4.50151	5.01144	6.05078	5.26349	5.98502	5.76643	6.63216	6.80265	6.49503	6.6372	6.64176	-1.68762	0.0843013	0.504278	-3.09582	0.000456177	0.00870025	-1.83443	0.00520757	0.0848869	E14<P0<P0Tsc1
782	ENSMUSG00000041372	B4galnt3	0.238174	0.137892	0.151537	0.175868	1.59339	0.895144	0.232779	0.907105	1.96615	2.25911	1.34829	1.55612	1.78242	-1.66006	0.0927487	0.530302	-3.04523	0.000326565	0.00757406	-1.8344	0.0558665	0.306117	E14<P0<P0Tsc1
783	ENSMUSG00000038604	Fam65a	2.91647	2.01079	2.35462	2.42729	3.3854	3.61968	3.12182	3.37564	4.19365	4.38417	4.3107	4.11031	4.24971	-1.92966	0.017079	0.230085	-3.53674	0.000124942	0.00522601	-1.83283	0.000544293	0.0339051	E14<P0<P0Tsc1
784	ENSMUSG00000029832	Nfe2l3	0	0	1.03097	0.343656	1.86969	0.726655	0.0170664	0.871136	2.15765	2.08548	1.30958	1.42592	1.74466	-1.44141	0.397088	1	-2.64085	0.00697243	0.0415556	-1.83213	0.113652	0.463079	E14<P0<P0Tsc1
785	ENSMUSG00000034560	A230046K03Rik	2.56855	1.84817	2.06494	2.16056	3.2508	1.66096	2.38284	2.43153	3.0168	3.35081	3.09756	3.75443	3.3049	-1.20662	0.575368	1	-2.21046	0.00308314	0.0247732	-1.83193	0.0671811	0.340825	E14<P0<P0Tsc1
786	ENSMUSG00000030279	C2cd5	2.74751	2.04304	1.42317	2.07124	2.93375	3.03464	2.57159	2.84666	3.88153	3.92938	3.26223	3.80427	3.71935	-1.71169	0.0865978	0.512182	-3.13424	0.00250898	0.0218135	-1.83108	0.00462967	0.0797438	E14<P0<P0Tsc1
787	ENSMUSG00000037432	Fer1l5	0.0170413	0.245813	0.346707	0.203187	0.881354	0.793904	1.39083	1.02203	1.84429	1.73161	1.63741	2.3648	1.89453	-1.76399	0.0079597	0.171007	-3.22957	0.0001059	0.00502627	-1.83083	0.00828447	0.106167	E14<P0<P0Tsc1
788	ENSMUSG00000028430	Nol6	3.79784	2.51899	3.00591	3.10758	3.95472	4.19031	3.82572	3.99025	5.01249	5.03263	4.45972	4.94527	4.86253	-1.84379	0.0514696	0.392334	-3.37514	0.00141098	0.0159273	-1.83055	0.00208361	0.056368	E14<P0<P0Tsc1
789	ENSMUSG00000034462	Pkd2	3.91389	3.08684	2.73079	3.24384	4.3326	3.86857	4.55651	4.25256	4.79311	5.15608	5.04512	5.49587	5.12255	-2.01213	0.0383992	0.339953	-3.67745	0.000840267	0.0118615	-1.82764	0.00760532	0.101485	E14<P0<P0Tsc1
790	ENSMUSG00000016487	Ppfibp1	4.1514	3.05626	3.52118	3.57628	4.40685	3.75859	3.69057	3.952	5.19599	5.0662	4.32451	4.69868	4.82135	-1.29749	0.33256	0.97859	-2.37029	0.00783296	0.0451138	-1.82683	0.0190891	0.168524	E14<P0<P0Tsc1
791	ENSMUSG00000041935	AW549877	2.02036	1.70015	1.80513	1.84188	2.3029	2.22396	2.77317	2.43334	2.96852	3.46035	3.14115	3.63809	3.30203	-1.50677	0.0217838	0.256072	-2.75136	0.000172052	0.00582008	-1.826	0.00605804	0.09094	E14<P0<P0Tsc1
792	ENSMUSG00000029086	Prom1	2.12548	1.86322	2.77058	2.25309	3.83745	3.32865	3.31469	3.4936	4.73906	4.70698	3.58537	4.41749	4.36223	-2.36281	0.00747837	0.167123	-4.31432	0.000931562	0.0125995	-1.82593	0.0337445	0.229905	E14<P0<P0Tsc1
793	ENSMUSG00000056429	Tgoln1	3.51614	3.73947	3.25366	3.50309	4.24533	3.33408	3.90237	3.82726	4.5768	4.93798	4.41499	4.8521	4.69547	-1.25194	0.28561	0.951928	-2.28529	0.000398545	0.00828257	-1.8254	0.0113313	0.125371	E14<P0<P0Tsc1
794	ENSMUSG00000035914	Cd276	3.67901	3.83655	4.02718	3.84758	4.09026	4.62675	4.2784	4.3318	5.11936	5.3865	4.7843	5.5088	5.19974	-1.39883	0.0376624	0.33709	-2.55294	0.000365631	0.0079232	-1.82505	0.00627232	0.0922019	E14<P0<P0Tsc1
795	ENSMUSG00000044795	Cyb5d1	3.6148	4.09981	3.2805	3.66504	3.82702	4.36464	3.91054	4.03407	4.47639	5.31836	4.73316	5.0799	4.90195	-1.29148	0.218816	0.824746	-2.35694	0.00360126	0.0271703	-1.82498	0.0106478	0.121641	E14<P0<P0Tsc1
796	ENSMUSG00000029407	Uso1	3.52256	2.33067	2.29687	2.7167	4.50455	3.32238	3.3991	3.74201	4.6545	4.8941	4.10638	4.78044	4.60886	-2.03539	0.0927015	0.530266	-3.71189	0.00176819	0.0178234	-1.82368	0.0458482	0.274026	E14<P0<P0Tsc1
797	ENSMUSG00000048537	Phldb1	2.17032	1.79141	1.52808	1.82994	2.28417	2.68348	2.18915	2.3856	3.46959	3.58439	2.9996	2.94725	3.25021	-1.46984	0.0515677	0.392791	-2.67636	0.000698285	0.0108665	-1.82085	0.00620986	0.0917591	E14<P0<P0Tsc1
798	ENSMUSG00000031161	Hdac6	4.05034	3.11293	3.05814	3.40714	4.2385	4.93379	4.13302	4.4351	5.57736	5.59611	4.90956	5.11508	5.29953	-2.03915	0.0371172	0.334141	-3.7125	0.000768764	0.0113259	-1.82061	0.0173326	0.159131	E14<P0<P0Tsc1
799	ENSMUSG00000039901	9130011E15Rik	2.77286	2.60457	1.91323	2.43022	3.52067	2.02098	3.12701	2.88955	3.85277	3.94245	3.38996	3.82781	3.75324	-1.37491	0.36792	1	-2.5019	0.00144301	0.0161071	-1.81969	0.0561152	0.306769	E14<P0<P0Tsc1
800	ENSMUSG00000029804	Herc3	1.03203	0.176737	0.9452	0.717989	1.00645	1.90042	1.5735	1.49346	2.60864	2.63884	1.54174	2.63733	2.35664	-1.71175	0.0698976	0.460309	-3.11374	0.00357222	0.0270368	-1.81904	0.0499799	0.287644	E14<P0<P0Tsc1
801	ENSMUSG00000016024	Lbp	2.51483	3.09483	3.26249	2.95738	3.96184	5.7075	6.00913	5.22616	7.02983	6.17503	6.30952	4.84267	6.08926	-4.81913	0.0128432	0.203824	-8.76576	0.00085801	0.0119866	-1.81895	0.255888	0.717982	E14<P0<P0Tsc1
802	ENSMUSG00000021451	Sema4d	1.81299	1.37591	1.4583	1.54907	2.34435	3.1459	1.84048	2.44357	3.74345	3.60226	2.70505	3.16194	3.30318	-1.85897	0.0555784	0.407513	-3.37317	0.000618706	0.0102138	-1.81454	0.0659036	0.336423	E14<P0<P0Tsc1
803	ENSMUSG00000054942	Fam73a	1.75101	2.40449	2.40843	2.18798	2.78106	2.40998	2.216	2.46901	3.25527	3.61827	2.98671	3.45419	3.32861	-1.21506	0.309216	0.978089	-2.20477	0.00205789	0.0194645	-1.81453	0.00447241	0.0785923	E14<P0<P0Tsc1
804	ENSMUSG00000040648	Ppip5k2	3.59379	2.29587	3.0051	2.96492	3.3455	3.87876	2.70776	3.31068	4.10368	4.54451	3.56757	4.46426	4.17	-1.27081	0.478101	1	-2.3055	0.0171845	0.0781679	-1.81419	0.0498566	0.287148	E14<P0<P0Tsc1
805	ENSMUSG00000048572	Tmem252	0.933577	1.20798	1.21347	1.11834	0.550971	1.38815	2.25468	1.39794	2.22494	2.48544	2.09618	2.22072	2.25682	-1.21385	0.559054	1	-2.20148	6.14449e-05	0.0042501	-1.81363	0.0663421	0.337934	E14<P0<P0Tsc1
806	ENSMUSG00000037513	Samd4b	3.75674	3.43043	3.42126	3.53614	3.79059	4.71613	3.69573	4.06749	4.89919	5.10247	4.93389	4.76602	4.92539	-1.44528	0.145767	0.664812	-2.61943	1.87631e-05	0.00301893	-1.81241	0.01611	0.152423	E14<P0<P0Tsc1
807	ENSMUSG00000015766	Eps8	0.666721	0.590488	0.514304	0.590504	2.02464	2.78102	0.612602	1.80608	3.13218	3.18045	2.27074	2.07194	2.66383	-2.32234	0.084563	0.505356	-4.20855	0.000507272	0.00926243	-1.8122	0.184162	0.606545	E14<P0<P0Tsc1
808	ENSMUSG00000037621	Atoh8	2.21217	2.53752	2.38874	2.37948	3.26563	2.79286	2.4378	2.83209	3.81816	4.16205	3.36975	3.40814	3.68952	-1.36852	0.11041	0.577021	-2.47949	0.000835511	0.0118486	-1.81181	0.0197403	0.171529	E14<P0<P0Tsc1
809	ENSMUSG00000022973	Synj1	0.896065	1.3095	0.624038	0.9432	1.78158	1.24068	0.957046	1.32644	1.82846	2.19471	2.12181	2.58976	2.18369	-1.30426	0.232755	0.853709	-2.36278	0.00150626	0.016342	-1.81158	0.0139865	0.140603	E14<P0<P0Tsc1
810	ENSMUSG00000021754	Map3k1	1.7107	1.76788	1.75458	1.74439	2.20021	2.03161	2.25273	2.16152	3.21009	3.25471	2.77451	2.83533	3.01866	-1.33527	0.00316495	0.124056	-2.41877	8.19677e-05	0.00464913	-1.81145	0.00107403	0.0438471	E14<P0<P0Tsc1
811	ENSMUSG00000026113	Inpp4a	0.812535	0.631281	1.09535	0.846389	1.46027	1.21765	1.50357	1.39383	2.19627	2.53377	2.35152	1.91305	2.24865	-1.46149	0.0152416	0.219052	-2.64316	0.000195898	0.00611734	-1.80853	0.00170314	0.0521845	E14<P0<P0Tsc1
812	ENSMUSG00000032637	Atxn2l	4.08931	4.07001	3.66496	3.94143	4.24987	4.76099	3.96759	4.32615	5.19642	5.35514	5.14773	5.02077	5.18002	-1.30561	0.17681	0.734106	-2.35968	7.69623e-05	0.00462162	-1.80734	0.00445378	0.0784118	E14<P0<P0Tsc1
813	ENSMUSG00000033059	Pygb	4.96519	4.28488	3.92294	4.391	5.22538	4.84691	4.83842	4.97024	5.70013	5.99499	5.78647	5.81475	5.82409	-1.49406	0.109108	0.573314	-2.70023	0.000979622	0.0128927	-1.80732	0.000416434	0.0305654	E14<P0<P0Tsc1
814	ENSMUSG00000038563	Eftud1	2.91995	2.23895	3.1255	2.76147	3.87527	2.69485	2.71433	3.09482	3.70784	4.06165	3.80363	4.21301	3.94653	-1.25994	0.466389	1	-2.27374	0.0024744	0.0216795	-1.80464	0.0381345	0.246843	E14<P0<P0Tsc1
815	ENSMUSG00000034685	Fam171a2	2.96477	2.91274	2.36999	2.74917	3.56139	3.4313	3.35838	3.45036	4.34445	4.67795	4.07787	4.10575	4.3015	-1.62585	0.0121732	0.200319	-2.93292	0.000284984	0.00709278	-1.80394	0.00171317	0.052217	E14<P0<P0Tsc1
816	ENSMUSG00000021357	Exoc2	2.79883	2.38	1.55462	2.24448	3.88028	2.40487	3.39657	3.22724	4.08142	4.26983	3.64686	4.31461	4.07818	-1.97624	0.109345	0.574071	-3.56449	0.00119542	0.0144738	-1.80367	0.0600574	0.318139	E14<P0<P0Tsc1
817	ENSMUSG00000000555	Itga5	2.94293	1.9773	1.87325	2.2645	3.11601	3.35318	3.29368	3.25429	4.19334	4.16378	3.99171	4.06896	4.10445	-1.9859	0.0245955	0.272379	-3.57998	0.000401039	0.00828596	-1.8027	4.30972e-05	0.0166926	E14<P0<P0Tsc1
818	ENSMUSG00000034245	Hdac11	2.13326	1.20629	1.38144	1.57367	2.48871	1.72027	2.27529	2.16142	3.20899	3.35885	2.64907	2.82354	3.01011	-1.50291	0.132513	0.631796	-2.70654	0.00204037	0.0194114	-1.80087	0.0143619	0.142588	E14<P0<P0Tsc1
819	ENSMUSG00000055745	Ldoc1l	3.30079	2.34304	2.12094	2.58826	2.87921	3.90318	3.79665	3.52635	4.20051	4.58712	4.16528	4.54681	4.37493	-1.91599	0.0828386	0.500743	-3.45019	0.000941062	0.0126726	-1.80073	0.0214591	0.180198	E14<P0<P0Tsc1
820	ENSMUSG00000030319	Cand2	3.95658	2.66705	3.29693	3.30685	4.40183	3.42554	4.1127	3.98002	4.67096	5.08464	4.69916	4.85933	4.82852	-1.59457	0.170715	0.719155	-2.87124	0.00219823	0.020261	-1.80063	0.0130159	0.136116	E14<P0<P0Tsc1
821	ENSMUSG00000045691	Thtpa	3.50806	2.96515	3.43346	3.30222	3.37138	4.11645	3.85597	3.78126	4.70288	4.89614	4.21336	4.70524	4.62941	-1.39382	0.113631	0.584684	-2.50912	0.000597248	0.0100156	-1.80018	0.0100844	0.118228	E14<P0<P0Tsc1
822	ENSMUSG00000058402	Zfp420	1.81356	1.25152	1.41982	1.49497	2.23447	1.04232	2.13697	1.80459	2.36889	2.49461	2.67995	3.06713	2.65264	-1.23938	0.444641	1	-2.23098	0.00136023	0.0156059	-1.80007	0.0437526	0.266663	E14<P0<P0Tsc1
823	ENSMUSG00000027665	Pik3ca	2.31192	2.83972	2.08609	2.41258	2.63626	3.02016	2.79997	2.8188	3.56736	4.00699	3.3395	3.75092	3.66619	-1.32521	0.133093	0.633488	-2.38438	0.00146494	0.0161655	-1.79925	0.00294285	0.0661623	E14<P0<P0Tsc1
824	ENSMUSG00000066043	Phactr4	2.3014	2.06892	1.75804	2.04278	2.50153	2.78231	1.98329	2.42238	3.32746	3.33328	3.14399	3.27396	3.26967	-1.30097	0.196785	0.779441	-2.34061	8.08741e-05	0.00464173	-1.79912	0.0038464	0.0731643	E14<P0<P0Tsc1
825	ENSMUSG00000034522	Zfp395	3.34948	3.23152	3.64892	3.40997	3.47949	4.09566	3.89143	3.8222	3.87018	4.62761	5.48879	4.68857	4.66879	-1.33074	0.0954656	0.538325	-2.39299	0.0136185	0.0659377	-1.79824	0.0678042	0.342435	E14<P0<P0Tsc1
826	ENSMUSG00000053985	Zfp14	1.58813	1.05326	0.149708	0.930368	2.62538	0.0961925	2.29254	1.67137	2.244	2.47854	2.51323	2.83081	2.51665	-1.67134	0.395682	1	-3.00274	0.00348191	0.0266265	-1.79661	0.218422	0.663922	E14<P0<P0Tsc1
827	ENSMUSG00000028152	Tspan5	2.64295	2.45523	1.82647	2.30822	2.89307	3.52363	3.06535	3.16068	4.01886	4.39512	3.84691	3.76021	4.00528	-1.80559	0.0282072	0.290715	-3.24239	0.000386173	0.00811526	-1.79576	0.00684447	0.0965663	E14<P0<P0Tsc1
828	ENSMUSG00000048218	Amigo2	1.05325	0.0395713	0.263358	0.45206	1.40943	2.18211	1.86266	1.81807	3.10135	3.23228	1.76444	2.55159	2.66241	-2.57756	0.0100652	0.185641	-4.62789	0.00194445	0.0189229	-1.79545	0.0772006	0.368759	E14<P0<P0Tsc1
829	ENSMUSG00000025764	Phf17	2.65104	2.22764	1.41477	2.09782	2.92547	2.57143	2.32177	2.60622	3.70114	3.84737	2.82221	3.42806	3.44969	-1.42247	0.217672	0.822385	-2.55243	0.00998933	0.0534132	-1.79436	0.0229027	0.187197	E14<P0<P0Tsc1
830	ENSMUSG00000038578	Susd1	1.34781	1.31046	0.887232	1.18183	1.45689	2.14579	1.74113	1.78127	2.58082	2.76291	2.24112	2.9117	2.62414	-1.51513	0.0449591	0.36793	-2.71756	0.000276559	0.00701324	-1.79362	0.00836064	0.106479	E14<P0<P0Tsc1
831	ENSMUSG00000060548	Tnfrsf19	2.55567	2.02557	2.3892	2.32348	4.28858	4.384	3.77307	4.14855	4.96765	5.45276	4.45008	5.09062	4.99027	-3.54324	0.000425686	0.0761981	-6.35017	3.82808e-05	0.00364975	-1.79219	0.0194474	0.170259	E14<P0<P0Tsc1
832	ENSMUSG00000038145	Snrk	3.98537	4.24829	3.37413	3.86926	4.60072	4.31719	4.70283	4.54025	5.54091	5.55471	5.10965	5.3214	5.38167	-1.59216	0.0468745	0.374634	-2.85286	0.000528022	0.00948368	-1.79182	0.00119078	0.0458925	E14<P0<P0Tsc1
833	ENSMUSG00000001052	Sec24b	2.6182	3.37318	2.99139	2.99426	3.60798	3.84486	3.37193	3.60826	4.55192	4.80781	3.99931	4.43906	4.44953	-1.5305	0.0462109	0.373474	-2.74208	0.000984617	0.0129058	-1.79162	0.00709998	0.0983047	E14<P0<P0Tsc1
834	ENSMUSG00000003316	Glg1	5.87505	5.17868	4.9447	5.33281	5.68232	6.09022	6.13595	5.9695	6.81463	6.8761	6.64193	6.90956	6.81055	-1.55476	0.0741617	0.475377	-2.78514	0.000529659	0.00948368	-1.79136	0.000659159	0.0365853	E14<P0<P0Tsc1
835	ENSMUSG00000039497	Dse	0.856362	0.360806	0.597969	0.605045	1.6172	2.05059	2.48045	2.04941	2.72554	3.12952	2.27245	3.43162	2.88978	-2.72144	0.00249519	0.114479	-4.87276	0.000208147	0.00627376	-1.79051	0.0436524	0.266158	E14<P0<P0Tsc1
836	ENSMUSG00000026494	Kif26b	2.59082	2.80456	2.09122	2.49553	3.44073	4.25167	2.51469	3.40236	4.4433	4.6358	3.92097	3.96871	4.24219	-1.87492	0.120414	0.603748	-3.35581	0.000389099	0.00814299	-1.78984	0.0955817	0.415926	E14<P0<P0Tsc1
837	ENSMUSG00000024050	Wiz	5.07221	4.6803	4.29435	4.68228	5.34976	5.25645	4.89289	5.16637	6.14922	6.16694	5.79451	5.90784	6.00463	-1.39869	0.0990902	0.54767	-2.50072	0.00051893	0.00938678	-1.7879	0.00127893	0.0477942	E14<P0<P0Tsc1
838	ENSMUSG00000023008	Fmnl3	2.66782	2.15307	2.44719	2.42269	4.50694	3.21451	3.66671	3.79605	4.39693	5.07987	4.16633	4.89045	4.6334	-2.59073	0.0127901	0.203824	-4.62901	0.000117957	0.00517663	-1.78676	0.0624743	0.325185	E14<P0<P0Tsc1
839	ENSMUSG00000021910	Nisch	6.18478	6.04223	5.64879	5.9586	6.6946	6.53354	6.24444	6.49086	7.30566	7.55974	7.17113	7.27579	7.32808	-1.44619	0.03804	0.338709	-2.58378	0.000100628	0.00495589	-1.7866	0.000873305	0.0406622	E14<P0<P0Tsc1
840	ENSMUSG00000001419	Mef2d	2.1276	2.35303	2.65336	2.378	3.08584	3.54818	2.95056	3.19486	3.8162	4.30461	4.03108	3.97354	4.03136	-1.76157	0.0125467	0.20196	-3.14566	4.59624e-05	0.00395841	-1.78571	0.00329693	0.0685804	E14<P0<P0Tsc1
841	ENSMUSG00000022562	Oplah	1.22788	0.534036	1.93994	1.23396	2.21922	2.15037	2.02699	2.13219	3.01125	3.207	2.75966	2.8951	2.96825	-1.86379	0.0576425	0.413898	-3.32718	0.0016597	0.0172171	-1.78517	0.000341565	0.0294713	E14<P0<P0Tsc1
842	ENSMUSG00000067480		0.443797	0.410153	1.58797	0.813972	1.42036	1.35936	1.62742	1.46905	1.18804	2.18009	3.08332	2.76677	2.30455	-1.5747	0.123447	0.610457	-2.81002	0.0308703	0.119569	-1.78449	0.113371	0.463076	E14<P0<P0Tsc1
843	ENSMUSG00000022100	Xpo7	2.01657	1.03068	1.59118	1.54614	2.11845	1.93855	2.07557	2.04419	2.7265	3.07511	2.74509	2.97178	2.87962	-1.4123	0.116017	0.591459	-2.52009	0.00126386	0.0149245	-1.78439	0.000220425	0.0252966	E14<P0<P0Tsc1
844	ENSMUSG00000090290	Gm17296	1.05464	0.110365	0.536336	0.567114	0.617014	1.78187	1.09692	1.16527	1.78893	2.4952	1.61167	2.10476	2.00014	-1.51378	0.184161	0.751701	-2.70012	0.00266419	0.0225615	-1.7837	0.045002	0.271026	E14<P0<P0Tsc1
845	ENSMUSG00000028127	Abcd3	3.88277	3.84454	3.39243	3.70658	4.45939	4.08884	4.10048	4.21624	5.15882	5.34778	4.53592	5.15862	5.05028	-1.42371	0.0386364	0.341274	-2.53802	0.000951751	0.0127156	-1.78268	0.00782009	0.102806	E14<P0<P0Tsc1
846	ENSMUSG00000029661	Col1a2	1.43296	0.784312	1.00796	1.07508	3.83519	1.69995	0.926005	2.15371	3.57067	3.45572	2.54826	2.37451	2.98729	-2.11204	0.230918	0.849084	-3.76386	0.00169083	0.0173714	-1.7821	0.300858	0.779138	E14<P0<P0Tsc1
847	ENSMUSG00000021608	Lpcat1	4.32391	2.75357	3.82701	3.63483	3.88037	4.35428	4.66935	4.30133	5.00542	5.35594	4.95082	5.22596	5.13453	-1.58722	0.20794	0.803568	-2.82785	0.00613733	0.0380093	-1.78163	0.00636205	0.0929003	E14<P0<P0Tsc1
848	ENSMUSG00000022519	Srl	2.58635	2.76378	2.01962	2.45659	3.10562	3.12228	2.53587	2.92126	3.68319	3.65654	3.58943	4.08825	3.75436	-1.38	0.14215	0.655338	-2.45849	0.000790625	0.0115023	-1.78151	0.00487321	0.0819968	E14<P0<P0Tsc1
849	ENSMUSG00000033039	Micall1	0.662701	1.23354	1.30449	1.06691	1.98862	1.58755	1.07438	1.55018	2.48209	2.73508	2.1442	2.17136	2.38318	-1.39791	0.167963	0.713044	-2.49022	0.000854835	0.0119692	-1.78139	0.0162596	0.15323	E14<P0<P0Tsc1
850	ENSMUSG00000026792	Lrsam1	1.59188	2.22146	1.49538	1.76957	2.23083	2.66959	1.62776	2.17606	3.01866	3.04938	2.65822	3.30732	3.0084	-1.32546	0.2844	0.950053	-2.36006	0.00145574	0.0161471	-1.78056	0.0219283	0.182873	E14<P0<P0Tsc1
851	ENSMUSG00000037795	N4bp2	2.99008	2.62495	2.12782	2.58095	2.94979	3.46545	2.96464	3.12663	3.87107	4.36243	3.66011	3.94115	3.95869	-1.45971	0.101209	0.553099	-2.59861	0.00135852	0.015601	-1.78023	0.00671874	0.0957008	E14<P0<P0Tsc1
852	ENSMUSG00000036104	Rab3gap1	2.10172	1.97183	1.94981	2.00778	2.36835	2.26324	2.92536	2.51898	3.20556	3.49289	3.27352	3.42857	3.35014	-1.42523	0.0455899	0.37105	-2.53564	4.04636e-06	0.00269437	-1.77911	0.0030593	0.0672516	E14<P0<P0Tsc1
853	ENSMUSG00000037890	Wdr19	1.50688	0.682569	1.10589	1.09844	1.71605	2.59475	1.83318	2.04799	2.84549	3.04979	2.49394	3.11375	2.87574	-1.93127	0.0331864	0.315434	-3.42784	0.00026048	0.00679968	-1.77492	0.0184348	0.165103	E14<P0<P0Tsc1
854	ENSMUSG00000026112	Coa5	3.00287	3.0672	3.09987	3.05665	2.68823	3.4119	4.24526	3.44846	4.00803	4.47897	4.04276	4.5743	4.27601	-1.31204	0.375602	1	-2.32845	0.000256499	0.00676414	-1.77467	0.0698845	0.348153	E14<P0<P0Tsc1
855	ENSMUSG00000040624	Plekhg1	0.108491	0.640308	0.553131	0.433977	1.54734	1.42892	0.551667	1.17598	2.31567	2.36546	1.58504	1.74784	2.0035	-1.67249	0.0668184	0.448729	-2.96807	0.000670226	0.0106575	-1.77464	0.0412008	0.257545	E14<P0<P0Tsc1
856	ENSMUSG00000034271	Jdp2	0.851802	0.877385	0.0782011	0.602463	1.19202	2.18289	0.076965	1.15063	1.77109	2.51261	1.99576	1.63228	1.97793	-1.46222	0.395336	1	-2.59453	0.00294211	0.0241111	-1.77437	0.152895	0.548719	E14<P0<P0Tsc1
857	ENSMUSG00000075012	Fjx1	3.13587	3.54655	3.85288	3.51177	4.09146	3.9005	3.50944	3.8338	4.9983	5.07366	4.16211	4.4062	4.66007	-1.25009	0.244032	0.874879	-2.21653	0.00691931	0.0413351	-1.77309	0.0233171	0.189236	E14<P0<P0Tsc1
858	ENSMUSG00000020454	Eif4enif1	4.08579	5.10176	3.55568	4.24774	4.02179	5.24186	4.34714	4.53693	5.33036	5.74069	4.96447	5.41401	5.36238	-1.22195	0.601432	1	-2.16541	0.0267778	0.107898	-1.77209	0.0444747	0.269422	E14<P0<P0Tsc1
859	ENSMUSG00000055296	Tmem245	2.28852	2.67097	0.953336	1.97094	3.46836	3.11824	1.53054	2.70571	3.69748	3.8998	2.9144	3.61245	3.53103	-1.66413	0.34438	0.985199	-2.94872	0.0137776	0.06653	-1.77193	0.154687	0.552205	E14<P0<P0Tsc1
860	ENSMUSG00000032913	Lrig2	1.37901	1.20414	1.54258	1.37524	2.27761	1.90545	1.72651	1.96986	2.85472	2.9444	2.54145	2.83959	2.79504	-1.51007	0.0191611	0.240084	-2.67547	2.37369e-05	0.00317538	-1.77176	0.00195448	0.0547078	E14<P0<P0Tsc1
861	ENSMUSG00000032531	Amotl2	4.0491	4.11416	2.93678	3.70001	4.24863	4.88679	4.06085	4.39876	5.14441	5.39869	4.92923	5.42312	5.22386	-1.62309	0.147208	0.667858	-2.87557	0.0028033	0.023388	-1.77166	0.011244	0.125011	E14<P0<P0Tsc1
862	ENSMUSG00000033697	Arhgap39	1.74315	2.51503	1.33282	1.86367	2.91627	2.07413	2.36265	2.45101	3.29334	3.21924	2.99379	3.59487	3.27531	-1.50248	0.183412	0.75016	-2.6604	0.00292453	0.0239925	-1.77067	0.0118709	0.128702	E14<P0<P0Tsc1
863	ENSMUSG00000078429	Ctdsp2	5.04747	5.05762	4.92537	5.01016	5.18925	6.10842	5.63746	5.64504	6.52209	6.70914	6.14669	6.49886	6.46919	-1.55282	0.0474915	0.376885	-2.74925	3.15406e-05	0.00340244	-1.77049	0.0135918	0.13872	E14<P0<P0Tsc1
864	ENSMUSG00000033808	Tmem87a	3.0137	3.17378	3.22665	3.13805	3.50819	3.36225	4.22384	3.69809	4.71897	4.58383	4.50367	4.28245	4.52223	-1.47432	0.0731137	0.471011	-2.61025	1.70468e-05	0.00294495	-1.77048	0.0107431	0.122295	E14<P0<P0Tsc1
865	ENSMUSG00000032733	Snx33	1.25071	0.918938	1.46356	1.21107	1.58781	1.93154	1.88123	1.80019	2.54886	2.82177	2.50507	2.61731	2.62325	-1.50433	0.0204946	0.249143	-2.6614	6.13033e-05	0.0042501	-1.76916	0.000381139	0.0300194	E14<P0<P0Tsc1
866	ENSMUSG00000031706	Rfx1	1.94391	2.21001	2.19921	2.11771	2.39463	2.79526	2.74604	2.64531	3.43387	3.59859	3.34784	3.49224	3.46814	-1.44153	0.0146201	0.215415	-2.54987	5.88823e-06	0.0027642	-1.76886	0.00038804	0.0301189	E14<P0<P0Tsc1
867	ENSMUSG00000035666	Gtf3c4	3.16121	2.13589	2.72884	2.67531	3.10579	3.18656	2.91521	3.06919	3.73103	4.28741	3.55319	3.99538	3.89175	-1.31392	0.215083	0.81833	-2.32373	0.00501185	0.0334404	-1.76855	0.00428703	0.0765876	E14<P0<P0Tsc1
868	ENSMUSG00000032536	Trak1	2.29094	2.79363	0.853738	1.97944	2.65707	3.05068	1.84683	2.51819	3.41791	3.7598	3.05111	3.13393	3.34069	-1.45272	0.414753	1	-2.56908	0.0274972	0.109962	-1.76846	0.0421675	0.261081	E14<P0<P0Tsc1
869	ENSMUSG00000005893	Nr2c2	2.2972	2.53267	2.79926	2.54304	2.62346	3.50427	3.51279	3.2135	4.31671	4.31249	3.62972	3.88358	4.03563	-1.59158	0.0723964	0.468422	-2.81393	0.000400447	0.00828596	-1.76801	0.0293654	0.213445	E14<P0<P0Tsc1
870	ENSMUSG00000022412	Smcr7l	2.71294	2.46417	2.36477	2.51396	2.67038	3.4132	2.7733	2.95229	3.80235	3.90074	3.59311	3.80021	3.7741	-1.35503	0.116075	0.59161	-2.39519	2.35955e-05	0.00317538	-1.76763	0.00513611	0.0842112	E14<P0<P0Tsc1
871	ENSMUSG00000019996	Map7	0.8532	1.69435	1.58094	1.37616	1.2201	2.93535	1.90218	2.01921	3.12815	3.45674	1.75909	3.01638	2.84009	-1.56162	0.256892	0.90047	-2.75859	0.0163607	0.0756194	-1.76649	0.185904	0.609826	E14<P0<P0Tsc1
872	ENSMUSG00000028397	Kdm4c	2.17624	1.03076	1.34888	1.51863	0.855876	2.56277	2.6187	2.01245	2.83617	3.05021	2.28293	3.16358	2.83322	-1.40817	0.446608	1	-2.48733	0.00736394	0.0431604	-1.76635	0.142359	0.52645	E14<P0<P0Tsc1
873	ENSMUSG00000029060	Mib2	3.73413	3.34589	3.3396	3.4732	4.67834	3.30595	3.74881	3.91103	4.54491	4.90976	4.67837	4.79321	4.73156	-1.35456	0.301575	0.974158	-2.39223	7.37762e-05	0.00454479	-1.76605	0.0420166	0.260593	E14<P0<P0Tsc1
874	ENSMUSG00000035047	Kri1	2.56476	1.9888	2.11479	2.22279	2.57222	2.76999	2.95146	2.76456	3.37608	3.76002	3.61846	3.58223	3.5842	-1.45576	0.0352309	0.325934	-2.56937	0.000134099	0.00536882	-1.76497	0.000553662	0.0341069	E14<P0<P0Tsc1
875	ENSMUSG00000053950	Adnp2	2.29357	2.39746	1.89527	2.19544	2.9007	2.06248	3.21967	2.72762	3.62292	4.08043	2.86495	3.62047	3.54719	-1.44611	0.176545	0.733594	-2.55222	0.00358423	0.0270881	-1.76488	0.0723211	0.355705	E14<P0<P0Tsc1
876	ENSMUSG00000053819	Camk2d	0.479057	0.166603	0.32484	0.3235	3.1099	0.547398	2.55931	2.0722	2.66917	3.44676	2.53334	2.91419	2.89087	-3.36056	0.05353	0.399303	-5.92726	2.58914e-05	0.00324351	-1.76377	0.240414	0.695886	E14<P0<P0Tsc1
877	ENSMUSG00000022195	6030458C11Rik	2.47927	3.12801	1.66287	2.42338	3.00833	2.09933	3.03895	2.71554	3.54226	3.74203	3.24374	3.60467	3.53317	-1.22447	0.559681	1	-2.15815	0.0169636	0.0775581	-1.76252	0.0201457	0.173447	E14<P0<P0Tsc1
878	ENSMUSG00000028583	Pdpn	3.14033	3.22734	3.1518	3.17316	3.58642	4.44248	4.25113	4.09334	5.26735	5.01591	4.19908	5.16141	4.91094	-1.89236	0.0113274	0.19424	-3.33522	0.000530103	0.00948368	-1.76247	0.0465048	0.27595	E14<P0<P0Tsc1
879	ENSMUSG00000079301	Hmgcs1	4.17527	3.89757	3.49765	3.85683	4.08771	3.77272	4.52481	4.12841	5.13921	5.19836	4.24179	5.19976	4.94478	-1.20713	0.352935	0.991806	-2.12572	0.00970543	0.0523906	-1.76097	0.0354277	0.236568	E14<P0<P0Tsc1
880	ENSMUSG00000079828	Hmgcs1	4.17527	3.89757	3.49765	3.85683	4.08771	3.77272	4.52481	4.12841	5.13921	5.19836	4.24179	5.19976	4.94478	-1.20713	0.352935	0.991806	-2.12572	0.00970543	0.0523906	-1.76097	0.0354277	0.236568	E14<P0<P0Tsc1
881	ENSMUSG00000025795	Rassf3	0.570611	1.17778	0.799338	0.849242	1.1209	2.56215	1.86257	1.84854	3.02165	2.81403	2.05611	2.76773	2.66488	-1.99902	0.0559697	0.409357	-3.52015	0.000427601	0.00846623	-1.76093	0.0801423	0.376484	E14<P0<P0Tsc1
882	ENSMUSG00000071847	Apcdd1	0.760057	0.0605905	1.41503	0.745226	2.53319	2.64308	2.39738	2.52455	3.57748	3.70031	3.062	3.02315	3.34073	-3.43265	0.00398777	0.131394	-6.04402	0.000286385	0.00711621	-1.76074	0.00596866	0.0903051	E14<P0<P0Tsc1
883	ENSMUSG00000040146	Rgl3	1.91266	1.93611	1.13745	1.66207	0.863364	2.03703	3.14439	2.01493	2.8301	2.59237	2.88487	3.01688	2.83105	-1.27709	0.600236	1	-2.24853	0.0018071	0.0181272	-1.76067	0.159469	0.562056	E14<P0<P0Tsc1
884	ENSMUSG00000020015	Cdk17	2.49646	2.92378	2.49428	2.63818	3.1802	2.49898	3.0252	2.90146	3.79115	3.75433	3.37978	3.94395	3.7173	-1.20021	0.300459	0.972864	-2.11276	0.000688203	0.0107973	-1.76033	0.00715564	0.0986843	E14<P0<P0Tsc1
885	ENSMUSG00000031835	Mbtps1	5.45327	5.67144	5.08827	5.40433	5.84985	6.38905	5.91948	6.05279	6.94928	7.13325	6.45242	6.92948	6.86611	-1.5675	0.030994	0.3041	-2.75448	0.000348041	0.00774721	-1.75724	0.00719654	0.0987745	E14<P0<P0Tsc1
886	ENSMUSG00000042605	Atxn2	4.81114	4.82093	4.12252	4.58486	4.95364	5.50081	4.77582	5.07675	5.81219	5.98271	5.85101	5.91369	5.8899	-1.40629	0.146199	0.665452	-2.4709	0.000347384	0.00774721	-1.75704	0.00329777	0.0685804	E14<P0<P0Tsc1
887	ENSMUSG00000052105	Soga2	1.23876	2.25693	1.04767	1.51445	2.11306	2.0309	1.82281	1.98892	3.33778	2.9446	2.4335	2.49233	2.80205	-1.38941	0.227624	0.842672	-2.44122	0.011974	0.0603293	-1.75702	0.0141922	0.141451	E14<P0<P0Tsc1
888	ENSMUSG00000032855	Pkd1	1.46587	2.01945	1.73196	1.73909	1.77716	3.06262	2.77063	2.5368	3.50776	3.73633	3.16346	2.99158	3.34978	-1.73834	0.0872019	0.513988	-3.05398	0.000295287	0.00719321	-1.75683	0.057113	0.309571	E14<P0<P0Tsc1
889	ENSMUSG00000021733	Slc4a7	1.66076	1.54528	1.79281	1.66628	1.9734	2.5885	2.89657	2.48616	2.95594	3.33336	3.36019	3.54638	3.29897	-1.76525	0.0229113	0.263352	-3.1009	2.80142e-05	0.00326702	-1.75663	0.0163727	0.153977	E14<P0<P0Tsc1
890	ENSMUSG00000029173	Sepsecs	0.962261	2.56532	1.20102	1.5762	2.60877	1.52283	2.21075	2.11412	3.0806	2.79077	2.7793	3.05298	2.92591	-1.45188	0.354337	0.992488	-2.54861	0.0128925	0.0634416	-1.75539	0.0196369	0.171062	E14<P0<P0Tsc1
891	ENSMUSG00000002948	Map2k7	4.03468	3.62529	4.15612	3.9387	4.59397	4.41664	4.65313	4.55458	5.30134	5.41595	5.22449	5.52331	5.36627	-1.5325	0.0128647	0.203901	-2.68994	5.50242e-05	0.0041279	-1.75526	0.000138021	0.0231621	E14<P0<P0Tsc1
892	ENSMUSG00000002957	Ap2a2	4.52725	4.18691	3.1671	3.96042	4.50985	4.80773	4.84771	4.72176	5.31052	5.76359	5.36233	5.69451	5.53274	-1.69507	0.0996819	0.54911	-2.97382	0.00314122	0.0250473	-1.75439	0.00167145	0.051776	E14<P0<P0Tsc1
893	ENSMUSG00000031295	Phka2	1.34039	0.854374	1.42535	1.20671	1.64604	2.41317	1.85524	1.97148	2.64579	3.04587	2.44615	2.99165	2.78237	-1.69911	0.0326887	0.313007	-2.98072	0.000240321	0.00660811	-1.75428	0.0131439	0.136577	E14<P0<P0Tsc1
894	ENSMUSG00000020841	Cpd	2.79894	3.18723	2.43205	2.80607	3.7226	3.54883	3.17437	3.48193	4.29762	4.74989	3.7518	4.3709	4.29255	-1.59755	0.0400381	0.34752	-2.80205	0.00161449	0.016945	-1.75397	0.0186937	0.1663	E14<P0<P0Tsc1
895	ENSMUSG00000021027	Ralgapa1	1.96699	2.03945	1.79	1.93215	2.49764	2.80849	2.27069	2.52561	3.46368	3.59898	3.11492	3.16682	3.3361	-1.50886	0.0139853	0.211909	-2.64625	5.27584e-05	0.0041018	-1.75381	0.00352146	0.0706252	E14<P0<P0Tsc1
896	ENSMUSG00000020919	Stat5b	2.57157	1.0422	1.28177	1.63184	2.73224	2.66429	2.95213	2.78289	3.41016	3.78593	3.44553	3.7311	3.59318	-2.22074	0.043968	0.363499	-3.89423	0.00184399	0.0183369	-1.75357	0.000685957	0.0370297	E14<P0<P0Tsc1
897	ENSMUSG00000033712	2610301G19Rik	6.07145	4.72443	4.68428	5.16005	5.68463	5.55089	5.96741	5.73431	6.62174	6.65112	6.29809	6.60619	6.54428	-1.48891	0.231294	0.849618	-2.61033	0.00793092	0.0455295	-1.75318	0.000867565	0.0405466	E14<P0<P0Tsc1
898	ENSMUSG00000054321	Taf4b	0.728963	0.433592	0.927953	0.696836	1.72319	0.891629	1.62764	1.41416	2.24388	2.58649	1.72245	2.34283	2.22391	-1.64412	0.0448084	0.367116	-2.88201	0.00046658	0.00881551	-1.75292	0.0275781	0.206609	E14<P0<P0Tsc1
899	ENSMUSG00000047731	Wbp1l	3.59791	3.43687	3.41299	3.48259	4.09517	4.64925	4.61083	4.45175	5.17527	5.59057	4.91277	5.36471	5.26083	-1.9577	0.00247714	0.114063	-3.43008	3.15701e-05	0.00340244	-1.75209	0.00791513	0.103768	E14<P0<P0Tsc1
900	ENSMUSG00000034908	Sidt2	4.0584	1.78212	3.87941	3.23997	4.85753	5.06785	4.67133	4.86557	5.88422	5.98391	5.22935	5.60063	5.67453	-3.08569	0.0560742	0.409501	-5.40596	0.00555606	0.0356587	-1.75194	0.00724506	0.0989391	E14<P0<P0Tsc1
901	ENSMUSG00000028108	Ecm1	0.66305	0.0205508	0.270143	0.317915	2.33424	1.10837	0.21436	1.21899	2.75397	2.5986	1.76553	0.980282	2.0246	-1.86746	0.175671	0.731337	-3.26409	0.00981003	0.0527915	-1.74788	0.255125	0.716646	E14<P0<P0Tsc1
902	ENSMUSG00000074676	Foxs1	0.0236034	0	0.024628	0.0160771	1.53223	1.887	0	1.13974	2.19288	1.87056	1.74816	1.96901	1.94515	-2.179	0.0809635	0.496296	-3.80811	1.53987e-06	0.00222278	-1.74764	0.124108	0.486842	E14<P0<P0Tsc1
903	ENSMUSG00000035248	Zcchc6	2.82058	2.45433	2.14053	2.47181	2.91194	3.04123	2.46659	2.80659	3.44473	3.8808	3.52671	3.59519	3.61186	-1.26118	0.21871	0.824449	-2.20388	0.000739333	0.0111408	-1.74747	0.00312754	0.0676653	E14<P0<P0Tsc1
904	ENSMUSG00000031365	Zfp275	1.19595	0.747522	1.3164	1.08662	1.85436	1.46358	1.68728	1.66841	2.39745	2.61717	2.18379	2.69032	2.47218	-1.4967	0.0277927	0.289294	-2.61274	0.000248157	0.00668062	-1.74567	0.00190689	0.0541584	E14<P0<P0Tsc1
905	ENSMUSG00000018428	Akap1	3.32438	2.74622	2.6931	2.92123	4.49533	3.54645	3.65627	3.89935	4.71859	5.01744	4.17574	4.89833	4.70253	-1.96989	0.0292649	0.295463	-3.43734	0.000377927	0.00804289	-1.74494	0.038085	0.24676	E14<P0<P0Tsc1
906	ENSMUSG00000041040	Fam117b	2.56268	1.90326	2.3647	2.27688	2.46211	2.99307	2.34512	2.6001	3.37597	3.71411	3.19761	3.32395	3.40291	-1.25112	0.256811	0.900395	-2.18257	0.00102033	0.0131898	-1.74449	0.00609441	0.0911605	E14<P0<P0Tsc1
907	ENSMUSG00000002028	Mll1	1.23496	1.07714	1.05023	1.12077	1.71004	2.11812	1.53107	1.78641	2.55473	2.67816	2.46919	2.65011	2.58805	-1.58627	0.0109863	0.192015	-2.76499	1.0185e-06	0.00197245	-1.74308	0.00145539	0.0493611	E14<P0<P0Tsc1
908	ENSMUSG00000032252	Glce	2.06767	1.63301	0.877791	1.52616	2.32647	2.10271	2.05079	2.15999	2.93244	3.37351	2.30304	3.23729	2.96157	-1.55169	0.105152	0.562651	-2.7046	0.00762766	0.0443185	-1.74301	0.0230493	0.187999	E14<P0<P0Tsc1
909	ENSMUSG00000024942	Capn1	1.84182	2.10893	0.957021	1.63593	1.98145	2.55537	1.80231	2.11304	3.69756	3.14077	2.33546	2.4846	2.9146	-1.39196	0.255858	0.898607	-2.42616	0.0238464	0.0994086	-1.74298	0.0787072	0.372425	E14<P0<P0Tsc1
910	ENSMUSG00000021054	Sgpp1	1.77401	1.68015	0.921544	1.45857	0.0950539	2.84271	2.86522	1.93433	2.85705	3.33236	1.89954	2.85281	2.73544	-1.39065	0.600684	1	-2.42312	0.0151365	0.0714425	-1.74244	0.336841	0.824099	E14<P0<P0Tsc1
911	ENSMUSG00000020520	Galnt10	3.05817	2.94997	2.46829	2.82548	3.54611	3.27342	2.75588	3.19181	4.11428	4.52109	3.71337	3.62225	3.99275	-1.28907	0.226433	0.840241	-2.24586	0.00408673	0.0293887	-1.74224	0.0300567	0.21559	E14<P0<P0Tsc1
912	ENSMUSG00000038366	Lasp1	4.17108	3.57261	3.6333	3.79233	4.4747	4.88306	4.30036	4.55271	5.41011	5.57971	5.18234	5.24079	5.35324	-1.69393	0.0221505	0.258965	-2.95039	0.000103502	0.00498406	-1.74174	0.00285877	0.0656507	E14<P0<P0Tsc1
913	ENSMUSG00000041488	Stx3	1.1708	2.12471	0.988099	1.42787	1.9285	2.62081	2.57437	2.37456	3.42296	3.75708	2.41732	3.10019	3.17439	-1.92745	0.0518149	0.394015	-3.35548	0.00490298	0.0330125	-1.74089	0.0627538	0.326	E14<P0<P0Tsc1
914	ENSMUSG00000022887	Masp1	3.00965	1.66997	1.62017	2.09993	3.22925	3.35908	1.96366	2.85066	3.62337	4.28311	2.93506	3.75931	3.65021	-1.68264	0.242534	0.871341	-2.92874	0.0140189	0.0673264	-1.74056	0.126036	0.49093	E14<P0<P0Tsc1
915	ENSMUSG00000004933	Matk	1.78363	1.33667	2.3567	1.82567	1.70006	2.39167	2.84689	2.31287	3.32508	3.38353	2.82202	2.91804	3.11217	-1.40173	0.275531	0.934298	-2.43935	0.00305957	0.0246692	-1.74025	0.0354934	0.236719	E14<P0<P0Tsc1
916	ENSMUSG00000041957	Pkp2	1.41134	1.63705	0.464489	1.17096	1.76459	1.23112	1.75481	1.58351	2.69578	2.44512	2.19033	2.19737	2.38215	-1.33103	0.30174	0.974158	-2.31528	0.00679976	0.0408455	-1.73946	0.00537014	0.0859499	E14<P0<P0Tsc1
917	ENSMUSG00000013275	Slc41a1	2.25783	1.86609	1.87783	2.00058	3.13407	2.51475	3.03238	2.89373	3.59735	3.77955	3.23804	4.15026	3.6913	-1.85723	0.00801336	0.171007	-3.22818	0.000280679	0.00703081	-1.73817	0.0192912	0.169528	E14<P0<P0Tsc1
918	ENSMUSG00000034135	Sik3	3.44502	3.4855	2.65508	3.1952	3.89384	3.88391	2.90442	3.56072	4.05849	4.45096	4.41967	4.49892	4.35701	-1.28835	0.380864	1	-2.23738	0.00238589	0.021244	-1.73663	0.0265243	0.202285	E14<P0<P0Tsc1
919	ENSMUSG00000047514	Tspyl1	4.26609	3.85871	3.64406	3.92295	4.70608	4.14039	4.385	4.41049	5.00471	5.32065	5.21637	5.28176	5.20587	-1.40205	0.080257	0.493788	-2.43331	0.000188624	0.00602944	-1.73554	0.00173937	0.0526329	E14<P0<P0Tsc1
920	ENSMUSG00000015647	Lama5	0.519779	1.48023	0.467194	0.822402	2.19356	2.83192	2.3468	2.45743	4.19802	3.60058	2.39258	2.81906	3.25256	-3.10593	0.00481985	0.141966	-5.38953	0.00262079	0.0223283	-1.73524	0.131533	0.503358	E14<P0<P0Tsc1
921	ENSMUSG00000037321	Tap1	0.665425	0.038385	0.761222	0.488344	0.878068	2.73471	1.82148	1.81142	2.83785	2.94092	2.30633	2.3403	2.60635	-2.50199	0.0507789	0.389464	-4.34093	0.00012789	0.00526968	-1.73499	0.123171	0.484807	E14<P0<P0Tsc1
922	ENSMUSG00000037622	Wdtc1	0.917103	0.923372	1.21974	1.02007	1.73952	1.37449	1.6603	1.59144	2.46213	2.48873	2.21179	2.3827	2.38634	-1.48593	0.00974581	0.183622	-2.57802	1.20754e-05	0.00291114	-1.73496	0.000398491	0.0301189	E14<P0<P0Tsc1
923	ENSMUSG00000021003	Galc	1.90278	1.50112	1.16637	1.52342	1.77995	2.50836	2.12262	2.13698	3.19139	3.14876	2.63761	2.74881	2.93164	-1.53002	0.0719494	0.466602	-2.65409	0.000672076	0.0106576	-1.73467	0.011333	0.125371	E14<P0<P0Tsc1
924	ENSMUSG00000039089	L3mbtl3	1.42037	2.38879	1.55248	1.78721	2.12682	2.26433	2.32705	2.2394	2.94208	2.88523	3.04426	3.26393	3.03388	-1.36812	0.16518	0.707039	-2.37292	0.00227609	0.0206945	-1.73444	0.000282633	0.0277086	E14<P0<P0Tsc1
925	ENSMUSG00000040820	Hlcs	1.77066	1.91507	1.27411	1.65328	2.16194	2.25207	1.88789	2.10063	3.08037	3.29117	2.47457	2.73212	2.89456	-1.36354	0.0793717	0.491124	-2.36408	0.00219748	0.020261	-1.73378	0.00981373	0.116688	E14<P0<P0Tsc1
926	ENSMUSG00000028364	Tnc	1.58539	2.2406	1.50959	1.77853	3.31121	2.64897	3.24884	3.06967	3.68461	3.93576	3.59866	4.2342	3.86331	-2.44722	0.0058604	0.154365	-4.24211	0.000102628	0.00496104	-1.73344	0.0119874	0.129648	E14<P0<P0Tsc1
927	ENSMUSG00000032086	Bace1	3.21335	2.87096	3.02031	3.03487	4.20413	4.01905	3.80985	4.01101	4.92104	4.99028	4.46491	4.84042	4.80416	-1.96719	0.000982262	0.094891	-3.40886	1.96042e-05	0.00301893	-1.73286	0.00221737	0.0577858	E14<P0<P0Tsc1
928	ENSMUSG00000041225	Arhgap12	2.08177	1.77611	1.8983	1.91873	2.13773	2.24999	3.18285	2.52352	3.28545	3.48573	2.81852	3.67368	3.31584	-1.52076	0.106686	0.567463	-2.63374	0.000521089	0.0094045	-1.73186	0.0480613	0.281677	E14<P0<P0Tsc1
929	ENSMUSG00000022865	Cxadr	3.45578	3.31663	2.7736	3.182	3.6468	3.27367	3.66742	3.5293	4.64503	4.88762	3.5209	4.23167	4.32131	-1.27217	0.178975	0.740217	-2.20274	0.0185515	0.0826578	-1.73148	0.056419	0.307836	E14<P0<P0Tsc1
930	ENSMUSG00000039929	Urb1	0.725873	0.938921	0.406329	0.690374	1.59705	0.972482	0.781086	1.11687	1.80696	2.0507	1.62736	2.15004	1.90877	-1.34397	0.165408	0.707722	-2.32687	0.000411313	0.00837381	-1.73134	0.0131043	0.136415	E14<P0<P0Tsc1
931	ENSMUSG00000034430	Zxdc	3.80858	3.17804	2.0365	3.00771	3.81572	3.68789	3.15572	3.55311	4.29425	4.24654	4.29884	4.53749	4.34428	-1.45943	0.321804	0.978089	-2.5255	0.0150927	0.0712789	-1.73048	0.00360582	0.0712228	E14<P0<P0Tsc1
932	ENSMUSG00000030638	Sh3gl3	3.77067	3.58029	3.75146	3.70081	4.26185	5.26359	5.12269	4.88271	6.02136	5.85986	4.96547	5.84761	5.67357	-2.26875	0.00901487	0.177724	-3.92519	0.000260153	0.00679688	-1.73011	0.0646912	0.332414	E14<P0<P0Tsc1
933	ENSMUSG00000024713	Pcsk5	1.90172	0.902083	1.56434	1.45605	3.04814	3.06313	2.37295	2.82807	3.6293	3.9522	3.35784	3.53296	3.61807	-2.58834	0.00899645	0.177724	-4.47543	0.000151937	0.00560282	-1.72907	0.0115027	0.126556	E14<P0<P0Tsc1
934	ENSMUSG00000029714	Gigyf1	1.21172	1.12047	2.05834	1.46351	2.07293	1.66294	1.76488	1.83358	2.65754	2.97419	2.32731	2.53457	2.6234	-1.29242	0.259141	0.905073	-2.23441	0.00492447	0.0330782	-1.72886	0.00405887	0.075189	E14<P0<P0Tsc1
935	ENSMUSG00000051578	Cmtm4	0.964868	0.956728	0.0249356	0.648844	0.0768904	1.31643	1.50879	0.967371	1.43349	1.94254	1.66062	1.98792	1.75615	-1.24706	0.542404	1	-2.15442	0.00672151	0.0405235	-1.72761	0.0758098	0.36548	E14<P0<P0Tsc1
936	ENSMUSG00000030816	Rnf40	4.16397	3.07901	2.98497	3.40932	4.48983	3.63145	4.36506	4.16211	5.06163	5.07979	4.67106	4.99042	4.95072	-1.68506	0.12844	0.622674	-2.91078	0.00221458	0.0203562	-1.72741	0.0136966	0.139286	E14<P0<P0Tsc1
937	ENSMUSG00000031563	Wwc2	2.68417	2.76325	2.4519	2.63311	3.79772	2.98845	2.73191	3.17269	3.79626	4.3635	3.67475	4.00515	3.95991	-1.45355	0.132576	0.631905	-2.50846	0.000287599	0.00712354	-1.72575	0.0363421	0.240311	E14<P0<P0Tsc1
938	ENSMUSG00000028656	Cap1	5.02169	4.77565	4.15281	4.65005	5.27188	5.1444	4.80728	5.07452	5.91379	6.33906	5.49305	5.69994	5.86146	-1.34208	0.169872	0.71775	-2.31564	0.00450399	0.0313338	-1.72541	0.0122159	0.130976	E14<P0<P0Tsc1
939	ENSMUSG00000068869		1.16683	0.0486038	1.74864	0.988025	0.160164	1.43475	2.75106	1.44866	2.37534	1.81514	1.95898	2.79228	2.23544	-1.37615	0.589455	1	-2.37415	0.0306467	0.11894	-1.72522	0.247428	0.706553	E14<P0<P0Tsc1
940	ENSMUSG00000028766	Alpl	3.93679	2.70642	2.42275	3.02199	3.36665	4.62379	4.01384	4.00143	4.95805	4.87887	4.11001	5.20556	4.78812	-1.9717	0.120945	0.604842	-3.40142	0.00632322	0.0387666	-1.72512	0.0805399	0.377608	E14<P0<P0Tsc1
941	ENSMUSG00000020777	Acox1	3.16459	2.6691	2.96642	2.93337	3.74531	3.8876	3.02691	3.55327	4.35781	4.66444	3.84544	4.49014	4.33946	-1.53677	0.0721371	0.467037	-2.65017	0.000645387	0.0104756	-1.7245	0.02991	0.215232	E14<P0<P0Tsc1
942	ENSMUSG00000029312	Klhl8	2.49852	3.15566	2.66049	2.77156	3.52124	2.90987	3.42576	3.28562	4.16517	4.14819	3.71327	4.25858	4.0713	-1.42807	0.0927592	0.530302	-2.46185	0.000604525	0.0100871	-1.7239	0.00712673	0.098478	E14<P0<P0Tsc1
943	ENSMUSG00000062098	Btbd3	1.94853	1.82869	1.75712	1.84478	2.19184	2.19353	2.22996	2.20511	2.7637	3.27427	2.63831	3.28225	2.98963	-1.28372	0.00383631	0.129896	-2.21123	0.00084022	0.0118615	-1.72252	0.00521616	0.0848886	E14<P0<P0Tsc1
944	ENSMUSG00000019823	Mical1	3.47047	2.88449	2.18152	2.84549	2.90313	3.81919	3.92282	3.54838	4.51917	4.96277	3.72049	4.12726	4.33242	-1.62776	0.171447	0.721312	-2.80292	0.00972116	0.0524317	-1.72195	0.0826984	0.383294	E14<P0<P0Tsc1
945	ENSMUSG00000029122	Evc	3.57981	2.12675	2.15638	2.62098	2.73214	3.44587	2.92451	3.03417	3.69932	4.02912	3.64832	3.89477	3.81788	-1.33163	0.417976	1	-2.29247	0.0185271	0.0825898	-1.72155	0.00610971	0.0911605	E14<P0<P0Tsc1
946	ENSMUSG00000038679	Trps1	1.47371	1.49726	1.31532	1.42876	2.3946	2.67845	1.79072	2.28792	2.9535	3.47144	2.69803	3.15751	3.07012	-1.81398	0.0163287	0.224848	-3.11959	9.7352e-05	0.00495589	-1.71975	0.0259314	0.199878	E14<P0<P0Tsc1
947	ENSMUSG00000042408	Zmym6	0.077288	2.10416	0.44767	0.876371	1.4459	2.22387	1.51436	1.72804	2.09259	2.61712	2.39926	2.93006	2.50976	-1.80459	0.212984	0.813198	-3.1024	0.0178451	0.0803702	-1.71917	0.0269131	0.20377	E14<P0<P0Tsc1
948	ENSMUSG00000029594	Rbm19	2.95035	3.01731	2.29816	2.75527	3.32761	2.73237	3.21276	3.09092	3.99664	3.87555	3.63629	3.98123	3.87243	-1.26194	0.260545	0.907482	-2.16919	0.00124442	0.0148136	-1.71893	0.00342024	0.0697083	E14<P0<P0Tsc1
949	ENSMUSG00000021285	Ppp1r13b	2.08531	1.19939	1.59724	1.62731	3.11222	2.74901	1.51026	2.45716	3.49182	3.75188	2.40503	3.30389	3.23816	-1.7775	0.150159	0.673641	-3.0543	0.00455358	0.0315628	-1.71831	0.157283	0.557256	E14<P0<P0Tsc1
950	ENSMUSG00000040520	Manea	2.10056	1.59216	1.75682	1.81651	2.62062	2.26105	1.54253	2.1414	3.01295	3.11299	2.69027	2.86921	2.92135	-1.25257	0.349612	0.989175	-2.15075	0.000339049	0.00770784	-1.71707	0.0243549	0.193454	E14<P0<P0Tsc1
951	ENSMUSG00000030930	Chst15	0.0712287	1.03505	1.19065	0.765643	1.89594	1.6432	1.27016	1.6031	2.6586	2.7924	2.11479	1.96364	2.38235	-1.7869	0.063596	0.438005	-3.06675	0.00313967	0.0250427	-1.71624	0.0235024	0.189648	E14<P0<P0Tsc1
952	ENSMUSG00000060279	Ap2a1	4.67959	4.17605	4.34683	4.40082	5.28016	4.92519	4.52254	4.9093	5.69944	5.75137	5.57507	5.72656	5.68811	-1.42255	0.0868516	0.5129	-2.44068	4.21968e-05	0.00387985	-1.71571	0.00417968	0.0759217	E14<P0<P0Tsc1
953	ENSMUSG00000022718	Dgcr8	3.33711	3.17166	2.78504	3.09794	3.56708	2.97901	3.65776	3.40128	4.10774	4.27921	3.99123	4.34036	4.17964	-1.234	0.267593	0.919664	-2.11653	0.000386081	0.00811526	-1.71517	0.00562959	0.0883021	E14<P0<P0Tsc1
954	ENSMUSG00000022994	Adcy6	0.914328	1.23428	1.10499	1.08453	1.60522	1.24053	1.48141	1.44239	2.50483	2.43995	2.10122	1.83633	2.22058	-1.28152	0.0454574	0.370377	-2.19779	0.000771652	0.011358	-1.71498	0.00606638	0.09094	E14<P0<P0Tsc1
955	ENSMUSG00000062542	Syt9	0.0330982	1.85996	0.021761	0.638271	1.02487	1.91808	1.42387	1.45561	2.57991	2.70287	1.81028	1.83801	2.23277	-1.76215	0.224679	0.836768	-3.01989	0.0228381	0.0963049	-1.71375	0.0522785	0.294367	E14<P0<P0Tsc1
956	ENSMUSG00000038507	Parp12	2.05013	1.59593	0.0431153	1.22973	2.38243	1.54252	2.64129	2.18874	3.05343	3.38536	2.62554	2.79759	2.96548	-1.94399	0.180005	0.743051	-3.33053	0.0121426	0.0609212	-1.71325	0.0454288	0.272643	E14<P0<P0Tsc1
957	ENSMUSG00000042570	Mier2	3.74531	3.29045	3.74749	3.59442	3.93215	4.18379	3.69517	3.93704	4.67049	4.73708	4.52295	4.92177	4.71307	-1.26806	0.131961	0.631009	-2.17145	0.00026573	0.00687954	-1.71242	0.0015897	0.0510557	E14<P0<P0Tsc1
958	ENSMUSG00000043219	Hoxa6	2.6655	2.6858	1.85679	2.40269	3.65789	3.62874	3.4213	3.56931	4.3473	4.82383	3.97513	4.23427	4.34513	-2.24485	0.00590774	0.15474	-3.84355	0.000428937	0.00847158	-1.71217	0.00829654	0.106167	E14<P0<P0Tsc1
959	ENSMUSG00000034164	Emid1	6.56294	5.79533	6.47988	6.27938	6.88444	7.46565	7.38585	7.24531	8.50632	8.55309	7.31234	7.71155	8.02082	-1.95332	0.016545	0.226469	-3.34369	0.00339327	0.02624	-1.7118	0.0719684	0.354759	E14<P0<P0Tsc1
960	ENSMUSG00000039046	Usp6nl	3.23397	2.79668	1.97847	2.66971	2.82576	3.33831	3.17482	3.11297	3.67915	4.31606	3.56212	3.9954	3.88818	-1.35967	0.268639	0.922229	-2.32701	0.0103377	0.0545698	-1.71145	0.0116612	0.127545	E14<P0<P0Tsc1
961	ENSMUSG00000005802	Slc30a4	0.973394	1.71765	1.49588	1.39564	1.67042	1.90051	2.36294	1.97796	2.6798	3.01685	2.59063	2.72375	2.75276	-1.49725	0.0839672	0.503543	-2.56173	0.000423627	0.00845413	-1.71096	0.00586321	0.0896377	E14<P0<P0Tsc1
962	ENSMUSG00000031555	Adam9	3.14145	2.76251	1.47498	2.45965	2.23261	3.25015	3.43086	2.97121	3.76578	4.19176	3.03866	3.98456	3.74519	-1.42559	0.401912	1	-2.43774	0.032648	0.124677	-1.70998	0.0950068	0.41469	E14<P0<P0Tsc1
963	ENSMUSG00000052296	Ppp6r1	5.15891	4.00983	4.50257	4.55711	5.55011	5.00074	5.32069	5.29052	6.10287	6.4195	5.71017	6.02529	6.06446	-1.66256	0.0772076	0.484184	-2.84288	0.00218282	0.0201961	-1.70994	0.00817673	0.105437	E14<P0<P0Tsc1
964	ENSMUSG00000050428	Fbxo46	2.05523	1.15331	1.31112	1.50656	2.74298	2.60966	1.95493	2.43586	3.01292	3.35075	3.47189	3.00087	3.20911	-1.90436	0.0375325	0.336025	-3.25476	0.000436068	0.00850881	-1.70911	0.0142043	0.141522	E14<P0<P0Tsc1
965	ENSMUSG00000040936	Ulk4	2.11496	1.68608	1.81122	1.87076	2.62325	2.51885	2.33411	2.49207	3.47545	3.49437	2.80816	3.28311	3.26527	-1.53828	0.00754982	0.167698	-2.62901	0.000387236	0.00812573	-1.70906	0.00583836	0.0895138	E14<P0<P0Tsc1
966	ENSMUSG00000021112	Mpp5	2.20561	1.79666	2.13014	2.04414	2.47131	2.29225	2.65671	2.47342	3.0861	3.29447	3.17398	3.42644	3.24525	-1.34657	0.038018	0.33861	-2.29917	7.60296e-05	0.0046065	-1.70743	0.000586429	0.0348852	E14<P0<P0Tsc1
967	ENSMUSG00000022961	Son	4.50952	4.4001	3.96166	4.29043	4.37989	5.1302	4.80186	4.77065	5.60812	5.6329	5.7697	5.157	5.54193	-1.39496	0.110581	0.57743	-2.38089	0.00060226	0.0100656	-1.70679	0.0126564	0.133851	E14<P0<P0Tsc1
968	ENSMUSG00000051786	Tubgcp6	0.995409	1.95761	1.8518	1.60161	1.77711	1.64216	2.26066	1.89331	2.42536	2.90495	2.64721	2.68056	2.66452	-1.22408	0.405764	1	-2.08915	0.00569458	0.036144	-1.7067	0.00511077	0.0840181	E14<P0<P0Tsc1
969	ENSMUSG00000029763	Exoc4	2.79972	2.91755	2.99108	2.90279	3.04375	3.90785	2.9016	3.2844	3.95077	4.2412	4.06433	3.96175	4.05451	-1.3028	0.241855	0.869993	-2.2218	1.25695e-05	0.00291114	-1.70541	0.0218055	0.182022	E14<P0<P0Tsc1
970	ENSMUSG00000020325	Fstl3	1.16488	0	0.909626	0.691501	1.68146	1.12278	2.70404	1.83609	2.71893	2.71928	2.55703	2.42923	2.60612	-2.21083	0.0781868	0.487525	-3.77014	0.000439672	0.00851297	-1.7053	0.0760227	0.365896	E14<P0<P0Tsc1
971	ENSMUSG00000025453	Nnt	4.76216	4.43936	3.54306	4.24819	5.14599	5.01166	4.67174	4.94313	5.734	5.99393	5.1934	5.93114	5.71312	-1.61881	0.103796	0.559703	-2.76049	0.00476281	0.0324638	-1.70526	0.0138811	0.14017	E14<P0<P0Tsc1
972	ENSMUSG00000042404	Dennd4b	0.120949	0.317817	1.26161	0.566792	1.60253	0.387998	1.09542	1.02865	1.85121	1.74403	1.71045	1.88627	1.79799	-1.37732	0.346452	0.986876	-2.34762	0.00381011	0.028244	-1.70449	0.0300156	0.215542	E14<P0<P0Tsc1
973	ENSMUSG00000021978	Extl3	1.65477	1.76567	2.39381	1.93808	2.87256	2.7925	2.31167	2.65891	3.92582	3.82768	3.23602	2.72184	3.42784	-1.64813	0.0395466	0.344792	-2.80842	0.00498974	0.0333288	-1.70401	0.0582909	0.313087	E14<P0<P0Tsc1
974	ENSMUSG00000032898	Fbxo21	4.84939	3.93559	4.42279	4.40259	5.11244	5.42428	4.68796	5.07489	5.84186	6.08518	5.55102	5.89695	5.84375	-1.59361	0.078431	0.488078	-2.71539	0.000791048	0.0115023	-1.70392	0.00902603	0.111841	E14<P0<P0Tsc1
975	ENSMUSG00000021375	Kif13a	1.4477	2.53446	1.67186	1.88467	2.45842	3.06396	2.81785	2.78007	3.5974	4.0884	3.0712	3.43728	3.54857	-1.86013	0.0444016	0.365135	-3.16871	0.00253612	0.0219246	-1.70349	0.0268792	0.203688	E14<P0<P0Tsc1
976	ENSMUSG00000031865	Dctn1	4.84493	4.43047	4.06069	4.44536	5.88409	5.06377	4.89967	5.28251	6.15844	6.11076	5.96331	5.9704	6.05073	-1.78652	0.056833	0.411863	-3.04273	0.000107728	0.00505254	-1.70316	0.0180827	0.163308	E14<P0<P0Tsc1
977	ENSMUSG00000017493	Igfbp4	7.51242	7.38907	7.60051	7.50067	7.83296	8.0756	7.68898	7.86585	8.49511	8.78921	8.47493	8.77649	8.63394	-1.28804	0.0321531	0.310018	-2.19355	4.09398e-05	0.00379809	-1.70301	0.00103998	0.0433877	E14<P0<P0Tsc1
978	ENSMUSG00000037206	Islr	2.83987	3.9111	2.81548	3.18882	4.17178	3.79066	2.91436	3.6256	4.30464	4.50161	4.15677	4.61139	4.3936	-1.35358	0.38871	1	-2.30503	0.00629086	0.0386303	-1.70291	0.0445772	0.269937	E14<P0<P0Tsc1
979	ENSMUSG00000001025	S100a6	1.05635	0	0.742502	0.599619	1.37851	2.03316	0	1.13722	2.26153	2.54253	1.12408	1.68357	1.90293	-1.45156	0.412716	1	-2.46795	0.0192197	0.0848472	-1.7002	0.224972	0.673266	E14<P0<P0Tsc1
980	ENSMUSG00000078882		0.35201	2.36586	1.42239	1.38009	2.23806	2.61197	2.16452	2.33818	2.25665	3.09964	3.58099	3.47642	3.10342	-1.94274	0.131699	0.630537	-3.30199	0.0191048	0.0844242	-1.69965	0.0652044	0.33423	E14<P0<P0Tsc1
981	ENSMUSG00000090221		0.35201	2.36586	1.42239	1.38009	2.23806	2.61197	2.16452	2.33818	2.25665	3.09964	3.58099	3.47642	3.10342	-1.94274	0.131699	0.630537	-3.30199	0.0191048	0.0844242	-1.69965	0.0652044	0.33423	E14<P0<P0Tsc1
982	ENSMUSG00000039000	Ube3c	3.7322	3.10738	3.23325	3.35761	4.0751	3.78911	3.88067	3.91496	4.60574	4.87324	4.34267	4.89399	4.67891	-1.47156	0.0331461	0.315244	-2.4989	0.000583099	0.00990022	-1.69813	0.00274479	0.0643179	E14<P0<P0Tsc1
983	ENSMUSG00000047897	Ripply2	0	0	0.592108	0.197369	1.75874	1.19153	0.710882	1.22039	2.17666	2.34344	1.3177	2.09661	1.9836	-2.03216	0.0249735	0.274094	-3.44914	0.000747708	0.011213	-1.69727	0.0635456	0.328773	E14<P0<P0Tsc1
984	ENSMUSG00000024736	Tmem132a	4.82004	4.73439	4.57293	4.70912	5.57159	5.21302	5.09212	5.29224	6.2102	6.3577	5.80787	5.84398	6.05494	-1.49809	0.0117849	0.197601	-2.54175	0.000134454	0.00536882	-1.69666	0.00609929	0.0911605	E14<P0<P0Tsc1
985	ENSMUSG00000042662	Dusp15	0.204593	0.504154	0.379752	0.362833	1.95514	1.76025	2.22519	1.98019	2.71133	3.18088	2.76645	2.31055	2.74231	-3.06813	0.000113519	0.0752135	-5.20347	2.10064e-05	0.00305071	-1.69597	0.0129715	0.135789	E14<P0<P0Tsc1
986	ENSMUSG00000044636	Csrnp2	2.71155	2.91249	2.95846	2.86084	3.33201	3.07694	3.85665	3.42187	4.01486	4.42753	3.9788	4.31425	4.18386	-1.47532	0.0510066	0.390309	-2.5019	6.05334e-05	0.00424364	-1.69584	0.0115655	0.127036	E14<P0<P0Tsc1
987	ENSMUSG00000032702	Kank1	1.2267	1.69322	1.3566	1.42551	3.16819	1.11426	2.40908	2.23051	2.85585	3.19331	2.91118	3.00715	2.99187	-1.74715	0.201734	0.790557	-2.96158	2.26716e-05	0.00311923	-1.69509	0.150241	0.543276	E14<P0<P0Tsc1
988	ENSMUSG00000034071	Zfp551	0.114029	0.0111878	0.826808	0.317342	0.906582	1.65701	1.72165	1.42841	1.97393	2.39629	1.77732	2.60806	2.1889	-2.16006	0.0193808	0.241858	-3.65928	0.000531722	0.00948368	-1.69406	0.037387	0.244127	E14<P0<P0Tsc1
989	ENSMUSG00000020115	Tbk1	3.75422	2.97083	2.12984	2.95163	3.42966	3.15682	3.55764	3.38137	3.98686	4.03034	3.95995	4.59012	4.14181	-1.34699	0.365527	1	-2.28182	0.0220814	0.0938566	-1.69401	0.00653428	0.0943042	E14<P0<P0Tsc1
990	ENSMUSG00000039879	Heca	0.758354	1.11245	1.17223	1.01434	1.73208	2.41597	0.686153	1.6114	2.21562	2.71155	1.97803	2.5807	2.37147	-1.51263	0.253826	0.895179	-2.56175	0.000562142	0.00975281	-1.69358	0.121836	0.482207	E14<P0<P0Tsc1
991	ENSMUSG00000040548	Tex2	0.754993	0.390686	0.782941	0.642873	0.711402	1.71584	0.946187	1.12448	1.62637	2.37456	1.66637	1.86981	1.88428	-1.3963	0.164113	0.704225	-2.36429	0.000973608	0.0128594	-1.69326	0.0423907	0.261858	E14<P0<P0Tsc1
992	ENSMUSG00000085868	Gm13632	1.76188	0.988264	1.44847	1.39954	1.64749	1.77476	2.1662	1.86282	2.84324	2.52484	2.41539	2.70526	2.62218	-1.37868	0.120106	0.603004	-2.33374	0.000832583	0.0118287	-1.69274	0.00307978	0.0672516	E14<P0<P0Tsc1
993	ENSMUSG00000020802	Ube2o	2.17189	2.27559	2.17704	2.20817	3.12167	3.06449	2.36542	2.85053	3.53073	4.05225	3.30987	3.54128	3.60854	-1.56087	0.0344184	0.322007	-2.63968	0.000175975	0.0058672	-1.69116	0.0234742	0.189581	E14<P0<P0Tsc1
994	ENSMUSG00000020368	Canx	6.40528	6.13519	5.93315	6.15788	6.65414	6.52488	6.4256	6.53487	7.06225	7.53386	6.89534	7.67661	7.29202	-1.29864	0.046642	0.374396	-2.19488	0.00233494	0.0209712	-1.69014	0.0108194	0.122736	E14<P0<P0Tsc1
995	ENSMUSG00000024827	Gldc	3.79427	3.80133	3.57794	3.72451	4.42402	4.27793	3.519	4.07365	4.8521	5.09983	4.63882	4.73113	4.83047	-1.2738	0.240096	0.866685	-2.15241	0.000105815	0.00502627	-1.68976	0.0196131	0.170976	E14<P0<P0Tsc1
996	ENSMUSG00000035640	Dos	1.06564	0.949247	1.59056	1.20182	0.81822	2.20473	2.18871	1.73722	2.43613	2.32576	2.84056	2.37357	2.49401	-1.44935	0.284038	0.94984	-2.44899	0.000574759	0.0098232	-1.68972	0.0875542	0.395814	E14<P0<P0Tsc1
997	ENSMUSG00000055866	Per2	0.642495	0.918393	0.707542	0.756143	0.636709	2.41716	1.09148	1.38178	1.92578	2.06777	2.05535	2.5046	2.13838	-1.54289	0.250865	0.889088	-2.60671	9.229e-05	0.00489901	-1.6895	0.127007	0.493389	E14<P0<P0Tsc1
998	ENSMUSG00000004530	Coro1c	5.21268	4.67862	4.66688	4.85273	5.22842	4.89671	5.29	5.13838	6.00741	6.25052	5.49315	5.82676	5.89446	-1.21896	0.211226	0.810431	-2.0587	0.00311159	0.0249201	-1.6889	0.0085038	0.107552	E14<P0<P0Tsc1
999	ENSMUSG00000068747	Sort1	3.16828	3.1564	2.73762	3.02077	3.77247	3.66305	3.46419	3.63324	4.34082	4.73122	3.86088	4.62433	4.38931	-1.52887	0.0112203	0.19326	-2.5821	0.00108647	0.0136662	-1.68889	0.0141797	0.141451	E14<P0<P0Tsc1
1000	ENSMUSG00000038102	Trappc11	3.35792	2.99784	2.1276	2.82779	3.60212	2.65502	3.22234	3.15982	3.91089	4.16956	3.64963	3.93276	3.91571	-1.25879	0.453621	1	-2.12567	0.0107385	0.0559611	-1.68867	0.0195904	0.170976	E14<P0<P0Tsc1
1001	ENSMUSG00000039234	Sec24d	2.04986	1.20995	1.71808	1.6593	2.98397	2.96422	2.47603	2.80808	3.94966	3.97959	3.0018	3.32464	3.56392	-2.21726	0.00748077	0.167123	-3.74412	0.000913718	0.0124615	-1.68862	0.0394416	0.251313	E14<P0<P0Tsc1
1002	ENSMUSG00000049556	Lingo1	0.14158	1.39435	1.23998	0.925302	3.16819	3.07575	2.01844	2.75413	4.21653	4.26621	2.751	2.80462	3.50959	-3.55248	0.0124075	0.200972	-5.9972	0.00295204	0.0241595	-1.68817	0.205868	0.644243	E14<P0<P0Tsc1
1003	ENSMUSG00000070509	Rgma	1.11167	1.05648	0.857942	1.0087	1.10602	1.60064	1.34731	1.35132	2.07937	2.25232	2.07176	2.02284	2.10657	-1.26806	0.074112	0.475328	-2.14039	1.29333e-05	0.00291114	-1.68792	0.000935484	0.0417679	E14<P0<P0Tsc1
1004	ENSMUSG00000028776	Tinagl1	0.782292	0.126944	0.0439732	0.317736	1.68988	1.24491	1.7956	1.5768	3.0156	2.89045	1.7565	1.66499	2.33189	-2.3934	0.00459649	0.139225	-4.03943	0.00302324	0.024491	-1.68774	0.113025	0.462578	E14<P0<P0Tsc1
1005	ENSMUSG00000039990	2700050L05Rik	2.30096	3.02227	2.01988	2.4477	2.58705	3.19008	2.93174	2.90296	3.68741	3.86883	3.38735	3.68855	3.65803	-1.37103	0.202744	0.793391	-2.31391	0.0028406	0.0235577	-1.68772	0.00473406	0.0807763	E14<P0<P0Tsc1
1006	ENSMUSG00000030522	Mtmr10	0.0740402	0.414608	1.29764	0.595429	1.2363	1.64428	1.3766	1.41906	2.41261	2.65562	1.3325	2.29395	2.17367	-1.76985	0.061675	0.430225	-2.98605	0.00875473	0.0486328	-1.68718	0.0593382	0.316079	E14<P0<P0Tsc1
1007	ENSMUSG00000039191	Rbpj	3.17069	2.62268	2.93194	2.90844	3.17037	3.76512	3.01811	3.31787	3.90428	4.26659	4.00397	4.11465	4.07238	-1.32816	0.164012	0.704085	-2.24069	0.000219764	0.00643629	-1.68706	0.00809078	0.104764	E14<P0<P0Tsc1
1008	ENSMUSG00000066151	Fkbp15	2.63777	0.861457	2.2294	1.90954	2.23265	2.825	2.19072	2.41612	3.13154	3.64492	2.75903	3.12731	3.1657	-1.42068	0.368258	1	-2.38859	0.0312856	0.12083	-1.6813	0.0243794	0.193499	E14<P0<P0Tsc1
1009	ENSMUSG00000026519	Tmem63a	0.0254294	0.878962	0.615963	0.506785	1.82255	1.0498	1.65231	1.50822	2.70741	2.75911	1.29719	2.26516	2.25722	-2.00199	0.0227639	0.262489	-3.36459	0.00507598	0.0336869	-1.68062	0.113696	0.463079	E14<P0<P0Tsc1
1010	ENSMUSG00000039774	Galnt12	2.10941	2.14193	1.66085	1.97073	3.47957	3.0065	1.63762	2.7079	3.9217	3.67409	2.908	3.32279	3.45665	-1.6669	0.208759	0.805472	-2.80095	0.00129557	0.0151919	-1.68034	0.170523	0.583213	E14<P0<P0Tsc1
1011	ENSMUSG00000049504	Proser1	3.84257	3.40718	2.94268	3.39748	4.09156	3.66339	3.23168	3.66221	4.40666	4.539	4.48604	4.20766	4.40984	-1.20141	0.449438	1	-2.01721	0.00306966	0.024711	-1.67903	0.0109099	0.123429	E14<P0<P0Tsc1
1012	ENSMUSG00000037331	Larp1	4.70494	4.83858	4.54824	4.69725	5.01899	5.30115	4.88005	5.06673	5.88454	6.09574	5.79688	5.48005	5.8143	-1.29188	0.0476559	0.377567	-2.16903	0.000328257	0.007588	-1.67896	0.00444626	0.0783578	E14<P0<P0Tsc1
1013	ENSMUSG00000018548	Trim37	3.88516	3.33893	3.44227	3.55545	4.46485	4.08658	4.14894	4.23346	4.88992	5.13828	4.7806	5.11493	4.98093	-1.59993	0.0152074	0.218763	-2.68603	0.000103937	0.00498406	-1.67885	0.0013455	0.0483556	E14<P0<P0Tsc1
1014	ENSMUSG00000032802	Srxn1	0.630116	0	0.918594	0.516237	1.7412	1.52344	0.207088	1.15724	2.31786	2.7169	0.934478	1.64622	1.90387	-1.55942	0.248422	0.885393	-2.61649	0.0243892	0.101033	-1.67786	0.22722	0.676205	E14<P0<P0Tsc1
1015	ENSMUSG00000031278	Acsl4	0.565835	1.01305	0.725057	0.76798	1.889	1.01611	1.2907	1.39861	1.89038	2.33861	2.16186	2.18875	2.1449	-1.54824	0.0601495	0.423989	-2.59713	6.88432e-05	0.0044249	-1.67748	0.015002	0.146548	E14<P0<P0Tsc1
1016	ENSMUSG00000021109	Hif1a	4.8194	4.28331	3.87338	4.32536	4.96775	4.94761	4.91476	4.94337	5.67844	5.86643	5.32794	5.88482	5.68941	-1.53476	0.0549327	0.404695	-2.57406	0.00152277	0.0163906	-1.67718	0.00195175	0.0546807	E14<P0<P0Tsc1
1017	ENSMUSG00000035770	Dync1li2	3.53348	3.1243	3.62484	3.42754	3.79613	3.67878	3.60101	3.69197	4.36478	4.65807	4.1114	4.61273	4.43674	-1.20116	0.146149	0.665452	-2.0128	0.00134562	0.0155059	-1.67571	0.00217242	0.0572508	E14<P0<P0Tsc1
1018	ENSMUSG00000010721	Lmbr1	1.40354	2.43528	2.18381	2.00754	2.93241	2.154	2.18588	2.42409	2.81442	3.70068	3.16364	2.99549	3.16856	-1.33473	0.298994	0.970753	-2.23615	0.00966593	0.0522885	-1.67535	0.0388205	0.249123	E14<P0<P0Tsc1
1019	ENSMUSG00000032481	Smarcc1	6.24139	5.97345	5.27943	5.83142	6.52907	6.13592	5.98527	6.21675	7.00307	7.12775	6.77214	6.94142	6.96109	-1.30616	0.250132	0.888273	-2.18809	0.002725	0.0229324	-1.67521	0.0025105	0.061204	E14<P0<P0Tsc1
1020	ENSMUSG00000033453	Adamts15	1.17098	1.36068	0.495538	1.00907	1.61785	1.75335	2.23383	1.86834	2.451	2.9196	2.13102	2.94647	2.61202	-1.81413	0.0311248	0.304482	-3.03765	0.00141267	0.0159406	-1.67444	0.0269098	0.20377	E14<P0<P0Tsc1
1021	ENSMUSG00000021065	Fut8	2.37578	2.03332	2.32671	2.24527	3.37164	3.54105	2.71788	3.21019	4.1692	4.4028	3.51705	3.72364	3.95317	-1.95196	0.0111217	0.192892	-3.26685	0.000305419	0.00734191	-1.67363	0.0426631	0.262855	E14<P0<P0Tsc1
1022	ENSMUSG00000024339	Tap2	0.00793018	0.185125	0.0404412	0.0778323	0	2.18182	0.921281	1.03437	2.15459	1.83374	1.42852	1.68614	1.77575	-1.94064	0.151046	0.67537	-3.24432	5.30148e-05	0.0041018	-1.67178	0.193482	0.623934	E14<P0<P0Tsc1
1023	ENSMUSG00000079020	Slc45a4	1.87345	1.63087	2.56824	2.02419	3.49062	3.04352	2.44908	2.99441	3.86643	3.94384	3.45222	3.68044	3.73573	-1.95914	0.0461833	0.373474	-3.27511	0.000392377	0.00818734	-1.67171	0.0284925	0.210257	E14<P0<P0Tsc1
1024	ENSMUSG00000037400	Atp11b	2.4596	2.61684	2.88407	2.6535	2.78892	3.24621	3.26819	3.10111	3.54871	3.95986	3.64031	4.22059	3.84237	-1.36377	0.058648	0.417385	-2.27973	0.000769046	0.0113259	-1.67163	0.0111753	0.124579	E14<P0<P0Tsc1
1025	ENSMUSG00000090112	Shprh	1.33671	1.13782	1.28946	1.25466	2.22909	0.774292	1.61992	1.5411	2.28773	2.45276	1.8389	2.54858	2.28199	-1.21963	0.486448	1	-2.03825	0.00109164	0.0137056	-1.67121	0.0867571	0.394461	E14<P0<P0Tsc1
1026	ENSMUSG00000017639	Rab11fip4	0.805493	1.27589	0.495593	0.858993	1.57508	1.31576	1.36716	1.41933	2.01676	2.41408	2.14487	2.06418	2.15997	-1.47462	0.0503111	0.388473	-2.46396	0.000566778	0.00979319	-1.67092	0.000734115	0.0375988	E14<P0<P0Tsc1
1027	ENSMUSG00000029569	Tmem168	2.77881	1.27633	1.93586	1.997	3.48769	2.08765	3.11352	2.89629	3.61937	4.04385	3.12575	3.75867	3.63691	-1.86514	0.15494	0.684581	-3.11646	0.00534823	0.0347385	-1.6709	0.098325	0.423741	E14<P0<P0Tsc1
1028	ENSMUSG00000051403	Ppp1r37	3.01826	2.62516	2.62155	2.75499	3.50351	3.44808	3.50501	3.48554	4.25964	4.27439	4.14557	4.22484	4.22611	-1.65927	0.0022369	0.109471	-2.77237	9.29381e-06	0.00291114	-1.67084	5.60373e-06	0.00890906	E14<P0<P0Tsc1
1029	ENSMUSG00000039242	B3galnt2	3.82497	3.46003	2.88246	3.38915	4.1824	3.72683	3.50559	3.80494	4.53973	4.81752	4.13442	4.68854	4.54505	-1.33402	0.230752	0.848894	-2.22823	0.0044113	0.030939	-1.67031	0.0154528	0.14922	E14<P0<P0Tsc1
1030	ENSMUSG00000021182	Ccdc88c	1.51945	1.40561	1.54811	1.49105	2.28917	3.77121	2.16049	2.74029	4.02197	4.13674	2.77398	2.98681	3.47988	-2.37716	0.0424026	0.357071	-3.96912	0.00175669	0.0177363	-1.66969	0.221567	0.66858	E14<P0<P0Tsc1
1031	ENSMUSG00000030400	Ercc2	1.95012	1.78991	1.94514	1.89506	2.84222	1.68709	2.4836	2.33764	3.06054	3.21616	2.83943	3.1911	3.07681	-1.35903	0.213108	0.813422	-2.26852	2.78404e-05	0.00326702	-1.66922	0.0366363	0.24133	E14<P0<P0Tsc1
1032	ENSMUSG00000010025	Aldh3a2	3.36062	1.26186	1.80165	2.14137	2.46015	3.58194	3.44515	3.16242	3.99279	4.34696	3.30186	3.96383	3.90136	-2.02939	0.172366	0.723901	-3.38695	0.015626	0.0732286	-1.66895	0.0833778	0.385316	E14<P0<P0Tsc1
1033	ENSMUSG00000060519	Tor3a	2.97042	3.4493	2.00237	2.80736	3.76784	2.90934	3.3449	3.34069	4.32802	4.32564	3.65403	4.00963	4.07933	-1.44726	0.279258	0.940859	-2.4149	0.0128318	0.0632827	-1.6686	0.027882	0.207811	E14<P0<P0Tsc1
1034	ENSMUSG00000020628	Trappc12	3.60234	3.43174	3.10401	3.37937	4.36542	2.85676	4.30824	3.84348	4.78696	4.75076	4.23617	4.55388	4.58194	-1.37947	0.358787	0.997426	-2.30151	0.000470659	0.00886109	-1.6684	0.113254	0.463076	E14<P0<P0Tsc1
1035	ENSMUSG00000089768	Tmsb15b1	3.45954	4.27174	3.45518	3.72882	4.40061	4.1806	3.54747	4.0429	5.11052	5.59892	4.19636	4.21844	4.78106	-1.24322	0.391077	1	-2.07375	0.04707	0.164358	-1.66805	0.128533	0.497031	E14<P0<P0Tsc1
1036	ENSMUSG00000064080	Fbln2	1.57912	0.327142	0.47262	0.79296	1.95886	2.05681	1.96794	1.99454	2.81362	3.29457	2.07865	2.74177	2.73215	-2.29991	0.0193264	0.241442	-3.83491	0.00278819	0.0233059	-1.66742	0.0342797	0.232007	E14<P0<P0Tsc1
1037	ENSMUSG00000024019	Ftsjd2	5.05179	4.1637	4.13759	4.45103	4.71665	5.10726	4.78315	4.86902	5.43661	5.91346	5.53101	5.54316	5.60606	-1.33606	0.210947	0.810354	-2.22689	0.00385226	0.0284499	-1.66675	0.00255133	0.0615391	E14<P0<P0Tsc1
1038	ENSMUSG00000063455	D630045J12Rik	1.91909	2.03307	1.6839	1.87868	2.5935	2.48958	2.27438	2.45248	3.25007	3.14975	3.36192	2.99514	3.18922	-1.48844	0.00751428	0.167389	-2.48033	2.95872e-05	0.00330971	-1.6664	0.000669244	0.0366406	E14<P0<P0Tsc1
1039	ENSMUSG00000026361	Cdc73	3.16416	2.85622	2.62006	2.88015	3.36246	2.9906	3.18956	3.18087	3.65561	3.84778	3.93009	4.22885	3.91558	-1.23176	0.148726	0.670435	-2.04973	0.00105741	0.0134337	-1.66406	0.00316477	0.0677018	E14<P0<P0Tsc1
1040	ENSMUSG00000029207	Apbb2	3.1291	3.48676	2.91651	3.17746	4.23065	4.72953	3.34575	4.10198	5.25042	5.13956	4.47506	4.48063	4.83642	-1.89805	0.0641051	0.439289	-3.15789	0.000619337	0.0102187	-1.66375	0.10147	0.431947	E14<P0<P0Tsc1
1041	ENSMUSG00000029050	Ski	3.97311	3.8622	3.23408	3.6898	4.5795	4.58065	4.88746	4.68254	5.28507	5.75361	5.104	5.52447	5.41679	-1.98996	0.00727703	0.165478	-3.31037	0.000283727	0.0070784	-1.66353	0.00543309	0.0864218	E14<P0<P0Tsc1
1042	ENSMUSG00000023046	Igfbp6	1.38066	2.85457	3.23934	2.49152	4.31694	4.58893	3.1703	4.02539	5.28056	5.37165	4.3634	4.02294	4.75964	-2.89562	0.0601098	0.423989	-4.81694	0.00640624	0.0391218	-1.66353	0.182795	0.60414	E14<P0<P0Tsc1
1043	ENSMUSG00000034731	Dgkh	1.29274	1.36583	1.03429	1.23095	2.51704	1.96061	1.39272	1.95679	2.69877	3.22245	2.18214	2.66079	2.69103	-1.65386	0.0631014	0.436053	-2.75124	0.000875157	0.0121223	-1.66353	0.0716979	0.353932	E14<P0<P0Tsc1
1044	ENSMUSG00000024142	Mlst8	3.66765	3.32197	3.69111	3.56024	4.02951	3.82483	4.04467	3.96634	4.81972	4.79445	4.42177	4.76556	4.70037	-1.32509	0.0279617	0.289831	-2.20401	0.000161617	0.00571024	-1.66329	0.000811977	0.0396844	E14<P0<P0Tsc1
1045	ENSMUSG00000032911	Cspg4	1.62311	1.16754	1.50212	1.43093	1.70746	1.73694	1.84116	1.76186	2.8614	2.83544	2.07974	2.20582	2.4956	-1.25782	0.0584092	0.416488	-2.0917	0.00463552	0.0318707	-1.66295	0.0169587	0.156777	E14<P0<P0Tsc1
1046	ENSMUSG00000021636	Marveld2	0.0717278	0.11152	1.90822	0.697155	0.0951182	2.04374	2.67882	1.60589	2.89237	2.73503	1.43178	2.29731	2.33912	-1.8774	0.346868	0.986876	-3.12091	0.028802	0.113544	-1.66236	0.326099	0.810161	E14<P0<P0Tsc1
1047	ENSMUSG00000025702	2019-03-08	2.94123	2.03863	3.20495	2.72827	3.9411	3.89211	3.72518	3.8528	4.78656	4.85421	4.00073	4.70169	4.5858	-2.1803	0.0172299	0.230696	-3.62386	0.0015181	0.0163788	-1.66209	0.0155765	0.150032	E14<P0<P0Tsc1
1048	ENSMUSG00000026510	Trp53bp2	3.14802	2.64173	3.06318	2.95098	4.072	4.28873	3.23749	3.86607	4.72837	4.9997	4.15391	4.51405	4.59901	-1.88569	0.0351545	0.325358	-3.13406	0.000319779	0.00748388	-1.66202	0.0561343	0.306769	E14<P0<P0Tsc1
1049	ENSMUSG00000021125	Arg2	1.28924	0.0222219	0	0.437155	1.2618	2.44016	0.890312	1.53076	2.8638	2.33893	1.5996	2.25112	2.26336	-2.13406	0.109379	0.574079	-3.54603	0.00495849	0.0331995	-1.66163	0.155116	0.552889	E14<P0<P0Tsc1
1050	ENSMUSG00000034126	Pomt2	2.75052	1.69425	1.76725	2.07067	2.9563	2.4648	2.85986	2.76032	3.53133	3.69111	3.2109	3.5381	3.49286	-1.61289	0.0934665	0.532577	-2.67991	0.00219257	0.0202501	-1.66156	0.00380324	0.0729253	E14<P0<P0Tsc1
1051	ENSMUSG00000043384	Gprasp1	2.74027	3.06842	3.05838	2.95569	3.60812	3.5436	3.54526	3.56566	4.30653	4.58367	3.99538	4.30656	4.29803	-1.52622	0.00248814	0.114388	-2.53563	0.000122591	0.00520864	-1.66137	0.00155117	0.0508581	E14<P0<P0Tsc1
1052	ENSMUSG00000033416	Gucd1	3.82061	3.25878	3.86298	3.64746	4.24335	3.74516	4.33482	4.10777	4.94468	5.18139	4.49097	4.74341	4.84011	-1.37584	0.115674	0.5902	-2.28573	0.0014619	0.016163	-1.66133	0.0135346	0.138385	E14<P0<P0Tsc1
1053	ENSMUSG00000042121	Ssh1	1.60984	0.81938	1.93009	1.4531	1.48176	2.27903	2.14186	1.96755	2.63545	3.03265	2.61108	2.51803	2.6993	-1.42845	0.221479	0.829966	-2.37216	0.00411575	0.0295347	-1.66066	0.0173603	0.159291	E14<P0<P0Tsc1
1054	ENSMUSG00000026436	Elk4	2.04327	2.4954	2.7529	2.43052	2.76495	4.26666	2.64706	3.22622	4.06479	3.94247	3.90299	3.91891	3.95729	-1.73592	0.172253	0.723622	-2.8814	8.15012e-05	0.00464173	-1.65987	0.115683	0.467765	E14<P0<P0Tsc1
1055	ENSMUSG00000020412	Ascc2	3.89928	3.52367	3.16026	3.52774	3.97976	4.15799	3.55358	3.89711	4.69485	4.85126	4.4642	4.50192	4.62806	-1.29179	0.20279	0.793391	-2.14403	0.00111567	0.0138558	-1.65973	0.00501715	0.0832141	E14<P0<P0Tsc1
1056	ENSMUSG00000091264	Smim13	1.71937	2.06675	1.90069	1.8956	1.90813	2.96603	2.19419	2.35612	3.1332	3.10654	2.79314	3.31286	3.08643	-1.37603	0.183027	0.749246	-2.28284	0.000144327	0.0055123	-1.659	0.034115	0.231372	E14<P0<P0Tsc1
1057	ENSMUSG00000040356	Skiv2l	4.0447	3.72456	3.18221	3.65049	4.67353	4.19401	4.58461	4.48405	5.42782	5.40136	4.83021	5.19711	5.21412	-1.78208	0.0246651	0.272586	-2.95598	0.000619765	0.0102203	-1.65872	0.00808436	0.104764	E14<P0<P0Tsc1
1058	ENSMUSG00000040021	Lats1	1.49589	1.67022	1.74035	1.63549	1.79786	1.90251	2.04091	1.91376	2.6184	2.85821	2.34763	2.74849	2.64318	-1.21274	0.0421535	0.356195	-2.0107	0.000267492	0.00689709	-1.65798	0.00156214	0.0509793	E14<P0<P0Tsc1
1059	ENSMUSG00000028948	Nol9	3.86533	3.5014	3.87774	3.74816	4.52281	4.23594	4.34497	4.36791	5.14355	5.34826	4.83187	5.06359	5.09682	-1.53661	0.00697026	0.163013	-2.54676	0.00010059	0.00495589	-1.65739	0.00164645	0.0515472	E14<P0<P0Tsc1
1060	ENSMUSG00000039458	Mtmr12	2.98856	2.60941	2.31865	2.63887	3.4879	2.6419	2.71253	2.94744	3.77979	4.14507	3.04144	3.73563	3.67548	-1.23848	0.350647	0.989991	-2.0514	0.0111352	0.0573718	-1.65639	0.0645986	0.332114	E14<P0<P0Tsc1
1061	ENSMUSG00000035824	Tk2	2.49372	3.79822	3.53564	3.27586	2.85394	4.31682	4.07246	3.74774	4.46021	4.63184	4.29045	4.52056	4.47577	-1.38691	0.419908	1	-2.29724	0.00825712	0.0467266	-1.65637	0.0842041	0.387846	E14<P0<P0Tsc1
1062	ENSMUSG00000024242	Map4k3	2.45725	2.89213	1.48977	2.27972	3.16241	3.51429	2.9976	3.22476	3.96219	4.46443	3.34257	4.04058	3.95244	-1.92525	0.0617135	0.4303	-3.18816	0.00559538	0.0357924	-1.65597	0.0381487	0.246883	E14<P0<P0Tsc1
1063	ENSMUSG00000022419	Deptor	0.757286	0.0684589	0.0684412	0.298062	0.0743701	1.69129	2.25726	1.34097	2.69754	2.55256	1.24396	1.78039	2.06861	-2.06038	0.151381	0.675989	-3.41184	0.00449262	0.0312881	-1.65592	0.28204	0.75495	E14<P0<P0Tsc1
1064	ENSMUSG00000030539	Sema4b	0.940083	0.181857	0.678251	0.600064	0.780064	1.92645	1.30107	1.33586	2.05453	2.39797	2.13643	1.65763	2.06164	-1.66532	0.0942612	0.53451	-2.75409	0.000780985	0.0114369	-1.65379	0.0526524	0.295613	E14<P0<P0Tsc1
1065	ENSMUSG00000042492	Tbc1d10b	4.3433	3.30432	3.79375	3.81379	4.25098	4.40646	4.41826	4.35857	5.05082	5.17646	4.94936	5.16061	5.08431	-1.4588	0.104123	0.559937	-2.41249	0.0016027	0.0168914	-1.65376	8.77798e-05	0.0198351	E14<P0<P0Tsc1
1066	ENSMUSG00000035007	Rundc1	3.48831	3.48174	3.02503	3.33169	3.97991	3.23553	4.01026	3.7419	4.39209	4.64209	4.1513	4.68502	4.46762	-1.32888	0.185399	0.754599	-2.19761	0.000670901	0.0106575	-1.65373	0.0214556	0.180198	E14<P0<P0Tsc1
1067	ENSMUSG00000048186	Bend7	1.37833	1.05186	1.04826	1.15949	1.33449	1.44297	2.44327	1.74025	2.48671	2.98685	2.04813	2.3418	2.46587	-1.49564	0.139897	0.64911	-2.47321	0.00115033	0.0140943	-1.65362	0.0775206	0.369579	E14<P0<P0Tsc1
1068	ENSMUSG00000028780	Sema3c	0.666861	0.388329	0.609523	0.554904	2.13259	2.01226	2.63266	2.25917	3.15141	3.9663	1.7934	3.02777	2.98472	-3.25862	0.000278177	0.0752135	-5.38824	0.00228806	0.0207425	-1.65353	0.198505	0.632184	E14<P0<P0Tsc1
1069	ENSMUSG00000027215	Cd82	2.67161	2.96788	2.61982	2.7531	3.85271	3.87829	3.30935	3.68012	4.73463	4.59815	4.15483	4.13252	4.40503	-1.90134	0.00517297	0.14551	-3.14254	0.000104069	0.00498406	-1.6528	0.0160202	0.152084	E14<P0<P0Tsc1
1070	ENSMUSG00000045312	Lhfpl2	4.64826	4.25371	4.42765	4.44321	5.7681	6.27179	5.77067	5.93685	6.41355	6.89593	6.25409	7.08067	6.66106	-2.81599	0.000465087	0.0790488	-4.65201	6.11436e-05	0.0042501	-1.652	0.0260205	0.200266	E14<P0<P0Tsc1
1071	ENSMUSG00000027951	Adar	1.89998	2.02141	1.26068	1.72736	2.53614	2.14097	1.84825	2.17512	3.28985	3.0179	2.32318	2.96198	2.89823	-1.36392	0.168569	0.714441	-2.25148	0.0059832	0.0373555	-1.65074	0.0355348	0.236843	E14<P0<P0Tsc1
1072	ENSMUSG00000034022	Cpsf1	5.09605	3.50141	3.75331	4.11692	5.48887	4.83813	4.27569	4.86756	5.59546	5.86032	5.34674	5.56	5.59063	-1.68254	0.223247	0.834018	-2.77735	0.00909668	0.0500568	-1.65069	0.0469012	0.277344	E14<P0<P0Tsc1
1073	ENSMUSG00000004085	B230120H23Rik	1.78332	1.07246	1.19977	1.35185	1.46462	3.01676	2.27442	2.25193	3.16176	3.21244	2.66647	2.85723	2.97447	-1.86617	0.09878	0.547314	-3.07934	0.000278649	0.00701725	-1.65009	0.0969718	0.41966	E14<P0<P0Tsc1
1074	ENSMUSG00000021614	Vcan	4.24108	4.78847	4.16342	4.39766	5.49274	5.42905	5.3813	5.43436	6.28667	6.31079	5.96376	6.05847	6.15492	-2.05154	0.00234032	0.111393	-3.38057	5.51582e-05	0.0041279	-1.64782	0.000373366	0.0300194	E14<P0<P0Tsc1
1075	ENSMUSG00000045757	Zfp764	2.11903	2.27665	2.04195	2.14588	1.58662	2.51352	3.13789	2.41267	3.3403	3.25473	2.65734	3.27999	3.13309	-1.20314	0.541752	1	-1.98235	0.0015229	0.0163906	-1.64766	0.108802	0.451127	E14<P0<P0Tsc1
1076	ENSMUSG00000030075	Cntn3	1.10198	1.23617	1.03606	1.12474	2.63256	2.68601	1.26498	2.19452	2.81264	3.19731	2.34627	3.29692	2.91328	-2.09911	0.0505738	0.388954	-3.45467	0.000259708	0.00679098	-1.64577	0.13959	0.520373	E14<P0<P0Tsc1
1077	ENSMUSG00000027351	Spred1	3.14282	2.95229	2.48036	2.85849	3.26381	3.61487	3.52642	3.46837	3.88114	4.40465	3.80527	4.65575	4.1867	-1.52613	0.0302983	0.299725	-2.51091	0.00240517	0.021336	-1.64528	0.0226838	0.186342	E14<P0<P0Tsc1
1078	ENSMUSG00000018974	Sart3	5.10026	4.9836	4.36637	4.81674	5.22729	4.91595	5.33003	5.15776	5.74906	6.04847	5.88126	5.82265	5.87536	-1.26665	0.207239	0.802175	-2.08294	0.00127236	0.0149906	-1.64445	0.0010271	0.0432071	E14<P0<P0Tsc1
1079	ENSMUSG00000027340	Slc23a2	1.24613	1.24478	1.33033	1.27375	3.01203	2.86967	2.71383	2.86518	3.82307	3.79862	3.21954	3.48886	3.58252	-3.01348	1.23792e-05	0.0560505	-4.95462	5.51323e-06	0.0027642	-1.64415	0.0054681	0.0866797	E14<P0<P0Tsc1
1080	ENSMUSG00000036863	Syde2	1.40293	0.633819	0.884249	0.973668	1.78924	2.41972	2.15264	2.12053	2.78436	3.03991	2.42346	3.10275	2.83762	-2.21432	0.00709658	0.163856	-3.64003	0.00021896	0.0064226	-1.64386	0.0165215	0.154804	E14<P0<P0Tsc1
1081	ENSMUSG00000031902	Nfatc3	3.03758	3.23019	2.54739	2.93838	3.47191	3.3776	3.10279	3.31743	3.84836	4.3093	3.80377	4.17654	4.03449	-1.30048	0.132555	0.6319	-2.13777	0.00167661	0.0172768	-1.64383	0.00418616	0.0759217	E14<P0<P0Tsc1
1082	ENSMUSG00000026812	Tsc1	0.887532	0.458652	0.515716	0.620634	0.018723	2.3401	1.676	1.34494	1.88388	2.6003	1.75395	2.00761	2.06144	-1.65211	0.299331	0.971116	-2.71472	0.000662459	0.0105918	-1.64318	0.248303	0.707617	E14<P0<P0Tsc1
1083	ENSMUSG00000047963	Stbd1	1.18979	1.77285	1.82077	1.59447	1.45811	1.78708	2.64359	1.96293	2.77284	2.90867	2.25625	2.77931	2.67927	-1.29097	0.358932	0.997426	-2.12108	0.00251128	0.0218164	-1.64301	0.0604727	0.319361	E14<P0<P0Tsc1
1084	ENSMUSG00000005373	Mlxipl	1.09146	0.429093	0.693002	0.737852	0.343768	1.33691	1.58316	1.08794	2.01292	1.97458	1.33613	1.89069	1.80358	-1.27464	0.399547	1	-2.09322	0.00308365	0.0247732	-1.64221	0.0760443	0.365943	E14<P0<P0Tsc1
1085	ENSMUSG00000031012	Cask	3.78383	3.50495	3.17379	3.48752	4.62075	3.5619	3.4025	3.86172	4.33297	4.73995	4.41489	4.81766	4.57637	-1.29612	0.366307	1	-2.12703	0.00107412	0.0135792	-1.64108	0.0654951	0.335056	E14<P0<P0Tsc1
1086	ENSMUSG00000045667	Smtnl2	5.15003	4.49083	4.89381	4.84489	6.00814	5.83776	6.19307	6.01299	6.78698	7.13322	6.34506	6.64219	6.72686	-2.24715	0.00197541	0.104573	-3.68578	0.000161999	0.0057119	-1.6402	0.0104053	0.120056	E14<P0<P0Tsc1
1087	ENSMUSG00000036646	Man1b1	3.70998	3.56564	3.48846	3.58802	4.07598	4.09463	3.85612	4.00891	4.73187	4.73325	4.60642	4.81895	4.72262	-1.33875	0.00901206	0.177724	-2.19557	5.05174e-06	0.0027642	-1.64002	0.000129349	0.0231438	E14<P0<P0Tsc1
1088	ENSMUSG00000029119	Man2b2	0.198822	0.215086	0.698083	0.370664	1.89487	1.11547	0.771149	1.2605	2.02947	2.01888	1.66589	2.18099	1.97381	-1.85296	0.0436172	0.36195	-3.03804	8.14939e-05	0.00464173	-1.63956	0.0431531	0.264464	E14<P0<P0Tsc1
1089	ENSMUSG00000022350	E430025E21Rik	4.00469	4.30028	3.71345	4.00614	4.47565	4.8375	3.85062	4.38792	5.12335	5.28583	4.7099	5.28494	5.101	-1.30295	0.260108	0.9072	-2.13593	0.00133897	0.0154869	-1.6393	0.0355339	0.236843	E14<P0<P0Tsc1
1090	ENSMUSG00000034460	Six4	1.59116	0.459491	0.914459	0.988371	1.71809	1.40839	1.42256	1.51635	2.38658	2.49323	1.68258	2.35465	2.22926	-1.44191	0.14807	0.669015	-2.36344	0.00780582	0.0450328	-1.63911	0.0158424	0.151276	E14<P0<P0Tsc1
1091	ENSMUSG00000036523	Greb1	0.958831	0.989222	1.14857	1.03221	1.62773	1.85427	1.058	1.51333	2.30627	2.49791	1.86206	2.2387	2.22624	-1.39583	0.0822758	0.499001	-2.28791	0.000214657	0.00634735	-1.6391	0.0215718	0.180899	E14<P0<P0Tsc1
1092	ENSMUSG00000000711	Rab5b	2.73954	2.3143	2.08342	2.37909	2.37233	3.4103	3.12714	2.96992	3.86873	3.78256	3.19164	3.88707	3.6825	-1.50612	0.130459	0.627443	-2.46811	0.0012526	0.0148595	-1.63873	0.0523515	0.29451	E14<P0<P0Tsc1
1093	ENSMUSG00000026213	Stk11ip	3.06812	3.41716	2.79297	3.09275	3.22187	4.11897	3.67115	3.67066	4.22047	4.60769	4.22757	4.47712	4.38321	-1.49269	0.0975694	0.543756	-2.44607	0.000283949	0.0070784	-1.6387	0.0188412	0.16709	E14<P0<P0Tsc1
1094	ENSMUSG00000004221	Ikbkg	2.91428	2.98994	2.20972	2.70465	3.56554	2.77559	3.28468	3.20861	3.84749	4.07118	3.769	3.9942	3.92047	-1.4181	0.159277	0.693243	-2.32273	0.00094631	0.0126882	-1.63791	0.0100918	0.118269	E14<P0<P0Tsc1
1095	ENSMUSG00000021190	Lgmn	4.19839	4.05222	3.9984	4.083	4.93118	5.15252	4.69542	4.92638	5.75169	5.97256	5.25731	5.571	5.63814	-1.79424	0.00162991	0.100207	-2.93862	9.01089e-05	0.00484514	-1.63781	0.0101923	0.119042	E14<P0<P0Tsc1
1096	ENSMUSG00000035547	Capn5	1.22707	0.0123172	0.471774	0.570386	1.59421	1.64413	1.55166	1.59666	2.62208	2.82153	2.01423	1.76933	2.30679	-2.03676	0.0232004	0.264326	-3.33204	0.00355501	0.0269509	-1.63595	0.0381287	0.246843	E14<P0<P0Tsc1
1097	ENSMUSG00000027894	Slc6a17	0.870034	0.0952613	1.0098	0.658364	1.42791	2.4942	0.0466257	1.32291	2.35783	2.85795	1.16182	1.75301	2.03265	-1.58507	0.372754	1	-2.5924	0.0217527	0.092796	-1.63551	0.327676	0.811951	E14<P0<P0Tsc1
1098	ENSMUSG00000058638	Zfp110	3.25242	2.34219	2.54544	2.71335	3.14481	2.92928	3.59323	3.22244	4.18177	4.05543	3.49672	3.99368	3.9319	-1.42315	0.154667	0.683959	-2.32713	0.00355402	0.0269509	-1.63519	0.0183035	0.164535	E14<P0<P0Tsc1
1099	ENSMUSG00000038065	2410066E13Rik	1.19075	1.62602	1.53296	1.44991	2.2284	2.6073	1.12329	1.98633	2.44046	3.01967	2.18417	3.13794	2.69556	-1.45037	0.252531	0.892136	-2.37125	0.0032422	0.0255239	-1.63493	0.140381	0.52237	E14<P0<P0Tsc1
1100	ENSMUSG00000020823	Sec14l1	3.79563	3.60454	3.40489	3.60169	4.2009	4.22438	4.13652	4.18727	4.73725	4.96401	4.90229	4.98229	4.89646	-1.50064	0.00359082	0.127338	-2.45338	1.96806e-05	0.00301893	-1.63489	6.35914e-05	0.0193259	E14<P0<P0Tsc1
1101	ENSMUSG00000066406	Akap13	2.69591	3.16892	2.71363	2.85949	3.6698	3.82019	3.86447	3.78482	4.558	4.62775	4.09543	4.69443	4.4939	-1.89912	0.00182812	0.102065	-3.10462	0.000120798	0.00520864	-1.63476	0.00384111	0.0731643	E14<P0<P0Tsc1
1102	ENSMUSG00000023019	Gpd1	1.27972	0.0809379	0.458175	0.606278	3.0556	1.87982	0.833016	1.92281	3.59726	3.23268	1.81071	1.88669	2.63183	-2.49067	0.0991201	0.54767	-4.07149	0.0107153	0.0558775	-1.6347	0.344758	0.832825	E14<P0<P0Tsc1
1103	ENSMUSG00000018415	Gid4	2.5513	1.88789	2.90053	2.44657	3.12014	3.33759	4.29281	3.58352	4.35668	4.52386	3.65148	4.633	4.29126	-2.19914	0.0410836	0.352246	-3.59174	0.00125381	0.0148637	-1.63324	0.0984045	0.423907	E14<P0<P0Tsc1
1104	ENSMUSG00000038371	Sbf2	3.45835	3.96875	2.00781	3.14497	3.91403	3.01217	3.55637	3.49419	4.23787	4.62467	3.70717	4.23517	4.20122	-1.27387	0.568882	1	-2.07952	0.0731107	0.227958	-1.63244	0.0475412	0.279953	E14<P0<P0Tsc1
1105	ENSMUSG00000038014	Fam120a	3.98024	3.92814	3.67756	3.86198	4.45666	4.53689	4.228	4.40718	5.08807	5.48727	4.78591	5.09512	5.11409	-1.45922	0.00758467	0.16801	-2.3819	0.000320746	0.00749251	-1.63231	0.00630788	0.0924914	E14<P0<P0Tsc1
1106	ENSMUSG00000031974	Abcb10	2.55713	2.22988	1.9972	2.2614	2.77072	2.89817	2.49909	2.72266	3.10839	3.90244	3.24737	3.45954	3.42943	-1.37674	0.0544075	0.402963	-2.24705	0.00192016	0.0187858	-1.63215	0.0146229	0.144485	E14<P0<P0Tsc1
1107	ENSMUSG00000039156	Stim2	3.24259	3.783	3.465	3.49686	3.97233	3.55485	3.90159	3.80959	4.53913	4.82871	4.31237	4.38293	4.51579	-1.24205	0.155015	0.684816	-2.02641	0.00102436	0.0131998	-1.6315	0.00451341	0.0789339	E14<P0<P0Tsc1
1108	ENSMUSG00000039960	Rhou	3.95955	3.37202	3.58757	3.63971	4.92234	5.13226	5.11394	5.05618	5.9898	6.22604	5.29119	5.53981	5.76171	-2.66931	0.000394392	0.0752135	-4.35296	0.000176349	0.0058672	-1.63074	0.0237157	0.190476	E14<P0<P0Tsc1
1109	ENSMUSG00000033365	Ipo13	4.09782	4.04254	4.23966	4.12667	4.69075	4.34566	4.69437	4.57693	5.23707	5.48267	5.16984	5.23834	5.28198	-1.36628	0.0154948	0.220496	-2.22732	1.43386e-05	0.00294495	-1.63021	0.00103995	0.0433877	E14<P0<P0Tsc1
1110	ENSMUSG00000052459	Atp6v1a	4.72937	3.96983	4.14989	4.28303	5.17632	4.14457	4.61612	4.64567	5.49499	5.19331	5.27915	5.43442	5.35047	-1.28578	0.331505	0.97859	-2.09571	0.00133222	0.0154549	-1.62992	0.0259214	0.199851	E14<P0<P0Tsc1
1111	ENSMUSG00000021709	Erbb2ip	2.8289	2.95485	2.61076	2.79817	3.59393	3.59632	2.63953	3.27659	3.93407	4.4331	3.63282	3.9254	3.98135	-1.39322	0.171972	0.723014	-2.27077	0.000876177	0.0121256	-1.62987	0.0578231	0.311821	E14<P0<P0Tsc1
1112	ENSMUSG00000010651	Acaa1b	0.225432	1.18085	0.57905	0.661776	1.57765	1.30394	1.12087	1.33415	2.84231	2.31421	1.52403	1.47296	2.03838	-1.5937	0.0601444	0.423989	-2.59656	0.0152026	0.0716997	-1.62927	0.104584	0.43948	E14<P0<P0Tsc1
1113	ENSMUSG00000005609	Ctr9	4.40106	3.62984	3.35234	3.79441	4.61925	4.14565	3.94453	4.23648	5.11383	5.07116	4.66905	4.90788	4.94048	-1.35855	0.242571	0.871341	-2.2131	0.00455423	0.0315628	-1.62902	0.00970785	0.116166	E14<P0<P0Tsc1
1114	ENSMUSG00000047153	Khnyn	2.30145	0.858988	1.99274	1.71772	3.07097	2.23462	2.95143	2.75234	3.41878	3.68233	3.05974	3.66398	3.45621	-2.04857	0.0718859	0.466578	-3.33684	0.00306438	0.0246967	-1.62886	0.032078	0.223097	E14<P0<P0Tsc1
1115	ENSMUSG00000005142	Man2b1	3.75352	3.03719	3.10371	3.29814	3.11431	4.53252	4.26947	3.9721	4.9247	4.71672	4.39399	4.6679	4.67583	-1.59545	0.185203	0.754139	-2.59852	0.000575307	0.00982716	-1.62871	0.0919168	0.4069	E14<P0<P0Tsc1
1116	ENSMUSG00000036817	Sun1	4.33415	3.74391	3.7163	3.93145	5.19997	4.46437	5.2388	4.96772	5.54872	5.83278	5.34737	5.95628	5.67129	-2.05091	0.0158146	0.221888	-3.33996	0.000171006	0.00580964	-1.62853	0.027491	0.206256	E14<P0<P0Tsc1
1117	ENSMUSG00000021750	Fam107a	2.81982	3.8442	2.85251	3.17218	5.12274	4.9902	5.73693	5.28329	5.49343	6.56715	5.298	6.58847	5.98676	-4.32025	0.00208434	0.10628	-7.03516	0.00069982	0.0108695	-1.62842	0.135535	0.512158	E14<P0<P0Tsc1
1118	ENSMUSG00000050530	Fam171a1	3.8514	3.17268	2.21831	3.0808	4.74241	5.13784	3.90853	4.59626	5.34848	5.77194	4.68709	5.39056	5.29952	-2.8589	0.0353467	0.326259	-4.6548	0.00204189	0.0194117	-1.62818	0.103426	0.436973	E14<P0<P0Tsc1
1119	ENSMUSG00000024600	Slc27a6	0.476721	0.766647	1.06659	0.769987	2.28129	0.419529	1.3451	1.34864	2.86418	2.23824	1.31424	1.78893	2.0514	-1.49346	0.30161	0.974158	-2.43076	0.0141267	0.0677498	-1.62761	0.240732	0.696353	E14<P0<P0Tsc1
1120	ENSMUSG00000072829	Gm7292	4.12649	3.57569	3.5741	3.75876	4.54989	5.15961	3.80094	4.50348	5.2367	5.46394	4.75252	5.36531	5.20462	-1.67565	0.112662	0.583007	-2.72425	0.000567164	0.00979319	-1.62579	0.0872137	0.395377	E14<P0<P0Tsc1
1121	ENSMUSG00000005034	Prkacb	3.7785	3.59725	2.98971	3.45516	4.0821	4.39885	3.93545	4.1388	4.75223	5.23798	4.54251	4.82589	4.83965	-1.60619	0.0401309	0.347539	-2.61081	0.0011267	0.0139184	-1.62547	0.0102027	0.119119	E14<P0<P0Tsc1
1122	ENSMUSG00000045333	Zfp423	3.06707	3.02283	2.47767	2.85586	3.66109	3.48915	3.6864	3.61222	4.4207	4.4159	3.91353	4.49959	4.31243	-1.68923	0.00902215	0.177724	-2.74455	0.000366318	0.0079232	-1.62474	0.0039978	0.0748947	E14<P0<P0Tsc1
1123	ENSMUSG00000075514	Gm13375	1.63852	0.932861	2.1753	1.58223	1.81267	2.47659	2.14825	2.14584	2.91812	2.64222	2.97032	2.85163	2.84557	-1.47796	0.182997	0.749246	-2.40052	0.00419245	0.0298637	-1.62421	0.00582049	0.0893725	E14<P0<P0Tsc1
1124	ENSMUSG00000030772	Dkk3	1.20251	0.35115	0.438309	0.663988	2.98917	3.07324	2.41725	2.82655	3.92644	4.06276	2.71222	3.40327	3.52617	-4.4771	0.000831027	0.0901342	-7.27115	0.000288067	0.00712784	-1.62408	0.103287	0.436625	E14<P0<P0Tsc1
1125	ENSMUSG00000024501	Dpysl3	2.7574	3.42782	2.79006	2.99176	3.55917	4.17878	3.14995	3.6293	4.64916	4.85612	3.90373	3.90644	4.32886	-1.55568	0.112676	0.583007	-2.52644	0.00513597	0.0338675	-1.62401	0.0929485	0.409513	E14<P0<P0Tsc1
1126	ENSMUSG00000024483	Ankhd1	3.58813	4.21099	3.77613	3.85841	3.85618	4.46553	4.124	4.14857	5.07768	5.13793	4.29738	4.87771	4.84767	-1.22277	0.266054	0.91627	-1.98516	0.00723528	0.0426221	-1.6235	0.0298362	0.21496	E14<P0<P0Tsc1
1127	ENSMUSG00000092531		4.91978	4.44201	3.14636	4.16938	4.91608	4.36921	4.65307	4.64612	5.43942	5.54153	4.9543	5.44528	5.34513	-1.39159	0.377935	1	-2.2591	0.0322478	0.123683	-1.62339	0.00990064	0.117137	E14<P0<P0Tsc1
1128	ENSMUSG00000039428	Tmem135	3.42044	2.13103	2.32408	2.62519	3.3573	3.17897	3.21981	3.25202	3.95902	4.25235	3.50505	4.08545	3.95047	-1.54418	0.14431	0.661184	-2.50582	0.0088082	0.0488074	-1.62275	0.00799763	0.104255	E14<P0<P0Tsc1
1129	ENSMUSG00000041638	Gcn1l1	3.52754	3.0809	3.07287	3.2271	4.1758	3.40968	3.70035	3.76194	4.61013	4.94762	4.19181	4.09165	4.4603	-1.44878	0.0794426	0.491124	-2.35088	0.00211704	0.0197824	-1.62266	0.0427096	0.262997	E14<P0<P0Tsc1
1130	ENSMUSG00000047388	Atmin	2.08352	2.09985	1.8317	2.00502	2.50516	3.3977	2.47381	2.79222	3.44027	3.72787	3.25413	3.53898	3.49031	-1.72572	0.0388625	0.34249	-2.79974	2.27505e-05	0.00311923	-1.62236	0.0335495	0.229064	E14<P0<P0Tsc1
1131	ENSMUSG00000033703	Fuk	2.62898	2.49047	2.50052	2.53999	2.69781	2.90856	2.86209	2.82282	3.54549	3.58829	3.29776	3.65086	3.5206	-1.21658	0.0209844	0.251051	-1.9733	4.57376e-05	0.00395841	-1.622	0.000475231	0.0317017	E14<P0<P0Tsc1
1132	ENSMUSG00000026655	Fam107b	3.06048	3.70293	3.43609	3.39984	3.6509	3.65851	4.10514	3.80485	4.69187	4.81025	3.94138	4.56475	4.50206	-1.3241	0.122143	0.607449	-2.14686	0.00454976	0.031553	-1.62137	0.0264503	0.201869	E14<P0<P0Tsc1
1133	ENSMUSG00000055204	Ankrd17	3.41077	2.67868	2.63031	2.90659	3.4642	3.71667	3.26232	3.48107	4.24578	4.1656	4.16114	4.13952	4.17801	-1.48914	0.0755941	0.480322	-2.41399	0.000584357	0.00990769	-1.62106	0.000657632	0.0365842	E14<P0<P0Tsc1
1134	ENSMUSG00000087679	C330006A16Rik	2.46087	2.56548	2.91734	2.6479	3.04002	3.1321	3.0991	3.0904	4.06478	4.11221	3.56694	3.40397	3.78697	-1.35896	0.0214138	0.253654	-2.2024	0.00191438	0.018754	-1.62065	0.0114319	0.126105	E14<P0<P0Tsc1
1135	ENSMUSG00000024960	Plcb3	4.18768	3.14725	3.10728	3.48074	4.32108	3.75952	3.78142	3.95401	4.6139	4.96178	4.35854	4.66694	4.65029	-1.38825	0.242164	0.870599	-2.24942	0.00773605	0.044772	-1.62033	0.0116843	0.127692	E14<P0<P0Tsc1
1136	ENSMUSG00000022967	Ifnar1	4.17028	3.39699	3.66941	3.74556	4.41638	4.69289	4.513	4.54076	5.12895	5.53025	4.98253	5.30642	5.23704	-1.73531	0.0148174	0.216572	-2.81177	0.000414132	0.00838797	-1.62032	0.00292273	0.0659993	E14<P0<P0Tsc1
1137	ENSMUSG00000028960	Ube4b	4.44483	3.71126	3.96836	4.04148	4.78972	4.87015	4.39494	4.68494	5.23307	5.34731	5.26731	5.67581	5.38088	-1.56207	0.0412127	0.352767	-2.53045	0.000473131	0.00887436	-1.61993	0.00462693	0.0797438	E14<P0<P0Tsc1
1138	ENSMUSG00000036644	Tbc1d9b	3.46545	2.6957	3.05883	3.07333	4.51408	3.81821	3.78643	4.03957	4.75392	4.99231	4.31594	4.8798	4.73549	-1.95375	0.0211705	0.252164	-3.16492	0.000354129	0.00782599	-1.61992	0.0280765	0.208528	E14<P0<P0Tsc1
1139	ENSMUSG00000005232	G6pc2	0.808285	0.59219	1.30876	0.903078	1.02226	1.41932	2.63087	1.69082	2.5674	2.66655	2.03539	2.27603	2.38634	-1.72636	0.155179	0.685039	-2.7958	0.000535057	0.00948471	-1.61948	0.131363	0.503113	E14<P0<P0Tsc1
1140	ENSMUSG00000029475	Kdm2b	5.20085	4.6801	4.34201	4.74098	5.66565	6.07742	5.85736	5.86681	6.79202	7.06791	5.8184	6.57022	6.56214	-2.18227	0.00626242	0.158071	-3.53363	0.0017532	0.0177242	-1.61925	0.0610791	0.321433	E14<P0<P0Tsc1
1141	ENSMUSG00000033306	Lpp	1.51436	1.67632	1.7326	1.64109	2.03072	2.42744	2.27515	2.24444	3.03649	3.26254	2.70814	2.7508	2.93949	-1.51923	0.00513469	0.14551	-2.45955	0.000125687	0.00524162	-1.61895	0.00602469	0.0907541	E14<P0<P0Tsc1
1142	ENSMUSG00000031010	Usp9x	1.71457	2.42268	1.75455	1.96394	2.59013	3.13048	2.7769	2.8325	3.6754	3.94016	3.3019	3.1906	3.52702	-1.82585	0.0181483	0.235192	-2.95484	0.000810165	0.0116437	-1.61834	0.0204845	0.175583	E14<P0<P0Tsc1
1143	ENSMUSG00000028641	Lepre1	3.96192	4.10652	3.65337	3.90727	5.18436	4.57822	4.19126	4.65128	5.49703	5.59086	4.98139	5.3136	5.34572	-1.67482	0.0482145	0.38063	-2.71029	0.00018039	0.00590135	-1.61826	0.0388703	0.249277	E14<P0<P0Tsc1
1144	ENSMUSG00000042520	Ubap2l	6.34298	5.82474	5.57956	5.91576	6.28214	6.33228	6.08179	6.23207	6.85102	6.9945	6.76118	7.09786	6.92614	-1.24514	0.204066	0.795738	-2.01444	0.00174944	0.0177036	-1.61784	0.000562086	0.0342284	E14<P0<P0Tsc1
1145	ENSMUSG00000047221	Fam185a	1.5972	0.756092	1.95429	1.43586	2.6044	2.23212	1.28996	2.04216	2.47564	2.78027	2.52668	3.16124	2.73596	-1.52235	0.254528	0.896329	-2.46246	0.00621021	0.0383021	-1.61753	0.0885919	0.398651	E14<P0<P0Tsc1
1146	ENSMUSG00000005973	Rcn1	6.15689	6.2991	6.10902	6.18834	6.65235	7.0486	7.03663	6.91253	7.67382	7.84559	7.20776	7.69684	7.606	-1.65197	0.00299254	0.122817	-2.67153	9.51912e-05	0.00494609	-1.61717	0.00854727	0.107924	E14<P0<P0Tsc1
1147	ENSMUSG00000040717	Il17rd	1.69422	1.86365	1.65156	1.73648	2.6501	2.01818	2.42146	2.36325	3.20119	3.79309	2.49867	2.73089	3.05596	-1.5441	0.0176083	0.232274	-2.49576	0.00522728	0.0342563	-1.61632	0.0862252	0.393024	E14<P0<P0Tsc1
1148	ENSMUSG00000017119	Nbr1	4.47568	3.54705	3.32561	3.78278	5.26268	4.83272	4.49168	4.86236	5.62923	5.62459	5.23322	5.73293	5.55499	-2.11342	0.0337144	0.31879	-3.41578	0.000863375	0.012029	-1.61623	0.0159236	0.151631	E14<P0<P0Tsc1
1149	ENSMUSG00000028497	Ptplad2	2.51223	2.16856	1.60999	2.09693	3.43606	3.23406	3.00266	3.22426	4.49493	4.30694	3.28205	3.58199	3.91648	-2.18455	0.00764002	0.168366	-3.52972	0.00248088	0.0217138	-1.61576	0.0771719	0.368735	E14<P0<P0Tsc1
1150	ENSMUSG00000031557	Plekha2	2.87119	2.40301	2.00014	2.42478	3.70275	3.50979	3.48796	3.56683	4.1291	4.36498	3.91788	4.62381	4.25894	-2.20695	0.00463654	0.140077	-3.56564	0.000317581	0.00746062	-1.61564	0.00727235	0.0991381	E14<P0<P0Tsc1
1151	ENSMUSG00000020705	Ddx42	4.92888	3.78755	4.06325	4.25989	4.53103	4.67348	4.58445	4.59632	5.42802	5.55245	4.95068	5.22001	5.28779	-1.26263	0.329154	0.97859	-2.03905	0.0131628	0.0643724	-1.61493	0.00343371	0.06986	E14<P0<P0Tsc1
1152	ENSMUSG00000020917	Acly	5.78401	4.63305	4.72987	5.04898	6.15441	5.78673	5.555	5.83205	6.56241	6.77089	6.07356	6.68691	6.52344	-1.72079	0.0844446	0.504787	-2.7788	0.00384616	0.0284364	-1.61484	0.0183138	0.164579	E14<P0<P0Tsc1
1153	ENSMUSG00000029528	Pxn	3.79865	3.15769	3.03502	3.33045	4.4035	4.07128	3.9158	4.13019	4.73907	5.01671	4.55968	4.97	4.82137	-1.74078	0.0239669	0.268682	-2.81067	0.000407803	0.00835175	-1.6146	0.00510224	0.0839773	E14<P0<P0Tsc1
1154	ENSMUSG00000041879	Ipo9	5.15365	4.13109	4.1525	4.47908	5.20072	4.88792	4.8858	4.99148	5.5169	5.83468	5.48349	5.8955	5.68264	-1.42642	0.166957	0.711209	-2.30308	0.00499201	0.0333324	-1.61458	0.00285163	0.0656507	E14<P0<P0Tsc1
1155	ENSMUSG00000024420	Zfp521	2.53945	2.58807	2.26635	2.46463	3.61704	3.45547	2.47398	3.18216	3.42208	4.43673	3.59619	4.03799	3.87325	-1.64437	0.0831999	0.501563	-2.65483	0.00147065	0.0161875	-1.6145	0.107687	0.448433	E14<P0<P0Tsc1
1156	ENSMUSG00000068742	Cry2	2.22141	2.32236	1.00533	1.8497	2.94557	3.10619	2.56411	2.87196	3.77985	3.69618	3.28531	3.48904	3.56259	-2.0311	0.0523588	0.395673	-3.27817	0.00232767	0.020924	-1.61399	0.00718116	0.0987745	E14<P0<P0Tsc1
1157	ENSMUSG00000029767	Calu	6.90525	6.1717	6.23577	6.43757	7.33478	7.37017	7.07211	7.25902	7.89921	8.21682	7.51665	8.1658	7.94962	-1.76718	0.0156641	0.221233	-2.85215	0.000842135	0.0118682	-1.61396	0.0105255	0.120887	E14<P0<P0Tsc1
1158	ENSMUSG00000020888	Dvl2	5.04117	4.83632	4.07038	4.64929	4.88461	5.42569	5.19565	5.16865	5.86056	5.87177	5.87667	5.82675	5.85894	-1.43332	0.144591	0.661685	-2.31281	0.00165112	0.0171556	-1.61361	0.00141833	0.048998	E14<P0<P0Tsc1
1159	ENSMUSG00000020889	Nr1d1	2.26255	0.653646	1.04872	1.32164	1.99256	2.36784	1.04922	1.80321	2.52448	2.50197	2.20055	2.7453	2.49308	-1.39626	0.425297	1	-2.25236	0.0225344	0.0953331	-1.61314	0.0756632	0.365073	E14<P0<P0Tsc1
1160	ENSMUSG00000068115	Ninl	2.96839	2.94996	2.20362	2.70733	2.94224	3.25308	2.85402	3.01645	3.66943	3.94534	3.40164	3.80428	3.70517	-1.23895	0.276051	0.935549	-1.99702	0.00465181	0.0319281	-1.61186	0.00471468	0.0806113	E14<P0<P0Tsc1
1161	ENSMUSG00000035967	Ddx26b	1.84387	1.6012	1.15534	1.53347	1.57322	2.70936	2.17684	2.15314	3.0513	3.16823	2.02573	3.1202	2.84136	-1.53652	0.132352	0.631796	-2.4758	0.00723952	0.0426365	-1.6113	0.123888	0.486539	E14<P0<P0Tsc1
1162	ENSMUSG00000042211	Fbxo38	3.52876	3.26433	2.0775	2.95686	3.71482	3.16476	3.48138	3.45365	4.27778	4.5652	3.78113	3.94097	4.14127	-1.41107	0.293369	0.96473	-2.2727	0.0217582	0.0928011	-1.61063	0.0224153	0.18492	E14<P0<P0Tsc1
1163	ENSMUSG00000038250	Usp38	2.73833	2.64738	1.85849	2.41473	3.41518	2.95258	2.66722	3.01166	3.79087	4.17458	3.17351	3.65802	3.69925	-1.51249	0.119183	0.600977	-2.436	0.00559468	0.0357924	-1.61059	0.0480703	0.281677	E14<P0<P0Tsc1
1164	ENSMUSG00000073434	Wdr90	3.31199	1.30683	1.78406	2.13429	3.20564	2.90576	2.14317	2.75153	3.8159	3.59848	2.92246	3.41557	3.4381	-1.53393	0.356204	0.994812	-2.4688	0.0399812	0.145184	-1.60946	0.0727312	0.35659	E14<P0<P0Tsc1
1165	ENSMUSG00000027284	Cdan1	1.70947	1.00749	1.16355	1.29351	2.06733	2.50057	2.30454	2.29081	3.23318	3.07204	2.89265	2.71035	2.97706	-1.99627	0.00660178	0.160567	-3.21217	0.000154996	0.0056172	-1.60908	0.00471919	0.0806113	E14<P0<P0Tsc1
1166	ENSMUSG00000024169	Ift140	2.95213	2.44398	2.48158	2.6259	3.48498	2.29657	3.06991	2.95048	3.79396	3.69393	3.38798	3.67015	3.6365	-1.2523	0.389943	1	-2.01476	0.00065249	0.0105266	-1.60884	0.0505713	0.289326	E14<P0<P0Tsc1
1167	ENSMUSG00000040697	Dnajc16	1.74869	1.49406	1.06879	1.43718	2.15072	1.37413	1.82008	1.78164	2.81912	2.75856	2.0039	2.28818	2.46744	-1.26967	0.25913	0.905073	-2.04239	0.00701996	0.0417586	-1.60859	0.0446814	0.270304	E14<P0<P0Tsc1
1168	ENSMUSG00000075585	6330403L08Rik	1.3464	1.37709	1.39394	1.37247	2.48987	2.21609	1.85767	2.18788	3.02682	3.17145	2.59785	2.6977	2.87346	-1.75979	0.00480518	0.141803	-2.83035	4.93054e-05	0.00400991	-1.60835	0.0148617	0.145821	E14<P0<P0Tsc1
1169	ENSMUSG00000022607	Ptk2	4.43898	4.2001	3.34469	3.99459	4.72501	4.40786	3.68651	4.27312	4.80503	5.35888	4.5311	5.1398	4.9587	-1.21296	0.521906	1	-1.95086	0.023025	0.0968838	-1.60834	0.0658406	0.336157	E14<P0<P0Tsc1
1170	ENSMUSG00000039208	Metrnl	1.93669	2.3301	0.940661	1.73581	2.94209	2.07062	2.38497	2.4659	3.43435	3.19819	3.02891	2.94287	3.15108	-1.65873	0.152823	0.679684	-2.66709	0.00530476	0.0345831	-1.60791	0.023544	0.189884	E14<P0<P0Tsc1
1171	ENSMUSG00000052488	Cherp	5.02321	4.42174	3.94386	4.46294	5.03913	5.17143	4.83385	5.0148	5.79985	5.89771	5.47062	5.62862	5.6992	-1.46598	0.119608	0.601947	-2.35587	0.00292996	0.0240243	-1.60703	0.00187583	0.0539187	E14<P0<P0Tsc1
1172	ENSMUSG00000068966	Zbtb34	0.826427	0.484263	0.91649	0.742393	1.24744	0.926429	0.924643	1.03284	1.78516	1.95234	1.44678	1.68272	1.71675	-1.22302	0.126638	0.61893	-1.96477	0.000693048	0.010824	-1.60649	0.00307675	0.0672516	E14<P0<P0Tsc1
1173	ENSMUSG00000040722	Scamp5	1.37937	2.77214	2.15627	2.10259	1.94437	2.96624	2.50109	2.47057	3.54931	3.4446	2.62634	2.99647	3.15418	-1.29054	0.44704	1	-2.07281	0.0324662	0.124167	-1.60616	0.0771067	0.368481	E14<P0<P0Tsc1
1174	ENSMUSG00000074405	Zfp865	1.48925	0.523231	0.988075	1.00019	1.16551	1.84922	0.843412	1.28605	1.95484	1.86927	2.10793	1.94646	1.96962	-1.21914	0.468652	1	-1.95807	0.00436432	0.030665	-1.60611	0.0261171	0.20081	E14<P0<P0Tsc1
1175	ENSMUSG00000038816	Ctnnal1	4.08878	3.81515	3.58063	3.82819	4.63024	4.57165	3.97499	4.39229	5.32358	5.56384	4.55461	4.85975	5.07544	-1.47847	0.0590926	0.419483	-2.37389	0.0033821	0.0261929	-1.60564	0.0576924	0.311442	E14<P0<P0Tsc1
1176	ENSMUSG00000026705	Klhl20	2.51793	1.33669	1.11837	1.65766	1.90416	1.38175	2.65482	1.98024	2.66178	2.83745	2.50792	2.64261	2.66244	-1.25057	0.553939	1	-2.00664	0.0243841	0.10103	-1.60458	0.0572373	0.309893	E14<P0<P0Tsc1
1177	ENSMUSG00000003134	Tbc1d8	2.47601	2.07433	2.05785	2.20273	3.76274	3.54555	4.02581	3.77803	4.2625	4.822	4.11215	4.64329	4.45999	-2.97998	0.000303247	0.0752135	-4.78082	3.08357e-05	0.00338228	-1.60431	0.0166952	0.155772	E14<P0<P0Tsc1
1178	ENSMUSG00000028412	Slc44a1	3.48007	2.80161	2.61659	2.96609	4.51769	4.58968	4.0201	4.37582	4.9386	5.47805	4.52282	5.28801	5.05687	-2.65688	0.00424724	0.134989	-4.25977	0.00041068	0.00836643	-1.6033	0.0420753	0.260801	E14<P0<P0Tsc1
1179	ENSMUSG00000035696	Rnf38	2.61914	2.68383	2.62237	2.64178	3.25558	2.88394	3.6345	3.25801	3.86928	4.38293	3.50644	3.99594	3.93865	-1.53286	0.0268596	0.28559	-2.45695	0.000545963	0.00960357	-1.60285	0.0373977	0.244127	E14<P0<P0Tsc1
1180	ENSMUSG00000053536	Cstf2t	4.31248	3.4119	3.17458	3.63299	4.45729	3.69294	4.02752	4.05925	4.47523	5.08268	4.55628	4.84482	4.73975	-1.34375	0.299184	0.971116	-2.15362	0.0103585	0.0546144	-1.6027	0.0238039	0.190788	E14<P0<P0Tsc1
1181	ENSMUSG00000035203	Epn1	3.29253	3.494	3.27463	3.35372	3.65936	4.37878	3.94106	3.99307	4.84331	4.75501	4.56339	4.52632	4.67201	-1.55762	0.0247018	0.272708	-2.4937	1.22952e-05	0.00291114	-1.60096	0.00949773	0.114657	E14<P0<P0Tsc1
1182	ENSMUSG00000067928	Zfp760	2.43311	1.66235	1.49047	1.86198	2.68035	2.03547	2.31657	2.34413	2.80898	3.29186	2.67349	3.31408	3.0221	-1.39683	0.180211	0.743546	-2.23477	0.00611961	0.0379396	-1.59989	0.024863	0.195584	E14<P0<P0Tsc1
1183	ENSMUSG00000031740	Mmp2	4.80427	4.6512	4.30749	4.58765	6.38286	6.87408	5.90456	6.38717	7.38024	7.55616	6.28659	7.03275	7.06394	-3.48104	0.00140081	0.097807	-5.56463	0.000230341	0.00652173	-1.59855	0.11655	0.469504	E14<P0<P0Tsc1
1184	ENSMUSG00000001036	Epn2	2.72356	3.47909	2.99674	3.06646	3.52199	3.71366	3.28545	3.50703	4.18333	4.46755	3.92761	4.15454	4.18326	-1.35714	0.113403	0.583996	-2.16864	0.00159626	0.0168581	-1.59795	0.00470139	0.0806113	E14<P0<P0Tsc1
1185	ENSMUSG00000029634	Rnf6	4.35932	4.71911	3.93528	4.3379	4.90414	5.06626	5.38143	5.11727	5.84262	6.01748	5.50889	5.80237	5.79284	-1.71638	0.0229651	0.263457	-2.74145	0.000390612	0.00816179	-1.59723	0.00529254	0.0855322	E14<P0<P0Tsc1
1186	ENSMUSG00000006651	Aplp1	4.31105	3.6098	3.29316	3.738	4.67002	4.87299	4.87269	4.80523	5.5447	5.90055	5.27999	5.19769	5.48073	-2.09541	0.0118922	0.198099	-3.34668	0.000819248	0.0117253	-1.59715	0.00947219	0.114587	E14<P0<P0Tsc1
1187	ENSMUSG00000024642	Tle4	2.65556	2.27693	2.50526	2.47925	3.05724	3.13467	3.29608	3.16266	3.79841	4.16024	3.72429	3.66857	3.83788	-1.60594	0.00281661	0.120474	-2.56442	8.71219e-05	0.00473996	-1.59684	0.00237125	0.059674	E14<P0<P0Tsc1
1188	ENSMUSG00000030852	Tacc2	3.75288	3.55498	3.32243	3.54343	4.70313	4.7654	3.86169	4.4434	5.19128	5.42614	4.8146	5.04174	5.11844	-1.86603	0.024974	0.274094	-2.97938	8.01678e-05	0.00464173	-1.59664	0.0418981	0.260223	E14<P0<P0Tsc1
1189	ENSMUSG00000050812	AI314180	2.87275	3.48129	2.94564	3.09989	3.82614	3.37444	3.10227	3.43428	4.22592	4.29515	3.73248	4.1811	4.10866	-1.26085	0.251369	0.889856	-2.01219	0.00234382	0.0209974	-1.59591	0.0192726	0.169413	E14<P0<P0Tsc1
1190	ENSMUSG00000038844	Kif16b	1.89995	1.28326	1.48789	1.55703	2.73012	2.57154	2.06076	2.45414	3.23201	3.59459	2.53951	3.14482	3.12773	-1.86233	0.0145144	0.215085	-2.97049	0.00113148	0.0139459	-1.59504	0.0538568	0.299779	E14<P0<P0Tsc1
1191	ENSMUSG00000024807	Syvn1	3.82477	3.72228	3.23687	3.59464	4.44736	3.87745	3.80625	4.04368	4.80946	5.0719	4.41175	4.57544	4.71714	-1.36514	0.12781	0.62152	-2.17724	0.00160182	0.016888	-1.59488	0.0220639	0.183388	E14<P0<P0Tsc1
1192	ENSMUSG00000041303	Gtf3c3	3.44945	1.72889	2.60803	2.59546	2.93893	3.12694	3.38584	3.15057	3.78644	3.81703	3.63998	4.05149	3.82373	-1.46928	0.279653	0.941808	-2.34287	0.0189072	0.0838859	-1.59457	0.00277049	0.0645462	E14<P0<P0Tsc1
1193	ENSMUSG00000027223	Mapk8ip1	4.27426	4.1736	4.09024	4.17937	4.57611	4.80029	4.55129	4.64257	5.25973	5.6212	5.18587	5.19326	5.31502	-1.37859	0.00516294	0.14551	-2.19717	8.08564e-05	0.00464173	-1.59378	0.00209007	0.056368	E14<P0<P0Tsc1
1194	ENSMUSG00000028300	3110043O21Rik	2.99325	1.72508	1.60338	2.10724	2.13604	2.10432	3.35716	2.53251	3.09052	3.17369	2.87182	3.68378	3.20495	-1.34282	0.466884	1	-2.14015	0.0283696	0.11243	-1.59377	0.113978	0.463507	E14<P0<P0Tsc1
1195	ENSMUSG00000060402	Chst8	0.836298	0.805138	0.0244397	0.555292	1.23448	1.61463	2.14697	1.66536	2.67577	2.93563	1.80971	1.92966	2.33769	-2.15856	0.0211403	0.252164	-3.43997	0.00239913	0.021319	-1.59364	0.110046	0.454469	E14<P0<P0Tsc1
1196	ENSMUSG00000023092	Fhl1	2.54749	2.29069	2.51468	2.45095	3.5207	3.83757	3.50663	3.62163	4.43619	4.67938	3.57877	4.48065	4.29375	-2.25118	0.000261981	0.0752135	-3.58704	0.000448754	0.00863133	-1.5934	0.0505802	0.289326	E14<P0<P0Tsc1
1197	ENSMUSG00000031166	Wdr13	3.01126	2.59502	2.0864	2.56423	2.3726	4.16203	2.9403	3.15831	4.14358	4.21418	3.40618	3.55662	3.83014	-1.50952	0.311032	0.978089	-2.4048	0.00528859	0.0345212	-1.59309	0.19162	0.620043	E14<P0<P0Tsc1
1198	ENSMUSG00000045103	Dmd	1.05353	1.10902	0.89153	1.01803	2.1252	1.69303	2.48101	2.09975	2.91883	3.24616	2.19001	2.73047	2.77137	-2.11656	0.00395962	0.13115	-3.37138	0.000336009	0.00765558	-1.59286	0.0627967	0.326097	E14<P0<P0Tsc1
1199	ENSMUSG00000002221	Paxip1	3.67647	3.47639	3.28292	3.4786	3.40905	4.28614	4.05505	3.91675	4.5343	4.80196	4.43572	4.58019	4.58804	-1.35487	0.150685	0.674825	-2.15763	9.94546e-05	0.00495589	-1.5925	0.021534	0.180681	E14<P0<P0Tsc1
1200	ENSMUSG00000000693	Loxl3	2.4252	1.07132	1.71371	1.73675	2.65214	2.65392	2.74032	2.68213	3.28965	3.3509	3.26115	3.5101	3.35295	-1.9257	0.0428737	0.35905	-3.06567	0.00167905	0.0172962	-1.59198	9.1039e-05	0.0201495	E14<P0<P0Tsc1
1201	ENSMUSG00000090946	Ccdc71l	2.22846	1.09108	1.92673	1.74876	1.98448	2.73185	2.11198	2.27611	2.92058	3.12932	2.68225	3.05372	2.94647	-1.44128	0.211186	0.810393	-2.29375	0.00498413	0.0333149	-1.59147	0.0174961	0.159922	E14<P0<P0Tsc1
1202	ENSMUSG00000024130	Abca3	1.81754	1.27606	1.59971	1.56444	1.74909	2.4554	2.09429	2.09959	2.84713	3.13559	2.56646	2.5275	2.76917	-1.4491	0.0704108	0.461933	-2.30495	0.000778449	0.0114318	-1.59061	0.0221052	0.183451	E14<P0<P0Tsc1
1203	ENSMUSG00000037857	Nufip2	3.65442	3.05593	2.85176	3.18737	4.03434	3.56557	4.19762	3.93251	4.31871	4.7879	4.35539	4.94328	4.60132	-1.67614	0.0425947	0.357694	-2.66466	0.00121156	0.0145618	-1.58976	0.0237971	0.190788	E14<P0<P0Tsc1
1204	ENSMUSG00000031862	Atp13a1	4.56886	4.1764	4.22658	4.32395	5.19936	4.47001	4.56015	4.74317	5.26865	5.53769	5.2328	5.60852	5.41191	-1.33721	0.136214	0.640403	-2.12574	0.000234398	0.00656101	-1.58968	0.0167302	0.155911	E14<P0<P0Tsc1
1205	ENSMUSG00000002980	Bcam	6.62205	5.70276	6.10507	6.14329	7.92588	8.32864	7.74113	7.99855	8.86827	9.17348	8.10389	8.52217	8.66695	-3.61817	0.00124412	0.0951953	-5.75038	0.000197972	0.00612823	-1.58931	0.0547814	0.302901	E14<P0<P0Tsc1
1206	ENSMUSG00000001173	Ocrl	1.43673	1.97938	1.46133	1.62582	1.0244	2.33814	2.3503	1.90428	2.65485	2.5683	2.53572	2.52532	2.57105	-1.2129	0.540181	1	-1.9255	0.000510421	0.00929928	-1.58751	0.0944359	0.413071	E14<P0<P0Tsc1
1207	ENSMUSG00000031530	Dusp4	3.19777	2.76627	2.74435	2.9028	3.74387	3.21784	3.5098	3.4905	4.12218	4.24384	3.9348	4.32805	4.15722	-1.50285	0.0290835	0.294443	-2.38571	0.000134921	0.00537359	-1.58745	0.00444818	0.0783578	E14<P0<P0Tsc1
1208	ENSMUSG00000020601	Trib2	3.63394	3.41717	3.39761	3.48291	4.75226	4.3901	4.52891	4.55709	5.20616	5.59655	4.93607	5.15547	5.22356	-2.10553	0.000339764	0.0752135	-3.34187	3.32026e-05	0.00341799	-1.58719	0.00791674	0.103768	E14<P0<P0Tsc1
1209	ENSMUSG00000038902	Pogz	2.27624	1.77633	2.04281	2.03179	2.73727	2.52109	2.40568	2.55468	3.14153	3.6459	2.90294	3.19266	3.22075	-1.43683	0.0231366	0.264141	-2.27989	0.000985508	0.0129066	-1.58675	0.0112323	0.124971	E14<P0<P0Tsc1
1210	ENSMUSG00000027478	Dnmt3b	2.57092	2.05684	1.70915	2.1123	2.37576	2.56834	2.51829	2.48746	3.03982	3.24025	3.22213	3.11134	3.15338	-1.29698	0.168506	0.71427	-2.05777	0.0018426	0.0183369	-1.58658	0.000118979	0.0228987	E14<P0<P0Tsc1
1211	ENSMUSG00000032231	Anxa2	4.39146	4.43324	4.19817	4.34096	5.7427	5.5412	5.46055	5.58148	6.43118	6.36781	5.8548	6.33346	6.24681	-2.36285	9.02593e-05	0.0752135	-3.74731	1.56158e-05	0.00294495	-1.58593	0.00571676	0.0887441	E14<P0<P0Tsc1
1212	ENSMUSG00000027315	Spint1	2.03722	0.785554	1.89082	1.5712	2.24194	2.36421	1.94434	2.1835	3.47219	2.82175	2.21431	2.88669	2.84873	-1.52869	0.159377	0.69341	-2.42425	0.0196554	0.0861692	-1.58583	0.0634189	0.328282	E14<P0<P0Tsc1
1213	ENSMUSG00000033326	Kdm4a	3.20368	3.31481	2.80991	3.10946	3.31951	4.09408	3.68722	3.70027	4.36384	4.46812	4.41648	4.21359	4.36551	-1.50609	0.0608354	0.427061	-2.3884	7.64297e-05	0.0046065	-1.58583	0.0106835	0.12193	E14<P0<P0Tsc1
1214	ENSMUSG00000059327	Eda	0.898236	1.58807	1.41228	1.29953	1.86555	1.53398	1.46218	1.62057	2.13099	2.73673	1.91229	2.362	2.2855	-1.24923	0.203985	0.795738	-1.98064	0.00695774	0.041492	-1.58549	0.0206179	0.17619	E14<P0<P0Tsc1
1215	ENSMUSG00000025931	Paqr8	1.38841	1.2378	0.934649	1.18695	2.72849	1.09012	1.58049	1.7997	1.90816	3.05682	2.1958	2.696	2.46419	-1.52917	0.230757	0.848894	-2.42375	0.00461393	0.0318006	-1.58501	0.198306	0.631782	E14<P0<P0Tsc1
1216	ENSMUSG00000025809	Itgb1	6.35679	5.65745	5.61307	5.87577	7.15899	6.83097	6.64485	6.87827	7.56347	7.89802	7.06715	7.64195	7.54265	-2.00347	0.0111262	0.192892	-3.17527	0.000661744	0.0105859	-1.58488	0.0235904	0.19011	E14<P0<P0Tsc1
1217	ENSMUSG00000017400	Stac2	0.97285	0.125782	1.60191	0.900181	1.15743	2.41956	2.18954	1.92218	3.05953	2.80804	2.64683	1.83181	2.58655	-2.03073	0.103434	0.558752	-3.21846	0.00761638	0.0442862	-1.58488	0.15628	0.55593	E14<P0<P0Tsc1
1218	ENSMUSG00000026840	Lamc3	0.727323	0.795865	1.0874	0.870196	2.59263	0.468022	1.04296	1.36787	2.4813	2.62198	1.50967	1.51458	2.03188	-1.41194	0.425255	1	-2.23719	0.012886	0.0634416	-1.58448	0.295564	0.772089	E14<P0<P0Tsc1
1219	ENSMUSG00000039646	Vasn	3.93804	3.55244	3.6508	3.71376	4.8304	4.7275	4.84371	4.80054	5.59138	5.724	5.16033	5.38131	5.46425	-2.12399	0.000245332	0.0752135	-3.36474	3.28313e-05	0.00340244	-1.58416	0.00308967	0.0672824	E14<P0<P0Tsc1
1220	ENSMUSG00000037553	Zdhhc18	2.50912	2.37663	2.33009	2.40528	2.99191	3.64053	2.86866	3.16703	3.94691	4.2814	3.59047	3.50417	3.83074	-1.69555	0.0187263	0.237711	-2.686	0.000331642	0.00760907	-1.58414	0.0462448	0.275354	E14<P0<P0Tsc1
1221	ENSMUSG00000026547	Tagln2	4.38342	3.83079	3.49566	3.90329	4.49274	4.35074	4.5895	4.47766	5.45065	5.56897	4.39638	5.14931	5.14133	-1.48903	0.0639858	0.438934	-2.35878	0.0111192	0.057299	-1.58411	0.0612093	0.321845	E14<P0<P0Tsc1
1222	ENSMUSG00000022389	Tef	2.65136	2.52481	2.23204	2.4694	3.78634	4.25398	3.89049	3.97694	4.65242	4.61682	4.53343	4.75964	4.64058	-2.84324	0.000323043	0.0752135	-4.5039	1.00975e-06	0.00197245	-1.58407	0.0016823	0.05192	E14<P0<P0Tsc1
1223	ENSMUSG00000025555	Farp1	3.56866	2.80641	2.63751	3.0042	4.55584	4.71626	3.98983	4.42064	5.16315	5.31913	4.79266	5.06108	5.084	-2.66928	0.00706609	0.163395	-4.22751	0.000144717	0.0055123	-1.58377	0.0185216	0.165495	E14<P0<P0Tsc1
1224	ENSMUSG00000091354	6030419C18Rik	0	0.759557	0	0.253186	1.40853	1.04639	1.03835	1.16443	2.1372	1.99492	1.92342	1.25511	1.82766	-1.88066	0.0155475	0.220496	-2.97827	0.00141033	0.0159259	-1.58363	0.0285839	0.210542	E14<P0<P0Tsc1
1225	ENSMUSG00000026135	Zfp142	1.57634	1.71035	1.06706	1.45125	1.14891	2.47495	1.74634	1.79007	2.46907	2.62297	2.19211	2.5225	2.45166	-1.26472	0.419476	1	-2.00058	0.00140145	0.0158661	-1.58183	0.0754437	0.364539	E14<P0<P0Tsc1
1226	ENSMUSG00000026048	Ercc5	2.88967	2.80971	2.69253	2.7973	3.10471	3.29051	3.26072	3.21865	4.06	3.78774	3.5586	4.11201	3.87959	-1.33918	0.00476344	0.141428	-2.11739	0.000308323	0.00738308	-1.58111	0.0042613	0.0763682	E14<P0<P0Tsc1
1227	ENSMUSG00000043518	Rai2	2.96041	2.71757	2.76699	2.81499	3.73824	2.94792	3.58385	3.42334	3.97974	4.39775	4.04098	3.91747	4.08399	-1.52451	0.045251	0.369187	-2.40994	6.65439e-05	0.00438709	-1.58079	0.0233522	0.189345	E14<P0<P0Tsc1
1228	ENSMUSG00000059475	Zfp426	3.92251	2.49283	2.74815	3.0545	3.95311	3.61805	3.61741	3.72953	4.314	4.60264	4.17207	4.4714	4.39003	-1.59663	0.156956	0.688501	-2.52369	0.00839979	0.0472199	-1.58063	0.00276594	0.0645142	E14<P0<P0Tsc1
1229	ENSMUSG00000039449	Prpf18	4.26492	4.33472	3.67059	4.09008	4.43972	3.82799	4.85244	4.37338	4.89142	5.23758	4.66931	5.33607	5.0336	-1.21698	0.426431	1	-1.92321	0.006343	0.038835	-1.58032	0.0572116	0.309893	E14<P0<P0Tsc1
1230	ENSMUSG00000041570	Camsap2	1.98913	1.79477	1.60692	1.79694	1.80921	3.14646	2.05823	2.33797	2.98192	3.43003	2.59645	2.98357	2.99799	-1.45501	0.214074	0.816105	-2.29908	0.000977833	0.0128832	-1.58011	0.117886	0.47276	E14<P0<P0Tsc1
1231	ENSMUSG00000034663	Bmp2k	0.704497	1.36145	1.47064	1.17886	2.04818	1.65088	0.832554	1.51054	2.33459	2.50905	1.68913	2.1493	2.17052	-1.25848	0.428608	1	-1.98846	0.00906331	0.0498997	-1.58006	0.0938132	0.411812	E14<P0<P0Tsc1
1232	ENSMUSG00000017344	Vtn	1.91257	1.84335	2.04556	1.93383	2.81409	2.13268	2.18552	2.37743	3.07073	3.56587	2.73143	2.77923	3.03682	-1.36	0.084949	0.506703	-2.148	0.00192361	0.018791	-1.57941	0.0476271	0.280166	E14<P0<P0Tsc1
1233	ENSMUSG00000046167	Gldn	1.54891	1.8408	1.37787	1.58919	2.54724	2.78839	3.26226	2.86596	3.98748	4.4974	2.48766	3.12855	3.52527	-2.42296	0.0023767	0.11147	-3.82665	0.00719252	0.0424312	-1.57933	0.239375	0.69403	E14<P0<P0Tsc1
1234	ENSMUSG00000031004	Mki67	2.60185	2.87865	2.63502	2.70518	3.39645	2.95616	3.56628	3.3063	4.43439	4.19089	3.66812	3.56797	3.96534	-1.51689	0.0227452	0.262489	-2.39524	0.00159105	0.0168397	-1.57904	0.046344	0.275574	E14<P0<P0Tsc1
1235	ENSMUSG00000040663	Clcf1	0.0621122	1.1079	1.2965	0.822171	1.95977	2.00039	1.28437	1.74818	2.75359	2.65767	1.8248	2.39049	2.40664	-1.90001	0.0686112	0.455146	-2.99896	0.00481447	0.0326579	-1.5784	0.0608728	0.320565	E14<P0<P0Tsc1
1236	ENSMUSG00000029192	Tbc1d14	3.55036	3.38074	3.2092	3.3801	4.43568	4.19436	4.09821	4.24275	4.98385	5.17185	4.35176	5.09659	4.90101	-1.81838	0.00130733	0.0967193	-2.86972	0.000378982	0.0080473	-1.57818	0.0228425	0.187176	E14<P0<P0Tsc1
1237	ENSMUSG00000045095	Magi1	0.601848	0.262414	0.72962	0.531294	2.15763	1.95528	1.03492	1.71594	2.70146	2.54471	1.86228	2.38597	2.3736	-2.27308	0.0162032	0.224725	-3.58583	0.000158253	0.00566336	-1.57752	0.0916091	0.406269	E14<P0<P0Tsc1
1238	ENSMUSG00000024423	Impact	2.78827	2.46089	2.42631	2.55849	3.34434	2.13999	3.00096	2.82843	3.07756	3.62308	3.51371	3.72516	3.48488	-1.20575	0.460333	1	-1.90051	0.00194734	0.0189356	-1.5762	0.080563	0.377629	E14<P0<P0Tsc1
1239	ENSMUSG00000040631	Dok4	0.476444	1.22818	0.83752	0.847381	1.21458	2.31456	2.43741	1.98885	2.54919	2.86122	2.67663	2.49105	2.64453	-2.20606	0.0347271	0.323675	-3.47532	6.92248e-05	0.0044249	-1.57535	0.0778608	0.370315	E14<P0<P0Tsc1
1240	ENSMUSG00000029919	Hpgds	0.642478	0.0178601	0.697385	0.452574	0	1.89233	0.624107	0.838812	1.19709	1.47264	1.53462	1.77193	1.49407	-1.30698	0.501061	1	-2.05836	0.00244869	0.0215738	-1.5749	0.188008	0.613707	E14<P0<P0Tsc1
1241	ENSMUSG00000036622	Atp13a2	4.40631	4.0236	4.25723	4.22905	5.1361	4.8644	5.16796	5.05615	5.68238	5.80451	5.52525	5.8317	5.71096	-1.77412	0.00189792	0.103599	-2.79319	1.34811e-05	0.00293358	-1.5744	0.00100144	0.0430237	E14<P0<P0Tsc1
1242	ENSMUSG00000046982	Tshz1	3.47397	3.69169	3.37261	3.51276	4.09969	4.83315	3.87391	4.26892	4.97432	5.22096	4.59216	4.90687	4.92358	-1.68899	0.0397858	0.346293	-2.65888	0.00010432	0.00498826	-1.57424	0.0461688	0.275113	E14<P0<P0Tsc1
1243	ENSMUSG00000038214	Bend3	1.2917	0.685424	0.939496	0.972206	1.58669	1.24349	1.43703	1.4224	2.09058	2.27254	1.87545	2.06863	2.0768	-1.36623	0.0596921	0.422384	-2.15039	0.000458544	0.0087329	-1.57396	0.00157097	0.0510251	E14<P0<P0Tsc1
1244	ENSMUSG00000044043	Pcdhb14	0.0211347	1.55159	0.274814	0.615846	1.27532	0.727376	1.37388	1.12552	1.94952	1.80242	1.56965	1.79761	1.7798	-1.42373	0.31744	0.978089	-2.24071	0.0192648	0.0849976	-1.57383	0.0101016	0.118339	E14<P0<P0Tsc1
1245	ENSMUSG00000028737	Aldh4a1	4.02649	3.24731	3.74114	3.67165	4.4753	4.20573	4.05852	4.24652	4.89525	4.8703	4.85725	4.97696	4.89994	-1.48954	0.0574288	0.413567	-2.34289	0.000420033	0.00843867	-1.5729	0.000706413	0.037481	E14<P0<P0Tsc1
1246	ENSMUSG00000051236	Msrb3	0.165819	1.26643	1.44638	0.959543	2.32315	2.33474	2.08444	2.24744	3.16741	3.05309	2.40476	2.97802	2.90082	-2.44172	0.0166126	0.226874	-3.84045	0.00145376	0.0161471	-1.57284	0.015332	0.148765	E14<P0<P0Tsc1
1247	ENSMUSG00000034761	Map4k5	2.7249	2.06092	2.24467	2.3435	4.1768	2.74958	3.20943	3.3786	4.19188	4.19321	3.61181	4.13097	4.03197	-2.04927	0.0546046	0.403443	-3.22315	0.000205059	0.00624774	-1.57283	0.114218	0.464093	E14<P0<P0Tsc1
1248	ENSMUSG00000037458	Azin1	4.09582	4.36389	4.52126	4.32699	4.96575	4.60655	4.66311	4.74514	5.27873	5.6867	5.06494	5.563	5.39834	-1.33621	0.0437223	0.362347	-2.1014	0.000945967	0.0126882	-1.57265	0.00976488	0.116485	E14<P0<P0Tsc1
1249	ENSMUSG00000047881	Rell1	1.89942	2.83971	2.1265	2.28854	2.41968	2.55768	3.04297	2.67344	3.49346	3.51061	3.2108	3.09111	3.3265	-1.30577	0.264184	0.913132	-2.05331	0.00512458	0.0338355	-1.57249	0.0121954	0.130976	E14<P0<P0Tsc1
1250	ENSMUSG00000062031	Athl1	3.4269	3.19946	2.66687	3.09774	4.45231	3.77077	3.99543	4.07283	4.82804	4.96619	4.40403	4.70326	4.72538	-1.96577	0.0155467	0.220496	-3.09006	0.000257328	0.00677708	-1.57194	0.0176647	0.160914	E14<P0<P0Tsc1
1251	ENSMUSG00000022098	Bmp1	4.58497	4.21335	3.82418	4.2075	5.57586	5.44441	4.7876	5.26929	6.08501	6.27594	5.57356	5.75197	5.92162	-2.08752	0.0153531	0.219698	-3.28097	0.000346934	0.00774721	-1.5717	0.0417803	0.259913	E14<P0<P0Tsc1
1252	ENSMUSG00000042155	Klhl23	2.80072	3.06242	2.25296	2.70536	3.67029	2.9857	2.93474	3.19691	3.87079	3.95137	3.49016	4.08397	3.84907	-1.40595	0.164839	0.706372	-2.20948	0.00231614	0.0208606	-1.57152	0.0286714	0.210843	E14<P0<P0Tsc1
1253	ENSMUSG00000028149	Rap1gds1	3.48478	3.19884	3.10991	3.26451	3.60388	3.97987	3.81752	3.80042	4.34319	4.78497	4.17215	4.50973	4.45251	-1.44986	0.0149493	0.217067	-2.27837	0.000360116	0.00790014	-1.57144	0.0076242	0.101566	E14<P0<P0Tsc1
1254	ENSMUSG00000043290	Zfp784	1.78012	1.95073	2.05895	1.92993	1.49352	2.95349	2.83139	2.42613	3.19292	3.1389	3.11669	2.86382	3.07808	-1.41049	0.294552	0.966021	-2.2163	3.14669e-05	0.00340244	-1.57129	0.123426	0.485339	E14<P0<P0Tsc1
1255	ENSMUSG00000029869	Ephb6	2.86276	1.88025	2.41259	2.3852	3.94697	3.4263	3.01247	3.46191	4.40085	4.51061	3.49797	4.04274	4.11304	-2.10922	0.0276109	0.28888	-3.31231	0.00173911	0.0176857	-1.5704	0.0881953	0.397368	E14<P0<P0Tsc1
1256	ENSMUSG00000026241	Nppc	3.38476	1.72481	3.13819	2.74925	4.30606	4.66476	5.01729	4.6627	5.53158	5.73246	4.50517	5.48416	5.31334	-3.76708	0.0116709	0.196862	-5.91382	0.0018388	0.018319	-1.56987	0.0994441	0.426617	E14<P0<P0Tsc1
1257	ENSMUSG00000045532	C1ql1	1.84982	2.66845	2.60831	2.37552	2.25231	3.74554	3.2797	3.09252	3.87349	3.82947	3.33637	3.93327	3.74315	-1.64375	0.178349	0.738124	-2.58046	0.00145547	0.0161471	-1.56986	0.125936	0.490664	E14<P0<P0Tsc1
1258	ENSMUSG00000034951	Cog7	4.46462	3.46987	3.19066	3.70839	4.47455	4.5344	3.19419	4.06771	4.80501	4.80569	4.51792	4.74356	4.71805	-1.28283	0.520526	1	-2.01344	0.0153711	0.0723292	-1.56953	0.104587	0.43948	E14<P0<P0Tsc1
1259	ENSMUSG00000002908	Kcnn1	0.529341	0.292009	1.81758	0.879645	1.3529	2.13689	1.11035	1.53338	2.43145	2.17034	1.85747	2.27402	2.18332	-1.57324	0.251688	0.890476	-2.46857	0.0139277	0.0670442	-1.5691	0.0526839	0.295683	E14<P0<P0Tsc1
1260	ENSMUSG00000006920	Ezh1	3.09203	3.35583	3.33451	3.26079	3.0167	4.50141	3.86815	3.79542	4.35566	4.35579	4.30956	4.75659	4.4444	-1.44857	0.230713	0.848894	-2.27145	0.000103278	0.00498406	-1.56806	0.109646	0.453363	E14<P0<P0Tsc1
1261	ENSMUSG00000034820	Cpsf7	3.41556	3.44995	2.99134	3.28562	3.63201	4.08641	3.204	3.64081	4.25721	4.44996	4.17538	4.27218	4.28868	-1.27915	0.239052	0.865032	-2.00425	0.000249528	0.00670588	-1.56686	0.0195986	0.170976	E14<P0<P0Tsc1
1262	ENSMUSG00000034563	Ccpg1	3.39475	3.77381	3.32206	3.49687	4.55758	4.36168	4.13281	4.35069	5.02554	5.04867	4.7242	5.19461	4.99826	-1.80728	0.00417173	0.13424	-2.83115	5.84869e-05	0.00417917	-1.56653	0.00420211	0.0759368	E14<P0<P0Tsc1
1263	ENSMUSG00000009647	Mcu	2.21311	1.34641	2.51994	2.02648	2.67646	2.18652	2.36546	2.40948	3.04078	3.1773	2.93852	3.0689	3.05638	-1.30404	0.311448	0.978089	-2.04187	0.00893738	0.0494032	-1.5658	0.00207031	0.056368	E14<P0<P0Tsc1
1264	ENSMUSG00000040488	Ltbp4	1.24445	1.18859	0.781028	1.07136	1.99489	1.55343	2.13432	1.89421	2.49049	2.77752	2.22862	2.66367	2.54008	-1.76891	0.0106365	0.189324	-2.76776	0.000129029	0.00529612	-1.56467	0.0135717	0.138585	E14<P0<P0Tsc1
1265	ENSMUSG00000014349	Ube2z	4.41137	4.05636	4.12763	4.19845	5.0259	4.43791	4.54572	4.66984	5.24224	5.5011	5.11912	5.39965	5.31553	-1.38644	0.0586024	0.417385	-2.16906	0.000107226	0.00505074	-1.56448	0.00834944	0.106389	E14<P0<P0Tsc1
1266	ENSMUSG00000052485	Tmem171	0	0	0.028716	0.00957199	0	2.25201	0	0.75067	1.74774	1.89461	0.904745	1.03697	1.39602	-1.67145	0.317573	0.978089	-2.61434	0.00196098	0.0189802	-1.56412	0.3441	0.832159	E14<P0<P0Tsc1
1267	ENSMUSG00000031256	Cstf2	4.64486	3.53304	4.11433	4.09741	4.51299	4.19606	4.44225	4.38377	4.78504	5.18863	4.87482	5.26733	5.02896	-1.21956	0.385889	1	-1.90732	0.0144055	0.0686933	-1.56395	0.00493057	0.0824049	E14<P0<P0Tsc1
1268	ENSMUSG00000024422	Dhx16	5.23462	4.25391	4.16653	4.55169	4.49999	5.14762	4.91803	4.85521	5.57575	5.63883	5.26847	5.51826	5.50033	-1.23416	0.426547	1	-1.93005	0.0132732	0.0647591	-1.56387	0.0092417	0.112968	E14<P0<P0Tsc1
1269	ENSMUSG00000034557	Zfyve9	0.787208	0.803092	0.587989	0.726096	1.73808	1.40533	1.17144	1.43828	1.81438	2.28686	1.88848	2.34141	2.08278	-1.63829	0.0076	0.16801	-2.56096	0.000120688	0.00520864	-1.56319	0.015754	0.150851	E14<P0<P0Tsc1
1270	ENSMUSG00000034445	Cyb561a3	2.81492	2.65192	2.37781	2.61488	2.87899	2.79648	4.00656	3.22734	3.86713	3.97551	3.71721	3.92728	3.87178	-1.52886	0.156346	0.686975	-2.38982	3.71899e-05	0.00360115	-1.56313	0.0776901	0.370029	E14<P0<P0Tsc1
1271	ENSMUSG00000050248	Evc2	2.75891	1.23933	2.00666	2.00163	3.59662	3.44107	3.67952	3.5724	4.34442	4.6799	3.70272	4.14017	4.2168	-2.97064	0.0105693	0.188652	-4.64336	0.00134383	0.0154911	-1.56309	0.0297687	0.214772	E14<P0<P0Tsc1
1272	ENSMUSG00000045374	Wdr81	0.687599	1.54256	0.569958	0.933373	0.985	0.865539	1.9187	1.25641	1.92982	2.4364	1.71989	1.51531	1.90035	-1.25096	0.460914	1	-1.95475	0.0215642	0.0922785	-1.56259	0.0993991	0.426617	E14<P0<P0Tsc1
1273	ENSMUSG00000046157	Tmem229b	1.76386	1.18283	0.997988	1.31489	2.55882	1.50483	0.809087	1.62425	2.27968	2.50489	2.28451	2.00026	2.26733	-1.23915	0.56184	1	-1.93514	0.0037195	0.0277917	-1.56167	0.16068	0.56411	E14<P0<P0Tsc1
1274	ENSMUSG00000025812	Pard3	4.18939	4.22751	3.52884	3.98191	4.8978	3.99131	4.40077	4.42996	4.98644	5.37483	4.65139	5.27937	5.07301	-1.36419	0.20967	0.807761	-2.13035	0.00427814	0.0302516	-1.56162	0.0521456	0.294177	E14<P0<P0Tsc1
1275	ENSMUSG00000038456	Dennd2a	3.4778	3.35726	3.04143	3.29216	4.02817	3.81476	4.02927	3.9574	4.69302	4.72938	4.18221	4.79711	4.60043	-1.58583	0.00508574	0.144841	-2.47644	0.00035068	0.00777265	-1.56161	0.00773775	0.102305	E14<P0<P0Tsc1
1276	ENSMUSG00000046152	Fut10	3.95337	2.87333	2.81821	3.21497	3.62931	3.88395	3.59639	3.70322	4.53937	4.65183	3.73994	4.4518	4.34573	-1.40274	0.211726	0.810909	-2.18975	0.0189761	0.084059	-1.56105	0.0331023	0.227228	E14<P0<P0Tsc1
1277	ENSMUSG00000020704	Asic2	2.3532	2.32263	2.08032	2.25205	2.76046	2.71311	3.01687	2.83015	3.58882	3.83708	2.75932	3.70512	3.47258	-1.49288	0.00538366	0.147477	-2.33033	0.00384154	0.0284091	-1.56096	0.0559772	0.306288	E14<P0<P0Tsc1
1278	ENSMUSG00000030598	Fbxo17	2.35552	1.74533	2.84798	2.31628	1.93982	3.42709	2.96587	2.77759	4.05907	3.68017	2.89539	3.04435	3.41975	-1.3768	0.38463	1	-2.14871	0.0265744	0.10726	-1.56066	0.198086	0.631407	E14<P0<P0Tsc1
1279	ENSMUSG00000008976	Gabpa	2.85046	2.12724	2.75151	2.5764	2.99672	3.66314	3.30057	3.32015	3.95738	4.05502	3.7497	4.0867	3.9622	-1.67451	0.0389303	0.342615	-2.61317	0.00033445	0.00763689	-1.56055	0.00925959	0.113093	E14<P0<P0Tsc1
1280	ENSMUSG00000022426	Josd1	4.30183	3.89894	3.77775	3.99284	5.13679	4.18778	4.72207	4.68221	5.36191	5.57988	4.89971	5.45524	5.32418	-1.61258	0.0602281	0.424239	-2.51637	0.00053829	0.00952567	-1.56046	0.0507886	0.290036	E14<P0<P0Tsc1
1281	ENSMUSG00000024589	Nedd4l	1.40403	0.843589	0.502808	0.916809	1.45943	1.5122	1.02348	1.3317	2.19786	2.28351	1.45003	1.96098	1.97309	-1.3332	0.1917	0.768239	-2.07957	0.00953927	0.051766	-1.55983	0.0339063	0.230546	E14<P0<P0Tsc1
1282	ENSMUSG00000024855	Pacs1	3.48893	4.02614	3.37555	3.6302	4.52271	4.65447	4.04165	4.40628	5.08709	5.13278	4.82143	5.14881	5.04753	-1.71247	0.025624	0.277457	-2.67089	0.000176853	0.0058672	-1.55968	0.00841058	0.106939	E14<P0<P0Tsc1
1283	ENSMUSG00000025234	Arih1	3.5205	3.26268	3.25061	3.3446	3.80616	3.67339	3.84572	3.77509	4.10315	4.60868	4.27986	4.67238	4.41602	-1.3477	0.00871127	0.176303	-2.10151	0.000548538	0.00962049	-1.55933	0.00586557	0.0896377	E14<P0<P0Tsc1
1284	ENSMUSG00000018076	Med13l	1.39552	1.7826	1.17609	1.4514	1.38809	2.51171	1.48234	1.79405	2.6501	2.57373	2.27067	2.24264	2.43429	-1.26808	0.384218	1	-1.97641	0.00137676	0.0156897	-1.55859	0.0737484	0.359643	E14<P0<P0Tsc1
1285	ENSMUSG00000042082	Arsb	0.392709	2.07553	1.18319	1.21715	2.22294	3.50824	2.11744	2.61621	3.40594	3.62366	2.77332	3.22269	3.2564	-2.6373	0.0627657	0.434508	-4.11034	0.00257627	0.0221491	-1.55854	0.152774	0.548656	E14<P0<P0Tsc1
1286	ENSMUSG00000028649	Macf1	2.55845	2.01622	2.29499	2.28988	3.07933	3.03645	3.04579	3.05386	3.98549	3.97871	3.48703	3.32337	3.69365	-1.69817	0.00347589	0.126065	-2.64592	0.000638032	0.010396	-1.5581	0.0135022	0.138307	E14<P0<P0Tsc1
1287	ENSMUSG00000004105	Angptl2	4.16835	3.96972	3.5868	3.90829	4.3212	4.71224	4.74359	4.59234	5.31624	5.5442	4.67616	5.39099	5.2319	-1.60665	0.018505	0.236588	-2.50291	0.00153494	0.0164934	-1.55785	0.0326629	0.22531	E14<P0<P0Tsc1
1288	ENSMUSG00000052062	Pard3b	2.07322	1.37572	2.08731	1.84542	2.36313	3.29533	3.02896	2.8958	3.86023	3.96908	3.16396	3.148	3.53532	-2.07108	0.0231254	0.264124	-3.22634	0.00118605	0.0144235	-1.5578	0.0903719	0.402858	E14<P0<P0Tsc1
1289	ENSMUSG00000037474	Dtl	4.05906	3.3503	3.2871	3.56549	4.92763	4.64545	4.0408	4.53796	5.35486	5.45319	4.7288	5.17174	5.17715	-1.9622	0.0294712	0.296687	-3.05603	0.000695821	0.0108564	-1.55745	0.0518248	0.293234	E14<P0<P0Tsc1
1290	ENSMUSG00000032232	Cgnl1	2.29768	1.76668	1.44971	1.83802	2.23984	2.74313	1.78596	2.25631	3.00311	3.17922	2.78034	2.61892	2.8954	-1.33634	0.264283	0.91316	-2.08114	0.00362625	0.0273256	-1.55734	0.0427464	0.263071	E14<P0<P0Tsc1
1291	ENSMUSG00000047213	Ythdf3	3.80315	3.43771	2.90747	3.38278	4.08326	3.7182	4.10123	3.96756	4.44805	4.79666	4.22499	4.95665	4.60659	-1.49982	0.07451	0.476722	-2.33563	0.00356825	0.0270134	-1.55727	0.0200907	0.173259	E14<P0<P0Tsc1
1292	ENSMUSG00000027605	Acss2	2.23122	1.3871	1.94018	1.85284	2.55374	2.49012	2.65426	2.56604	3.09539	3.35759	2.93551	3.42871	3.2043	-1.63944	0.0261602	0.280678	-2.55171	0.000924476	0.0125462	-1.55645	0.00293806	0.0661263	E14<P0<P0Tsc1
1293	ENSMUSG00000051043	Gprc5c	5.72058	4.96201	5.19691	5.29316	5.98119	6.14771	6.09335	6.07408	7.04916	7.0561	6.14305	6.59872	6.71176	-1.71822	0.0133932	0.207397	-2.67324	0.00258796	0.0222027	-1.55582	0.0366572	0.24133	E14<P0<P0Tsc1
1294	ENSMUSG00000022335	Zfat	0.702289	0.167733	0.583662	0.484561	0.572856	1.98744	2.22329	1.59453	1.54035	2.47236	2.2594	2.65523	2.23183	-2.15841	0.0690235	0.456707	-3.35723	0.000886305	0.0122058	-1.55542	0.2246	0.672933	E14<P0<P0Tsc1
1295	ENSMUSG00000048248	D630032N06Rik	2.1745	0.857129	1.03223	1.35462	1.63622	2.02052	1.50577	1.72084	2.42965	2.41604	2.71887	1.86735	2.35798	-1.28897	0.395801	1	-2.00466	0.0334227	0.126885	-1.55524	0.0302617	0.216307	E14<P0<P0Tsc1
1296	ENSMUSG00000049470	Aff4	5.46078	5.26538	4.73952	5.15522	6.07096	5.27764	5.45177	5.60012	6.26569	6.51416	6.1807	5.98428	6.23621	-1.36122	0.186448	0.756684	-2.11548	0.00171422	0.0175175	-1.55411	0.0272925	0.205456	E14<P0<P0Tsc1
1297	ENSMUSG00000023050	Map3k12	1.22385	1.3888	1.41415	1.34227	0.787223	2.36697	2.31984	1.82468	2.0527	2.74853	2.15354	2.88791	2.46067	-1.39708	0.348059	0.987678	-2.17106	0.00272873	0.0229513	-1.55401	0.210302	0.650656	E14<P0<P0Tsc1
1298	ENSMUSG00000037972	Snn	2.92649	3.478	3.39884	3.26778	3.63987	3.91944	3.7606	3.77331	4.66289	4.70641	4.02067	4.24446	4.40861	-1.41964	0.0345803	0.322844	-2.20508	0.00205869	0.0194661	-1.55326	0.015823	0.151184	E14<P0<P0Tsc1
1299	ENSMUSG00000028207	Asph	4.19577	3.56758	3.58122	3.78152	4.27389	4.95964	4.62261	4.61871	5.30831	5.63918	4.79134	5.27696	5.25395	-1.78657	0.0228417	0.263113	-2.77487	0.000912489	0.012457	-1.55319	0.0391794	0.250209	E14<P0<P0Tsc1
1300	ENSMUSG00000040097	Flywch1	5.10024	5.04365	4.95208	5.03199	5.53161	5.67889	5.35274	5.52108	6.23062	6.42341	5.88296	6.08791	6.15622	-1.40356	0.00535534	0.14734	-2.17985	0.000124623	0.00522601	-1.55309	0.00472635	0.080689	E14<P0<P0Tsc1
1301	ENSMUSG00000003378	Grik5	2.35746	1.95982	2.21041	2.1759	1.76698	3.20498	2.40298	2.45831	3.02076	3.22901	3.02469	3.0984	3.09321	-1.21623	0.497815	1	-1.8886	0.000131507	0.00534058	-1.55283	0.0951499	0.414951	E14<P0<P0Tsc1
1302	ENSMUSG00000032203	Pigb	0.964325	0.935	0.832915	0.910747	0.823382	2.03278	1.59606	1.48407	1.77843	2.5338	1.91595	2.24638	2.11864	-1.48795	0.132438	0.631796	-2.31	0.000607632	0.0101192	-1.55247	0.0987633	0.424626	E14<P0<P0Tsc1
1303	ENSMUSG00000052397	Ezr	5.84444	4.99399	4.66651	5.16832	6.58788	6.55677	6.39258	6.51241	7.39525	7.39203	6.83298	6.96682	7.14677	-2.5387	0.0082791	0.17331	-3.94071	0.000636195	0.0103863	-1.55225	0.00859017	0.108323	E14<P0<P0Tsc1
1304	ENSMUSG00000071176	Arhgef10	2.14284	2.30099	1.78917	2.07767	2.88744	2.46169	2.12091	2.49001	3.22622	3.60463	2.65172	3.01472	3.12432	-1.33085	0.150637	0.674708	-2.06573	0.00495798	0.0331995	-1.55219	0.0593876	0.316237	E14<P0<P0Tsc1
1305	ENSMUSG00000042207	Kdm5b	4.19291	4.37951	3.92288	4.1651	4.76848	4.70439	4.6133	4.69539	5.44038	5.53939	5.07925	5.25719	5.32905	-1.44422	0.0105343	0.188652	-2.24071	0.000236247	0.00659491	-1.5515	0.00179355	0.0530802	E14<P0<P0Tsc1
1306	ENSMUSG00000049580	Tsku	0.862957	0.8092	1.23827	0.970143	1.27084	1.42895	1.56313	1.42097	1.30992	2.30935	2.18165	2.41755	2.05462	-1.36683	0.0294906	0.296687	-2.1206	0.00944383	0.0514192	-1.55148	0.064282	0.331036	E14<P0<P0Tsc1
1307	ENSMUSG00000018199	Trove2	2.72386	2.33008	1.8193	2.29108	2.41429	2.87318	2.64119	2.64289	2.96823	3.50249	2.97237	3.65911	3.27555	-1.27616	0.241723	0.869719	-1.97859	0.0117457	0.0595372	-1.55042	0.02764	0.20677	E14<P0<P0Tsc1
1308	ENSMUSG00000049739	Zfp646	2.59046	2.27409	1.84487	2.23647	2.57426	2.79702	2.56974	2.64701	3.30345	3.35669	3.10205	3.3558	3.2795	-1.32918	0.106321	0.56635	-2.06054	0.00105419	0.0134148	-1.55024	0.000490669	0.03228	E14<P0<P0Tsc1
1309	ENSMUSG00000030351	Tspan11	0.685919	1.34339	0.993382	1.00756	1.45902	1.21031	1.26322	1.31085	2.09566	2.50332	1.32769	1.84372	1.9426	-1.23395	0.167672	0.712735	-1.91193	0.0205863	0.0892399	-1.54944	0.0587761	0.314339	E14<P0<P0Tsc1
1310	ENSMUSG00000030084	Plxna1	2.83838	3.15775	2.92768	2.9746	3.52794	3.0672	3.65892	3.41802	4.0851	4.3132	3.94555	3.85465	4.04963	-1.35982	0.0634764	0.437443	-2.10675	0.000177508	0.00586809	-1.54929	0.0115055	0.126556	E14<P0<P0Tsc1
1311	ENSMUSG00000028572	Hook1	1.04604	1.62841	1.18548	1.28664	1.81741	2.00661	1.37192	1.73198	2.74733	2.76692	1.86742	2.07196	2.36341	-1.36163	0.114683	0.588144	-2.1093	0.00855266	0.0478563	-1.5491	0.0703206	0.349696	E14<P0<P0Tsc1
1312	ENSMUSG00000031367	Ap1s2	3.31638	2.55652	3.02067	2.96452	3.87665	3.41237	4.14233	3.81045	4.25467	4.54375	4.06544	4.89804	4.44048	-1.79742	0.0279868	0.289937	-2.78167	0.0011668	0.0142509	-1.54759	0.0481991	0.282009	E14<P0<P0Tsc1
1313	ENSMUSG00000091747	D17H6S56E-5	5.9086	5.60269	4.4901	5.3338	5.81702	5.83778	5.98875	5.88118	6.50481	6.91895	6.09193	6.5288	6.51112	-1.46144	0.217757	0.822385	-2.26157	0.0193826	0.0852988	-1.5475	0.0155045	0.149478	E14<P0<P0Tsc1
1314	ENSMUSG00000063410	Stk24	0.696432	1.37015	1.95378	1.34012	1.61571	2.26847	2.17277	2.01898	2.70346	2.65831	2.62663	2.60651	2.64873	-1.60088	0.127847	0.621571	-2.47702	0.00312138	0.0249726	-1.54729	0.0074928	0.100857	E14<P0<P0Tsc1
1315	ENSMUSG00000038375	Trp53inp2	2.43405	1.85774	1.65809	1.98329	2.54791	2.33981	2.49269	2.46013	3.06783	3.2606	2.95083	3.07899	3.08956	-1.39169	0.0814203	0.497023	-2.15288	0.0011118	0.0138393	-1.54695	0.000428884	0.0305971	E14<P0<P0Tsc1
1316	ENSMUSG00000030688	Stard10	2.72997	2.80003	3.40566	2.97856	3.83633	3.93978	3.52764	3.76792	4.72259	4.81581	3.89265	4.15496	4.3965	-1.72831	0.016945	0.229383	-2.67204	0.00259553	0.0222282	-1.54605	0.0507474	0.289854	E14<P0<P0Tsc1
1317	ENSMUSG00000034297	Med13	2.14783	1.89011	1.6612	1.89971	2.01747	2.24238	2.23198	2.16394	3.2064	2.51731	2.94444	2.49992	2.79202	-1.20099	0.136738	0.64128	-1.85614	0.00581751	0.0366087	-1.5455	0.0182117	0.16409	E14<P0<P0Tsc1
1318	ENSMUSG00000045817	Zfp36l2	3.46443	2.95171	3.37531	3.26382	4.88139	5.17766	5.00108	5.02005	5.77618	6.02194	5.16972	5.6246	5.64811	-3.37814	0.000126214	0.0752135	-5.22087	3.99953e-05	0.00375544	-1.54549	0.0222274	0.184106	E14<P0<P0Tsc1
1319	ENSMUSG00000033335	Dnm2	4.83946	4.27486	4.11787	4.41073	4.96347	4.93041	4.53127	4.80838	5.55482	5.70146	5.22958	5.25707	5.43573	-1.31736	0.151835	0.677351	-2.03496	0.00257915	0.0221624	-1.54472	0.00904243	0.111852	E14<P0<P0Tsc1
1320	ENSMUSG00000070565	Rasal2	2.99881	1.83749	2.82571	2.554	3.2338	3.14145	2.64857	3.00794	3.52098	3.86845	3.82006	3.32904	3.63463	-1.36977	0.265804	0.915725	-2.11496	0.0122235	0.061218	-1.54402	0.0188783	0.167235	E14<P0<P0Tsc1
1321	ENSMUSG00000021987	Mtmr6	2.26967	2.08618	1.87288	2.07624	3.56883	2.74101	3.14312	3.15099	3.71605	3.79699	3.61404	3.98303	3.77753	-2.10635	0.00640672	0.159581	-3.2519	8.51895e-06	0.00291114	-1.54386	0.0210504	0.178459	E14<P0<P0Tsc1
1322	ENSMUSG00000039159	Ube2h	4.27051	4.3185	3.67291	4.08731	4.75971	5.00609	4.94733	4.90438	5.43128	5.79136	5.36775	5.53106	5.53036	-1.76183	0.00965408	0.183073	-2.71896	0.000241484	0.00660811	-1.54326	0.00194609	0.0546636	E14<P0<P0Tsc1
1323	ENSMUSG00000034269	Setd5	4.62817	3.76019	3.83441	4.07426	4.57404	4.43683	4.47843	4.49643	5.20195	5.31844	5.14501	4.82276	5.12204	-1.33994	0.157133	0.688501	-2.06735	0.00464149	0.0318806	-1.54286	0.00220433	0.0574944	E14<P0<P0Tsc1
1324	ENSMUSG00000039713	Plekhg5	2.69203	2.38152	2.62326	2.56561	2.8808	2.97489	2.71483	2.85684	3.59714	3.76432	3.20565	3.35842	3.48138	-1.22369	0.0570564	0.412473	-1.88658	0.000962067	0.0127758	-1.54172	0.00565665	0.0883824	E14<P0<P0Tsc1
1325	ENSMUSG00000029028	Lrrc47	4.80501	4.22017	3.86576	4.29698	5.2215	4.58738	4.52503	4.77797	5.67946	5.61715	5.1927	5.12055	5.40247	-1.3957	0.189364	0.763394	-2.15171	0.00512742	0.0338399	-1.54167	0.0349146	0.234604	E14<P0<P0Tsc1
1326	ENSMUSG00000048648	Gm9830	2.24483	2.11446	2.41551	2.25827	2.62084	2.98601	2.46164	2.6895	3.32032	2.7254	3.45352	3.75554	3.3137	-1.34838	0.0477175	0.377894	-2.07834	0.00463238	0.0318707	-1.54136	0.0542932	0.301439	E14<P0<P0Tsc1
1327	ENSMUSG00000029238	Clock	0.788058	0.243651	1.07821	0.703307	0.795965	1.42965	1.13773	1.12112	2.03673	1.89244	1.63841	1.41295	1.74513	-1.3359	0.189797	0.764268	-2.05883	0.00457495	0.0316498	-1.54116	0.0227677	0.186833	E14<P0<P0Tsc1
1328	ENSMUSG00000026604	Ptpn14	2.01106	2.07039	1.6261	1.90252	2.82543	3.3272	2.17204	2.77489	3.27308	3.77904	3.32646	3.21135	3.39748	-1.83067	0.0432948	0.360859	-2.81857	0.000136816	0.0053936	-1.53964	0.0756954	0.365172	E14<P0<P0Tsc1
1329	ENSMUSG00000033883	D3Ertd254e	3.13784	2.42587	2.0603	2.54133	3.26699	2.51824	2.92132	2.90218	3.5271	3.67083	3.24179	3.65415	3.52347	-1.28418	0.341816	0.983077	-1.97538	0.00950606	0.0516491	-1.53825	0.0201016	0.173259	E14<P0<P0Tsc1
1330	ENSMUSG00000031666	Rbl2	2.0253	1.38276	1.18272	1.53026	2.48303	2.4431	3.03111	2.65242	3.30258	3.42197	3.0548	3.3134	3.27319	-2.17672	0.0108718	0.19054	-3.34713	0.000158646	0.00566336	-1.53769	0.0104666	0.120475	E14<P0<P0Tsc1
1331	ENSMUSG00000000759	Tubgcp3	3.86324	3.12509	3.00324	3.33052	4.08885	3.85918	3.75117	3.89973	4.58255	4.70012	4.19926	4.59599	4.51948	-1.48371	0.078967	0.48957	-2.27988	0.00229223	0.0207681	-1.53661	0.00502752	0.0832617	E14<P0<P0Tsc1
1332	ENSMUSG00000045216	Hs6st1	3.93261	2.81741	2.688	3.146	4.5369	5.0464	4.27972	4.62101	5.46942	5.58313	4.69643	5.2134	5.2406	-2.77984	0.0148107	0.216572	-4.27106	0.00117218	0.0142907	-1.53644	0.0639121	0.329784	E14<P0<P0Tsc1
1333	ENSMUSG00000022526	Zfp251	2.43555	2.66725	3.02267	2.70849	3.86237	2.36939	3.45403	3.2286	3.58193	4.05135	3.71674	4.03944	3.84736	-1.43406	0.276603	0.936395	-2.20209	0.000751646	0.0112299	-1.53556	0.137733	0.516683	E14<P0<P0Tsc1
1334	ENSMUSG00000021254	Gpatch2l	2.57775	1.51503	1.84841	1.9804	2.47701	2.33587	2.49659	2.43649	2.90664	3.29235	2.89372	3.12566	3.05459	-1.37182	0.171854	0.72263	-2.10555	0.0059489	0.0371938	-1.53485	0.00165871	0.0516188	E14<P0<P0Tsc1
1335	ENSMUSG00000033436	Armcx2	4.69242	4.46507	4.41336	4.52362	4.96089	5.05765	4.61991	4.87948	5.3255	5.54531	5.37931	5.74004	5.49754	-1.27975	0.0620033	0.43152	-1.96417	0.000206466	0.00626631	-1.53481	0.00542472	0.0863774	E14<P0<P0Tsc1
1336	ENSMUSG00000035944	Ttc38	1.59868	1.37943	1.70586	1.56132	1.47597	3.23862	2.61161	2.44207	3.44055	3.35654	2.52098	2.91838	3.05911	-1.84132	0.118281	0.598962	-2.8241	0.00074898	0.0112224	-1.53373	0.222322	0.669863	E14<P0<P0Tsc1
1337	ENSMUSG00000046562	Unc119b	4.89627	4.0071	4.24913	4.38416	5.35138	4.97582	5.46136	5.26285	6.00235	6.0998	5.42292	5.99308	5.87954	-1.8387	0.023404	0.265932	-2.81937	0.00116865	0.0142679	-1.53335	0.0222886	0.184415	E14<P0<P0Tsc1
1338	ENSMUSG00000010064	Slc38a3	1.3799	0.0661935	0.93943	0.795174	1.9619	2.66921	0.835254	1.82212	2.63629	2.68283	1.91904	2.516	2.43854	-2.03771	0.140068	0.649691	-3.12394	0.00314429	0.0250589	-1.53306	0.217563	0.662341	E14<P0<P0Tsc1
1339	ENSMUSG00000035873	Pawr	2.60977	2.99325	2.502	2.70168	2.86521	3.30331	3.07141	3.07997	3.7987	4.03413	3.19562	3.7545	3.69574	-1.29981	0.0899412	0.521992	-1.99179	0.00415104	0.0296846	-1.53237	0.0288664	0.211737	E14<P0<P0Tsc1
1340	ENSMUSG00000072115	Ang	0.915944	0.83929	0.696461	0.817232	1.88949	1.68686	0.988954	1.52177	1.55748	2.34696	2.26371	2.3814	2.13739	-1.62962	0.0385958	0.341013	-2.49693	0.00082945	0.0118003	-1.53221	0.0821946	0.382357	E14<P0<P0Tsc1
1341	ENSMUSG00000020190	Mknk2	4.67425	4.49951	5.10852	4.76076	4.8579	5.60381	5.26359	5.24177	5.98959	6.0726	5.6217	5.74315	5.85676	-1.39572	0.117248	0.595777	-2.13761	0.000842921	0.0118682	-1.53155	0.0221885	0.183931	E14<P0<P0Tsc1
1342	ENSMUSG00000020486	2019-09-04	1.90078	1.80496	2.27121	1.99232	3.42455	3.6016	3.27788	3.43468	4.68168	4.74274	3.3822	3.38982	4.04911	-2.71765	0.000256113	0.0752135	-4.1606	0.00272169	0.0229107	-1.53095	0.191456	0.619667	E14<P0<P0Tsc1
1343	ENSMUSG00000032410	Xrn1	0.990675	1.24714	1.24585	1.16122	2.2963	1.73126	1.57661	1.86806	2.76093	2.74376	2.17028	2.25373	2.48217	-1.63222	0.0211654	0.252164	-2.49831	0.000329462	0.00760321	-1.53062	0.0418302	0.259989	E14<P0<P0Tsc1
1344	ENSMUSG00000032558	Nphp3	0.437396	0.94394	0.420586	0.600641	1.25	0.665842	1.49441	1.13675	2.09329	1.93631	1.36424	1.60926	1.75077	-1.45005	0.104093	0.559872	-2.21934	0.00187463	0.0185321	-1.53052	0.0544842	0.302036	E14<P0<P0Tsc1
1345	ENSMUSG00000026455	Klhl12	3.64975	3.80992	3.4309	3.63019	4.44851	3.46188	3.88626	3.93222	4.4167	4.70697	4.2153	4.84554	4.54613	-1.23288	0.323955	0.978089	-1.88679	0.00192171	0.0187858	-1.5304	0.0606665	0.319805	E14<P0<P0Tsc1
1346	ENSMUSG00000004231	Pax2	4.0338	3.9862	4.36242	4.12747	4.71235	5.80644	5.07449	5.19776	6.03163	5.89503	5.69209	5.62784	5.81165	-2.09985	0.017507	0.231726	-3.21357	1.60653e-05	0.00294495	-1.53038	0.0597892	0.317231	E14<P0<P0Tsc1
1347	ENSMUSG00000032867	Fbxw8	5.14152	4.78203	4.4907	4.80475	5.39039	5.56197	5.09135	5.3479	5.94895	6.19834	5.62936	6.06858	5.96131	-1.45715	0.0506942	0.3892	-2.22924	0.000983026	0.0128996	-1.52986	0.0112896	0.125115	E14<P0<P0Tsc1
1348	ENSMUSG00000031592	Pcm1	3.1527	3.27589	2.86752	3.09871	3.52246	3.54448	3.16893	3.41196	4.10628	4.27795	3.60641	4.10997	4.02515	-1.2425	0.107663	0.570368	-1.90059	0.00221342	0.0203562	-1.52964	0.015646	0.150375	E14<P0<P0Tsc1
1349	ENSMUSG00000051343	Rab11fip5	0.438018	1.02833	0.563729	0.676692	2.18395	2.61781	1.91242	2.23806	3.22353	3.1011	2.59141	2.48544	2.85037	-2.95133	0.00140101	0.097807	-4.51173	9.23326e-05	0.00489901	-1.52871	0.0513862	0.291815	E14<P0<P0Tsc1
1350	ENSMUSG00000038822	Hace1	2.86605	1.64963	1.98361	2.16643	3.13091	3.18725	2.63835	2.9855	3.2853	3.63264	3.38055	4.09104	3.59738	-1.76427	0.071882	0.466578	-2.69625	0.00516497	0.0339864	-1.52825	0.0410211	0.25694	E14<P0<P0Tsc1
1351	ENSMUSG00000020472	Zkscan17	3.57991	3.56163	3.68745	3.60966	4.30894	4.62033	4.28322	4.40416	5.09154	5.29423	4.75839	4.91974	5.01597	-1.73447	0.000887686	0.0935959	-2.65059	3.44289e-05	0.00347408	-1.52818	0.00685505	0.0965663	E14<P0<P0Tsc1
1352	ENSMUSG00000020105	Lrig3	4.41405	4.66818	4.21385	4.43203	5.10878	5.74538	4.76681	5.20699	5.83541	6.05458	5.41305	5.97215	5.8188	-1.71115	0.0410676	0.352206	-2.61492	0.000268454	0.00691465	-1.52817	0.0620701	0.3238	E14<P0<P0Tsc1
1353	ENSMUSG00000028917	Plekhm2	1.72448	2.13934	1.70003	1.85462	2.62521	2.09825	2.73196	2.48514	2.99075	3.34754	2.6686	3.38018	3.09677	-1.54813	0.0351441	0.325358	-2.36551	0.00102309	0.013198	-1.52798	0.0406272	0.255713	E14<P0<P0Tsc1
1354	ENSMUSG00000056014	A430033K04Rik	1.80016	2.3922	1.41656	1.86964	1.84457	2.10591	2.8652	2.27189	2.65582	3.13603	2.30644	3.43464	2.88324	-1.32156	0.33085	0.97859	-2.01893	0.025381	0.104029	-1.52768	0.136572	0.514393	E14<P0<P0Tsc1
1355	ENSMUSG00000043067	Dpy19l1	3.82345	3.65522	3.19021	3.55629	4.28325	4.6141	4.3395	4.41228	5.06612	5.36069	4.51153	5.15566	5.0235	-1.81	0.00726705	0.165478	-2.76486	0.00087964	0.0121464	-1.52755	0.0277678	0.207479	E14<P0<P0Tsc1
1356	ENSMUSG00000012114	Med15	4.68952	3.94333	3.69489	4.10925	4.51997	4.63936	4.50254	4.55396	5.18264	5.0136	5.12764	5.33647	5.16509	-1.36104	0.163332	0.702625	-2.07893	0.00433278	0.0305365	-1.52746	0.000397803	0.0301189	E14<P0<P0Tsc1
1357	ENSMUSG00000042804	Gpr153	2.10336	2.59776	2.05537	2.25216	3.06989	2.39824	2.49798	2.65537	3.35154	3.36456	3.41178	2.93684	3.26618	-1.32244	0.162134	0.699455	-2.01952	0.00125241	0.0148595	-1.52711	0.0225888	0.185906	E14<P0<P0Tsc1
1358	ENSMUSG00000033902	Mapkbp1	1.37881	0.0156151	1.03416	0.809528	1.01678	1.06852	1.21016	1.09849	1.94839	1.91918	1.24467	1.72275	1.70875	-1.22176	0.470339	1	-1.86506	0.0444367	0.157236	-1.52653	0.0155406	0.149733	E14<P0<P0Tsc1
1359	ENSMUSG00000045268	Zfp691	2.92512	2.61917	2.75195	2.76542	3.95183	2.35601	3.57909	3.29565	3.74466	4.58618	3.33264	3.95923	3.90568	-1.44416	0.279661	0.941808	-2.20421	0.00734843	0.0431002	-1.52629	0.233964	0.686706	E14<P0<P0Tsc1
1360	ENSMUSG00000070939	Tgfbrap1	1.50334	2.20574	1.35962	1.68957	2.38992	2.3986	1.90637	2.23163	3.0198	3.24473	2.50456	2.59733	2.84161	-1.45605	0.10798	0.571086	-2.22228	0.00545236	0.0352137	-1.52623	0.0359403	0.23857	E14<P0<P0Tsc1
1361	ENSMUSG00000089715	Cbx6	4.22091	3.63126	3.65974	3.8373	4.85792	3.29871	4.65093	4.26919	4.81576	4.80866	4.89161	4.99389	4.87748	-1.349	0.399082	1	-2.05648	0.000513578	0.00933357	-1.52445	0.155338	0.553419	E14<P0<P0Tsc1
1362	ENSMUSG00000061143	Maml3	1.40258	2.1112	2.16267	1.89215	2.21754	3.81767	2.33359	2.7896	3.50146	3.69479	3.04188	3.35196	3.39752	-1.86277	0.137527	0.643384	-2.83898	0.000696741	0.0108652	-1.52406	0.19626	0.628885	E14<P0<P0Tsc1
1363	ENSMUSG00000027395	Polr1b	4.08973	2.33406	2.73125	3.05168	3.81422	3.63411	4.2097	3.88601	4.42223	4.65442	4.0805	4.81679	4.49348	-1.78303	0.154089	0.682279	-2.7166	0.0161019	0.0747354	-1.52359	0.0309129	0.218868	E14<P0<P0Tsc1
1364	ENSMUSG00000056234	Ncoa4	5.60826	4.69452	4.30061	4.8678	5.72458	5.6479	5.31277	5.56175	6.10376	6.07817	6.03194	6.46226	6.16903	-1.61771	0.11519	0.589188	-2.4644	0.00573223	0.0362414	-1.52339	0.00606525	0.09094	E14<P0<P0Tsc1
1365	ENSMUSG00000022521	Crebbp	2.71185	3.26451	2.76464	2.91367	3.55927	3.84327	3.09656	3.4997	4.26239	4.32899	4.14665	3.68854	4.10664	-1.50111	0.0682019	0.453371	-2.28623	0.00110695	0.0138028	-1.52302	0.0375598	0.244759	E14<P0<P0Tsc1
1366	ENSMUSG00000025607	Copg2	4.42764	4.18096	3.89876	4.16912	5.00441	5.00014	4.57712	4.86055	5.16025	5.46556	5.48859	5.75416	5.46714	-1.61489	0.0151156	0.218152	-2.45891	0.000303258	0.00730789	-1.52265	0.0123632	0.131826	E14<P0<P0Tsc1
1367	ENSMUSG00000052593	Adam17	3.50082	2.81626	2.64192	2.98633	4.03166	3.6866	3.92231	3.88019	4.3977	4.66556	4.11181	4.77104	4.48653	-1.85814	0.016755	0.227906	-2.82881	0.00101069	0.0131185	-1.52239	0.0146804	0.14473	E14<P0<P0Tsc1
1368	ENSMUSG00000021140	Pcnx	1.27345	0.900202	1.14295	1.10553	1.38194	1.48968	1.61965	1.49709	2.14947	2.43006	1.91109	1.92249	2.10328	-1.31181	0.0256353	0.277457	-1.99688	0.000691928	0.0108174	-1.52223	0.00572574	0.0887569	E14<P0<P0Tsc1
1369	ENSMUSG00000044968	Napepld	0.959884	0.0254208	0.636977	0.540761	1.36869	0.294419	1.53761	1.06691	1.94433	1.63817	1.43412	1.67508	1.67293	-1.44008	0.270835	0.925565	-2.19188	0.00298397	0.0243001	-1.52205	0.104479	0.439262	E14<P0<P0Tsc1
1370	ENSMUSG00000048376	F2r	5.17208	4.86906	4.58709	4.87608	5.51831	5.55405	5.66598	5.57945	6.13146	6.41975	5.86078	6.3291	6.18527	-1.6283	0.00739659	0.16667	-2.47804	0.000390889	0.00816179	-1.52185	0.00508308	0.083779	E14<P0<P0Tsc1
1371	ENSMUSG00000039781	Azi1	3.81545	4.04472	3.34902	3.7364	4.76001	4.30899	3.74263	4.27054	4.90848	5.02669	4.69342	4.87655	4.87629	-1.44808	0.157672	0.689282	-2.20364	0.000576804	0.00984729	-1.52176	0.0431355	0.264464	E14<P0<P0Tsc1
1372	ENSMUSG00000026074	Map4k4	2.35357	2.08518	2.75621	2.39832	2.72266	2.82609	2.43653	2.66176	3.10588	3.60556	3.05206	3.30567	3.26729	-1.20034	0.260347	0.907336	-1.82636	0.00489083	0.0329594	-1.52154	0.010164	0.118846	E14<P0<P0Tsc1
1373	ENSMUSG00000040669	Phc1	3.70288	4.20879	3.47665	3.79611	4.30805	4.40453	4.21075	4.30778	4.93542	5.21738	4.71411	4.78589	4.9132	-1.4257	0.0539882	0.40113	-2.16909	0.00150619	0.016342	-1.52142	0.00361135	0.0712228	E14<P0<P0Tsc1
1374	ENSMUSG00000021706	Zfyve16	0.858322	1.66002	1.40817	1.30884	2.00685	1.30255	1.58747	1.63229	2.1464	2.41829	1.97717	2.40845	2.23758	-1.25132	0.303257	0.976109	-1.90361	0.00480898	0.032636	-1.52128	0.0212459	0.179576	E14<P0<P0Tsc1
1375	ENSMUSG00000032449	Slc25a36	2.96383	2.86691	2.63855	2.8231	3.67658	3.45731	2.69156	3.27515	3.59551	3.98373	3.85631	4.08566	3.8803	-1.36799	0.170562	0.718953	-2.0809	0.000247204	0.00666075	-1.52114	0.0552484	0.304505	E14<P0<P0Tsc1
1376	ENSMUSG00000037461	Ints7	4.54828	4.58555	4.30694	4.48025	5.0591	4.96846	4.71665	4.91474	5.39711	5.7867	5.37037	5.52425	5.51961	-1.35143	0.0199431	0.246198	-2.05531	0.000157438	0.00565935	-1.52084	0.00382266	0.0729833	E14<P0<P0Tsc1
1377	ENSMUSG00000003934	Efnb3	2.8313	3.00791	2.206	2.68173	3.60514	3.31178	3.69439	3.5371	3.98718	4.47923	4.12696	3.97437	4.14194	-1.80922	0.0169236	0.229334	-2.75147	0.000595562	0.0100076	-1.52081	0.00842294	0.107052	E14<P0<P0Tsc1
1378	ENSMUSG00000006930	Hap1	2.3439	1.20733	1.71098	1.75407	2.69796	2.633	1.35699	2.22932	3.18426	3.53718	2.17131	2.44263	2.83384	-1.39016	0.374345	1	-2.1137	0.0422959	0.151536	-1.52048	0.25042	0.711199	E14<P0<P0Tsc1
1379	ENSMUSG00000021763	BC067074	0.219874	0.0630173	0.105402	0.129431	1.5036	1.61314	0.12627	1.081	1.92699	2.39505	1.20415	1.21273	1.68473	-1.93398	0.0770548	0.483674	-2.93894	0.00247542	0.0216795	-1.51963	0.254292	0.71551	E14<P0<P0Tsc1
1380	ENSMUSG00000026335	Pam	3.62835	3.73665	2.6887	3.35123	3.51876	4.47422	3.88627	3.95975	5.15963	4.84761	3.94796	4.29796	4.56329	-1.52469	0.177328	0.734778	-2.31668	0.0195042	0.0856082	-1.51944	0.145175	0.532544	E14<P0<P0Tsc1
1381	ENSMUSG00000029501	Ankle2	2.89578	2.95407	2.79222	2.88069	4.16498	3.2036	3.46069	3.60976	4.12109	4.4616	3.92066	4.34547	4.21221	-1.65756	0.0389572	0.342615	-2.51666	6.29715e-05	0.00428843	-1.51829	0.055959	0.306288	E14<P0<P0Tsc1
1382	ENSMUSG00000045319	Proser2	4.14913	4.39494	4.09376	4.21261	5.98318	5.54628	5.69049	5.73998	6.526	6.64533	5.96051	6.23787	6.34243	-2.8826	0.000142164	0.0752135	-4.37662	2.01988e-05	0.00305071	-1.51829	0.0208381	0.177339	E14<P0<P0Tsc1
1383	ENSMUSG00000040606	Kazn	2.58247	2.15287	2.62916	2.45483	3.17228	3.23514	3.22644	3.21129	4.1174	3.73546	3.4759	3.92593	3.81367	-1.68933	0.00326625	0.125545	-2.56478	0.000337275	0.00767878	-1.51822	0.00723901	0.0989391	E14<P0<P0Tsc1
1384	ENSMUSG00000020458	Rtn4	5.00802	4.73931	5.2033	4.98354	5.3391	5.54211	5.02876	5.30332	5.82316	5.86175	5.67103	6.26662	5.90564	-1.24814	0.144458	0.661567	-1.89487	0.00169356	0.0173937	-1.51815	0.0154978	0.14946	E14<P0<P0Tsc1
1385	ENSMUSG00000038023	Atp6v0a2	2.99457	3.61179	2.67159	3.09265	3.59027	3.55526	3.48826	3.5446	4.06872	4.44228	3.7247	4.35096	4.14667	-1.36789	0.131504	0.630088	-2.07631	0.00804753	0.0459905	-1.51789	0.014669	0.144728	E14<P0<P0Tsc1
1386	ENSMUSG00000031446	Cul4a	5.53717	4.70898	4.36246	4.86954	5.72456	5.24732	5.12763	5.36651	5.92882	6.28869	5.48132	6.17542	5.96856	-1.41125	0.217413	0.822127	-2.1421	0.0148542	0.0704213	-1.51788	0.0449381	0.2708	E14<P0<P0Tsc1
1387	ENSMUSG00000063905	Gm10139	3.05408	1.87055	2.25831	2.39431	2.63805	3.73292	2.07206	2.81434	3.29979	2.97632	3.32968	4.05974	3.41638	-1.33796	0.467166	1	-2.03083	0.0293376	0.115172	-1.51786	0.224112	0.672261	E14<P0<P0Tsc1
1388	ENSMUSG00000035354	Uvrag	2.25627	2.70095	2.89132	2.61618	3.06732	3.19946	2.58413	2.9503	3.40739	3.83706	3.34981	3.61241	3.55167	-1.26061	0.223482	0.834433	-1.91253	0.00239452	0.0213025	-1.51715	0.0184247	0.165103	E14<P0<P0Tsc1
1389	ENSMUSG00000074406	Zfp628	1.79708	1.42539	1.83939	1.68729	1.82671	2.98581	1.08664	1.96638	2.7534	2.55711	2.77123	2.18906	2.5677	-1.21344	0.605461	1	-1.8409	0.00251753	0.0218337	-1.5171	0.224363	0.672533	E14<P0<P0Tsc1
1390	ENSMUSG00000010205	Raver1	5.57833	5.14702	4.78833	5.17123	5.88108	5.41748	5.54324	5.61393	6.09976	6.32132	6.12522	6.31447	6.21519	-1.35915	0.126697	0.618981	-2.06189	0.00132764	0.0154249	-1.51704	0.00324646	0.0682253	E14<P0<P0Tsc1
1391	ENSMUSG00000051391	Ywhag	5.54642	5.45601	4.9342	5.31221	5.68661	5.60867	5.45188	5.58239	5.90892	6.35814	6.1478	6.31965	6.18363	-1.20595	0.207666	0.803139	-1.82946	0.0030817	0.0247703	-1.51702	0.00309987	0.0672824	E14<P0<P0Tsc1
1392	ENSMUSG00000042308	Setd1a	2.03037	2.55719	2.32771	2.30509	3.26195	2.11998	2.58644	2.65612	3.32167	3.24915	3.37663	3.07934	3.2567	-1.27547	0.332834	0.97859	-1.93402	0.000439448	0.00851297	-1.51632	0.062003	0.323765	E14<P0<P0Tsc1
1393	ENSMUSG00000047146	Tet1	2.5308	2.0354	2.71977	2.42865	2.40967	3.98767	3.09506	3.16413	4.01843	4.08362	3.20684	3.74975	3.76466	-1.66495	0.16023	0.694876	-2.52451	0.00224471	0.0205055	-1.51627	0.191266	0.619667	E14<P0<P0Tsc1
1394	ENSMUSG00000034168	Irf2bpl	3.70517	3.13831	2.89635	3.24661	4.54246	4.71058	4.69482	4.64929	5.25081	5.51905	5.03363	5.1935	5.24925	-2.64392	0.0014463	0.0984584	-4.00732	7.47687e-05	0.00456959	-1.51567	0.00249931	0.0610173	E14<P0<P0Tsc1
1395	ENSMUSG00000066324	Impad1	3.88042	3.58769	3.58759	3.68523	3.73921	4.23181	3.94256	3.97119	4.49754	4.67784	4.4605	4.64802	4.57097	-1.21922	0.136575	0.640877	-1.84771	0.000104479	0.00498826	-1.51549	0.00328672	0.0685804	E14<P0<P0Tsc1
1396	ENSMUSG00000029998	Pcyox1	4.60485	4.90385	4.06986	4.52619	5.46006	5.2809	5.32281	5.35459	6.06896	6.13437	5.57715	6.03418	5.95367	-1.77572	0.0145543	0.215265	-2.68976	0.00078079	0.0114369	-1.51475	0.00636621	0.0929101	E14<P0<P0Tsc1
1397	ENSMUSG00000023953	Polh	0.991879	0.0224996	0.824493	0.612957	1.70169	0.0164622	1.60967	1.10928	1.51646	1.42096	2.26618	1.62936	1.70824	-1.41061	0.412508	1	-2.13655	0.0113622	0.0582412	-1.51463	0.243303	0.700193	E14<P0<P0Tsc1
1398	ENSMUSG00000038765	Lmx1b	1.26981	0.817796	1.92495	1.33752	2.04818	2.27924	1.58951	1.97231	2.95509	2.71234	2.14474	2.47289	2.57127	-1.55272	0.12115	0.604901	-2.35178	0.0067221	0.0405235	-1.51462	0.0485708	0.283195	E14<P0<P0Tsc1
1399	ENSMUSG00000015659	Serac1	1.33993	0.503145	0.578737	0.807271	2.13293	0.663424	1.01354	1.26997	1.57357	2.53578	1.24657	2.11938	1.86882	-1.37811	0.362372	1	-2.08718	0.0273315	0.109501	-1.51452	0.236571	0.690764	E14<P0<P0Tsc1
1400	ENSMUSG00000031482	Slc25a15	3.23004	2.82333	2.11517	2.72284	3.80143	2.22536	3.51954	3.18211	4.0107	4.07546	3.23328	3.80335	3.7807	-1.37484	0.418357	1	-2.08183	0.0162725	0.0753437	-1.51423	0.205803	0.644209	E14<P0<P0Tsc1
1401	ENSMUSG00000045394	Epcam	3.96066	3.18879	3.70236	3.61727	4.86656	5.08134	4.84611	4.93134	5.89222	5.80037	5.02012	5.4063	5.52975	-2.48641	0.00173031	0.101026	-3.76455	0.000412352	0.00837516	-1.51405	0.0368883	0.242114	E14<P0<P0Tsc1
1402	ENSMUSG00000026932	Nacc2	1.72794	2.52734	1.67565	1.97698	3.22659	3.92749	2.90817	3.35408	3.8828	4.21362	3.7753	3.93659	3.95208	-2.59747	0.0127998	0.203824	-3.93156	0.000134674	0.00537065	-1.51361	0.0546053	0.302413	E14<P0<P0Tsc1
1403	ENSMUSG00000022475	Hdac7	3.07609	3.37077	3.13523	3.19403	3.93104	4.09462	3.52279	3.84948	4.50054	4.78632	4.24019	4.26274	4.44745	-1.57511	0.0139646	0.211904	-2.38405	0.000181682	0.00591007	-1.51358	0.0200659	0.173193	E14<P0<P0Tsc1
1404	ENSMUSG00000024614	Tmx3	2.75013	2.30755	2.10006	2.38591	3.37703	2.20077	2.71419	2.764	3.48634	3.43817	2.97613	3.54593	3.36164	-1.29962	0.329615	0.97859	-1.96664	0.00290731	0.0239055	-1.51324	0.0890946	0.39981	E14<P0<P0Tsc1
1405	ENSMUSG00000018819	Lsp1	6.12701	6.36664	6.16176	6.21847	7.34783	8.06539	7.36261	7.59194	8.42928	8.53232	7.76694	8.02844	8.18924	-2.59094	0.0016683	0.101026	-3.91978	5.80964e-05	0.00417917	-1.51288	0.0639555	0.329902	E14<P0<P0Tsc1
1406	ENSMUSG00000032175	Tyk2	1.88334	0.977323	1.14874	1.33647	1.50829	1.46168	2.26016	1.74338	2.05468	2.05191	2.58196	2.67415	2.34067	-1.32584	0.285615	0.951928	-2.00584	0.0108144	0.0562143	-1.51288	0.0667593	0.339227	E14<P0<P0Tsc1
1407	ENSMUSG00000053799	Exoc6	2.87451	1.90377	1.78527	2.18785	3.61338	2.68099	2.3558	2.88339	3.38041	3.91032	2.97108	3.66003	3.48046	-1.61949	0.187444	0.758341	-2.44971	0.00862185	0.0481103	-1.51264	0.147407	0.536981	E14<P0<P0Tsc1
1408	ENSMUSG00000061411	8430427H17Rik	2.34464	3.04799	2.88304	2.75855	2.84216	3.22105	3.60532	3.22284	3.61165	3.92452	3.80562	3.93584	3.81941	-1.37963	0.153091	0.68016	-2.08616	0.0010784	0.0136001	-1.51211	0.0193062	0.169564	E14<P0<P0Tsc1
1409	ENSMUSG00000066357	Wdr6	6.7215	6.17185	5.92731	6.27355	7.15408	6.43219	6.66682	6.75103	7.32091	7.52476	7.18973	7.35264	7.34701	-1.39231	0.154922	0.684581	-2.10447	0.00143055	0.0160489	-1.5115	0.0162428	0.15312	E14<P0<P0Tsc1
1410	ENSMUSG00000026319	2310035C23Rik	1.68313	1.82262	1.96085	1.8222	2.63942	2.62892	1.31985	2.19606	2.68203	2.89077	2.62486	2.97049	2.79204	-1.29581	0.391033	1	-1.95861	0.000122145	0.00520864	-1.51149	0.134609	0.509775	E14<P0<P0Tsc1
1411	ENSMUSG00000017390	Aldoc	1.82656	0.311494	1.33232	1.15679	2.43894	2.70084	2.82396	2.65458	2.89286	3.18501	2.85082	4.07312	3.25045	-2.8241	0.0146144	0.215415	-4.2683	0.00350926	0.0267635	-1.51139	0.109872	0.453934	E14<P0<P0Tsc1
1412	ENSMUSG00000039804	Ncoa5	4.63464	4.52966	4.54488	4.56973	5.33993	4.93857	5.03706	5.10519	5.59835	5.88347	5.53404	5.7871	5.70074	-1.4494	0.00688176	0.162612	-2.19012	2.09176e-05	0.00305071	-1.51105	0.00386006	0.073247	E14<P0<P0Tsc1
1413	ENSMUSG00000028645	Slc2a1	5.05887	4.74467	4.55297	4.78551	4.7228	4.83294	5.67657	5.07744	5.26878	5.38683	5.66898	6.36695	5.67289	-1.22428	0.377776	1	-1.84981	0.0210723	0.0907502	-1.51094	0.139791	0.520933	E14<P0<P0Tsc1
1414	ENSMUSG00000025220	Mgea5	4.06548	3.46554	3.08441	3.53848	3.93948	4.92694	4.18395	4.35012	5.03569	5.53014	4.35699	4.85806	4.94522	-1.75521	0.0786159	0.488468	-2.65137	0.00575345	0.0363607	-1.51057	0.135028	0.510884	E14<P0<P0Tsc1
1415	ENSMUSG00000052005	Gm9864	1.30575	1.00609	0.772672	1.02817	2.26918	1.58311	1.24832	1.7002	2.61366	2.94215	1.26616	2.35759	2.29489	-1.59332	0.0774594	0.485076	-2.40614	0.0202389	0.0881297	-1.51014	0.236018	0.690254	E14<P0<P0Tsc1
1416	ENSMUSG00000061232	H2-K1	2.63617	1.75113	2.48728	2.29153	4.2532	3.29632	3.83648	3.79533	4.78182	4.20463	3.92262	4.6496	4.38967	-2.8359	0.00745822	0.166986	-4.28157	0.000379359	0.0080473	-1.50978	0.0952833	0.415146	E14<P0<P0Tsc1
1417	ENSMUSG00000029673	Auts2	2.19872	2.12968	2.15536	2.16125	2.8577	3.44902	2.95073	3.08582	4.08533	4.25386	3.14017	3.24115	3.68013	-1.89811	0.00284992	0.120474	-2.86567	0.00246419	0.0216681	-1.50975	0.12852	0.497031	E14<P0<P0Tsc1
1418	ENSMUSG00000044249	Defb29	0	0	0	0	2.00753	0	0	0.669176	1.74128	1.32074	0.995073	0.995932	1.26326	-1.59016	0.31227	0.978089	-2.40037	0.000550409	0.00962569	-1.50951	0.314956	0.796506	E14<P0<P0Tsc1
1419	ENSMUSG00000056515	Rab31	2.45403	3.509	1.99734	2.65346	3.44449	3.36646	3.32628	3.37908	3.74313	4.28864	3.5359	4.32461	3.97307	-1.65361	0.130091	0.626708	-2.496	0.0160057	0.0744224	-1.50942	0.0329528	0.226654	E14<P0<P0Tsc1
1420	ENSMUSG00000037933	Bicd2	3.61733	2.24841	2.37723	2.74766	3.71556	3.76932	3.3009	3.59526	4.14533	4.46508	3.86596	4.27961	4.18899	-1.79951	0.09425	0.53451	-2.71572	0.00664115	0.0401919	-1.50914	0.0158933	0.151529	E14<P0<P0Tsc1
1421	ENSMUSG00000026042	Col5a2	0.562159	0.718267	0.0300765	0.436834	1.1866	1.57381	0.336535	1.03231	1.67382	1.78281	1.46832	1.57905	1.626	-1.51097	0.174261	0.728893	-2.28021	0.000480772	0.00897421	-1.5091	0.0845856	0.388983	E14<P0<P0Tsc1
1422	ENSMUSG00000046836	Brox	3.55102	3.8258	3.45147	3.60943	4.55644	3.48799	3.94533	3.99659	4.36341	4.93785	4.20428	4.85495	4.59012	-1.30781	0.247977	0.884527	-1.97341	0.00355565	0.0269509	-1.50894	0.100056	0.428108	E14<P0<P0Tsc1
1423	ENSMUSG00000020100	Slc29a3	2.40959	3.08642	2.46535	2.65379	3.60126	3.75623	2.81884	3.39211	4.46264	4.35164	3.49346	3.63297	3.98518	-1.66824	0.0719874	0.466751	-2.51645	0.00506211	0.0336309	-1.50845	0.136157	0.513665	E14<P0<P0Tsc1
1424	ENSMUSG00000039270	Megf9	3.08712	2.75508	2.68544	2.84255	2.76194	3.07019	3.49568	3.10927	3.5627	3.92291	3.64937	3.67349	3.70212	-1.20307	0.287296	0.954451	-1.8145	0.000529633	0.00948368	-1.50822	0.01813	0.163497	E14<P0<P0Tsc1
1425	ENSMUSG00000031996	Aplp2	6.14326	5.59223	5.20409	5.64653	7.12723	6.71323	6.38337	6.74128	7.30823	7.50905	7.03363	7.48145	7.33309	-2.13576	0.0168394	0.228502	-3.21889	0.000374496	0.00800285	-1.50714	0.0269229	0.20377	E14<P0<P0Tsc1
1426	ENSMUSG00000036779	Papd5	2.05742	2.17698	2.01145	2.08195	3.27827	2.52622	2.02921	2.61123	3.11945	3.43788	2.90723	3.34652	3.20277	-1.44322	0.168152	0.713456	-2.17471	0.000164607	0.00575028	-1.50685	0.100291	0.428696	E14<P0<P0Tsc1
1427	ENSMUSG00000028582	Cc2d1b	3.849	3.24568	3.43073	3.50847	4.15791	4.36967	4.17929	4.23562	4.96465	5.12436	4.31836	4.90022	4.8269	-1.65537	0.00896286	0.177724	-2.49394	0.00125514	0.0148725	-1.50658	0.0243983	0.193599	E14<P0<P0Tsc1
1428	ENSMUSG00000029787	Avl9	1.218	1.82995	1.54767	1.53187	1.72714	1.24891	2.56518	1.84707	2.28856	2.7079	1.97265	2.78338	2.43812	-1.24419	0.443486	1	-1.87417	0.00980425	0.0527787	-1.50634	0.148341	0.53916	E14<P0<P0Tsc1
1429	ENSMUSG00000016757	Ttll12	4.48934	3.82283	4.14976	4.15398	4.66912	4.55	4.4815	4.56687	5.00661	5.16295	5.22901	5.23288	5.15786	-1.33135	0.0749412	0.477864	-2.00539	0.000707248	0.0109246	-1.50628	0.000286793	0.0277086	E14<P0<P0Tsc1
1430	ENSMUSG00000041528	Rnf123	3.10942	2.90617	1.81307	2.60955	3.4256	3.29052	3.87499	3.53037	4.28993	4.4335	3.69866	4.06156	4.12091	-1.89318	0.0657786	0.445506	-2.85078	0.00483089	0.0326906	-1.50581	0.0363264	0.240259	E14<P0<P0Tsc1
1431	ENSMUSG00000006850	Tmco6	2.79771	2.36278	2.67928	2.61326	3.66534	2.21838	3.27014	3.05128	3.49366	3.73459	3.5202	3.81849	3.64173	-1.35475	0.326762	0.978233	-2.03987	0.000241064	0.00660811	-1.50572	0.132625	0.505289	E14<P0<P0Tsc1
1432	ENSMUSG00000022016	Akap11	1.8836	1.15912	1.74735	1.59669	2.06504	1.98099	2.00624	2.01743	2.61999	2.64047	2.56255	2.60704	2.60751	-1.33861	0.0945677	0.535601	-2.01506	0.00102226	0.013198	-1.50534	1.15687e-05	0.0108754	E14<P0<P0Tsc1
1433	ENSMUSG00000034158	Lrrc58	4.1014	4.08913	3.56135	3.91729	4.59611	4.92939	4.81223	4.77924	5.28744	5.69146	5.08753	5.41038	5.3692	-1.81749	0.00562665	0.151212	-2.73569	0.000267015	0.00689477	-1.5052	0.00962665	0.115617	E14<P0<P0Tsc1
1434	ENSMUSG00000035151	Elmod2	2.03846	0.332808	1.52126	1.29751	2.1509	1.43389	2.25129	1.94536	2.13739	2.70386	2.3535	2.94621	2.53524	-1.56684	0.255824	0.898607	-2.35828	0.0272257	0.109216	-1.50512	0.0764052	0.366827	E14<P0<P0Tsc1
1435	ENSMUSG00000012535	Tnpo3	5.36189	5.14662	4.88788	5.13213	5.5468	5.58847	5.3831	5.50612	6.14047	6.055	5.84557	6.33915	6.09505	-1.29593	0.0467596	0.374634	-1.94925	0.000738027	0.0111391	-1.50412	0.00317712	0.0678004	E14<P0<P0Tsc1
1436	ENSMUSG00000026274	Pask	3.18729	2.3372	1.77519	2.43323	3.25222	2.14805	2.80326	2.73451	3.47115	3.61571	3.09265	3.11272	3.32306	-1.23224	0.545541	1	-1.85296	0.0398864	0.144916	-1.50373	0.0819627	0.38168	E14<P0<P0Tsc1
1437	ENSMUSG00000030232	Aebp2	3.21062	3.42387	2.74811	3.12753	3.99327	4.15866	4.27567	4.14253	4.60734	4.93365	4.37017	5.01184	4.73075	-2.0209	0.00354858	0.126678	-3.0382	0.000326004	0.00756672	-1.50338	0.0148864	0.145971	E14<P0<P0Tsc1
1438	ENSMUSG00000070720	Tmem200b	0	0.0847488	0	0.0282496	0.0451017	3.76053	1.84799	1.88454	3.14217	3.0042	1.34436	2.39781	2.47214	-3.62075	0.108615	0.572567	-5.44105	0.00133743	0.0154749	-1.50274	0.548095	1	E14<P0<P0Tsc1
1439	ENSMUSG00000019970	Sgk1	3.0721	0.906793	2.51502	2.16464	3.31469	3.0133	4.31234	3.54678	4.49104	4.62139	4.01002	3.41193	4.1336	-2.60654	0.0954343	0.538246	-3.91485	0.0133986	0.0651346	-1.50193	0.210862	0.651302	E14<P0<P0Tsc1
1440	ENSMUSG00000031918	Mtmr2	4.90043	3.56976	3.94613	4.13877	4.8685	5.01746	4.41653	4.7675	5.35786	5.62068	5.08998	5.348	5.35413	-1.5462	0.166991	0.711254	-2.32199	0.00902259	0.0497551	-1.50174	0.0182276	0.164141	E14<P0<P0Tsc1
1441	ENSMUSG00000022387	Brd1	4.26043	3.90788	3.75988	3.97606	4.40718	4.25328	4.46286	4.37444	4.82626	5.22573	4.94045	4.85116	4.9609	-1.31803	0.046189	0.373474	-1.97909	0.000617746	0.0102112	-1.50155	0.00215293	0.0570476	E14<P0<P0Tsc1
1442	ENSMUSG00000066595	Mfsd7b	1.84263	0.731006	1.27888	1.28417	1.96725	1.81153	2.0107	1.92983	2.73495	3.1587	1.61366	2.55492	2.51556	-1.56445	0.0790538	0.49001	-2.34792	0.0271183	0.108902	-1.5008	0.14882	0.540096	E14<P0<P0Tsc1
1443	ENSMUSG00000038486	Sv2a	1.18593	0.888885	0.914118	0.996311	1.41792	1.46355	1.02626	1.30258	2.00671	2.09028	1.74958	1.70164	1.88705	-1.2365	0.109012	0.573128	-1.85413	0.00043033	0.00847158	-1.4995	0.00808064	0.104764	E14<P0<P0Tsc1
1444	ENSMUSG00000033910	Gucy1a3	0.28999	0.632354	0.312584	0.411643	2.32559	1.42952	1.13442	1.62984	2.1823	2.87577	1.77225	2.02554	2.21397	-2.32656	0.0148974	0.216736	-3.48781	0.000486766	0.00904275	-1.49913	0.167635	0.577791	E14<P0<P0Tsc1
1445	ENSMUSG00000014601	Strip1	4.45117	4.31401	4.2439	4.33636	5.38655	4.36352	4.44001	4.73003	5.3625	5.53534	5.14589	5.20998	5.31343	-1.31373	0.247698	0.88393	-1.96846	9.90999e-05	0.00495589	-1.49838	0.0722545	0.355547	E14<P0<P0Tsc1
1446	ENSMUSG00000014418	Hps5	2.67501	2.44399	1.7266	2.28187	2.61815	2.94828	3.10667	2.89104	3.73007	3.5177	3.0464	3.5988	3.47324	-1.52538	0.0876572	0.515007	-2.2837	0.00433568	0.03054	-1.49714	0.0248849	0.195674	E14<P0<P0Tsc1
1447	ENSMUSG00000027782	Kpna4	4.05706	3.94122	3.72569	3.90799	4.47269	4.0052	4.11179	4.19656	4.76172	4.83974	4.67951	4.83388	4.77871	-1.22143	0.131342	0.629682	-1.82858	6.58939e-05	0.00436331	-1.49708	0.002781	0.0647423	E14<P0<P0Tsc1
1448	ENSMUSG00000025225	Nfkb2	2.07015	2.03727	1.71248	1.93997	2.76516	2.23363	2.42115	2.47332	2.88129	3.04036	3.19289	3.10362	3.05454	-1.44728	0.0301165	0.299041	-2.16531	6.71688e-05	0.00440952	-1.49612	0.00627256	0.0922019	E14<P0<P0Tsc1
1449	ENSMUSG00000052299	Ltn1	2.40911	2.1001	2.45482	2.32135	3.54596	3.25919	2.85816	3.2211	3.95734	3.95103	3.39476	3.90615	3.80232	-1.86575	0.00745849	0.166986	-2.79137	0.000121238	0.00520864	-1.49611	0.0340115	0.231063	E14<P0<P0Tsc1
1450	ENSMUSG00000069094	Pde7a	4.41594	4.55397	3.55461	4.17484	4.59371	4.46741	5.22016	4.76043	5.38439	5.52738	5.04871	5.4035	5.34099	-1.50065	0.154246	0.682782	-2.24412	0.00418978	0.0298584	-1.49543	0.0327532	0.225732	E14<P0<P0Tsc1
1451	ENSMUSG00000042680	Garem	3.5084	3.86829	2.83707	3.40459	4.36901	4.64787	4.58136	4.53274	5.30958	5.46842	4.70821	4.96645	5.11317	-2.18579	0.0101969	0.186517	-3.26838	0.00107353	0.0135773	-1.49529	0.0254919	0.197671	E14<P0<P0Tsc1
1452	ENSMUSG00000025176	Hoga1	1.03503	0.644424	1.23795	0.97247	2.2786	2.82166	1.59775	2.23267	3.8726	3.26491	1.84531	2.2683	2.81278	-2.39529	0.0158605	0.22189	-3.58088	0.011082	0.0572504	-1.49497	0.342961	0.830623	E14<P0<P0Tsc1
1453	ENSMUSG00000028453	Fancg	2.92811	1.77045	2.03222	2.2436	2.31062	2.62891	2.88276	2.60743	2.83811	3.45979	3.24997	3.20192	3.18745	-1.28684	0.343031	0.984207	-1.92366	0.0196266	0.086067	-1.49487	0.0222433	0.18418	E14<P0<P0Tsc1
1454	ENSMUSG00000028111	Ctsk	0.0404186	1.12771	0.0211893	0.396438	2.34863	1.11106	0.0548906	1.17153	1.94548	2.08948	1.52077	1.44765	1.75085	-1.7113	0.301697	0.974158	-2.55692	0.00568949	0.036143	-1.49414	0.316659	0.798631	E14<P0<P0Tsc1
1455	ENSMUSG00000050945	Zfp438	1.43176	1.60603	1.67556	1.57111	2.12361	0.943849	2.47888	1.84878	2.2017	2.5205	2.22409	2.76406	2.42759	-1.21223	0.537536	1	-1.81061	0.0014865	0.0162471	-1.49362	0.179203	0.598812	E14<P0<P0Tsc1
1456	ENSMUSG00000024561	Mbd1	3.71787	3.61122	3.51137	3.61348	4.34049	4.09893	4.18411	4.20784	4.93292	4.915	4.35154	4.94597	4.78636	-1.5098	0.00155564	0.0991831	-2.2546	0.000361026	0.00790439	-1.49331	0.0136346	0.138837	E14<P0<P0Tsc1
1457	ENSMUSG00000052137	Rbm12b2	1.73846	2.50323	1.58519	1.9423	2.65429	1.76377	2.32941	2.24916	2.70722	2.81349	2.74132	3.04722	2.82731	-1.23701	0.414956	1	-1.84679	0.00856618	0.0478946	-1.49294	0.0366408	0.24133	E14<P0<P0Tsc1
1458	ENSMUSG00000019189	Rnf145	5.18614	5.04107	5.12189	5.11637	5.8125	5.50615	6.01826	5.77897	6.12454	6.54225	6.1464	6.6144	6.3569	-1.58294	0.00602159	0.155179	-2.36285	0.000129044	0.00529612	-1.4927	0.0188195	0.166993	E14<P0<P0Tsc1
1459	ENSMUSG00000047710	Champ1	3.53793	3.0763	2.99136	3.20187	4.60233	4.19112	3.78617	4.1932	4.89419	4.9322	4.30474	4.95257	4.77092	-1.98803	0.012676	0.203135	-2.96711	0.000294554	0.00718666	-1.49249	0.0575267	0.310869	E14<P0<P0Tsc1
1460	ENSMUSG00000029016	Clcn6	1.15035	0.270334	0.451959	0.624215	1.60468	1.81607	1.92056	1.78044	2.15702	2.86491	2.19325	2.21712	2.35807	-2.22873	0.00621186	0.157513	-3.32616	0.00067542	0.0106817	-1.4924	0.0263871	0.201585	E14<P0<P0Tsc1
1461	ENSMUSG00000020929	Eftud2	6.65948	5.80322	5.98186	6.14819	6.85543	6.42853	6.42615	6.57004	7.23221	7.3768	6.83391	7.14701	7.14749	-1.33965	0.176608	0.733759	-1.99903	0.00512212	0.0338355	-1.49221	0.013515	0.138307	E14<P0<P0Tsc1
1462	ENSMUSG00000029669	Tspan12	3.10385	2.36467	2.99016	2.81956	3.71612	3.15854	3.28116	3.38527	3.98023	4.15244	3.5993	4.11858	3.96264	-1.48012	0.0794553	0.491124	-2.20851	0.00204701	0.0194308	-1.49212	0.0226121	0.185978	E14<P0<P0Tsc1
1463	ENSMUSG00000044345	Marveld1	3.13209	2.65857	3.11882	2.96983	4.36073	4.81085	4.5373	4.56962	5.16881	5.50294	4.90814	5.00384	5.14593	-3.031	0.000340716	0.0752135	-4.5193	2.04004e-05	0.00305071	-1.49103	0.0164126	0.154195	E14<P0<P0Tsc1
1464	ENSMUSG00000024976	Shoc2	3.36891	3.18795	3.33023	3.2957	3.7181	3.11679	3.95973	3.59821	3.98513	4.3235	3.89985	4.48588	4.17359	-1.23329	0.250848	0.889088	-1.83769	0.00134356	0.0154911	-1.49007	0.0557544	0.306096	E14<P0<P0Tsc1
1465	ENSMUSG00000032290	Ptpn9	3.47134	3.49321	3.54249	3.50235	4.05466	4.58036	4.09573	4.24358	5.05794	5.09128	4.21678	4.90963	4.81891	-1.6716	0.0053755	0.147403	-2.49071	0.000956475	0.0127502	-1.49001	0.0654331	0.334849	E14<P0<P0Tsc1
1466	ENSMUSG00000044034	Npb	2.24701	0	1.90651	1.38451	1.76962	4.25849	2.85721	2.96177	4.27177	4.10336	2.75403	3.0189	3.53702	-2.98403	0.136863	0.641386	-4.446	0.0176069	0.0796217	-1.48993	0.431276	0.93184	E14<P0<P0Tsc1
1467	ENSMUSG00000062127	Cttnbp2nl	2.72515	2.31343	2.7908	2.60979	3.70865	2.82352	2.88656	3.13958	3.68409	3.80419	3.30039	4.07039	3.71476	-1.44371	0.126824	0.618981	-2.15095	0.00169913	0.0174451	-1.48987	0.0835691	0.385912	E14<P0<P0Tsc1
1468	ENSMUSG00000035311	Gnptab	1.8454	1.35292	0.882894	1.3604	1.84087	2.22095	2.31343	2.12508	2.57113	3.22249	2.28597	2.71845	2.69951	-1.69899	0.0419672	0.355411	-2.52995	0.00398914	0.0289784	-1.48909	0.0530746	0.297164	E14<P0<P0Tsc1
1469	ENSMUSG00000027499	Pkia	2.09022	2.64085	2.34784	2.35964	2.54836	3.61638	3.6854	3.28338	3.79313	4.42476	3.08461	4.128	3.85762	-1.89704	0.0495086	0.386033	-2.82449	0.00388879	0.0285983	-1.4889	0.217688	0.662341	E14<P0<P0Tsc1
1470	ENSMUSG00000003166	Dgcr2	5.45377	5.30905	4.97651	5.24644	5.81825	6.03447	5.68637	5.84636	6.4285	6.63352	6.16987	6.44934	6.42031	-1.51563	0.0137829	0.211052	-2.25615	0.000223277	0.00645814	-1.48859	0.0048744	0.0819968	E14<P0<P0Tsc1
1471	ENSMUSG00000070643	Sox13	4.19671	3.3771	3.45126	3.67502	4.15739	4.86588	4.27424	4.43251	5.21132	5.08051	4.79519	4.93854	5.00639	-1.69054	0.0563	0.410144	-2.51641	0.000914728	0.0124695	-1.48853	0.025696	0.198656	E14<P0<P0Tsc1
1472	ENSMUSG00000028392	Bspry	0	0.100458	0.0344027	0.0449534	2.11351	0.977493	0.559605	1.21687	1.78671	2.27864	1.25986	1.83762	1.79071	-2.25311	0.0367506	0.332953	-3.3537	0.000228925	0.0064967	-1.48848	0.218653	0.664227	E14<P0<P0Tsc1
1473	ENSMUSG00000021752	Kctd6	4.03125	3.28063	3.61665	3.64284	3.60382	4.49163	4.02587	4.04044	4.82611	4.79605	4.15885	4.67435	4.61384	-1.31731	0.245236	0.877977	-1.96019	0.00599813	0.0374261	-1.48803	0.0676464	0.341986	E14<P0<P0Tsc1
1474	ENSMUSG00000038533	Cbfa2t2	3.63534	2.85519	2.89897	3.12983	3.9767	3.77665	3.38876	3.71404	4.41335	4.65194	3.79385	4.28804	4.28679	-1.49921	0.0877305	0.515242	-2.22987	0.00532889	0.0346893	-1.48736	0.0512901	0.291556	E14<P0<P0Tsc1
1475	ENSMUSG00000031691	Tnpo2	2.90611	1.81108	2.08553	2.26757	3.13315	3.3416	3.18771	3.22082	3.67747	3.92182	3.64351	3.92963	3.79311	-1.93623	0.0246201	0.272554	-2.87893	0.00110076	0.0137723	-1.48688	0.001307	0.0477942	E14<P0<P0Tsc1
1476	ENSMUSG00000035517	Tdrd7	1.67613	1.91297	2.11073	1.89994	3.47243	2.89996	3.16577	3.17939	4.29227	4.22577	3.15312	3.33486	3.7515	-2.42746	0.00106928	0.0951144	-3.60891	0.00131737	0.0153574	-1.4867	0.145388	0.533134	E14<P0<P0Tsc1
1477	ENSMUSG00000032244	Fem1b	3.32789	2.76972	2.90285	3.00015	3.4141	3.30403	3.11621	3.27811	3.68802	3.89518	3.84026	3.97528	3.84969	-1.21248	0.173645	0.727143	-1.80192	0.00110102	0.0137723	-1.48614	0.00116671	0.0455521	E14<P0<P0Tsc1
1478	ENSMUSG00000034707	Gns	4.16245	3.35985	3.15695	3.55975	5.25156	5.12706	4.49849	4.95904	5.66153	5.83355	5.07715	5.54936	5.5304	-2.63771	0.00961177	0.182942	-3.91943	0.000471457	0.00886109	-1.48593	0.0620169	0.323784	E14<P0<P0Tsc1
1479	ENSMUSG00000004815	Dgkq	1.22957	0.903531	0.943027	1.02538	1.54462	1.40822	0.926886	1.29324	2.12695	2.11045	1.33247	1.88803	1.86447	-1.20403	0.230014	0.847385	-1.78893	0.00780842	0.0450394	-1.48579	0.0595009	0.316568	E14<P0<P0Tsc1
1480	ENSMUSG00000026496	Parp1	6.35932	5.76115	5.54322	5.8879	6.85672	6.08921	6.2974	6.41444	6.97739	7.10784	6.75487	7.10224	6.98559	-1.44047	0.140433	0.65044	-2.14011	0.00173762	0.0176821	-1.4857	0.0276529	0.20677	E14<P0<P0Tsc1
1481	ENSMUSG00000051359	Ncald	0.878661	0.900763	1.3842	1.05454	1.91733	2.38667	2.0494	2.1178	3.47059	2.86785	2.22234	2.19459	2.68884	-2.08965	0.0029256	0.121355	-3.10437	0.00322872	0.0254503	-1.4856	0.147263	0.536645	E14<P0<P0Tsc1
1482	ENSMUSG00000034110	Kctd7	1.77672	0.0635981	1.06386	0.968061	1.61211	1.19026	1.39065	1.39767	2.0096	1.7807	2.16889	1.9152	1.9686	-1.34687	0.389974	1	-2.00074	0.0408157	0.147472	-1.48547	0.0048804	0.0820286	E14<P0<P0Tsc1
1483	ENSMUSG00000003778	Brd8	5.55224	5.33815	4.75317	5.21452	5.23184	5.98022	5.2866	5.49955	6.18663	6.14361	6.06302	5.88649	6.06994	-1.21844	0.393042	1	-1.80928	0.00466377	0.0319988	-1.48492	0.0282898	0.209435	E14<P0<P0Tsc1
1484	ENSMUSG00000050079	Rspry1	3.89519	3.60292	3.61203	3.70338	3.87534	4.02732	4.05749	3.98672	4.58942	4.88219	4.22797	4.5278	4.55685	-1.21701	0.050395	0.388505	-1.80684	0.00192497	0.0187983	-1.48465	0.00994603	0.117369	E14<P0<P0Tsc1
1485	ENSMUSG00000035900	Gramd4	3.14594	2.78507	2.58787	2.83963	4.29579	4.34086	3.8401	4.15892	4.92972	5.22194	4.0918	4.67269	4.72904	-2.49544	0.00140464	0.097807	-3.70483	0.000544622	0.00960357	-1.48464	0.0934242	0.410617	E14<P0<P0Tsc1
1486	ENSMUSG00000020475	Pgam2	0.27198	0	0.834437	0.368806	1.81049	1.26909	0.57016	1.21658	2.20966	2.03353	1.08206	1.82037	1.78641	-1.79972	0.0808358	0.495914	-2.67141	0.00457949	0.03166	-1.48434	0.18571	0.609412	E14<P0<P0Tsc1
1487	ENSMUSG00000049742	C330006D17Rik	1.36727	2.41232	0.307033	1.36221	1.98475	2.34493	2.39437	2.24135	3.09507	3.18039	2.11021	2.85875	2.8111	-1.83928	0.17272	0.724797	-2.72998	0.0331362	0.126032	-1.48427	0.0882419	0.397422	E14<P0<P0Tsc1
1488	ENSMUSG00000031872	Bean1	0.1864	1.01197	0.368697	0.522355	1.48478	2.49463	1.61011	1.86317	2.98151	2.93949	1.63289	2.17761	2.43288	-2.53294	0.0137332	0.210662	-3.75945	0.00279312	0.0233286	-1.48422	0.227456	0.676555	E14<P0<P0Tsc1
1489	ENSMUSG00000026499	Acbd3	4.06453	3.38668	3.25312	3.56811	3.87884	3.944	4.22843	4.01709	4.52657	4.81729	4.15281	4.84727	4.58598	-1.36507	0.128983	0.624477	-2.02493	0.00742378	0.0434107	-1.48339	0.0261687	0.200957	E14<P0<P0Tsc1
1490	ENSMUSG00000037993	Dhx38	3.47857	3.81195	3.28265	3.52439	4.04684	3.88337	3.77767	3.90263	4.61223	4.7289	4.14605	4.39884	4.47151	-1.29975	0.0659939	0.445789	-1.92802	0.00197388	0.019042	-1.48337	0.00995991	0.11739	E14<P0<P0Tsc1
1491	ENSMUSG00000021062	Rab15	0.655718	0.884237	0.757422	0.765792	0.87561	1.6872	1.12171	1.22817	2.07814	2.11484	1.61587	1.37921	1.79701	-1.37781	0.0964882	0.541309	-2.04376	0.00206505	0.0195084	-1.48334	0.0769778	0.368176	E14<P0<P0Tsc1
1492	ENSMUSG00000033671	Cep350	1.38841	2.08502	2.2238	1.89908	3.07394	2.83644	2.40296	2.77111	3.54437	3.77254	2.73675	3.30554	3.3398	-1.83024	0.0303149	0.299725	-2.71457	0.00332646	0.0259044	-1.48317	0.0909756	0.404734	E14<P0<P0Tsc1
1493	ENSMUSG00000070802	Pnmal2	0.911093	2.01106	1.36189	1.42802	2.28102	2.82259	1.73439	2.27933	2.58162	3.16002	3.05381	2.59546	2.84773	-1.80415	0.0864329	0.511694	-2.67532	0.00269451	0.0227375	-1.48287	0.0973199	0.420371	E14<P0<P0Tsc1
1494	ENSMUSG00000028211	Trp53inp1	1.44778	0.569502	1.84686	1.28805	2.00401	3.11858	1.91394	2.34551	2.87215	2.95314	2.72774	3.10012	2.91329	-2.08127	0.0794124	0.491124	-3.08494	0.00151299	0.0163782	-1.48224	0.113554	0.463079	E14<P0<P0Tsc1
1495	ENSMUSG00000040270	Bach2	2.79211	2.75571	2.76066	2.76949	3.6102	4.11213	4.39241	4.03825	4.77947	4.7711	4.25639	4.61509	4.60551	-2.40953	0.00169246	0.101026	-3.57024	8.67713e-06	0.00291114	-1.48171	0.0416575	0.259718	E14<P0<P0Tsc1
1496	ENSMUSG00000034189	Hsdl1	4.17999	3.30062	3.40967	3.63009	4.84614	4.36796	4.4801	4.56473	5.25896	5.36215	4.79233	5.11423	5.13192	-1.91142	0.0206569	0.249556	-2.832	0.000895024	0.012278	-1.48163	0.0177823	0.161627	E14<P0<P0Tsc1
1497	ENSMUSG00000021427	Ssr1	6.05269	6.18671	6.10563	6.11501	6.68644	6.32341	6.47712	6.49566	7.07299	7.32691	6.70278	7.14832	7.06275	-1.30193	0.0186706	0.237393	-1.92885	0.000626207	0.0102798	-1.48154	0.0138616	0.140144	E14<P0<P0Tsc1
1498	ENSMUSG00000028173	Wls	3.81256	3.50837	2.36815	3.22969	4.80785	4.30984	4.65032	4.58934	5.37645	5.29853	4.59775	5.35057	5.15582	-2.56622	0.0215708	0.254529	-3.80035	0.00244009	0.0215471	-1.48091	0.0497645	0.286906	E14<P0<P0Tsc1
1499	ENSMUSG00000074746	Pdzd8	1.94163	2.84069	2.46111	2.41447	2.54513	3.34273	3.05823	2.98203	3.60899	3.98045	3.09532	3.50847	3.5483	-1.48201	0.130456	0.627443	-2.1944	0.00635943	0.0389117	-1.4807	0.0765175	0.36708	E14<P0<P0Tsc1
1500	ENSMUSG00000071757	Zhx2	2.48191	1.30421	1.99757	1.9279	3.32472	2.86538	2.98901	3.0597	3.71651	3.63954	3.73575	3.4115	3.62582	-2.19132	0.0184437	0.236328	-3.24434	0.000733552	0.011109	-1.48054	0.0057866	0.0891411	E14<P0<P0Tsc1
1501	ENSMUSG00000038351	Sgsm2	1.11169	0.625847	0.691325	0.809622	1.61615	2.33105	1.64968	1.86563	2.37748	2.61644	2.39163	2.34071	2.43157	-2.07917	0.00834696	0.173817	-3.0779	1.96562e-05	0.00301893	-1.48035	0.0254662	0.197521	E14<P0<P0Tsc1
1502	ENSMUSG00000029924	Slc37a3	4.08748	3.87632	3.92853	3.96411	4.65538	4.43829	4.42272	4.50546	5.09351	5.26186	4.72425	5.20575	5.07134	-1.45534	0.00289709	0.121203	-2.15432	0.000215797	0.00636827	-1.48029	0.00805463	0.10469	E14<P0<P0Tsc1
1503	ENSMUSG00000004891	Nes	3.31421	3.82919	3.42153	3.52164	4.48577	3.38399	3.72215	3.86397	4.77776	5.04675	4.17492	3.71996	4.42985	-1.2678	0.340024	0.981219	-1.87671	0.0372194	0.137557	-1.48029	0.212071	0.653678	E14<P0<P0Tsc1
1504	ENSMUSG00000026694	Mettl13	3.87722	3.39133	2.95101	3.40652	3.50948	4.00775	3.68698	3.73474	4.20633	4.45982	4.09176	4.44436	4.30057	-1.25546	0.28591	0.952339	-1.85838	0.00734204	0.0430914	-1.48024	0.00948996	0.114657	E14<P0<P0Tsc1
1505	ENSMUSG00000001424	Snd1	6.06159	5.234	5.07006	5.45522	6.15901	6.01092	5.79684	5.98892	6.4991	6.68796	6.44027	6.58895	6.55407	-1.44764	0.126846	0.618981	-2.14184	0.00371585	0.0277712	-1.47954	0.0016429	0.0515384	E14<P0<P0Tsc1
1506	ENSMUSG00000049657	Zbtb5	3.47213	2.88828	3.28227	3.21423	4.04418	3.6695	4.37211	4.0286	4.50647	4.73395	4.40207	4.73083	4.59333	-1.75853	0.0194588	0.242343	-2.60107	0.000126451	0.00525231	-1.47911	0.020442	0.175316	E14<P0<P0Tsc1
1507	ENSMUSG00000038797	Zscan2	0.595348	0.46882	0.675492	0.579887	1.50282	0.866304	1.19814	1.18909	1.90223	1.84347	1.52407	1.74476	1.75363	-1.52542	0.0187843	0.238234	-2.25597	2.8237e-05	0.00326702	-1.47892	0.0154421	0.14922	E14<P0<P0Tsc1
1508	ENSMUSG00000020752	Recql5	2.88283	2.89212	1.82838	2.53444	3.27721	3.60044	1.93351	2.93705	3.50406	3.66052	3.23138	3.60748	3.50086	-1.3219	0.499211	1	-1.95398	0.0148492	0.070408	-1.47817	0.209402	0.649503	E14<P0<P0Tsc1
1509	ENSMUSG00000027363	Usp8	3.67198	2.94028	3.37062	3.32763	3.72019	3.79438	3.87518	3.79658	4.17303	4.45707	4.03208	4.77756	4.35993	-1.38411	0.0645386	0.440969	-2.04529	0.0049586	0.0331995	-1.4777	0.021644	0.181161	E14<P0<P0Tsc1
1510	ENSMUSG00000048874	Phf3	2.15975	2.46907	2.13869	2.25584	2.59998	2.6449	2.49656	2.58048	3.11139	3.21129	3.07588	3.17495	3.14338	-1.25235	0.03566	0.32815	-1.85002	7.18951e-05	0.00449062	-1.47723	7.50557e-05	0.0198351	E14<P0<P0Tsc1
1511	ENSMUSG00000040972	Igsf21	0.63856	0.0301141	0.0150727	0.227915	0.0158241	2.03439	1.50519	1.18514	1.72922	2.72318	1.40217	1.13712	1.74792	-1.94156	0.152628	0.679403	-2.86792	0.00899089	0.0496156	-1.47712	0.377185	0.877304	E14<P0<P0Tsc1
1512	ENSMUSG00000043415	Otud1	0	0.988151	1.03516	0.674437	1.12888	2.40659	0.102242	1.21257	1.72312	2.03076	1.51208	1.8334	1.77484	-1.45209	0.455018	1	-2.14415	0.00770653	0.0446595	-1.47659	0.320117	0.802979	E14<P0<P0Tsc1
1513	ENSMUSG00000027006	Dnajc10	5.01348	4.89813	4.42304	4.77822	5.54869	5.21256	5.32371	5.36165	5.85719	6.15939	5.68391	5.99393	5.9236	-1.49841	0.0271492	0.286704	-2.21205	0.000609712	0.01013	-1.47626	0.00610893	0.0911605	E14<P0<P0Tsc1
1514	ENSMUSG00000031111	Igsf1	2.33873	1.31051	1.22731	1.62552	1.80578	2.94432	2.38969	2.37993	3.21314	3.46288	2.48873	2.60254	2.94182	-1.68694	0.142055	0.655106	-2.49028	0.0117041	0.0593752	-1.47621	0.165361	0.572872	E14<P0<P0Tsc1
1515	ENSMUSG00000044456	Rin3	1.11013	1.74191	1.5195	1.45718	2.18987	1.87781	2.19413	2.08727	2.70994	3.09507	2.23275	2.55778	2.64889	-1.54766	0.0229186	0.263352	-2.28423	0.00237919	0.0212148	-1.47592	0.0368188	0.241965	E14<P0<P0Tsc1
1516	ENSMUSG00000022272	Myo10	3.20068	2.94926	3.03155	3.0605	4.00636	4.00042	3.73639	3.91439	4.32545	4.87804	4.30457	4.39425	4.47558	-1.80737	0.000644572	0.0877112	-2.66675	0.000101376	0.00495589	-1.47549	0.013932	0.140381	E14<P0<P0Tsc1
1517	ENSMUSG00000035529	Prdm4	3.90902	3.962	3.24933	3.70678	4.46964	4.06893	3.87554	4.13804	4.68008	5.09445	4.2416	4.78028	4.6991	-1.34841	0.15866	0.692426	-1.98938	0.00823807	0.0466528	-1.47536	0.0526261	0.295519	E14<P0<P0Tsc1
1518	ENSMUSG00000000056	Narf	4.43661	4.5754	3.81189	4.27463	4.4659	4.1079	5.56061	4.71147	4.77183	4.73753	5.50852	6.07147	5.27234	-1.35363	0.369293	1	-1.99682	0.0412517	0.148752	-1.47516	0.284796	0.758331	E14<P0<P0Tsc1
1519	ENSMUSG00000047098	Rnf31	2.67847	2.55088	1.88013	2.36983	3.01376	2.93282	2.45305	2.79988	3.49008	3.60848	3.15792	3.18418	3.36016	-1.34728	0.176516	0.733575	-1.98665	0.00434926	0.0306013	-1.47456	0.0216018	0.180955	E14<P0<P0Tsc1
1520	ENSMUSG00000054793	Cadm4	1.57896	2.15803	2.06362	1.93354	2.95839	2.93101	2.92479	2.93806	3.30107	3.54376	3.43197	3.71611	3.49823	-2.00628	0.00175728	0.101026	-2.95814	7.92528e-05	0.00464173	-1.47444	0.00143067	0.0490973	E14<P0<P0Tsc1
1521	ENSMUSG00000019558	Slc6a8	1.38591	0.54177	1.67643	1.20137	1.67527	1.87027	1.37816	1.64123	2.17644	2.21859	2.24003	2.16899	2.20101	-1.35647	0.24149	0.869704	-1.99951	0.0082387	0.0466528	-1.47405	0.00281903	0.065187	E14<P0<P0Tsc1
1522	ENSMUSG00000053390	Zfp952	1.95998	2.49111	1.71628	2.05579	2.00504	3.01484	2.43693	2.4856	3.11374	3.03259	2.89195	3.14215	3.04511	-1.34706	0.253368	0.894143	-1.98524	0.00170933	0.0174918	-1.47376	0.0523375	0.29451	E14<P0<P0Tsc1
1523	ENSMUSG00000005682	Pan2	3.2759	2.88421	2.88615	3.01542	4.06887	4.03854	3.48162	3.86301	4.46916	4.79462	3.94428	4.47854	4.42165	-1.79949	0.00993929	0.18463	-2.65044	0.000569611	0.00981098	-1.47288	0.0587775	0.314339	E14<P0<P0Tsc1
1524	ENSMUSG00000040446	Rprd1a	3.23857	2.83284	2.55416	2.87519	3.49436	2.66279	3.5807	3.24595	3.36243	3.96085	3.66569	4.22853	3.80438	-1.29303	0.295861	0.966904	-1.9042	0.00996289	0.0533086	-1.47266	0.112321	0.460796	E14<P0<P0Tsc1
1525	ENSMUSG00000038855	Itpkb	0.606978	0.200894	0.28688	0.364917	1.26308	0.911548	1.08108	1.08523	1.9262	1.77947	1.38161	1.48586	1.64328	-1.64754	0.00479696	0.141803	-2.42564	0.000244638	0.00662533	-1.47228	0.0127786	0.134577	E14<P0<P0Tsc1
1526	ENSMUSG00000036555	Iqce	3.13988	2.58045	3.03027	2.91686	3.42559	4.05884	3.93098	3.80514	4.64296	4.69596	4.29562	3.81802	4.36314	-1.85096	0.0125305	0.201804	-2.72504	0.00119381	0.0144738	-1.47223	0.0784834	0.371735	E14<P0<P0Tsc1
1527	ENSMUSG00000041263	Rusc1	2.85585	1.69769	3.01682	2.52346	2.95343	3.03616	2.70554	2.89837	3.5946	3.81577	3.06813	3.34386	3.45559	-1.29677	0.371774	1	-1.9081	0.0405152	0.146694	-1.47143	0.0268209	0.203379	E14<P0<P0Tsc1
1528	ENSMUSG00000030339	Ltbr	4.96078	4.85726	4.35133	4.72312	4.71498	5.37682	4.967	5.0196	5.5958	5.88691	5.46335	5.35892	5.57624	-1.22814	0.279037	0.940217	-1.8064	0.00404818	0.0292232	-1.47084	0.0281549	0.20891	E14<P0<P0Tsc1
1529	ENSMUSG00000036093	Arl5a	3.68434	3.52319	3.29078	3.49943	3.51686	4.38435	3.50805	3.80309	4.31024	4.6191	4.03049	4.47765	4.35937	-1.23427	0.330033	0.97859	-1.81496	0.00183804	0.0183189	-1.47048	0.0766277	0.367211	E14<P0<P0Tsc1
1530	ENSMUSG00000092083	Kcnb2	0.0101712	0	0.0405992	0.0169235	0.0544841	2.13313	0.659856	0.949158	1.76897	1.86566	1.21458	1.16992	1.50478	-1.90823	0.150467	0.674192	-2.80473	0.000259469	0.00679045	-1.46981	0.315428	0.796847	E14<P0<P0Tsc1
1531	ENSMUSG00000027778	Ift80	2.54865	2.17063	1.70845	2.14258	3.02113	2.2373	3.03357	2.764	3.09483	3.2975	3.25193	3.63267	3.31924	-1.53839	0.110929	0.578371	-2.26053	0.00174927	0.0177036	-1.46941	0.0565874	0.308103	E14<P0<P0Tsc1
1532	ENSMUSG00000029863	Casp2	4.61041	4.94307	4.12803	4.5605	5.33479	4.63663	5.44427	5.13856	5.67893	5.80333	5.36315	5.92946	5.69372	-1.49284	0.122091	0.607449	-2.19347	0.00217535	0.0201511	-1.46933	0.055234	0.30448	E14<P0<P0Tsc1
1533	ENSMUSG00000015202	Cnksr3	3.47199	3.33626	2.47722	3.09516	3.56339	4.0424	3.36968	3.65849	4.25076	4.59454	3.79533	4.21336	4.2135	-1.47768	0.150281	0.674087	-2.17097	0.00879387	0.0487759	-1.46918	0.0553299	0.304737	E14<P0<P0Tsc1
1534	ENSMUSG00000061288	Taok3	3.30489	2.44269	2.11597	2.62119	3.64661	3.20015	3.28834	3.37837	3.92937	4.19289	3.68431	3.92547	3.93301	-1.69018	0.0765232	0.4828	-2.48255	0.00395899	0.0288393	-1.46881	0.0118503	0.128659	E14<P0<P0Tsc1
1535	ENSMUSG00000044468	Fam46c	1.86844	0.314091	0.0144163	0.732314	1.04143	0.939104	1.17922	1.05325	1.29873	1.72728	1.71804	1.68699	1.60776	-1.24914	0.561302	1	-1.83458	0.0985129	0.284458	-1.46867	0.00479152	0.0812608	E14<P0<P0Tsc1
1536	ENSMUSG00000038084	Opa1	3.73091	3.3453	2.87758	3.31793	4.44391	3.95461	3.42953	3.94268	4.57976	4.54582	4.05487	4.80732	4.49694	-1.54195	0.128138	0.622021	-2.26422	0.00338113	0.0261919	-1.46842	0.0961165	0.417322	E14<P0<P0Tsc1
1537	ENSMUSG00000036461	Elf1	2.02692	2.17377	1.92713	2.04261	3.42052	2.81564	2.18049	2.80555	3.57135	3.5657	3.14059	3.16084	3.35962	-1.69695	0.0669507	0.44881	-2.4915	8.70081e-05	0.00473996	-1.46822	0.116311	0.469151	E14<P0<P0Tsc1
1538	ENSMUSG00000035258	Abi3bp	0.978961	0	0.217045	0.398668	0.340772	2.4563	1.54132	1.44613	2.1108	2.00153	1.98083	1.90678	1.99999	-2.06689	0.144057	0.661071	-3.0342	0.00041511	0.00839594	-1.46801	0.280598	0.753485	E14<P0<P0Tsc1
1539	ENSMUSG00000058446	Znrf2	3.34613	4.04985	3.00949	3.46849	4.4436	4.55141	3.58373	4.19291	4.78845	5.00139	4.40323	4.79269	4.74644	-1.65224	0.120153	0.603122	-2.42494	0.00302898	0.0245247	-1.46767	0.0858343	0.392165	E14<P0<P0Tsc1
1540	ENSMUSG00000043639	Rbm20	0.246625	0.745685	0.536084	0.509465	1.22079	1.98219	1.24755	1.48351	2.56792	2.11663	1.52289	1.93972	2.03679	-1.96434	0.0132216	0.205975	-2.88251	0.000969633	0.0128288	-1.46742	0.115429	0.467602	E14<P0<P0Tsc1
1541	ENSMUSG00000028830	AU040320	3.29486	3.21043	2.79084	3.09871	3.88983	3.86741	3.00827	3.58851	4.11413	4.40472	3.95057	4.09746	4.14172	-1.40425	0.159118	0.692867	-2.06052	0.000565826	0.00979319	-1.46735	0.0642278	0.330882	E14<P0<P0Tsc1
1542	ENSMUSG00000042312	S100a13	2.89986	2.73073	2.693	2.77453	3.59607	4.02059	3.19111	3.60259	4.48028	4.35649	3.95953	3.8244	4.15517	-1.77529	0.0141333	0.212817	-2.60384	0.00021664	0.00637494	-1.46671	0.0683514	0.344013	E14<P0<P0Tsc1
1543	ENSMUSG00000022801	Lrch3	3.19841	2.9203	2.86601	2.9949	3.31382	3.04213	3.49624	3.28406	3.74317	4.02751	3.43645	4.13854	3.83642	-1.22193	0.123997	0.612049	-1.79193	0.00407004	0.0293357	-1.46648	0.0319116	0.222655	E14<P0<P0Tsc1
1544	ENSMUSG00000005610	Eif4g2	8.28832	8.05487	7.66605	8.00308	8.39347	8.22917	8.3443	8.32231	8.75786	9.0539	8.49522	9.1904	8.87435	-1.24767	0.125827	0.616618	-1.82927	0.00690611	0.0412715	-1.46615	0.0190899	0.168524	E14<P0<P0Tsc1
1545	ENSMUSG00000020847	Rph3al	1.91904	3.23952	1.80416	2.32091	2.13899	3.82191	3.83647	3.26579	3.99353	3.9621	3.36843	3.9469	3.81774	-1.92503	0.204018	0.795738	-2.82223	0.00778022	0.0449437	-1.46607	0.272622	0.743018	E14<P0<P0Tsc1
1546	ENSMUSG00000027164	Traf6	2.34647	1.34893	1.63331	1.77624	2.80325	3.39535	1.70629	2.63496	3.35929	3.76072	2.40065	3.22617	3.18671	-1.81343	0.155469	0.685355	-2.65824	0.00965059	0.052242	-1.46586	0.298409	0.776089	E14<P0<P0Tsc1
1547	ENSMUSG00000074227	Spint2	6.47033	6.02404	6.26115	6.25184	6.33876	7.0365	6.88653	6.75393	7.74974	7.64576	6.70311	7.1208	7.30485	-1.41626	0.0763555	0.482395	-2.07485	0.00904883	0.0498377	-1.46502	0.123623	0.485789	E14<P0<P0Tsc1
1548	ENSMUSG00000033530	Ttc7b	2.95468	2.13456	3.5277	2.87231	3.16378	3.23892	3.27158	3.22476	3.72453	3.98501	3.53273	3.86032	3.77565	-1.27672	0.376477	1	-1.87038	0.0312258	0.120689	-1.46499	0.00266195	0.0631571	E14<P0<P0Tsc1
1549	ENSMUSG00000041117	Ccdc8	4.44268	3.19222	3.46	3.6983	5.25082	3.68792	4.54837	4.4957	4.97956	4.72177	4.94006	5.544	5.04635	-1.73797	0.189869	0.76436	-2.54568	0.00759938	0.0442039	-1.46474	0.209371	0.649473	E14<P0<P0Tsc1
1550	ENSMUSG00000042073	Abhd14b	2.31246	2.50457	1.66816	2.16173	3.89095	3.32487	3.92341	3.71308	4.35512	4.0618	4.16631	4.46949	4.26318	-2.93091	0.00284214	0.120474	-4.29141	6.28478e-05	0.00428843	-1.46419	0.0223679	0.184824	E14<P0<P0Tsc1
1551	ENSMUSG00000056536	Pign	0.0765504	0.0587977	0.694159	0.276503	1.26441	1.24171	0.993554	1.16656	1.74142	1.94271	1.0425	2.1398	1.71661	-1.85325	0.00750202	0.167236	-2.71341	0.00295647	0.0241713	-1.46414	0.0843406	0.38826	E14<P0<P0Tsc1
1552	ENSMUSG00000029720	Gm20605	4.08654	3.56924	3.9046	3.85346	3.91976	4.35932	4.33093	4.20334	4.7469	4.71401	4.84741	4.70507	4.75335	-1.27445	0.126027	0.61711	-1.86592	0.00033113	0.00760907	-1.4641	0.0034956	0.0705422	E14<P0<P0Tsc1
1553	ENSMUSG00000032285	Dnaja4	0.718623	0.418393	0.571959	0.569659	0.510148	1.50401	2.04213	1.35209	2.15608	2.41499	1.47652	1.56044	1.90201	-1.72003	0.113196	0.583541	-2.51812	0.00185671	0.0184162	-1.464	0.238175	0.692381	E14<P0<P0Tsc1
1554	ENSMUSG00000028759	Hp1bp3	6.11966	6.12522	6.01009	6.08499	6.81058	6.54664	6.08801	6.48174	7.17744	7.33242	6.78065	6.83235	7.03071	-1.31654	0.0993625	0.548359	-1.92616	0.000686881	0.0107973	-1.46304	0.0447773	0.270574	E14<P0<P0Tsc1
1555	ENSMUSG00000018900	Slc22a5	1.95375	0.952963	2.09066	1.66579	2.73823	2.72467	2.76978	2.74423	3.57206	3.53893	2.70119	3.36005	3.29305	-2.11175	0.0200875	0.247219	-3.08927	0.00327484	0.0257157	-1.46289	0.0467374	0.276638	E14<P0<P0Tsc1
1556	ENSMUSG00000028552	Eps15	3.034	2.58974	2.7983	2.80735	3.41115	3.28319	4.0327	3.57568	4.37007	4.32328	3.66588	4.13867	4.12447	-1.7033	0.0236527	0.267046	-2.49169	0.000550776	0.00962569	-1.46286	0.0688035	0.345086	E14<P0<P0Tsc1
1557	ENSMUSG00000024036	Slc37a1	0.0321808	0.313089	0.400197	0.248489	0.0434384	1.79938	1.44559	1.09614	2.07589	2.14656	1.7522	0.60189	1.64413	-1.79956	0.142734	0.656973	-2.63106	0.0116926	0.0593484	-1.46206	0.36498	0.861527	E14<P0<P0Tsc1
1558	ENSMUSG00000051890	Klhdc1	1.3899	2.31427	2.50141	2.06853	2.37557	3.89801	2.11847	2.79735	3.68238	3.92679	2.988	2.77937	3.34414	-1.65728	0.265309	0.914549	-2.42101	0.0170569	0.0778275	-1.46083	0.32806	0.812333	E14<P0<P0Tsc1
1559	ENSMUSG00000033420	Antxr1	1.93885	1.77823	1.55246	1.75651	2.17144	2.35197	2.10036	2.20792	2.77014	2.85369	2.7082	2.68561	2.75441	-1.36737	0.0173655	0.231436	-1.99709	5.28273e-05	0.0041018	-1.46053	0.000423923	0.0305654	E14<P0<P0Tsc1
1560	ENSMUSG00000021188	Trip11	1.9818	3.50688	2.91057	2.79975	3.62985	3.03841	3.09687	3.25505	4.09405	4.14783	3.30022	3.66383	3.80148	-1.37106	0.338598	0.980359	-2.00241	0.0450429	0.158855	-1.46048	0.0789947	0.373393	E14<P0<P0Tsc1
1561	ENSMUSG00000025162	Csnk1d	6.36813	5.81455	5.85021	6.01096	6.7581	6.6109	6.22197	6.53032	7.04018	7.27625	6.91315	7.07615	7.07643	-1.43332	0.0631506	0.436198	-2.09286	0.000533647	0.00948368	-1.46015	0.0106266	0.121471	E14<P0<P0Tsc1
1562	ENSMUSG00000010663	Fads1	5.36783	4.8946	4.97896	5.08047	5.602	6.10139	5.80399	5.83579	6.47234	6.67332	5.89625	6.48433	6.38156	-1.68801	0.0101739	0.186485	-2.46415	0.00083183	0.0118234	-1.45979	0.0431612	0.264464	E14<P0<P0Tsc1
1563	ENSMUSG00000079662	Ntn3	1.15869	1.31846	1.3554	1.27752	2.01524	1.591	1.17436	1.59353	2.00199	2.61258	1.86748	2.07511	2.13929	-1.24489	0.223322	0.834018	-1.81727	0.00322448	0.0254422	-1.45978	0.0770066	0.368229	E14<P0<P0Tsc1
1564	ENSMUSG00000043556	Fbxl7	1.16959	0.904147	0.0456459	0.706459	1.99332	1.21709	0.949104	1.38651	1.68524	2.12218	1.60225	2.31915	1.9322	-1.60219	0.159855	0.694219	-2.33876	0.00805217	0.0460086	-1.45973	0.120904	0.479928	E14<P0<P0Tsc1
1565	ENSMUSG00000059323	Tonsl	3.36274	3.42081	2.67811	3.15389	3.635	3.35798	3.4064	3.46646	4.02532	4.26038	4.01131	3.75116	4.01204	-1.24192	0.232513	0.853125	-1.81272	0.0068739	0.0411361	-1.45961	0.00641088	0.0932618	E14<P0<P0Tsc1
1566	ENSMUSG00000031955	Bcar1	4.3239	3.94682	4.04891	4.10654	5.09732	4.97025	4.44639	4.83799	5.42377	5.55005	5.16134	5.399	5.38354	-1.6603	0.0170308	0.229883	-2.42334	4.87013e-05	0.00399222	-1.45958	0.0217368	0.181742	E14<P0<P0Tsc1
1567	ENSMUSG00000075590	Nrbp2	1.19807	0.611357	0.0458433	0.618425	2.52198	3.16361	1.51255	2.39938	3.02409	3.20163	2.22848	3.32231	2.94412	-3.43653	0.0185436	0.236588	-5.01309	0.000655875	0.0105629	-1.45876	0.272146	0.742219	E14<P0<P0Tsc1
1568	ENSMUSG00000009614	Sardh	3.12954	3.49957	3.36959	3.3329	5.11699	5.41194	4.9548	5.16125	5.83047	6.02099	5.38008	5.59237	5.70598	-3.55129	8.50659e-05	0.0752135	-5.18044	8.1947e-06	0.00291114	-1.45875	0.0250989	0.196471	E14<P0<P0Tsc1
1569	ENSMUSG00000037990	Sh3rf3	0.96902	1.80071	1.16464	1.31146	2.53997	1.44147	1.58645	1.85596	2.41395	1.95817	2.26654	2.96078	2.39986	-1.45852	0.212623	0.812273	-2.12639	0.00998658	0.0534077	-1.45791	0.166788	0.576345	E14<P0<P0Tsc1
1570	ENSMUSG00000023923	Tbc1d5	2.10288	0.762197	1.57769	1.48093	2.06689	2.06345	1.7465	1.95895	2.42291	2.47351	2.38052	2.73428	2.5028	-1.39283	0.243817	0.874309	-2.03056	0.0157717	0.0736677	-1.45787	0.00430446	0.0768307	E14<P0<P0Tsc1
1571	ENSMUSG00000028284	Map3k7	3.75752	4.26557	3.16436	3.72915	4.35413	3.80187	4.47485	4.21028	4.70788	4.86677	4.49102	4.94913	4.7537	-1.39584	0.216604	0.821003	-2.03432	0.00812524	0.0462138	-1.45742	0.0307475	0.218368	E14<P0<P0Tsc1
1572	ENSMUSG00000049339	Fam134a	4.59027	3.82365	4.78029	4.39807	5.01778	5.49059	5.40989	5.30609	5.80089	5.99667	5.73583	5.8646	5.8495	-1.87646	0.0269278	0.285998	-2.73478	0.000710188	0.0109646	-1.45741	0.00585901	0.0896377	E14<P0<P0Tsc1
1573	ENSMUSG00000037487	Ubr5	2.76478	2.36189	2.56978	2.56548	3.63115	2.54813	2.78283	2.98737	3.7217	3.99699	3.09676	3.30763	3.53077	-1.33968	0.23608	0.859658	-1.95246	0.0062024	0.0382768	-1.45741	0.15264	0.548436	E14<P0<P0Tsc1
1574	ENSMUSG00000067929	Gm10226	1.61978	2.38339	1.36786	1.79034	2.01243	2.49122	1.85048	2.11804	2.50885	2.94579	2.64795	2.54152	2.66103	-1.25501	0.358272	0.99687	-1.82853	0.0141758	0.0679114	-1.45698	0.0253331	0.197098	E14<P0<P0Tsc1
1575	ENSMUSG00000009406	Elk1	2.7971	2.57862	2.32466	2.5668	2.41044	3.44743	2.80494	2.8876	3.26865	3.57676	3.45698	3.41846	3.43021	-1.24903	0.331452	0.97859	-1.81934	0.000487951	0.0090451	-1.45661	0.0653106	0.334442	E14<P0<P0Tsc1
1576	ENSMUSG00000053436	Mapk14	4.57738	4.19485	4.11513	4.29579	4.93669	4.86391	4.60904	4.80321	5.36578	5.60365	4.87135	5.54148	5.34557	-1.42151	0.0256581	0.277509	-2.07021	0.00235165	0.0210298	-1.45635	0.0324272	0.224383	E14<P0<P0Tsc1
1577	ENSMUSG00000055013	Agap1	2.1184	2.25764	2.18241	2.18615	2.14501	2.87813	2.34981	2.45765	3.11887	3.05584	3.03646	2.78809	2.99982	-1.20707	0.239138	0.865121	-1.75768	9.65608e-05	0.00495577	-1.45616	0.026728	0.202989	E14<P0<P0Tsc1
1578	ENSMUSG00000033054	Npat	1.87873	2.06987	1.77435	1.90765	3.57351	2.6207	2.72034	2.97152	3.5884	3.68988	3.16871	3.60533	3.51308	-2.09053	0.0129933	0.204683	-3.04287	2.87673e-05	0.00328924	-1.45555	0.0851786	0.390751	E14<P0<P0Tsc1
1579	ENSMUSG00000026946	Nmi	2.23761	3.48035	1.99835	2.5721	4.02252	3.71626	3.38898	3.70925	4.63186	4.40268	4.00654	3.95993	4.25025	-2.19946	0.049252	0.384849	-3.20018	0.00480826	0.032636	-1.45498	0.0521703	0.294177	E14<P0<P0Tsc1
1580	ENSMUSG00000058013	2019-09-11	5.40658	5.35757	4.93994	5.2347	5.88348	5.92966	5.21081	5.67465	6.13946	6.60394	5.80519	6.31373	6.21558	-1.35656	0.137747	0.643874	-1.97367	0.00354672	0.0269422	-1.45491	0.076365	0.366827	E14<P0<P0Tsc1
1581	ENSMUSG00000025417	Pip4k2c	2.87741	2.96767	2.68074	2.84194	3.83414	3.81967	3.28663	3.64681	4.27644	4.4805	3.8869	4.1061	4.18749	-1.74699	0.0069462	0.162917	-2.54126	0.000108946	0.00505254	-1.45465	0.0321998	0.223447	E14<P0<P0Tsc1
1582	ENSMUSG00000049922	Slc35c1	1.70542	2.75801	2.68306	2.38216	2.15611	2.83519	3.07154	2.68761	3.16549	3.29164	3.06267	3.39281	3.22815	-1.2358	0.46926	1	-1.7975	0.0197188	0.0864224	-1.45452	0.0524509	0.294695	E14<P0<P0Tsc1
1583	ENSMUSG00000038866	Zcchc2	0.971757	0.391079	0.961896	0.774911	1.82433	0.76035	1.26309	1.28259	2.00293	1.92069	1.44209	1.92664	1.82309	-1.42176	0.179072	0.740473	-2.06791	0.00195913	0.0189707	-1.45447	0.0943429	0.412977	E14<P0<P0Tsc1
1584	ENSMUSG00000024665	Fads2	5.59773	4.82209	4.97762	5.13248	5.65787	5.5703	5.3027	5.51029	6.03272	6.4427	5.63458	6.09198	6.05049	-1.29937	0.169936	0.71775	-1.88951	0.0108508	0.0563469	-1.45418	0.0340809	0.231231	E14<P0<P0Tsc1
1585	ENSMUSG00000046556	Zfp319	2.38004	2.30988	1.69055	2.12682	3.43058	2.9433	3.24169	3.20519	3.89995	4.20071	3.28555	3.59529	3.74538	-2.11164	0.00593506	0.154997	-3.07066	0.000903224	0.0123673	-1.45416	0.0644725	0.331686	E14<P0<P0Tsc1
1586	ENSMUSG00000042599	Jhdm1d	1.66557	1.0115	0.945587	1.20755	1.37891	2.04626	1.6567	1.69395	2.05181	1.96678	2.20634	2.71027	2.2338	-1.40095	0.13251	0.631796	-2.03672	0.00619046	0.0382335	-1.45382	0.0597617	0.317194	E14<P0<P0Tsc1
1587	ENSMUSG00000030329	Pianp	0.0277422	0	0.568747	0.19883	0.622262	1.7285	0.633427	0.994729	2.29094	2.12577	1.00374	0.717238	1.53442	-1.73616	0.0824589	0.499623	-2.52379	0.0236328	0.0987173	-1.45366	0.328099	0.812343	E14<P0<P0Tsc1
1588	ENSMUSG00000045932	Ifit2	0.613377	0.199178	0.685037	0.499197	3.04973	2.37105	3.19387	2.87155	3.68306	4.05529	2.38871	3.51684	3.41098	-5.17784	0.000281021	0.0752135	-7.52545	0.000320241	0.00748904	-1.4534	0.257183	0.719816	E14<P0<P0Tsc1
1589	ENSMUSG00000062373	Tmem65	2.98159	2.10174	2.00649	2.36327	3.6014	2.54291	3.23046	3.12492	3.50312	4.12188	3.12852	3.90203	3.66389	-1.69543	0.109531	0.574562	-2.46334	0.00771255	0.0446777	-1.45293	0.157684	0.557824	E14<P0<P0Tsc1
1590	ENSMUSG00000034171	Faah	0.657127	1.4173	0.506396	0.860273	2.21439	1.06779	0.487998	1.25673	2.28173	2.19272	1.51544	1.19272	1.79565	-1.31627	0.478102	1	-1.91239	0.0382322	0.14028	-1.45289	0.302605	0.781354	E14<P0<P0Tsc1
1591	ENSMUSG00000029461	Fam168a	2.76401	3.05048	3.21245	3.00898	3.52567	3.49168	3.61848	3.54528	4.23266	4.10118	3.9769	4.02395	4.08367	-1.45024	0.00922488	0.180019	-2.10627	0.000101882	0.00495589	-1.45236	0.000377586	0.0300194	E14<P0<P0Tsc1
1592	ENSMUSG00000024858	Adrbk1	3.89431	3.47031	3.13335	3.49932	3.70055	4.40051	3.73789	3.94632	4.38836	4.73367	4.24534	4.57067	4.48451	-1.3632	0.177537	0.73535	-1.97957	0.00280647	0.0234019	-1.45215	0.0421506	0.261059	E14<P0<P0Tsc1
1593	ENSMUSG00000033769	Exoc6b	2.17585	3.20148	1.39357	2.25697	2.58335	3.26708	2.5445	2.79831	3.53261	3.50178	2.98693	3.32447	3.33645	-1.45533	0.338174	0.97989	-2.11328	0.0413186	0.148854	-1.4521	0.0539495	0.300068	E14<P0<P0Tsc1
1594	ENSMUSG00000023571	Fam132a	7.12287	6.88772	7.28632	7.09897	8.10554	8.43363	8.07812	8.20576	8.99722	9.16111	8.2308	8.58229	8.74286	-2.15367	0.000741717	0.0884946	-3.12507	0.000470273	0.00886109	-1.45104	0.06903	0.345598	E14<P0<P0Tsc1
1595	ENSMUSG00000030055	Rab43	2.15075	2.71221	1.67691	2.17996	3.48633	2.5571	2.84589	2.9631	3.68473	3.69242	3.27094	3.35178	3.49997	-1.72088	0.0834831	0.50255	-2.49668	0.00203811	0.0194045	-1.45082	0.0677649	0.342371	E14<P0<P0Tsc1
1596	ENSMUSG00000034042	Gpbp1l1	3.38481	3.47395	3.26672	3.37516	3.4488	4.18658	3.28527	3.64021	4.06544	4.03976	4.09426	4.5088	4.17707	-1.20168	0.348976	0.98868	-1.7434	0.000842343	0.0118682	-1.4508	0.0697157	0.347692	E14<P0<P0Tsc1
1597	ENSMUSG00000041949	Tango6	3.02021	2.41552	1.57319	2.33631	3.04894	2.91405	2.80598	2.92299	3.55548	3.74944	3.02802	3.50608	3.45976	-1.50179	0.183673	0.750532	-2.17867	0.0197508	0.0865506	-1.45072	0.0223834	0.184854	E14<P0<P0Tsc1
1598	ENSMUSG00000020696	Rffl	3.42316	2.7188	3.23989	3.12728	2.92289	3.85039	3.91172	3.56167	4.44601	4.1343	3.78497	4.02797	4.09831	-1.35133	0.261759	0.909595	-1.96024	0.00424074	0.030069	-1.4506	0.108814	0.451127	E14<P0<P0Tsc1
1599	ENSMUSG00000027763	Mbnl1	2.12857	2.8805	2.79815	2.60241	2.95599	3.25353	3.22202	3.14385	3.54517	3.48856	3.72307	3.96442	3.6803	-1.45542	0.0670483	0.449202	-2.11095	0.00235239	0.0210303	-1.45041	0.00846967	0.107382	E14<P0<P0Tsc1
1600	ENSMUSG00000079481	Nhsl2	2.76778	3.03401	2.99199	2.93126	3.90604	4.19803	3.94046	4.01484	4.66187	5.06781	3.70948	4.76445	4.5509	-2.11929	0.000268863	0.0752135	-3.07298	0.00223824	0.0204826	-1.45001	0.148615	0.539518	E14<P0<P0Tsc1
1601	ENSMUSG00000022828	Gtf2e1	3.58275	3.01615	2.66701	3.08864	3.72448	3.11368	3.74988	3.52935	3.89137	4.21279	3.90981	4.24756	4.06538	-1.35727	0.206932	0.8018	-1.96802	0.00504005	0.0335635	-1.44998	0.03074	0.218365	E14<P0<P0Tsc1
1602	ENSMUSG00000034021	Pds5b	2.66818	2.57125	2.20444	2.48129	3.19312	2.72953	2.97354	2.9654	3.73713	3.64156	3.18639	3.43984	3.50123	-1.39872	0.0427655	0.358434	-2.02783	0.00095941	0.0127644	-1.44978	0.0191607	0.168908	E14<P0<P0Tsc1
1603	ENSMUSG00000035172	Plekhh3	3.177	2.61097	2.84314	2.87704	3.34687	4.0775	3.22941	3.55126	4.22722	4.46938	3.93948	3.71168	4.08694	-1.59574	0.0614461	0.429208	-2.31322	0.00138672	0.0157568	-1.44962	0.0943878	0.412977	E14<P0<P0Tsc1
1604	ENSMUSG00000051864	Tbc1d22a	3.09653	1.97761	2.50756	2.52723	3.09502	3.45561	3.03246	3.19436	4.04678	3.89919	3.43148	3.53988	3.72933	-1.58791	0.086312	0.511667	-2.30074	0.00595799	0.0372431	-1.44891	0.0294309	0.213669	E14<P0<P0Tsc1
1605	ENSMUSG00000076435	Acsf2	4.2334	3.48999	3.51831	3.74724	4.34983	4.55144	4.2755	4.39226	4.94374	4.71621	5.10032	4.94683	4.92677	-1.56376	0.0392039	0.343604	-2.26504	0.0011339	0.0139646	-1.44846	0.00293344	0.0661058	E14<P0<P0Tsc1
1606	ENSMUSG00000004535	Tax1bp1	5.53353	4.90944	4.85081	5.09793	6.44868	6.15034	5.52243	6.04048	6.55831	6.77491	6.18006	6.7863	6.5749	-1.92193	0.0297269	0.297423	-2.78363	0.00057728	0.00985	-1.44835	0.0842223	0.387846	E14<P0<P0Tsc1
1607	ENSMUSG00000068299	1700019G17Rik	1.58378	1.10565	1.00455	1.23133	2.59791	1.49421	1.51878	1.8703	2.58448	3.08779	1.84913	2.09666	2.40452	-1.55722	0.138374	0.645342	-2.25509	0.0108141	0.0562143	-1.44815	0.234256	0.687047	E14<P0<P0Tsc1
1608	ENSMUSG00000019302	Atp6v0a1	4.01165	2.39797	2.93097	3.11353	4.12382	4.02761	3.8671	4.00618	4.52418	4.86108	4.19977	4.57485	4.53997	-1.85658	0.091676	0.526733	-2.68783	0.0100797	0.053702	-1.44773	0.0154607	0.14922	E14<P0<P0Tsc1
1609	ENSMUSG00000041598	Cdc42ep4	5.57154	4.51143	4.96532	5.0161	5.96057	5.67152	5.29043	5.64084	6.27959	6.41245	5.80932	6.19672	6.17452	-1.54194	0.113161	0.583541	-2.23213	0.00515027	0.0339473	-1.44762	0.040391	0.255113	E14<P0<P0Tsc1
1610	ENSMUSG00000034648	Lrrn1	3.28231	3.68266	3.21173	3.39223	4.48201	4.78465	4.30224	4.52297	4.97024	5.61605	4.54092	5.09694	5.05604	-2.1897	0.00171798	0.101026	-3.16851	0.000684141	0.0107772	-1.44701	0.0881016	0.39727	E14<P0<P0Tsc1
1611	ENSMUSG00000018481	Appbp2	4.43809	4.49821	4.14898	4.36176	4.76984	4.29614	4.87851	4.64816	5.00247	5.27875	5.11913	5.32448	5.18121	-1.2196	0.195541	0.776901	-1.76473	0.000426861	0.00846238	-1.44698	0.0159971	0.152063	E14<P0<P0Tsc1
1612	ENSMUSG00000020346	Mgat1	4.42023	3.84536	3.65735	3.97431	4.43316	4.55011	4.8387	4.60732	5.32466	5.38489	4.971	4.88073	5.14032	-1.5508	0.0429068	0.35923	-2.2439	0.0018154	0.0181751	-1.44693	0.0184322	0.165103	E14<P0<P0Tsc1
1613	ENSMUSG00000028456	Unc13b	0.81861	0.0784906	0.244057	0.380386	1.66375	1.65045	1.70555	1.67325	1.86156	2.77014	2.03539	2.15727	2.20609	-2.45014	0.00143457	0.0983577	-3.5448	0.00049969	0.00919806	-1.44677	0.0475817	0.280085	E14<P0<P0Tsc1
1614	ENSMUSG00000043065	Spice1	3.58631	2.45888	3.6451	3.2301	4.37748	3.80188	3.6914	3.95692	4.29742	4.70076	4.21697	4.74295	4.48952	-1.65499	0.12411	0.612368	-2.39401	0.00819969	0.0464999	-1.44654	0.051229	0.291423	E14<P0<P0Tsc1
1615	ENSMUSG00000061306	Slc38a10	5.9272	5.02208	5.01913	5.32281	6.6892	6.45943	6.29715	6.48193	7.27481	7.38759	6.51294	6.88224	7.0144	-2.23321	0.0102391	0.186546	-3.23013	0.00158699	0.0168348	-1.4464	0.0618495	0.323509	E14<P0<P0Tsc1
1616	ENSMUSG00000045045	Lrfn4	5.31024	4.99195	4.9666	5.0896	5.16959	5.84821	5.50237	5.50673	6.07752	6.27231	5.84841	5.95845	6.03917	-1.33527	0.0980804	0.545133	-1.9313	0.00034634	0.00774721	-1.44638	0.0256174	0.198247	E14<P0<P0Tsc1
1617	ENSMUSG00000026142	Rhbdd1	1.48492	1.95336	1.96886	1.80238	2.03634	2.77618	2.418	2.41017	2.61978	3.09175	3.02288	3.03484	2.94231	-1.52393	0.0528926	0.39752	-2.20371	0.000502842	0.00922635	-1.44608	0.0388245	0.249123	E14<P0<P0Tsc1
1618	ENSMUSG00000044367	Slc16a13	2.2037	2.45271	2.40082	2.35241	2.96973	2.42345	3.45532	2.9495	3.53071	3.90251	2.95591	3.53631	3.48136	-1.51266	0.0835587	0.50255	-2.18699	0.00201406	0.0192826	-1.44579	0.13666	0.514393	E14<P0<P0Tsc1
1619	ENSMUSG00000035469	Rcbtb1	5.26242	4.77571	4.23526	4.7578	5.77101	4.89431	5.54761	5.40431	5.88677	6.16469	5.35527	6.33793	5.93616	-1.56538	0.12806	0.622021	-2.2632	0.0103462	0.0545958	-1.44579	0.132884	0.505683	E14<P0<P0Tsc1
1620	ENSMUSG00000018899	Irf1	2.31227	1.98244	1.47472	1.92314	2.64472	3.13825	1.1846	2.32252	3.30254	3.03661	2.73388	2.3439	2.85423	-1.31894	0.5118	1	-1.90671	0.0176628	0.079735	-1.44564	0.325809	0.810049	E14<P0<P0Tsc1
1621	ENSMUSG00000036339	Tmem260	2.09151	2.49833	1.75267	2.11417	2.88423	2.26546	2.81485	2.65485	3.29726	3.36253	2.8739	3.21224	3.18648	-1.45465	0.0946285	0.535652	-2.1028	0.00175983	0.0177546	-1.44557	0.0320901	0.223097	E14<P0<P0Tsc1
1622	ENSMUSG00000041215	Yeats2	3.61507	4.06917	3.67035	3.78487	4.30734	3.81884	4.16762	4.09793	4.56562	5.00129	4.25405	4.69522	4.62904	-1.24235	0.155894	0.686194	-1.79524	0.00542572	0.0351278	-1.44504	0.0389313	0.249392	E14<P0<P0Tsc1
1623	ENSMUSG00000040666	Sh3bgr	2.56982	2.70239	1.99661	2.42294	2.20424	3.30653	2.57933	2.6967	3.54274	3.66016	2.77971	2.92067	3.22582	-1.20895	0.468472	1	-1.74458	0.0313515	0.121024	-1.44305	0.172316	0.585369	E14<P0<P0Tsc1
1624	ENSMUSG00000026110	Mgat4a	1.05856	1.76447	0.700539	1.17452	1.32225	1.59871	2.02795	1.64964	1.99164	2.26929	2.19529	2.25862	2.17871	-1.39003	0.215689	0.819861	-2.00582	0.0065399	0.0397344	-1.443	0.0224917	0.185304	E14<P0<P0Tsc1
1625	ENSMUSG00000042035	Igsf3	1.95104	1.58818	1.63364	1.72429	2.10373	2.52739	1.72531	2.11881	2.56783	2.75287	2.65328	2.61581	2.64745	-1.31451	0.153038	0.68016	-1.89627	9.29817e-05	0.00489945	-1.44257	0.0280329	0.208404	E14<P0<P0Tsc1
1626	ENSMUSG00000035798	Zdhhc17	2.46859	1.32962	1.75117	1.84979	2.86436	1.90743	2.63248	2.46809	3.10124	3.1818	2.7349	2.9675	2.99636	-1.53506	0.176651	0.733814	-2.21387	0.00558091	0.0357391	-1.4422	0.0738362	0.359844	E14<P0<P0Tsc1
1627	ENSMUSG00000032714	Syde1	2.68942	2.58814	1.71628	2.33128	3.05288	2.51174	2.98691	2.85051	3.62616	3.50503	3.21279	3.17079	3.37869	-1.43319	0.162001	0.69923	-2.06682	0.00713893	0.0422214	-1.44211	0.0254321	0.197355	E14<P0<P0Tsc1
1628	ENSMUSG00000090077	Lime1	0.826613	1.61515	1.93811	1.45996	0	3.83114	1.97832	1.93649	2.21517	2.69221	2.55928	2.39051	2.46429	-1.39139	0.661776	1	-2.00602	0.0103565	0.0546132	-1.44173	0.55547	1	E14<P0<P0Tsc1
1629	ENSMUSG00000029097	Trmt44	1.84948	1.82775	2.05964	1.91229	1.79758	2.39885	2.79965	2.33202	2.77381	3.11741	2.67398	2.87233	2.85938	-1.33768	0.182106	0.747084	-1.92798	0.000211519	0.00632028	-1.44129	0.0749701	0.363484	E14<P0<P0Tsc1
1630	ENSMUSG00000024053	Emilin2	0.64053	0.014394	0.547337	0.400754	1.42203	1.20447	1.38639	1.33763	2.00673	2.60912	1.19831	1.64337	1.86438	-1.91438	0.00420508	0.134606	-2.75802	0.00578388	0.036465	-1.44068	0.156305	0.55593	E14<P0<P0Tsc1
1631	ENSMUSG00000027195	Hsd17b12	5.96738	5.88856	5.68295	5.8463	6.13581	6.45418	6.04977	6.21326	6.77309	6.89439	6.43571	6.85612	6.73983	-1.28963	0.0484882	0.381624	-1.85772	0.000499212	0.00919654	-1.4405	0.0124977	0.13294	E14<P0<P0Tsc1
1632	ENSMUSG00000024078	Ttc27	4.31272	3.56399	2.82779	3.56817	4.36074	3.53498	4.13975	4.01182	4.48901	4.54924	4.47976	4.6344	4.5381	-1.36005	0.361232	1	-1.95876	0.0248451	0.102415	-1.44021	0.0347708	0.234016	E14<P0<P0Tsc1
1633	ENSMUSG00000061353	Cxcl12	3.57573	4.34274	4.48585	4.13477	4.75412	5.49018	5.93401	5.39277	6.27227	6.25829	5.47352	5.67141	5.91887	-2.39163	0.024751	0.27293	-3.44403	0.00106826	0.0135272	-1.44003	0.174503	0.589784	E14<P0<P0Tsc1
1634	ENSMUSG00000029434	Vps33a	3.82617	2.80772	3.15168	3.26186	4.15927	4.15332	3.65718	3.98992	4.57299	4.72283	4.04249	4.72385	4.51554	-1.65641	0.0638559	0.438457	-2.38449	0.00449338	0.0312881	-1.43955	0.0514509	0.292042	E14<P0<P0Tsc1
1635	ENSMUSG00000051853	Arf3	5.19068	4.62434	5.07288	4.96264	5.72491	5.78341	5.7174	5.74191	6.16625	6.48137	6.01571	6.40649	6.26746	-1.71627	0.00471524	0.140487	-2.47053	0.0002951	0.00719321	-1.43948	0.00490729	0.0822099	E14<P0<P0Tsc1
1636	ENSMUSG00000028559	Osbpl9	4.8838	4.58749	4.10179	4.52436	5.5559	5.31135	4.49242	5.11989	5.78239	5.96687	5.05446	5.77383	5.64439	-1.51103	0.152293	0.678724	-2.17351	0.0066353	0.0401643	-1.43843	0.159961	0.562857	E14<P0<P0Tsc1
1637	ENSMUSG00000029330	Cds1	1.0626	0.717632	0.475385	0.751871	1.82348	2.05324	1.30617	1.72763	2.4376	2.779	1.74284	2.04747	2.25173	-1.96667	0.0115884	0.196325	-2.82814	0.00151394	0.0163782	-1.43803	0.12714	0.493619	E14<P0<P0Tsc1
1638	ENSMUSG00000024212	Mllt1	5.1935	4.90174	4.71543	4.93689	5.35129	5.37281	5.68339	5.46916	5.92076	6.01852	5.99186	6.04073	5.99297	-1.44621	0.0223584	0.260254	-2.07928	8.16414e-05	0.00464173	-1.43774	0.00132899	0.0480851	E14<P0<P0Tsc1
1639	ENSMUSG00000028760	Eif4g3	3.92212	4.02601	4.1064	4.01817	4.37241	5.02433	4.1562	4.51765	5.06253	5.41622	4.72922	4.95704	5.04125	-1.4137	0.0930603	0.53075	-2.03225	0.00068331	0.0107751	-1.43754	0.0831763	0.384514	E14<P0<P0Tsc1
1640	ENSMUSG00000042275	Pelo	3.48917	3.32796	3.56107	3.4594	3.89469	3.52715	3.95866	3.7935	4.49607	4.47256	4.14808	4.15054	4.31681	-1.26059	0.0664636	0.447413	-1.81179	0.00036703	0.00792528	-1.43725	0.0127413	0.134561	E14<P0<P0Tsc1
1641	ENSMUSG00000031626	Sorbs2	4.21918	3.35634	3.42596	3.66716	5.29457	5.65017	4.69782	5.21418	6.03777	6.30856	4.9478	5.65553	5.73742	-2.92214	0.00682898	0.162427	-4.19962	0.00149765	0.0162973	-1.43717	0.219048	0.664912	E14<P0<P0Tsc1
1642	ENSMUSG00000057969	Sema3b	2.59329	2.48973	2.00294	2.36199	4.04811	4.51978	3.2972	3.95503	4.61853	4.87189	4.34213	4.08008	4.47816	-3.01684	0.00654058	0.160397	-4.33542	8.62697e-05	0.00473124	-1.43707	0.161476	0.565558	E14<P0<P0Tsc1
1643	ENSMUSG00000059921	Unc5c	3.10657	3.60943	3.37023	3.36208	3.71231	3.6031	3.63665	3.65068	4.28001	4.13616	4.21112	4.06778	4.17377	-1.22146	0.0960325	0.53982	-1.75527	0.000597362	0.0100156	-1.43703	0.000207793	0.0245751	E14<P0<P0Tsc1
1644	ENSMUSG00000049680	Urgcp	2.90938	2.6737	1.65982	2.4143	3.30194	4.21221	3.66484	3.72633	4.37771	4.79442	3.8439	3.97832	4.24859	-2.4829	0.0249606	0.274094	-3.56595	0.00245357	0.0216045	-1.4362	0.139252	0.519737	E14<P0<P0Tsc1
1645	ENSMUSG00000032135	Mcam	2.2707	2.37967	2.47172	2.37403	5.41316	6.08184	4.63275	5.37592	6.49252	6.23331	5.09185	5.7737	5.89785	-8.01048	0.000483767	0.0790488	-11.502	3.67245e-05	0.00356722	-1.43588	0.297857	0.775515	E14<P0<P0Tsc1
1646	ENSMUSG00000023915	Tnfrsf21	3.42197	3.93448	3.40144	3.58596	4.66069	4.29652	5.15075	4.70265	5.06754	5.61863	4.82305	5.38539	5.22365	-2.16849	0.00925488	0.18002	-3.11168	0.000365645	0.0079232	-1.43495	0.0988977	0.425005	E14<P0<P0Tsc1
1647	ENSMUSG00000045078	Rnf216	3.21911	3.4749	2.55891	3.08431	4.14488	3.86671	3.51393	3.84184	4.24067	4.35031	4.23609	4.62113	4.36205	-1.6906	0.0500268	0.38775	-2.42459	0.00136194	0.0156127	-1.43416	0.0233099	0.189236	E14<P0<P0Tsc1
1648	ENSMUSG00000026796	Fam129b	2.47061	2.72136	1.95991	2.38396	4.42989	3.9312	4.0165	4.12586	4.68542	4.77949	4.34544	4.77364	4.646	-3.34475	0.000831937	0.0901342	-4.79667	2.85847e-05	0.00328924	-1.43409	0.0191396	0.168818	E14<P0<P0Tsc1
1649	ENSMUSG00000025986	Slc39a10	3.79171	3.6797	3.51426	3.66189	4.12305	4.11668	3.76295	4.00089	4.26026	4.71836	4.2881	4.81714	4.52096	-1.26488	0.0558552	0.409156	-1.81387	0.00215337	0.0200313	-1.43403	0.0287686	0.211188	E14<P0<P0Tsc1
1650	ENSMUSG00000037138	Aff3	2.17966	2.45494	2.0946	2.24307	2.82904	2.46135	2.29229	2.52756	3.02306	3.34456	2.94257	2.87985	3.04751	-1.21798	0.170057	0.718047	-1.74647	0.00122426	0.0146523	-1.43391	0.0205949	0.17619	E14<P0<P0Tsc1
1651	ENSMUSG00000046191	Pcdhb20	1.22301	0.0240378	0.61134	0.619462	1.08691	1.18949	1.0693	1.11523	1.87968	1.7074	1.43111	1.52006	1.63456	-1.41007	0.173654	0.727143	-2.02105	0.011486	0.0586335	-1.43329	0.00421731	0.076108	E14<P0<P0Tsc1
1652	ENSMUSG00000022843	Clcn2	2.79241	2.86874	2.55879	2.73998	2.97579	4.0911	3.55012	3.539	4.42404	4.52334	3.46187	3.82346	4.05818	-1.73992	0.0450464	0.36819	-2.49354	0.00315863	0.025115	-1.43314	0.204806	0.642689	E14<P0<P0Tsc1
1653	ENSMUSG00000078515	Ddi2	2.0684	1.70765	2.11229	1.96278	2.81372	2.92447	2.55348	2.76389	3.30238	3.40085	3.04175	3.38576	3.28269	-1.74244	0.00374515	0.128382	-2.4965	6.15034e-05	0.0042501	-1.43276	0.00640421	0.0932085	E14<P0<P0Tsc1
1654	ENSMUSG00000042978	Sbk1	5.30921	5.3199	4.99529	5.20813	5.88976	5.92297	5.57652	5.79642	6.25439	6.73074	6.02498	6.25065	6.31519	-1.50346	0.00954622	0.182634	-2.15406	0.000822227	0.0117462	-1.43273	0.0296743	0.214533	E14<P0<P0Tsc1
1655	ENSMUSG00000043683	Fem1a	2.49811	2.52347	2.61914	2.54691	3.35127	2.95878	3.40573	3.2386	3.82497	3.93999	3.60527	3.65911	3.75734	-1.61517	0.00400196	0.131394	-2.31406	1.13845e-05	0.00291114	-1.4327	0.00969635	0.116166	E14<P0<P0Tsc1
1656	ENSMUSG00000052512	Nav2	2.08776	1.46544	1.88691	1.81337	2.44609	2.80821	2.54684	2.60038	3.16286	3.15334	2.8454	3.31455	3.11904	-1.7255	0.00980458	0.184167	-2.47198	0.000295631	0.00719594	-1.43262	0.0093306	0.113558	E14<P0<P0Tsc1
1657	ENSMUSG00000047030	Spata2	3.61792	3.48481	3.18304	3.42859	4.10543	4.50736	3.40465	4.00581	4.6948	4.73614	4.1003	4.56547	4.52418	-1.49197	0.122989	0.609258	-2.137	0.00102395	0.0131998	-1.43233	0.12579	0.490343	E14<P0<P0Tsc1
1658	ENSMUSG00000008200	Fnbp4	3.51615	3.81698	3.42504	3.58606	4.0346	4.73609	3.9692	4.24663	4.88338	5.06884	4.33792	4.76897	4.76478	-1.58071	0.0436593	0.362203	-2.26376	0.000787967	0.0114899	-1.43211	0.0850299	0.390389	E14<P0<P0Tsc1
1659	ENSMUSG00000038766	Gabpb2	1.85337	1.94798	1.9273	1.90955	2.62575	2.03325	2.01973	2.22624	2.77609	2.98395	2.29596	2.91841	2.7436	-1.24547	0.148994	0.670994	-1.78268	0.0026465	0.022467	-1.43133	0.0632062	0.327674	E14<P0<P0Tsc1
1660	ENSMUSG00000036098	Myrf	1.68999	0.564419	0.877353	1.04392	2.25929	1.80262	1.52811	1.86334	2.50181	2.66159	2.22081	2.13848	2.38067	-1.76469	0.0692674	0.457345	-2.52581	0.00331128	0.0258476	-1.4313	0.0490668	0.284396	E14<P0<P0Tsc1
1661	ENSMUSG00000033276	Stk36	2.07652	0.419949	1.87278	1.45642	1.62265	3.08588	1.50327	2.0706	2.81854	2.48717	2.55553	2.49006	2.58782	-1.5307	0.386983	1	-2.19073	0.0306754	0.118977	-1.4312	0.239062	0.693464	E14<P0<P0Tsc1
1662	ENSMUSG00000026004	Kansl1l	1.84489	1.16153	1.91217	1.63953	1.47805	2.92505	2.00199	2.13503	2.50546	2.65892	2.69377	2.74739	2.65138	-1.40981	0.305441	0.978089	-2.0165	0.00181299	0.0181627	-1.43033	0.165143	0.572384	E14<P0<P0Tsc1
1663	ENSMUSG00000038545	Cul7	3.46808	4.36011	4.10285	3.97701	4.35088	4.69063	3.91364	4.31838	5.03736	5.30581	4.54143	4.45359	4.83455	-1.26696	0.324359	0.978109	-1.81194	0.027341	0.109513	-1.43015	0.112839	0.462123	E14<P0<P0Tsc1
1664	ENSMUSG00000005803	Sqrdl	0.993595	1.57134	1.07009	1.21168	2.42507	0.960111	1.14725	1.51081	2.38728	2.05985	1.57284	2.08759	2.02689	-1.23041	0.528462	1	-1.75956	0.01156	0.0588946	-1.43006	0.238054	0.692381	E14<P0<P0Tsc1
1665	ENSMUSG00000022261	Sdc2	3.68581	3.29634	2.955	3.31238	4.49292	4.83085	4.65473	4.6595	5.21805	5.59987	4.6999	5.18365	5.17537	-2.54404	0.00137422	0.0978056	-3.6376	0.000313388	0.00745166	-1.42985	0.0521557	0.294177	E14<P0<P0Tsc1
1666	ENSMUSG00000024259	Slc25a46	3.19969	3.21721	3.32352	3.2468	3.57856	3.93994	3.58123	3.69991	4.09081	4.35851	3.8071	4.60667	4.21577	-1.36898	0.0138185	0.211138	-1.95744	0.00208134	0.0195872	-1.42985	0.0480409	0.281677	E14<P0<P0Tsc1
1667	ENSMUSG00000020536	Llgl1	4.98564	4.76217	4.48914	4.74565	5.37089	5.57445	5.54085	5.4954	5.96317	6.18371	5.86837	6.02926	6.01113	-1.6815	0.00374452	0.128382	-2.40407	7.2614e-05	0.00450003	-1.42972	0.00141618	0.048998	E14<P0<P0Tsc1
1668	ENSMUSG00000033105	Lss	2.55234	2.19808	2.82941	2.52661	3.9058	3.04604	3.75942	3.57042	3.93782	4.15851	3.60949	4.63629	4.08553	-2.06167	0.0153384	0.219665	-2.94633	0.0011187	0.0138711	-1.4291	0.145324	0.532991	E14<P0<P0Tsc1
1669	ENSMUSG00000018983	E2f2	2.9319	1.90599	1.90575	2.24788	2.97633	2.49763	3.09121	2.85506	3.37849	3.45565	3.28795	3.35681	3.36973	-1.52328	0.140405	0.65044	-2.17625	0.00510631	0.0338043	-1.42867	0.0126568	0.133851	E14<P0<P0Tsc1
1670	ENSMUSG00000025437	Usp33	2.71579	1.41656	2.13015	2.0875	3.41526	3.64761	2.99124	3.35137	3.88972	3.99659	3.64294	3.93485	3.86602	-2.40139	0.0200839	0.247219	-3.43075	0.000920676	0.0125178	-1.42865	0.0236762	0.190291	E14<P0<P0Tsc1
1671	ENSMUSG00000022679	Mpv17l	0.926888	1.47363	1.27745	1.22599	2.0295	1.69039	0.830253	1.51672	1.9755	2.31796	1.59378	2.23718	2.0311	-1.22325	0.444803	1	-1.74728	0.00924908	0.0507334	-1.42839	0.162899	0.567996	E14<P0<P0Tsc1
1672	ENSMUSG00000003865	Gys1	3.71083	3.47059	3.39634	3.52592	4.55595	3.49586	4.35775	4.13652	4.7095	4.60924	4.57909	4.70568	4.65088	-1.52689	0.101141	0.55292	-2.18095	1.1856e-05	0.00291114	-1.42836	0.0865341	0.393852	E14<P0<P0Tsc1
1673	ENSMUSG00000026556	Vangl2	3.45327	2.98414	3.41251	3.28331	3.49119	4.03115	4.41469	3.97901	4.44484	4.64352	4.17085	4.71328	4.49312	-1.61967	0.0532693	0.3986	-2.31308	0.000430295	0.00847158	-1.42812	0.079049	0.373393	E14<P0<P0Tsc1
1674	ENSMUSG00000050931	Sgms2	1.3833	1.88993	1.06316	1.44546	1.81594	1.86243	1.61491	1.76443	2.33717	2.66102	1.75456	2.361	2.27844	-1.24744	0.223017	0.833499	-1.78135	0.022448	0.0950531	-1.42801	0.0528531	0.296449	E14<P0<P0Tsc1
1675	ENSMUSG00000029833	Trim24	3.19565	4.13736	3.14342	3.49214	4.0429	3.80698	4.10065	3.98351	4.51966	4.66456	4.27057	4.53352	4.49708	-1.40578	0.163859	0.704085	-2.00685	0.00826953	0.0467664	-1.42758	0.00454712	0.0789339	E14<P0<P0Tsc1
1676	ENSMUSG00000057751	Megf6	1.55943	2.01106	2.42715	1.99921	1.86948	3.21494	2.6299	2.57144	3.31414	2.90736	2.76684	3.35134	3.08492	-1.48682	0.225157	0.83754	-2.12241	0.00446981	0.0311589	-1.42749	0.176795	0.594072	E14<P0<P0Tsc1
1677	ENSMUSG00000061740	Cyp2d22	1.08915	0.0310205	0.332457	0.484208	0.0108817	1.24498	1.95579	1.07055	1.57264	1.83359	1.12135	1.80796	1.58389	-1.50144	0.357196	0.995916	-2.14307	0.00989138	0.0530548	-1.42734	0.31313	0.794517	E14<P0<P0Tsc1
1678	ENSMUSG00000029106	Add1	5.8493	5.75196	5.26691	5.62272	6.46379	6.34853	6.21431	6.34221	6.98338	6.94424	6.60732	6.88686	6.85545	-1.6466	0.00996659	0.184659	-2.35011	0.000294219	0.0071846	-1.42725	0.00372329	0.0720233	E14<P0<P0Tsc1
1679	ENSMUSG00000026344	Lypd1	0.115402	0.0375964	0.24837	0.133789	1.25206	1.72957	0.733856	1.2385	2.84595	2.26293	1.39481	0.501745	1.75136	-2.15055	0.00862467	0.175934	-3.06857	0.0254363	0.104173	-1.42688	0.418929	0.918548	E14<P0<P0Tsc1
1680	ENSMUSG00000021143	Pacs2	1.961	3.02352	1.22798	2.07083	2.7403	3.42682	3.19167	3.1196	3.6327	3.93451	3.41848	3.54139	3.63177	-2.06876	0.0887532	0.518727	-2.95046	0.00882216	0.0488585	-1.4262	0.0397304	0.252583	E14<P0<P0Tsc1
1681	ENSMUSG00000018387	Shroom1	0.424818	0.0470423	0.252412	0.241424	2.15168	1.01783	0.0162199	1.06191	2.14962	1.73083	0.855104	1.56049	1.57401	-1.766	0.201125	0.789569	-2.51854	0.0042967	0.0303644	-1.42613	0.38788	0.889213	E14<P0<P0Tsc1
1682	ENSMUSG00000030337	Vamp1	0.701417	0.345431	0.36465	0.470499	0.660775	1.52749	0.882496	1.02359	1.59282	1.74134	1.24035	1.56547	1.535	-1.46722	0.0838825	0.503235	-2.09144	0.000322612	0.00751613	-1.42544	0.067376	0.341408	E14<P0<P0Tsc1
1683	ENSMUSG00000030255	Sspn	1.86132	2.25596	1.40122	1.8395	3.11146	2.77934	3.12877	3.00652	3.77091	3.68332	3.02287	3.59362	3.51768	-2.24548	0.00501404	0.143856	-3.20024	0.000631832	0.0103368	-1.42519	0.0454891	0.272899	E14<P0<P0Tsc1
1684	ENSMUSG00000015214	Mtmr1	1.62366	1.1351	0.71423	1.15766	2.14568	2.23549	2.084	2.15506	2.39534	2.83266	2.36629	3.07015	2.66611	-1.99639	0.00889191	0.1773	-2.84505	0.00138073	0.0157233	-1.42509	0.0360721	0.239106	E14<P0<P0Tsc1
1685	ENSMUSG00000032409	Atr	0.655976	1.00018	0.730476	0.795544	1.42979	0.847102	1.05639	1.11109	1.61655	1.91057	1.36723	1.58863	1.62075	-1.24449	0.147296	0.667901	-1.77178	0.00129582	0.0151919	-1.42371	0.0293495	0.213433	E14<P0<P0Tsc1
1686	ENSMUSG00000048677	Tpcn2	2.4589	1.82055	1.34874	1.87606	2.20041	3.001	1.69309	2.29817	2.51933	3.44114	2.47633	2.79414	2.80773	-1.33988	0.386423	1	-1.90748	0.03379	0.127841	-1.42362	0.223611	0.671526	E14<P0<P0Tsc1
1687	ENSMUSG00000036422	Pcdh8	1.61192	1.2159	1.89561	1.57448	1.94096	1.83442	2.84454	2.20664	2.42706	2.57625	2.97584	2.88527	2.7161	-1.54989	0.119525	0.601721	-2.2063	0.00136386	0.0156231	-1.42352	0.119886	0.477786	E14<P0<P0Tsc1
1688	ENSMUSG00000046731	Kctd11	3.05249	2.26691	2.83458	2.718	3.02988	2.74061	3.19729	2.98926	3.53323	3.65343	2.99314	3.81375	3.49839	-1.20687	0.317279	0.978089	-1.7176	0.024199	0.10046	-1.42319	0.0584495	0.313776	E14<P0<P0Tsc1
1689	ENSMUSG00000065954	Tacc1	1.03998	1.42565	0.933388	1.133	1.85955	2.44144	1.58278	1.96126	2.57746	2.80526	2.07412	2.42437	2.4703	-1.77554	0.0259178	0.279238	-2.52678	0.000532638	0.00948368	-1.42311	0.0925696	0.408475	E14<P0<P0Tsc1
1690	ENSMUSG00000008604	Ubqln4	5.40484	5.28858	5.14345	5.27896	5.71906	5.39461	5.65723	5.5903	5.96113	6.12061	5.99082	6.32448	6.09926	-1.24086	0.0503533	0.388505	-1.76578	0.000289343	0.00714201	-1.42303	0.00571519	0.0887441	E14<P0<P0Tsc1
1691	ENSMUSG00000026930	Gpsm1	3.70589	3.77257	3.29016	3.58954	4.85134	4.36942	4.04861	4.42312	4.79977	5.05259	4.92959	4.94574	4.93192	-1.7821	0.0208252	0.250458	-2.5357	4.58297e-05	0.00395841	-1.42287	0.0354325	0.236568	E14<P0<P0Tsc1
1692	ENSMUSG00000035401	2210018M11Rik	3.697	3.4147	3.46146	3.52439	4.33199	3.10154	4.10387	3.8458	4.40851	4.34071	4.28187	4.38594	4.35426	-1.24955	0.397784	1	-1.77753	4.38646e-05	0.00391826	-1.42253	0.129714	0.49994	E14<P0<P0Tsc1
1693	ENSMUSG00000053769	Lysmd1	2.07048	2.51774	2.3447	2.31097	3.12619	2.50469	3.26771	2.9662	3.22604	3.71417	3.36481	3.59264	3.47441	-1.57486	0.0425963	0.357694	-2.23992	0.000286988	0.00711992	-1.42229	0.0565224	0.307912	E14<P0<P0Tsc1
1694	ENSMUSG00000035941	Ibtk	3.06276	3.2369	2.40085	2.90017	3.88783	3.63675	3.1021	3.54223	4.02368	4.38874	3.40661	4.38183	4.05022	-1.56055	0.0922977	0.528932	-2.21921	0.0103271	0.0545232	-1.42207	0.146819	0.535949	E14<P0<P0Tsc1
1695	ENSMUSG00000042650	Alkbh5	4.91364	4.18747	4.06991	4.39034	4.76588	4.70695	5.63008	5.0343	5.35553	5.46503	5.52451	5.82328	5.54209	-1.56262	0.130624	0.62788	-2.22183	0.00225202	0.0205512	-1.42186	0.0908125	0.40424	E14<P0<P0Tsc1
1696	ENSMUSG00000025241	Fyco1	0.878061	1.19515	1.18757	1.08693	2.33971	1.70722	0.686707	1.57788	2.14207	2.49245	1.72037	1.98425	2.08478	-1.40537	0.31516	0.978089	-1.99703	0.00195356	0.0189621	-1.421	0.257151	0.719792	E14<P0<P0Tsc1
1697	ENSMUSG00000054408	Spcs3	4.62261	4.456	4.32366	4.46742	5.00128	4.7611	4.67692	4.8131	5.29257	5.59458	4.89515	5.49724	5.31989	-1.27075	0.0401138	0.34752	-1.80558	0.00317617	0.0251705	-1.42088	0.0335333	0.22902	E14<P0<P0Tsc1
1698	ENSMUSG00000041229	Phf8	2.36263	1.46858	1.6761	1.83577	2.05706	1.81449	2.73019	2.20058	2.28174	2.96986	2.57245	3.0028	2.70671	-1.28771	0.33863	0.980359	-1.82886	0.019492	0.0855739	-1.42024	0.120119	0.478322	E14<P0<P0Tsc1
1699	ENSMUSG00000092428	Gm20545	2.95631	3.23583	3.28951	3.16055	3.26003	3.85623	3.41184	3.50937	4.15818	4.34964	4.20627	3.34687	4.01524	-1.27351	0.125456	0.615869	-1.80837	0.015398	0.0723733	-1.41998	0.120601	0.479131	E14<P0<P0Tsc1
1700	ENSMUSG00000023921	Mut	4.28219	3.71402	3.80027	3.93216	5.00162	4.85106	5.00106	4.95125	5.56721	5.31414	5.36787	5.57678	5.4565	-2.02664	0.00180578	0.102005	-2.87655	5.85348e-05	0.00417917	-1.41937	0.00129188	0.0477942	E14<P0<P0Tsc1
1701	ENSMUSG00000021360	Gcnt2	1.80455	0.0624607	0.397172	0.754729	3.31582	3.14971	1.61655	2.69403	3.24056	3.75889	2.66876	3.1265	3.19867	-3.83519	0.0346373	0.323274	-5.44128	0.00190443	0.0186951	-1.41878	0.329629	0.814374	E14<P0<P0Tsc1
1702	ENSMUSG00000021395	Spin1	5.38977	5.26937	5.21889	5.29268	5.57345	5.78011	5.6603	5.67129	6.05232	6.47631	5.86817	6.30657	6.17584	-1.30009	0.00679281	0.162096	-1.84442	0.00110445	0.0137861	-1.41869	0.0173164	0.159098	E14<P0<P0Tsc1
1703	ENSMUSG00000031608	Galnt7	3.24456	3.39716	2.87386	3.17186	4.09151	3.4976	3.62856	3.73922	4.13344	4.61453	3.90558	4.31918	4.24318	-1.48181	0.0469499	0.37498	-2.10136	0.00170726	0.0174918	-1.4181	0.0561314	0.306769	E14<P0<P0Tsc1
1704	ENSMUSG00000024330	Col11a2	0.828496	0.807125	0.0786109	0.571411	1.76269	1.38226	0.406307	1.18375	2.55619	1.75567	1.30852	1.12907	1.68736	-1.52874	0.206916	0.8018	-2.16738	0.0279672	0.111258	-1.41776	0.314703	0.796316	E14<P0<P0Tsc1
1705	ENSMUSG00000015568	Lpl	3.31596	2.96579	3.08254	3.12143	4.09853	4.17255	3.88202	4.05103	4.86581	5.13129	3.99112	4.23007	4.55457	-1.90475	0.000784006	0.0891247	-2.70034	0.00278923	0.0233083	-1.41769	0.138509	0.518089	E14<P0<P0Tsc1
1706	ENSMUSG00000005225	Plekha8	1.94247	1.40183	1.93914	1.76115	2.54921	2.14226	2.02684	2.23944	2.46165	3.15416	2.65896	2.69608	2.74271	-1.39309	0.0796255	0.491704	-1.9746	0.00326788	0.0256871	-1.41743	0.0457901	0.274016	E14<P0<P0Tsc1
1707	ENSMUSG00000048271	Rbm33	2.85076	2.18364	2.46317	2.49919	1.23638	3.95249	3.50895	2.89927	3.01494	3.77219	3.27825	3.54432	3.40243	-1.31958	0.624538	1	-1.87026	0.00758563	0.0441571	-1.41731	0.475765	0.974443	E14<P0<P0Tsc1
1708	ENSMUSG00000020770	Unk	3.31181	2.80554	2.59398	2.90378	4.51534	3.78622	4.3426	4.21472	4.65091	4.95131	4.5223	4.74669	4.7178	-2.48104	0.00497162	0.143668	-3.51622	6.90867e-05	0.0044249	-1.41724	0.0422365	0.261225	E14<P0<P0Tsc1
1709	ENSMUSG00000059486	Kbtbd2	4.38296	3.21624	3.31423	3.63781	4.36755	3.96054	4.56197	4.29669	4.70263	4.77727	4.51951	5.19868	4.79952	-1.57885	0.13491	0.637245	-2.23723	0.011098	0.0572784	-1.417	0.0511469	0.291319	E14<P0<P0Tsc1
1710	ENSMUSG00000024639	Gnaq	2.74666	2.77693	2.73344	2.75234	2.94564	3.69518	3.58372	3.40818	3.8712	4.07149	3.68187	4.01876	3.91083	-1.57553	0.0273432	0.287568	-2.23223	2.21377e-05	0.00308991	-1.41681	0.04794	0.28128	E14<P0<P0Tsc1
1711	ENSMUSG00000020128	Vps54	2.59278	2.23084	2.3008	2.37481	2.86277	3.30088	2.94986	3.03784	3.5569	3.94988	3.10863	3.54553	3.54023	-1.58341	0.00924969	0.18002	-2.243	0.00119405	0.0144738	-1.41656	0.0562297	0.307128	E14<P0<P0Tsc1
1712	ENSMUSG00000055826	Tescl	0.440936	0.629157	0.578355	0.549483	1.10262	0.694952	1.59673	1.13144	1.6854	0.950021	1.90842	1.99044	1.63357	-1.49688	0.0607325	0.426628	-2.12003	0.00554177	0.0356038	-1.41631	0.171143	0.583633	E14<P0<P0Tsc1
1713	ENSMUSG00000028833	Ncdn	3.93435	3.34963	3.06404	3.44934	4.56998	3.96547	4.35878	4.29807	4.7701	4.9608	4.57175	4.89763	4.80007	-1.80092	0.0289557	0.294075	-2.55041	0.000739387	0.0111408	-1.41617	0.0233549	0.189345	E14<P0<P0Tsc1
[truncated: 7,422 more rows]
