# Supplementary material for: Progenitor translatome changes coordinated by Tsc1 increase perception of Wnt signals to end nephrogenesis
Source: Nat Commun. 2021 Nov 3;12:6332. doi: 10.1038/s41467-021-26626-9 (PMC8566581; doi:10.1038/s41467-021-26626-9)
Supplement: Supplementary file 14 — Supplementary Data 10. [file 41467_2021_26626_MOESM14_ESM.xlsx]

## Sheet: Readme
The genomic DNA tab includes the wild-typeTmem59 sequence for exon4 and the flanking intronic regions (NCBI mm10) with aligned sequences for the 13bpDEL, 69bpDELand 822bpDEL alleles generated via CRISPR. The gRNA target sequence is also shown.
The cDNA tab icludes the region of exon4 carrying the 13bpDEL (2 independent homozygous animals' sequences are shown), aligned to the wild-type sequence at bottom (Consensus is at the top). Generated with DNAStar SeqMan Pro.

## Sheet: Genomic DNA
For this project, we used the two-part system (crRNA:tracrRNA) from IDT. The duplex was mixed with Cas9 protein to form RNP and delivered into CD-1 zygotes via electroporation. Electroporated eggs were transferred into pseudopregnant CD-1 females on the same day.		'-' denotes deletion; intron in lower case
		intron_	EXON4																								intron 4-5																				/ / denotes 549 bp
	gRNA:	TCTGACTCTGGTGAGGTCGT
																																															/ /
Tmem59 (NCBI mm10):		tactacttaaaagtgtttgtttgtttgtttgttt--------agCTCATGTCCCTGATGCCAAGAATGCATCTCCTCTTCCCTCTGACTCTGGTGAGGTCGTTCTGGAGTGACATGATGGACTCTGCACAGAGCTTCATAACCTCTTCATGGACTTTTTATCTTCAAGCCGATGACGGAAAAATAGTTATATTCCAGgtgacaactgtgttttacacattgacctaaattcagcaatagtcaatgtcatgtcttacatgagggtcttggcatagaaccatgtaatcagtcacctaagtgcttttgtccagtaatgctgcttaactggccttcagtgaaacccgagcagcaggacacag/ /ggtcatttagctgaaaagtcatgcagtgcgtgactgca…
13bp Del		tactacttaaaagtgtttgtttgtttgtttgtttgtttgtttagCTCATGTCCCTGATGCCAAGAATGCATCTCCTCT-------------GGTGAGGTCGTTCTGGAGTGACATGATGGACTCTGCACAGAGCTTCATAACCTCTTCATGGACTTTTTATCTTCAAGCCGATGACGGAAAAATAGTTATATTCCAGgtgacaactgtgttttacacattgacctaaattcagcaatagtcaatgtcatgtcttacatgagggtcttggcatagaaccatgtaatcagtcacctaagtgcttttgtccagtaatgctgcttaactggccttcagtgaaacccgagcagcaggacacag/ /ggtcatttagctgaaaagtcatgcagtgcgtgactgca…
69bp Del		tactacttaaaagtg-----------------------------------------------------------------------------GTGAGGTCGTTTTGGAGTGACATGATGGACTCTGCACAGAGCTTCATAACCTCTTCATGGACTTTTTATCTTCAAGCCGATGACGGAAAAATAGTTATATTCCAGgtgacaactgtgttttacacattgacctaaattcagcaatagtcaatgtcatgtcttacatgagggtcttggcatagaaccatgtaatcagtcacctaagtgcttttgtccagtaatgctgcttaactggccttcagtgaaacccgagcagcaggacacag/ /ggtcatttagctgaaaagtcatgcagtgcgtgactgca…
822bpDEL		tactacttaaaagtgtttgtttgtttgtttgtttgtttgtttagCTCATGTCCCTGATGCCAAGAATGCATCTCCTCTTCCCTCT---------------------------------------------------------------------------------------------------------------------------------------------------------------------------------------------------------------------------------------------------------------------------------/ /ggtcatttagctgaaaagtcatgcagtgcgtgactgca…

## Sheet: cDNA 13bpDEL
Consensus
13bpDEL_#1
13bpDEL_#2
Wild-type Protein translation
Wild-type Tmem59 cDNA
