# Supplementary material for: Progenitor translatome changes coordinated by Tsc1 increase perception of Wnt signals to end nephrogenesis
Source: Nat Commun. 2021 Nov 3;12:6332. doi: 10.1038/s41467-021-26626-9 (PMC8566581; doi:10.1038/s41467-021-26626-9)
Supplement: Supplementary file 15 — Source Data. [file 41467_2021_26626_MOESM15_ESM.xlsx]

## Sheet: Figure 3E
Quantification of pimonidazole staining
Genotype	Region	Area	Mean NPC GFP	Mean Tubule GFP	Normalized pimonidazole intensity
P0 Six2TGC	A1	1862.99	547.976		0.339184
P0 Six2TGC	A2	1531.58	573.509		0.354988
P0 Six2TGC	A3	869.039	556.108		0.344218
P0 Six2TGC	A4	1747.08	514.856		0.318684
P0 Six2TGC	A5	1619.07	588.162		0.364058
P0 Six2TGC	A6	548.6	576.298		0.356715
P0 Six2TGC	A7	347.728	553.668		0.342707
P0 Six2TGC	A_tubule_1	1743.42		1621.85
P0 Six2TGC	A_tubule_2	712.055		1691.38
P0 Six2TGC	A_tubule_3	2084.4		1533.49
P0 Six2TGC	B1	581.235	463.416		0.5198
P0 Six2TGC	B2	894.077	492.699		0.552646
P0 Six2TGC	B3	701.645	538.314		0.603811
P0 Six2TGC	B4	630.187	493.961		0.554062
P0 Six2TGC	B5	978.759	534.454		0.599482
P0 Six2TGC	B6	551.413	464.987		0.521562
P0 Six2TGC	B7	946.687	450.911		0.505774
P0 Six2TGC	B8	814.46	399.302		0.447885
P0 Six2TGC	B_tubule_1	944.436		878.907
P0 Six2TGC	B_tubule_2	1253.53		853.947
P0 Six2TGC	B_tubule_3	1156.28		941.727
P0 Six2TGC; Tsc1+/f	C1	1585.31	458.001		0.332612
P0 Six2TGC; Tsc1+/f	C2	754.817	417.817		0.303429
P0 Six2TGC; Tsc1+/f	C3	995.639	441.703		0.320776
P0 Six2TGC; Tsc1+/f	C4	937.965	694.311		0.504226
P0 Six2TGC; Tsc1+/f	C5	286.772	525.856		0.38189
P0 Six2TGC; Tsc1+/f	C_tubule_1	1134.9		1285.43
P0 Six2TGC; Tsc1+/f	C_tubule_2	1197.07		1568.24
P0 Six2TGC; Tsc1+/f	C_tubule_3	1269.94		1277.29
P0 Six2TGC; Tsc1+/f	D1	892.952	377.787		0.504542
P0 Six2TGC; Tsc1+/f	D2	1619.07	382.955		0.511444
P0 Six2TGC; Tsc1+/f	D3	577.015	383.38		0.512011
P0 Six2TGC; Tsc1+/f	D4	318.469	385.69		0.515096
P0 Six2TGC; Tsc1+/f	D5	652.975	356.374		0.475944
P0 Six2TGC; Tsc1+/f	D6	1267.12	375.902		0.475944
P0 Six2TGC; Tsc1+/f	D7	1440.43	370.083		0.494253
P0 Six2TGC; Tsc1+/f	D_tubule_1	1084.82		725.812
P0 Six2TGC; Tsc1+/f	D_tubule_2	545.224		824.924
P0 Six2TGC; Tsc1+/f	D_tubule_3	2649.03		695.581

## Sheet: Figure 4C
Rspo3 qPCR
Sample Group	Target	Ct1	Ct2	Ct3
Control (Six2TGC )	Gapdh	18.8474	18.6428	19.5996
Control (Six2TGC )	Gapdh	21.6981	21.5587	21.4351
Control (Six2TGC )	Gapdh	20.0632	20.5867	20.4241
Control (Six2TGC )	Gapdh	22.57	21.98	21.64
Control (Six2TGC )	Gapdh	24.87	24.98	24.81
Six2TGC; Tsc1+/f	Gapdh	20.6069	21.1006	21.3494
Six2TGC; Tsc1+/f	Gapdh	24.3619	25.0356	24.4216
Six2TGC; Tsc1+/f	Gapdh	14.7804	17.9651	16.8655
Six2TGC; Tsc1+/f	Gapdh	22.51	22.63	23.07
Six2TGC; Tsc1+/f	Gapdh	22.38	22.29	22.39
Control (Six2TGC )	Rspo3	27.2785	25.329	25.9231
Control (Six2TGC )	Rspo3	31.5014	29.5173	29.724
Control (Six2TGC )	Rspo3	27.337	26.295	26.73
Control (Six2TGC )	Rspo3	28.66	29.88	29.68
Control (Six2TGC )	Rspo3	35.27	33.48	33.62
Six2TGC; Tsc1+/f	Rspo3	27.923	26.5152	26.3771
Six2TGC; Tsc1+/f	Rspo3	33.1941	31.3307	37.0427
Six2TGC; Tsc1+/f	Rspo3	23.4611	23.0091	22.4405
Six2TGC; Tsc1+/f	Rspo3	31.45	31.18	31.56
Six2TGC; Tsc1+/f	Rspo3	31.87	31.79	31.19
Fzd10 and Lgr5 qPCR
Sample Group	Target	Ct1	Ct2	Ct3
Control (Six2TGC )	Gapdh	18.9392	18.7984	18.3649
Control (Six2TGC )	Gapdh	19.8585	18.4519	18.2674
Control (Six2TGC )	Gapdh	17.8581	17.3331	17.8297
Control (Six2TGC )	Gapdh	19.7271	19.1705	19.2111
Control (Six2TGC )	Gapdh	20.5374	20.0651	20.0456
Six2TGC; Tsc1+/f	Gapdh	19.8969	19.6223	19.2502
Six2TGC; Tsc1+/f	Gapdh	19.8612	19.8142	19.7296
Six2TGC; Tsc1+/f	Gapdh	17.7277	17.1528	18.9214
Six2TGC; Tsc1+/f	Gapdh	20.5658	19.4628	18.9288
Six2TGC; Tsc1+/f	Gapdh	18.6058	18.475	18.4917
Control (Six2TGC )	Fzd10	27.1867	26.9412	27.1647
Control (Six2TGC )	Fzd10	29.3248	28.864	29.0183
Control (Six2TGC )	Fzd10	24.7812	24.1552	23.8845
Control (Six2TGC )	Fzd10	27.4408	27.2319	27.2983
Control (Six2TGC )	Fzd10	31.3737	31.9303	31.2633
Six2TGC; Tsc1+/f	Fzd10	29.8932	27.6399	27.9301
Six2TGC; Tsc1+/f	Fzd10	31.9243	31.5518	31.9962
Six2TGC; Tsc1+/f	Fzd10	24.0485	23.75	24.2971
Six2TGC; Tsc1+/f	Fzd10	29.7116	28.8804	28.0642
Six2TGC; Tsc1+/f	Fzd10	29.2578	29.1936	29.3945
Control (Six2TGC )	Lgr5	27.6815	27.72	27.8624
Control (Six2TGC )	Lgr5	34.8674	31.7468	31.4699
Control (Six2TGC )	Lgr5	24.1402	23.6403	24.3404
Control (Six2TGC )	Lgr5	28.8107	28.9822	28.6547
Control (Six2TGC )	Lgr5	35.7339	32.9658	37.0839
Six2TGC; Tsc1+/f	Lgr5	30.737	29.7788	29.494
Six2TGC; Tsc1+/f	Lgr5	34.9222	34.4321	36.6456
Six2TGC; Tsc1+/f	Lgr5	24.274	24.6554	24.8667
Six2TGC; Tsc1+/f	Lgr5	31.9658	32.7013	31.995
Six2TGC; Tsc1+/f	Lgr5	33.5442	35.358	34.4081

## Sheet: Figure 4E
Quantification of Axin2 counts per Six2+ volume
Age	Genotype	Region	Axin2 counts	Volume	Axin2 counts/volume
P0	Six2TGC	1	43	6163	0.00697712
P0	Six2TGC	2	143	10300	0.0138835
P0	Six2TGC	3	98	8236	0.011899
P0	Six2TGC	4	13	1251	0.0103917
P0	Six2TGC	5	16	1995	0.00802005
P0	Six2TGC	6	2	599	0.0033389
P0	Six2TGC	7	77	5249	0.0146695
P0	Six2TGC	8	44	3163	0.0139108
P0	Six2TGC	9	34	2927	0.011616
P0	Six2TGC	10	12	836	0.0143541
P0	Six2TGC	11	8	823	0.00972053
P0	Six2TGC	12	85	5569	0.0152631
P0	Six2TGC	13	43	4352	0.00988051
P0	Six2TGC	14	4	560	0.00714286
P0	Six2TGC	15	53	5859	0.00904591
P0	Six2TGC	16	28	6631	0.00422259
P0	Six2TGC	17	130	14800	0.00878378
P0	Six2TGC	18	118	9233	0.0127802
P0	Six2TGC	19	4	268	0.0149254
P0	Six2TGC	20	14	2621	0.00534147
P0	Six2TGC	21	21	2623	0.0080061
P0	Six2TGC	22	5	938	0.00533049
P0	Six2TGC	23	7	439	0.0159453
P0	Six2TGC	24	10	2964	0.00337382
P0	Six2TGC	25	15	2368	0.00633446
P0	Six2TGC	26	1	324	0.00308642
P0	Six2TGC	27	12	1551	0.00773694
P0	Six2TGC	28	1	324	0.00308642
P0	Six2TGC	29	65	8369	0.00776676
P0	Six2TGC	30	9	1269	0.0070922
P0	Six2TGC	31	0	227	0
P0	Six2TGC	32	2	289	0.00692042
P0	Six2TGC	33	2	1650	0.00121212
P0	Six2TGC	34	3	1388	0.00216138
P0	Six2TGC	35	0	364	0
P0	Six2TGC	36	0	370	0
P0	Six2TGC	37	42	4113	0.0102115
P0	Six2TGC	38	16	1568	0.0102041
P0	Six2TGC	39	1	1074	0.000931099
P0	Six2TGC	40	168	16000	0.0105
P0	Six2TGC; Tsc1+/f	1	2	1173	0.00170503
P0	Six2TGC; Tsc1+/f	2	43	4484	0.00958965
P0	Six2TGC; Tsc1+/f	3	3	978	0.00306748
P0	Six2TGC; Tsc1+/f	4	45	4742	0.00948967
P0	Six2TGC; Tsc1+/f	5	58	5380	0.0107807
P0	Six2TGC; Tsc1+/f	6	48	5707	0.00841072
P0	Six2TGC; Tsc1+/f	7	13	4656	0.0027921
P0	Six2TGC; Tsc1+/f	8	53	7057	0.00751027
P0	Six2TGC; Tsc1+/f	9	61	6802	0.00896795
P0	Six2TGC; Tsc1+/f	10	125	13100	0.00954198
P0	Six2TGC; Tsc1+/f	11	33	3761	0.00877426
P0	Six2TGC; Tsc1+/f	12	59	5692	0.0103654
P0	Six2TGC; Tsc1+/f	13	71	9105	0.00779791
P0	Six2TGC; Tsc1+/f	14	173	13900	0.012446
P0	Six2TGC; Tsc1+/f	15	78	6672	0.0116906
P0	Six2TGC; Tsc1+/f	16	15	1774	0.00845547
P0	Six2TGC; Tsc1+/f	17	107	10700	0.01
P0	Six2TGC; Tsc1+/f	18	41	6141	0.00667644
P0	Six2TGC; Tsc1+/f	19	7	983	0.00712106
P0	Six2TGC; Tsc1+/f	20	23	2096	0.0109733
P0	Six2TGC; Tsc1+/f	21	0	179	0
P0	Six2TGC; Tsc1+/f	22	30	3992	0.00751503
P0	Six2TGC; Tsc1+/f	23	64	6579	0.00972792
P0	Six2TGC; Tsc1+/f	24	31	3758	0.00824907
P0	Six2TGC; Tsc1+/f	25	48	4924	0.00974817
P0	Six2TGC; Tsc1+/f	26	31	3610	0.00858726
P0	Six2TGC; Tsc1+/f	27	8	2232	0.00358423
P0	Six2TGC; Tsc1+/f	28	63	5102	0.0123481
P0	Six2TGC; Tsc1+/f	29	15	1177	0.0127443
P0	Six2TGC; Tsc1+/f	30	99	7090	0.0139633
P0	Six2TGC; Tsc1+/f	31	81	6617	0.0122412
P0	Six2TGC; Tsc1+/f	32	58	7172	0.00808701
P2	Six2TGC	1	22	4331	0.00507966
P2	Six2TGC	2	60	7035	0.00852878
P2	Six2TGC	3	3	1090	0.00275229
P2	Six2TGC	4	4	2371	0.00168705
P2	Six2TGC	5	15	5844	0.00256674
P2	Six2TGC	6	12	3707	0.00323712
P2	Six2TGC	7	5	2422	0.00206441
P2	Six2TGC	8	6	3760	0.00159574
P2	Six2TGC	9	15	3142	0.00477403
P2	Six2TGC	10	0	1523	0
P2	Six2TGC	11	32	5156	0.00620636
P2	Six2TGC	12	62	19700	0.00314721
P2	Six2TGC	13	5	2369	0.0021106
P2	Six2TGC; Tsc1+/f	1	110	13900	0.00791367
P2	Six2TGC; Tsc1+/f	2	71	7849	0.00904574
P2	Six2TGC; Tsc1+/f	3	123	13300	0.00924812
P2	Six2TGC; Tsc1+/f	4	88	13600	0.00647059
P2	Six2TGC; Tsc1+/f	5	55	10700	0.00514019
P2	Six2TGC; Tsc1+/f	6	114	13500	0.00844444
P2	Six2TGC; Tsc1+/f	7	19	5107	0.00372038
P2	Six2TGC; Tsc1+/f	8	86	14400	0.00597222
P2	Six2TGC; Tsc1+/f	9	88	9949	0.00884511
P2	Six2TGC; Tsc1+/f	10	30	4777	0.00628009

## Sheet: Supplementary Figure 5D
Tmem59 ex7-8 qPCR
Sample Group	Target	Ct1	Ct2	Ct3
Control	Gapdh	20.8982	21.0734	20.7182
Control	Gapdh	20.7901	20.7454	20.8629
Control	Gapdh	20.931	21.2565	21.4627
Tmem5913bpDEL/13bppDEL	Gapdh	20.3178	20.4486	20.3557
Tmem5913bpDEL/13bppDEL	Gapdh	20.9376	19.9843	18.0931
Tmem5913bpDEL/13bppDEL	Gapdh	18.6637	18.5678	18.9675
Tmem5913bpDEL/13bppDEL	Gapdh	17.8833	18.6592	18.2352
Control	Tmem59	20.8649	21.7764	21.4106
Control	Tmem59	21.5773	21.8476	21.8963
Control	Tmem59	22.7867	22.6774	22.8293
Tmem5913bpDEL/13bppDEL	Tmem59	27.8627	27.4771	27.5857
Tmem5913bpDEL/13bppDEL	Tmem59	27.7152	26.9152	27.4638
Tmem5913bpDEL/13bppDEL	Tmem59	25.7819	25.9771	25.4681
Tmem5913bpDEL/13bppDEL	Tmem59	25.8571	26.3103	25.8727

## Sheet: Supp Figure 3 - Glycolysis
	Six2		Six2Tsc1
Parameter	ECAR	St Err	ECAR	St Err
Non-Glycolytic Acidification	20.3409	2.77508	18.7792	1.47309
Glycolysis	27.683	2.02136	25.7137	0.738488
Glycolytic Capacity	55.0847	6.76507	58.4989	4.66892
Glycolytic Reserve	27.4017	6.1848	32.7851	4.30463
Glycolytic Reserve %	1.9975	0.193633	2.26897	0.156207
Acute Response
ECAR Results			Standard Deviation			Standard Error			OCR Results			Standard Deviation			Standard Error
Time (min)	Six2	Six2Tsc1	Time (min)	Six2	Six2Tsc1	Time (min)	Six2	Six2Tsc1	Time (min)	Six2	Six2Tsc1	Time (min)	Six2	Six2Tsc1	Time (min)	Six2	Six2Tsc1
1.43333	17.2221	17.6397	1.43333	7.51843	3.056	1.43333	2.50614	1.01867	1.43333	723.316	703.606	1.43333	157.192	145.909	1.43333	52.3973	48.6365
10.0167	18.9054	17.8326	10.0167	8.07187	3.67501	10.0167	2.69062	1.225	10.0167	738.483	699.732	10.0167	161.21	147.954	10.0167	53.7368	49.318
18.6	20.3409	18.7792	18.6	8.32523	4.41927	18.6	2.77508	1.47309	18.6	742.698	701.322	18.6	165.631	148.923	18.6	55.2103	49.6409
27.4333	46.2464	43.9769	27.4333	14.338	7.85871	27.4333	4.77933	2.61957	27.4333	674.925	624.756	27.4333	177.248	128.304	27.4333	59.0827	42.768
36.0333	48.0239	44.4929	36.0333	13.8414	6.17669	36.0333	4.6138	2.0589	36.0333	683.833	636.845	36.0333	176.034	132.022	36.0333	58.6779	44.0073
44.85	74.7615	77.2781	44.85	28.7479	18.0645	44.85	9.58264	6.02151	44.85	204.823	178.499	44.85	63.6174	40.6921	44.85	21.2058	13.564
53.4333	75.4256	77.0037	53.4333	26.0269	16.3269	53.4333	8.67563	5.44231	53.4333	193.65	171.569	53.4333	48.1939	37.1309	53.4333	16.0646	12.377
62.2333	13.4006	15.73	62.2333	7.36626	7.29708	62.2333	2.45542	2.43236	62.2333	227.618	200.509	62.2333	49.5199	35.231	62.2333	16.5066	11.7437
70.8167	12.8487	12.7559	70.8167	5.44475	3.14084	70.8167	1.81492	1.04695	70.8167	230.812	205.122	70.8167	45.4092	38.0944	70.8167	15.1364	12.6981
Plate Map:		1	2	3	4	5	6
	A	Background	Six2	Six2	Six2	Six2	Six2
	B	Six2	Six2Tsc1	Six2Tsc1	Background	Six2Tsc1	Six2Tsc1
	C	Six2Tsc1	Six2Tsc1	Background	Six2	Six2	Six2
	D	Six2Tsc1	Six2Tsc1	Six2Tsc1	Background	Background	Background

## Sheet: Supp Figure 3 - Mito Resp
1. Average Assay Parameter Calculations:					P0 Six2TGC: #ST3,11,14		Six2TGC; Tsc1+/f: #ST4,7,15,19
	ST11		ST14		ST15		ST19		ST3		ST4		ST7
Parameter	Average	StDev	Average	StDev	Average	StDev	Average	StDev	Average	StDev	Average	StDev	Average	StDev
Basal	154.306	22.8692	255.153	78.4229	131.154	23.738	221.25	33.5459	130.131	23.4156	347.544	106.018	117.635	40.6821
Proton Leak	28.1929	5.98426	47.9329	13.1914	27.5902	5.91138	58.6637	0.0414536	28.0443	5.86288	71.6421	14.7941	28.9773	16.4121
Maximal Respiration	284.7	40.379	395.272	74.5899	231.394	66.6933	488.53	38.2877	267.188	50.2816	598.308	206.724	216.109	63.6251
Spare Respiratory Capacity	130.394	22.1059	140.119	15.8637	100.24	44.3898	267.281	4.74181	137.057	28.8741	250.765	110.169	98.4746	24.1884
Non Mitochondrial Oxygen Consumption	44.2119	3.62971	71.5149	7.69163	29.446	21.6817	51.7098	3.55992	44.4631	4.56968	55.6802	17.007	45.132	22.1211
ATP Production	126.113	18.7505	207.22	65.7387	103.564	17.8877	162.586	33.5044	102.087	18.4159	275.901	91.6117	88.6574	24.2704
Coupling Efficiency (%)	0.81773	0.0251454	0.810088	0.0187638	0.790424	0.00924787	0.731784	0.0404795	0.78489	0.0220503	0.788448	0.027271	0.765828	0.0536298
Spare Respiratory Capacity (%)	1.84809	0.111316	1.59045	0.224225	1.74607	0.210805	2.22045	0.163613	2.05484	0.123502	1.71361	0.155641	1.86265	0.158038
Acute Response
2. ECAR Kinetic Graph:
3. Kinetic Rate Data:
Group Name: ST11
Measurement	Time (min)	OCR (pmol/min)	StDev	ECAR (mpH/min)	StDev
1	1.43333	192.061	20.5719	7.97074	1.856
2	10.0167	198.186	31.3255	8.86588	1.90977
3	18.6	198.518	23.2675	9.64005	2.09937
4	27.4167	72.4047	8.85337	14.9589	0.741835
5	36	84.9426	18.6709	11.5643	2.20146
6	44.8	328.578	51.3734	15.9456	3.5664
7	53.3833	328.912	42.1754	17.1591	2.23629
8	62.2	44.2119	3.62971	7.29366	0.4105
9	70.8	56.4596	15.9543	9.67429	0.827979
Group Name: ST14
Measurement	Time (min)	OCR (pmol/min)	StDev	ECAR (mpH/min)	StDev
1	1.43333	318.903	92.3927	15.057	4.15847
2	10.0167	322.873	94.1665	15.9987	3.13412
3	18.6	326.668	86.1144	16.9833	2.62905
4	27.4167	124.483	24.0607	36.463	7.44203
5	36	119.448	20.7181	31.5394	5.63113
6	44.8	466.787	82.1305	27.7314	1.78664
7	53.3833	441.851	67.0865	32.4145	2.70776
8	62.2	71.5149	7.69163	27.6721	4.68373
9	70.8	74.4493	4.42735	28.0207	7.31825
Group Name: ST15
Measurement	Time (min)	OCR (pmol/min)	StDev	ECAR (mpH/min)	StDev
1	1.43333	168.231	26.3784	10.5295	2.1773
2	10.0167	157.583	17.7043	9.79562	1.20532
3	18.6	160.6	20.2939	10.0331	1.73885
4	27.4167	66.5711	16.3091	19.5319	2.26095
5	36	57.0362	18.0555	16.5405	1.92883
6	44.8	245.534	67.3101	25.2945	2.82937
7	53.3833	260.84	62.3084	27.7847	3.91009
8	62.2	29.446	21.6817	13.3112	1.47623
9	70.8	32.6301	22.35	12.8065	3.41288
Group Name: ST19
Measurement	Time (min)	OCR (pmol/min)	StDev	ECAR (mpH/min)	StDev
1	1.43333	279.064	30.9263	20.2697	5.09798
2	10.0167	276.09	30.5092	19.7899	5.31686
3	18.6	272.959	29.986	20.6075	5.51562
4	27.4167	123.771	3.85121	32.6734	13.2006
5	36	110.373	3.51847	28.0294	9.87058
6	44.8	540.24	34.7278	39.4387	13.0858
7	53.3833	533.848	40.3414	42.9836	11.5123
8	62.2	51.7098	3.55992	20.7487	8.55385
9	70.8	58.5344	1.53348	21.267	6.00901
Group Name: ST3
Measurement	Time (min)	OCR (pmol/min)	StDev	ECAR (mpH/min)	StDev
1	1.43333	190.082	25.2077	7.89436	1.02411
2	10.0167	186.087	29.9345	8.75262	1.70258
3	18.6	174.594	27.8989	9.82907	2.66416
4	27.4167	72.5506	9.80499	16.2904	2.3705
5	36	72.5074	9.82251	12.8828	2.02655
6	44.8	311.651	54.8317	18.2855	3.28234
7	53.3833	295.693	51.3068	19.1318	2.4319
8	62.2	44.4631	4.56968	8.09839	1.72283
9	70.8	47.5492	6.77162	6.52933	1.05086
Group Name: ST4
Measurement	Time (min)	OCR (pmol/min)	StDev	ECAR (mpH/min)	StDev
1	1.43333	410.031	94.1192	20.9009	6.47327
2	10.0167	403.889	100.981	23.9186	7.69488
3	18.6	403.224	113.543	26.023	9.86875
4	27.4167	132.128	19.4236	54.7003	15.1346
5	36	127.322	28.1517	52.8124	19.5583
6	44.8	616.364	186.819	42.1051	14.0253
7	53.3833	653.989	208.852	51.1207	18.1169
8	62.2	55.6802	17.007	38.1634	15.0944
9	70.8	57.3908	22.6759	42.5483	15.3948
Group Name: ST7
Measurement	Time (min)	OCR (pmol/min)	StDev	ECAR (mpH/min)	StDev
1	1.43333	166.774	29.9932	10.3451	7.68642
2	10.0167	166.893	27.9023	12.3033	7.18401
3	18.6	162.767	26.459	13.6552	7.61229
4	27.4167	80.2839	8.49893	29.7331	19.3056
5	36	74.1093	13.1867	24.4808	16.9623
6	44.8	261.241	50.5621	28.7414	14.1174
7	53.3833	259.835	45.3337	33.6332	12.8374
8	62.2	55.8725	21.674	22.0894	12.8985
9	70.8	45.132	22.1211	21.1557	16.2165
	Plate Map Layout
	1	2	3	4	5	6
A	Background	ST3	ST3	ST3	ST11	ST11
B	ST11	ST14	ST14	Background	ST14	ST4
C	ST4	ST4	Background	ST7	ST7	ST7
D	ST15	ST15	ST15	ST19	ST19	Background
